# Supplementary material for: Genomic analysis of heat-shock factor targets in Drosophila
Source: Genome Biol. 2005 Jun 10;6(7):R63. doi: 10.1186/gb-2005-6-7-r63 (PMC1175994; doi:10.1186/gb-2005-6-7-r63)
Supplement: Additional Data File 1 — Tab delimited table containing the ratios and CyberT statistics for the genome tile array. For each fragment (Clone_ID) the VSN-normalized ratio (average of the dye swaps) of Hsf-enriched v control for each independent immunopurification is given. The CyberT statistics are: #obs = number of measurements accepted, Mn = mean ratio, SD = standard deviation of the mean, t = t-test statistic calculated using the standard deviation,p = p-value associated with the t-test. [file gb-2005-6-7-r63-S1.txt]

"Cyber T analysis; Genomic Array, Dye-swaps averaged (Av5 = single Slide)"											
	Chromatin A1	Chromatin A2	Chromatin B1	Chromatin B2	Chromatin B3	Chromatin C					
	S100436 & S100437	S100438 & S100439	 S100440 & S100441	S100442 & S100443	S100445	S103736 & S103737					
Clone_ID	Av1	Av2	Av3	Av4	Av5	Av6	#obs	Mn	SD	t	p
Hsp-88	1.89609155	1.80124985	1.87431445	1.85434845	1.919956082	1.426660012	6	1.795	0.18512634	2.38E+01	2.46E-06
Hsp-5	1.2670697	1.1615464	1.05315065	0.9623183	1.004625875	0.99792038	6	1.074	0.11700214	2.25E+01	3.23E-06
Hsp-40	1.8133618	1.6626015	1.82642605	1.5973676	1.337542913	1.807955964	6	1.674	0.18963395	2.16E+01	3.92E-06
Hsp-67	1.9712117	1.9703229	2.0477769	1.8155883	1.653567405	2.347690916	6	1.968	0.23351311	2.06E+01	4.94E-06
Hsp-130	3.2447758	3.16919625	3.2081273	3.21338635	3.983866299	2.735395288	6	3.259	0.40311999	1.98E+01	6.06E-06
Hsp-20	1.5111618	1.43391945	1.49914925	1.44531935	1.583136917	1.0464146	6	1.420	0.19057254	1.82E+01	9.08E-06
Hsp-81	0.6591088	0.67808415	0.6629199	0.72625625	0.706330348	0.479761957	6	0.652	0.08829705	1.81E+01	9.49E-06
Hsp-160	1.22679065	1.2817694	1.1068162	1.30501545	1.705216503	1.226000286	6	1.309	0.20604347	1.56E+01	1.99E-05
ADH-2214	0.8753224	0.91850535	0.8116639	0.8968172	0.950804408	0.587321009	6	0.840	0.13233756	1.55E+01	2.00E-05
Hsp-138	2.7921643	2.7722924	2.73972535	3.43916265	2.254374745	2.273465611	6	2.712	0.43389604	1.53E+01	2.16E-05
Hsp-28	1.8773381	1.81343225	1.9773462	1.67321875	1.225749367	2.038233682	6	1.768	0.29458073	1.47E+01	2.64E-05
ADH-521	0.6780946	0.70804275	0.76466165	0.62833935	0.854558407	0.511485584	6	0.691	0.11729115	1.44E+01	2.89E-05
Hsp-99	1.2480918	1.14540215	1.1143827	1.1526211	1.096842619	0.701614864	6	1.076	0.19098349	1.38E+01	3.58E-05
Hsp-78	2.06333395	1.94977215	2.14249845	2.2708855	2.22970448	1.293335718	6	1.992	0.3610908	1.35E+01	3.98E-05
ADH-43	0.41828575	0.5403887	0.34268945	0.3784359	0.533227748	0.43243885	6	0.441	0.08068765	1.34E+01	4.16E-05
Hsp-16	0.98923115	0.8486844	0.80379285	0.7758702	0.551311799	0.904751076	6	0.812	0.14878844	1.34E+01	4.18E-05
Hsp-112	1.881633	1.8976134	1.38378305	1.55027035	2.226867194	1.337825537	6	1.713	0.34704447	1.21E+01	6.84E-05
Hsp-91	2.5109236	2.4824498	2.5874597	2.1646737	2.050933412	1.392697438	6	2.198	0.44760763	1.20E+01	7.01E-05
Hsp-62	1.6060298	1.26087095	1.79060135	1.8742017	1.106195868	1.233768355	6	1.479	0.32128405	1.13E+01	9.60E-05
ADH-230	-0.11095705	-0.0831058	-0.0989601	-0.1013182	-0.060157497	-0.073053484	6	-0.088	0.01922003	-1.12E+01	9.88E-05
Hsp-122	1.85781765	1.8761298	1.5634726	2.00516405	1.420211792	1.041429874	6	1.627	0.36001087	1.11E+01	1.05E-04
Hsp-66	0.53788225	0.6522751	0.7591381	0.5662	0.587106412	0.370276836	6	0.579	0.12907699	1.10E+01	1.09E-04
Hsp-8	1.5644787	1.53596195	1.33943525	1.23310495	1.163096466	0.736174757	6	1.262	0.30320084	1.02E+01	1.56E-04
Hsp-105	1.39672865	1.25157995	1.09434225	1.0608419	1.371953596	0.621542194	6	1.133	0.28600803	9.70E+00	1.98E-04
Hsp-79	1.54659595	1.4813719	1.4448651	1.15174405	0.805816715	0.886550888	6	1.219	0.32029297	9.33E+00	2.39E-04
ADH-2205	0.5491422	0.4622535	0.56514325	0.39730495	0.435340454	0.235552826	6	0.441	0.11975605	9.02E+00	2.80E-04
Hsp-76	1.3764952	1.2870516	1.4257701	1.0695539	0.81454724	0.690860033	6	1.111	0.3055098	8.91E+00	2.97E-04
Hsp-50	1.7462297	1.75050125	1.8238909	1.77239135	0.912152882	1.008032198	6	1.502	0.42191227	8.72E+00	3.28E-04
Hsp-27	1.0627458	1.0852393	1.13854405	0.95338885	0.660239216	0.509076719	6	0.902	0.25723354	8.58E+00	3.54E-04
Hsp-120	0.2104892	0.1557073	0.1538587	0.1959568	0.166473167	0.078070216	6	0.160	0.04615741	8.50E+00	3.71E-04
Hsp-159	2.0514291	2.2114057	1.53761025	1.4171524	2.521012478	1.124251929	6	1.810	0.53361555	8.31E+00	4.12E-04
ADH-1551	-0.08171225	-0.090839	-0.07781445	-0.1042705	-0.063989563	-0.038757225	6	-0.076	0.02274333	-8.21E+00	4.36E-04
Hsp-103	2.1710789	2.0230553	1.4649281	1.52661095	1.085939005	1.04760169	6	1.553	0.46583253	8.17E+00	4.47E-04
ADH-697	0.9879811	0.8361988	1.0467158	1.0999291	0.492226561	1.373242088	6	0.973	0.29387765	8.11E+00	4.63E-04
Hsp-14	0.69909995	0.54787725	0.58021135	0.54629845	0.227479805	0.454306581	6	0.509	0.15896942	7.85E+00	5.40E-04
Hsp-89	0.13743685	0.11874855	0.23397675	0.15538025	0.208945224	0.107405689	6	0.160	0.05072648	7.74E+00	5.75E-04
Hsp-143	2.1071094	2.02954145	1.8180496	2.10075855	3.437842325	1.416951308	6	2.152	0.68188656	7.73E+00	5.79E-04
Hsp-38	1.97618785	1.77790925	2.24780565	2.3849088	1.159506148	1.00843263	6	1.759	0.565856	7.61E+00	6.21E-04
Hsp-47	1.1515968	1.08514385	1.07690425	1.0002878	1.539988119	0.470286086	6	1.054	0.34374731	7.51E+00	6.62E-04
Hsp-90	1.5516332	1.52916815	1.5701627	1.49024385	2.353733457	0.728201534	6	1.537	0.51473676	7.32E+00	7.48E-04
Hsp-114	1.66010715	1.70674815	1.4796794	1.6807688	2.637518683	0.893917496	6	1.676	0.56141473	7.31E+00	7.48E-04
Hsp-69	1.6179276	1.7748173	1.3853059	1.5056067	1.974564474	0.543371955	6	1.467	0.49727366	7.23E+00	7.92E-04
Hsp-131	2.35165255	2.40754155	2.5322371	2.59259575	1.136976781	1.126072026	6	2.025	0.69701501	7.11E+00	8.51E-04
Hsp-135	2.09590055	2.12488675	1.4260089	1.91404185	2.860159035	0.904718669	6	1.888	0.66714113	6.93E+00	9.60E-04
ADH-3078(ADH-2596)	-0.1103235	-0.16595535	-0.1696678	-0.2815359	-0.219270775	-0.301711699	6	-0.208	0.07361279	-6.92E+00	9.64E-04
Hsp-57	1.06914405	1.12897045	0.81281895	0.7246605	1.095168333	0.316692502	6	0.858	0.31211861	6.73E+00	1.10E-03
Hsp-108	1.5019842	1.4696813	1.5706771	1.4850923	1.657799206	0.354949491	6	1.340	0.48757372	6.73E+00	1.10E-03
ADH-1370	-0.1771291	-0.28005365	-0.19371695	-0.1688145	-0.162715586	-0.077707873	6	-0.177	0.06485202	-6.67E+00	1.14E-03
Hsp-31	1.7082539	1.6696087	1.73568995	1.6048532	1.661803738	0.351761612	6	1.455	0.54246462	6.57E+00	1.22E-03
ADH-3029(ADH-1247)	-0.20747185	-0.1989088	-0.2049752	-0.31788925	-0.145790614	-0.392737769	6	-0.245	0.09177768	-6.53E+00	1.26E-03
Hsp-151	1.92693455	1.95535935	1.36951815	0.83931575	0.935853388	0.954092493	6	1.330	0.50722691	6.42E+00	1.36E-03
Hsp-117	2.46157375	2.4546512	2.4373046	2.48398275	1.75801063	0.556366377	6	2.025	0.77253149	6.42E+00	1.36E-03
Hsp-102	1.34130095	1.5074759	1.35510685	1.6172303	2.05185383	0.434613752	6	1.385	0.53285299	6.36E+00	1.42E-03
Hsp-136	2.2268655	2.2483197	1.9325028	2.4123796	2.288945144	0.444953955	6	1.926	0.74246122	6.35E+00	1.43E-03
ADH-961	-0.12732695	-0.19351025	-0.0867054	-0.12447915	-0.05493303	-0.150902027	6	-0.123	0.04841805	-6.22E+00	1.57E-03
Hsp-56	0.09997545	0.1193725	0.0729744	0.11882655	0.218059566	0.116261312	6	0.124	0.04926601	6.18E+00	1.62E-03
Hsp-19	1.5122195	1.45817025	1.35757935	1.3935785	1.534379238	0.229493836	6	1.248	0.50329931	6.07E+00	1.75E-03
ADH-899	0.06476455	0.12904665	0.1429015	0.1083745	0.056051865	0.060867028	6	0.094	0.03799514	6.04E+00	1.79E-03
ADH-217	-0.17987625	-0.30655035	-0.234534	-0.14289615	-0.342463169	-0.445999495	6	-0.275	0.11218207	-6.01E+00	1.83E-03
Hsp-84	0.06749055	0.0749417	0.07686775	0.10851825	0.170534222	0.073561242	6	0.095	0.03958549	5.90E+00	1.99E-03
ADH-398	0.7189588	0.5911114	0.9358601	0.82625715	1.090392713	0.21692756	6	0.730	0.30469065	5.87E+00	2.04E-03
p10	0.3477063	0.2652376	0.26081475	0.13688495	0.190998461	0.102408024	6	0.217	0.09116563	5.84E+00	2.08E-03
p1	0.14725515	0.1402885	0.1103392	0.283194	0.336140669	0.231719726	6	0.208	0.08994339	5.67E+00	2.38E-03
ADH-942	0.9478075	1.10486185	0.65260805	0.80577725	1.340469428	0.271109913	6	0.854	0.37176033	5.63E+00	2.46E-03
Hsp-45	1.0646989	0.97820005	0.96785415	0.8800764	0.964328063	0.098287771	6	0.826	0.36107825	5.60E+00	2.51E-03
Hsp-128	1.5546373	1.56429935	1.4270226	1.9026935	2.320884238	0.312314257	6	1.514	0.67200285	5.52E+00	2.68E-03
Hsp-123	1.81114505	1.6454152	2.03910245	1.86157	0.234876397	1.306418352	6	1.483	0.65963878	5.51E+00	2.70E-03
ip70	1.2769972	1.3474997	1.2935707	1.59201295	2.831803558	0.829936683	6	1.529	0.68437288	5.47E+00	2.78E-03
ip43	0.32317085	0.26467845	0.24916035	0.09983435	0.208776036	0.092732182	6	0.206	0.09288973	5.44E+00	2.84E-03
ADH-2360	0.4879218	0.38635415	0.2776519	0.38107385	0.106957074	0.192204848	6	0.305	0.14039729	5.33E+00	3.12E-03
Hsp-110	0.69748705	0.85229825	0.8092331	1.53368565	1.473859158	0.423216747	6	0.965	0.44371123	5.33E+00	3.12E-03
Hsp-59	1.4756272	1.46715045	1.0962219	1.4731983	2.452904986	0.456014569	6	1.404	0.64923199	5.30E+00	3.20E-03
ADH-1363	0.07235735	0.13765765	0.23959695	0.133721	0.247772643	0.100654461	6	0.155	0.07252543	5.24E+00	3.34E-03
Hsp-39	2.1470015	1.8858236	2.2625425	2.0625206	1.518824518	0.167790409	6	1.674	0.78213514	5.24E+00	3.35E-03
ADH-2725	0.70390565	0.63611335	0.79180755	0.36740045	0.348419272	1.208915383	6	0.676	0.31696139	5.22E+00	3.40E-03
Hsp-118	0.7408762	0.74733195	0.38232405	0.32812535	0.588358199	0.180694649	6	0.495	0.23331192	5.19E+00	3.49E-03
Hsp-43	1.3722809	1.226618	1.3652151	0.9767787	0.840857647	0.134141377	6	0.986	0.46855704	5.15E+00	3.60E-03
ADH-2305	-0.1693137	-0.27702815	-0.4049819	-0.29098655	-0.18487059	-0.574541243	6	-0.317	0.15206062	-5.11E+00	3.75E-03
ADH-2800	0.7528392	0.7630728	0.449873	0.33688985	0.216636419	0.347577532	6	0.478	0.22927147	5.10E+00	3.75E-03
Hsp-142	2.618489	2.7060235	2.39016545	2.98971505	4.960442613	0.82546959	6	2.748	1.32635074	5.08E+00	3.85E-03
ADH-1848	-0.042937	-0.18240685	-0.3799712	-0.29882115	-0.340063053	-0.332261443	6	-0.263	0.12698336	-5.07E+00	3.87E-03
ADH-2970(ADH-672)	0.19596735	0.17110825	0.13902045	0.21989625	0.470682426	0.327312	6	0.254	0.12405492	5.02E+00	4.05E-03
ADH-2991(ADH-1107)	0.24812275	0.1516433	0.18573105	0.3402363	0.142163478	0.073283619	6	0.190	0.09311227	5.00E+00	4.09E-03
Hsp-6	0.04680655	0.03512355	0.0987921	0.1038981	0.156526404	0.091986406	6	0.089	0.04374793	4.98E+00	4.19E-03
ADH-1777	-0.0656381	-0.30629515	-0.16244135	-0.28849415	-0.145502481	-0.334588444	6	-0.217	0.10762053	-4.94E+00	4.31E-03
ADH-1764	-0.14563385	-0.25644245	-0.1451535	-0.2779927	-0.100698789	-0.394686813	6	-0.220	0.11006519	-4.90E+00	4.48E-03
Hsp-63	0.3300764	0.22285715	0.31545415	0.1362423	0.19443071	0.549734566	6	0.291	0.146278	4.88E+00	4.55E-03
Hsp-134	2.1342644	1.90158185	2.0482622	3.07738815	3.32599562	0.300844909	6	2.131	1.07075867	4.88E+00	4.57E-03
Hsp-7	0.1982953	0.2527377	0.27066825	0.309665	0.396553875	0.031175014	6	0.243	0.12308656	4.84E+00	4.72E-03
Hsp-115	0.88048485	0.94111595	0.9928076	1.2028929	0.228022376	0.330354671	6	0.763	0.39121028	4.77E+00	4.99E-03
Hsp-52	1.185764	1.18034365	1.1874367	0.7460066	0.288891606	0.356954056	6	0.824	0.42438091	4.76E+00	5.07E-03
ADH-1796	0.04115295	0.11601715	0.14752335	0.114336	0.17878057	0.043991698	6	0.107	0.05520071	4.75E+00	5.12E-03
ADH-698	0.1933716	0.137431	0.36598	0.3174014	0.398650325	0.085213003	6	0.250	0.12893712	4.74E+00	5.14E-03
ADH-2616	0.7809205	0.7147965	0.8986799	0.81247125	0.624063451	-0.010771715	6	0.637	0.3303958	4.72E+00	5.24E-03
ADH-1490	-0.16492895	-0.1579616	-0.12553385	-0.19130995	-0.286958115	-0.032410599	6	-0.160	0.08317928	-4.71E+00	5.30E-03
ADH-1050	0.14293135	0.2017997	0.22201215	0.2607674	0.3145334	0.563880693	6	0.284	0.14852904	4.69E+00	5.39E-03
ADH-2963(ADH-579)	-0.1063707	-0.05696715	-0.042797	-0.161917	-0.112545	-0.197733445	6	-0.113	0.05947253	-4.66E+00	5.55E-03
ADH-844	0.1702698	0.1220544	0.2200141	0.4460292	0.176344749	0.17907902	6	0.219	0.11552447	4.64E+00	5.62E-03
ADH-1446	0.19910515	0.09312015	0.25098495	0.3813619	0.09667578	0.197394797	6	0.203	0.10727578	4.64E+00	5.64E-03
ADH-454	0.58371095	0.5691582	0.5095461	0.60155095	1.21826408	0.220570007	6	0.617	0.32675898	4.63E+00	5.70E-03
ADH-3049(ADH-1647)	0.1555854	0.1774433	0.07858125	0.2487411	0.033235067	0.172974161	6	0.144	0.07695488	4.60E+00	5.86E-03
ADH-1918	0.1681094	0.0766857	0.107716	0.26873795	0.084687299	0.269077022	6	0.163	0.08842717	4.50E+00	6.39E-03
ADH-2361	0.92118225	0.85897815	0.7445177	0.9953325	0.106957074	0.321891734	6	0.658	0.3598757	4.48E+00	6.52E-03
ADH-1952	0.28003695	0.4817998	0.17975925	0.1511699	0.106957074	0.274642786	6	0.246	0.1343827	4.48E+00	6.52E-03
ADH-286	-0.2057421	-0.166958	-0.14790575	-0.1825453	-0.183276677	0.01224816	6	-0.146	0.0797233	-4.48E+00	6.54E-03
ADH-925	-0.17397685	-0.20210455	-0.29415505	-0.2186725	-0.121927981	-0.0175323	6	-0.171	0.09420791	-4.46E+00	6.66E-03
Hsp-26	0.58448795	0.46557065	0.78816425	0.56691465	0.045076432	0.328434436	6	0.463	0.25458354	4.46E+00	6.67E-03
ADH-307	0.6303248	0.69331445	0.54503665	0.5160776	0.786009165	-0.030664059	6	0.523	0.28871305	4.44E+00	6.76E-03
ADH-1079	0.1628984	0.2806104	0.0711158	0.3648927	0.50138504	0.482924402	6	0.311	0.17269056	4.41E+00	6.98E-03
ADH-704	0.19406585	0.2028617	0.24750825	0.22633625	0.650321256	0.432976449	6	0.326	0.18181919	4.39E+00	7.10E-03
ADH-1736	0.31186825	0.3194044	0.0226725	0.29736815	0.121074001	0.214600705	6	0.214	0.12073016	4.35E+00	7.35E-03
ip35	0.3347094	0.1250666	0.1465326	0.25733045	0.247177563	0.036540037	6	0.191	0.10806496	4.33E+00	7.47E-03
ADH-824	-0.2193899	-0.12382885	-0.4900317	-0.52806085	-0.667570913	-0.856095456	6	-0.481	0.27342732	-4.31E+00	7.66E-03
ADH-182	-0.12680875	-0.2073949	-0.2793656	-0.31883245	-0.021682793	-0.17189439	6	-0.188	0.10724314	-4.29E+00	7.82E-03
ADH-1086	-0.06075285	-0.0233872	-0.0882467	-0.11693255	-0.151546999	-0.050394228	6	-0.082	0.04686539	-4.28E+00	7.87E-03
p12	0.255495	0.21215625	0.16183535	0.0571644	0.408082832	0.150175426	6	0.207	0.11876938	4.28E+00	7.87E-03
ADH-1850	-0.09008945	-0.3076762	-0.1706035	-0.1156027	-0.14599576	-0.380141964	6	-0.202	0.11576882	-4.27E+00	7.96E-03
ADH-966	0.40957695	0.55588675	0.01668575	0.60471745	0.671016384	0.275418602	6	0.422	0.24463863	4.23E+00	8.27E-03
ADH-308	0.51880595	0.58843475	0.2748018	0.42565	1.180861776	0.361226037	6	0.558	0.32460944	4.21E+00	8.38E-03
Hsp-15	0.4539449	0.3437341	0.37917265	0.36722345	0.547909782	-0.0353425	6	0.343	0.19966738	4.21E+00	8.45E-03
Hsp-51	1.2568579	1.13848095	1.38559705	1.0966509	0.392333519	0.096034343	6	0.894	0.5220325	4.20E+00	8.52E-03
ADH-470	0.2827621	0.1631678	0.1813735	0.3723812	0.375346716	0.022530989	6	0.233	0.13711672	4.16E+00	8.81E-03
ADH-2158	-0.2009121	-0.36578405	-0.3340934	-0.21852195	-0.533471253	-0.045850719	6	-0.283	0.1669342	-4.15E+00	8.87E-03
ADH-2403	-0.08758175	-0.0151005	-0.08732185	-0.08782945	-0.125866438	-0.194828881	6	-0.100	0.05887652	-4.15E+00	8.91E-03
ADH-1782	0.0494054	0.24662135	0.24992065	0.4224884	0.106957074	0.252371125	6	0.221	0.13078575	4.14E+00	8.96E-03
ADH-2543	-0.1722247	-0.2258078	-0.20930555	-0.7381001	-0.517744547	-0.364201131	6	-0.371	0.22049029	-4.12E+00	9.14E-03
ADH-2176	-0.1155299	-0.14424425	-0.135006	-0.35538135	-0.14115455	-0.404535562	6	-0.216	0.12835717	-4.12E+00	9.16E-03
ADH-2208	0.2687442	0.1464588	0.08616495	0.4492136	0.596822018	0.430027496	6	0.330	0.19611499	4.12E+00	9.21E-03
ip14	-0.1658715	-0.2050429	-0.18748875	-0.4977378	-0.707262122	-0.559015623	6	-0.387	0.23075137	-4.11E+00	9.27E-03
Hsp-55	0.43156485	0.3969148	0.3038584	0.09326815	0.04802815	0.338823075	6	0.269	0.16036816	4.10E+00	9.31E-03
Hsp-126	2.4377743	2.2161297	2.09636075	2.2886968	5.093888489	0.53632546	6	2.445	1.4736392	4.06E+00	9.69E-03
ADH-1731	-0.28479225	-0.2160914	0.0158294	-0.2839206	-0.455898511	-0.373436792	6	-0.266	0.16136678	-4.04E+00	9.89E-03
ADH-685	-0.0625182	-0.1940818	-0.3109026	-0.1162542	-0.213570787	-0.063696142	6	-0.160	0.09746143	-4.03E+00	1.01E-02
ADH-1657	-0.03580055	-0.05507065	-0.19010735	-0.17457795	-0.08128379	-0.088291588	6	-0.104	0.06356656	-4.01E+00	1.02E-02
ADH-432	-0.0219149	-0.2141253	-0.1392424	-0.29263565	-0.27172621	-0.436381028	6	-0.229	0.14145187	-3.97E+00	1.06E-02
ADH-1221	0.11475625	0.10540685	0.2753667	0.22197815	0.534077547	0.261613324	6	0.252	0.15584135	3.96E+00	1.07E-02
hairy_14	0.09340405	0.0907082	0.2185409	0.13789975	0.015919476	0.090425025	6	0.108	0.06695197	3.94E+00	1.09E-02
ADH-613	0.37876085	0.2456581	0.3151796	0.129697	0.017992941	0.440144514	6	0.255	0.15822527	3.94E+00	1.09E-02
ADH-397	0.5291371	0.3574381	0.674373	0.41444325	0.051097505	0.97322101	6	0.500	0.31123956	3.93E+00	1.10E-02
ADH-2989(ADH-1076)	-0.07594725	-0.10791405	-0.1829401	-0.15900455	-0.186780484	-0.406555565	6	-0.187	0.11626768	-3.93E+00	1.11E-02
ADH-1435	0.25496795	0.2919714	-0.0119982	0.24266395	0.203952321	0.447531109	6	0.238	0.14885161	3.92E+00	1.12E-02
ADH-904	0.54778165	0.57114325	0.4234195	0.4593279	1.306174953	0.235642723	6	0.591	0.37025284	3.91E+00	1.13E-02
Hsp-71	0.6766513	0.7206109	0.6655869	0.57462375	0.944804361	-0.120043669	6	0.577	0.36319628	3.89E+00	1.15E-02
ADH-1407	-0.10544865	-0.110889	-0.20441245	-0.2917617	-0.053688978	-0.083818197	6	-0.142	0.08923125	-3.89E+00	1.15E-02
ADH-1357	-0.2221124	-0.36086765	-0.1089073	-0.3622833	-0.36915919	-0.014222626	6	-0.240	0.1514754	-3.87E+00	1.17E-02
ADH-2544	-0.1149914	-0.5272192	-0.0804139	-0.2332318	-0.249499076	-0.302451829	6	-0.251	0.15928573	-3.86E+00	1.18E-02
ADH-614	0.63389975	0.64824105	0.4379196	0.20469825	-0.003658132	0.487386832	6	0.401	0.25552993	3.85E+00	1.20E-02
ADH-2469	0.04747205	0.1277041	0.13833855	0.2659091	0.217993456	0.423197458	6	0.203	0.13168725	3.78E+00	1.28E-02
ADH-2487	-0.1243312	-0.03509725	-0.0772784	-0.25513075	-0.271561516	-0.121187928	6	-0.147	0.09567673	-3.77E+00	1.30E-02
ADH-2804	0.25878735	0.3237185	0.20734895	0.1676852	0.321361763	-0.036660049	6	0.207	0.1343873	3.77E+00	1.30E-02
p28	0.1957861	0.1335759	-0.035509	0.2181573	0.247617171	0.171515725	6	0.155	0.10124773	3.75E+00	1.32E-02
ADH-44	0.27689145	0.30657585	0.0583415	0.2591085	0.700686341	0.310628047	6	0.319	0.20938547	3.73E+00	1.36E-02
ADH-760	0.47015445	0.5036289	0.417524	0.46249875	0.820858536	-0.067270399	6	0.435	0.28571615	3.73E+00	1.36E-02
ADH-1455	-0.1161527	-0.1574658	-0.20108655	-0.0911676	-0.453197188	-0.172227103	6	-0.199	0.13080728	-3.72E+00	1.37E-02
ADH-2634	-0.2713812	-0.26616815	0.00921205	-0.22530145	-0.305035123	-0.078697124	6	-0.190	0.12567926	-3.69E+00	1.41E-02
ADH-2211	0.29234055	0.0628264	0.14176665	0.4279123	0.356321678	0.086940655	6	0.228	0.15178098	3.68E+00	1.43E-02
ADH-2618	0.44222945	0.57861235	0.24335905	0.4208185	1.203014127	0.281293246	6	0.528	0.35183364	3.68E+00	1.43E-02
ADH-2084	-0.06121955	-0.00667195	-0.1359907	-0.0695207	-0.131247971	-0.04676498	6	-0.075	0.05013826	-3.68E+00	1.44E-02
ADH-404	0.2672555	0.3305523	0.2198087	0.0470845	0.290785338	0.663110656	6	0.303	0.20212825	3.67E+00	1.44E-02
ADH-2728	0.07150965	0.1024926	0.0846291	0.05445255	0.274528308	0.213672326	6	0.134	0.08917141	3.67E+00	1.45E-02
ADH-835	-0.1167813	-0.1030648	-0.1265383	-0.3965347	-0.399071255	-0.13198338	6	-0.212	0.14400549	-3.61E+00	1.54E-02
ADH-2234	-0.16466135	-0.4360875	-0.2604691	-0.4440825	-0.377804583	0.035212393	6	-0.275	0.18639936	-3.61E+00	1.54E-02
ADH-1420	0.0797736	0.0511539	0.1145251	0.0161385	0.106957074	0	5	0.074	0.04071628	4.05E+00	1.55E-02
ADH-2272	-0.0483689	-0.02138805	-0.013996	-0.118555	-0.112211392	-0.10999195	6	-0.071	0.04837939	-3.58E+00	1.58E-02
ADH-928	0.1596885	0.1316969	0.2614648	0.14482895	0.354216129	0.002100474	6	0.176	0.12042098	3.57E+00	1.60E-02
p15	0.02713545	0.0225707	0.24458915	0.15749975	0.152067371	0.143286899	6	0.125	0.08543153	3.57E+00	1.60E-02
ADH-716	-0.2003761	0.02506625	-0.25538705	-0.17547295	-0.290642324	-0.100623331	6	-0.166	0.11452273	-3.56E+00	1.63E-02
ADH-1693	-0.1100893	-0.21769465	-0.15221225	-0.4214355	-0.618742907	-0.185759998	6	-0.284	0.19626571	-3.55E+00	1.64E-02
Hsp-25	-0.02481115	-0.16482325	-0.1936847	-0.1584497	-0.463059634	-0.36761922	6	-0.229	0.15876716	-3.53E+00	1.68E-02
ADH-2259	0.03873805	0.04053965	0.0436865	0.0156268	0.126737411	0.069227453	6	0.056	0.03872212	3.53E+00	1.68E-02
ADH-1578	-0.0855578	-0.1215713	-0.06190165	-0.0281572	-0.170022246	-0.022459679	6	-0.082	0.05687459	-3.51E+00	1.70E-02
ADH-1953	0.473747	0.38835555	0.2727963	0.0107634	0.106957074	0.539848098	6	0.299	0.20841104	3.51E+00	1.71E-02
ADH-962	-0.23021625	-0.28943695	-0.15544425	-0.1868893	0.04920112	-0.320966591	6	-0.189	0.13196344	-3.51E+00	1.71E-02
ADH-49	-0.15080015	-0.2547776	-0.2070819	-0.0135209	-0.378911047	-0.093053395	6	-0.183	0.12803397	-3.50E+00	1.73E-02
ADH-1165	-0.0239813	-0.20408025	-0.0633426	-0.132869	-0.243879387	-0.338387628	6	-0.168	0.11749025	-3.50E+00	1.73E-02
ADH-2448	-0.08025815	-0.20266705	-0.01475795	-0.1313023	-0.225947278	-0.057635268	6	-0.119	0.08333291	-3.49E+00	1.75E-02
Hsp-87	0.1345933	0.12838495	0.2947903	0.1312812	0.173232101	-0.015351652	6	0.141	0.09942907	3.48E+00	1.77E-02
ADH-727	0.20265285	0.25145865	0.0173001	0.2715698	0.48236379	0.116473385	6	0.224	0.15780395	3.47E+00	1.78E-02
ADH-104	0.10413525	0.1678858	0.1822364	0.0672807	0.359067716	0.061811196	6	0.157	0.11089802	3.47E+00	1.79E-02
ADH-1608	-0.03902755	-0.3870202	-0.41833565	-0.200267	-0.229600918	-0.064744983	6	-0.223	0.15780326	-3.46E+00	1.80E-02
ADH-280	-0.0651534	-0.06065965	-0.4301258	-0.63710375	-0.310297159	-0.539241857	6	-0.340	0.24105744	-3.46E+00	1.81E-02
ADH-2326	-0.0611477	-0.2118623	-0.07873905	-0.12116805	-0.145055807	-0.000566158	6	-0.103	0.07318828	-3.45E+00	1.82E-02
Genomic_DNA	-0.198764	-0.04880955	-0.1812624	-0.45244115	-0.313110206	-0.078332981	6	-0.212	0.15076679	-3.45E+00	1.83E-02
ADH-2979(ADH-903)	0.39911155	0.43942375	0.45473385	0.64072445	0.868516523	-0.098921647	6	0.451	0.32111326	3.44E+00	1.85E-02
ADH-1831	0.1207323	0.0504219	0.08873295	0.16750105	0.391544092	0.200036312	6	0.170	0.12109549	3.44E+00	1.85E-02
Hsp-144	0.93428575	0.9377893	0.898885	1.21368895	1.532869679	-0.30399603	6	0.869	0.62375322	3.41E+00	1.90E-02
ADH-2271	-0.18575445	0.0176956	-0.229023	-0.09482655	-0.198941204	-0.350331196	6	-0.174	0.12481568	-3.41E+00	1.91E-02
ip36	-0.05041295	-0.0388973	-0.1546156	-0.2369245	-0.179089718	-0.042550751	6	-0.117	0.08453221	-3.39E+00	1.94E-02
ADH-577	0.2809514	0.09142835	0.24992065	0.4224884	0.106957074	0	5	0.230	0.13636872	3.78E+00	1.95E-02
Genomic_DNA	-0.17412085	-0.04946825	-0.26354615	-0.42670145	-0.288644949	-0.033882777	6	-0.206	0.15099249	-3.34E+00	2.05E-02
Genomic_DNA	-0.16250845	-0.29530625	-0.08169815	-0.25224605	-0.056365124	-0.034363623	6	-0.147	0.10814612	-3.33E+00	2.07E-02
ADH-1288	-0.0191195	-0.0611857	-0.23156365	-0.39584875	-0.486140899	-0.451421276	6	-0.274	0.20168478	-3.33E+00	2.08E-02
ADH-2927(ADH-67)	-0.0858121	0.0440331	-0.19269655	-0.2689144	-0.220102754	-0.240381908	6	-0.161	0.11843636	-3.32E+00	2.10E-02
ADH-604	-0.1051363	-0.15378345	-0.1715518	-0.1803338	-0.345194239	0.012307329	6	-0.157	0.11622218	-3.31E+00	2.11E-02
ADH-2929(ADH-84)	-0.04393085	-0.12558205	-0.0545862	-0.14549905	-0.303170825	-0.337195252	6	-0.168	0.12446603	-3.31E+00	2.12E-02
ADH-320	-0.28621405	-0.18659695	0.0390484	-0.220221	-0.082585005	-0.218386138	6	-0.159	0.11771321	-3.31E+00	2.12E-02
ADH-967	0.7412606	0.7903538	0.3802706	0.29838045	-0.106057642	0.641227887	6	0.458	0.33880622	3.31E+00	2.13E-02
ADH-2455	-0.2078839	-0.15639355	-0.22262145	-0.24977115	-0.00554671	-0.523752375	6	-0.228	0.16910902	-3.30E+00	2.15E-02
ADH-2938(ADH-385)	0.37241445	0.4391588	0.05287525	0.28674125	1.103990695	0.742192092	6	0.500	0.37117117	3.30E+00	2.16E-02
ADH-1966	-0.20915265	-0.3223518	-0.50873625	-0.52730605	-1.197864264	-0.21706116	6	-0.497	0.36986233	-3.29E+00	2.17E-02
ADH-2051	-0.14600965	-0.23037945	-0.272072	-0.25492705	-0.508603674	0.020095134	6	-0.232	0.17296816	-3.29E+00	2.18E-02
Hsp-153	0.30975365	0.16036285	0.16399895	0.225453	0.040210011	0.008040884	6	0.151	0.11288382	3.28E+00	2.19E-02
Hsp-146	0.1570575	0.1927035	0.2772228	0.01313605	0.100294655	0.433163223	6	0.196	0.14626598	3.28E+00	2.21E-02
Hsp-150	1.50323885	1.55900675	1.3401163	2.300566	0.106957074	0.132708607	6	1.157	0.86885309	3.26E+00	2.24E-02
runt_20	0.11498725	0.1196703	0.1268669	0.13097915	0.310702554	-0.002371952	6	0.133	0.10044527	3.25E+00	2.26E-02
ADH-172	0.09321075	-0.00171355	0.06480935	0.03469795	0.156277107	0.077777229	6	0.071	0.05376748	3.23E+00	2.33E-02
ADH-2956(ADH-555)	0.04093905	-0.0028639	0.23217245	0.1372556	0.218937578	0.114192276	6	0.123	0.09378487	3.22E+00	2.34E-02
ADH-2730	0.2305924	0.26138545	0.1239547	0.0307921	0.292326414	0.010199118	6	0.158	0.12098559	3.20E+00	2.39E-02
ADH-2904	-0.1016763	-0.1238359	-0.0237098	-0.08446415	-0.153569078	-0.329119974	6	-0.136	0.1041106	-3.20E+00	2.40E-02
ADH-1283	0.0319555	0.038203	0.18303165	0.07006595	0.0925514	0.036685138	6	0.075	0.05775305	3.20E+00	2.40E-02
ADH-601	-0.16226875	-0.2962451	-0.2540459	-0.23693475	-0.356674002	0.086282787	6	-0.203	0.15582719	-3.20E+00	2.41E-02
Hsp-109	0.1397872	0.17298775	0.08986925	0.4624884	0.13452555	0.095906299	6	0.183	0.14049113	3.18E+00	2.44E-02
ADH-1930	0.2297681	0.12313515	0.211535	0.25529395	0.106957074	-0.049337251	6	0.146	0.1126593	3.18E+00	2.46E-02
ADH-705	1.174934	0.99862555	0.90994655	0.2276923	1.922912608	0.048828122	6	0.880	0.67911298	3.18E+00	2.47E-02
ip42	1.52127215	1.6506553	0.8374248	1.4073247	2.382645141	-0.422511035	6	1.229	0.9493926	3.17E+00	2.48E-02
ADH-1327	0.04336805	0.07958455	0.2954012	0.15381435	0.535705164	0.437707845	6	0.258	0.19978315	3.16E+00	2.51E-02
ADH-879	-0.16421425	-0.05850665	-0.1452506	-0.1229276	-0.428306193	-0.100167683	6	-0.170	0.13182652	-3.16E+00	2.52E-02
ADH-3019(ADH-1235)	0.1341968	0.1117018	0.12372295	0.47585545	0.078861644	0.210676357	6	0.189	0.14705488	3.15E+00	2.54E-02
ADH-2432	0.0083874	-0.00098375	0.25477045	0.28163665	0.293218656	0.206685489	6	0.174	0.13523149	3.15E+00	2.54E-02
Genomic_DNA	-0.2005861	-0.06791595	-0.121991	-0.29180285	-0.417867461	-0.030131279	6	-0.188	0.14660935	-3.15E+00	2.55E-02
ADH-260	0.1006371	0.1320924	0.2111389	0.12815625	0.239144751	-0.044952068	6	0.128	0.0999426	3.13E+00	2.60E-02
ip10	0.7673886	0.5692242	0.51192485	0.4928741	-0.020571502	0.055219943	6	0.396	0.30997488	3.13E+00	2.60E-02
ADH-1995	-0.40490205	-0.43657575	-0.0135869	-0.1949702	-0.222387667	-0.057663373	6	-0.222	0.17359067	-3.13E+00	2.60E-02
ADH-2520	-0.010745	-0.3021812	-0.07809155	-0.6922017	-0.714683281	-0.650232953	6	-0.408	0.31979705	-3.13E+00	2.61E-02
ADH-2645	0.2021444	0.22429475	0.2254237	0.19107405	0.240391116	-0.096287853	6	0.165	0.12898074	3.12E+00	2.61E-02
ADH-101	0.12523095	0.09653415	0.01614935	0.0525969	0.165908286	0.013730752	6	0.078	0.06148614	3.12E+00	2.62E-02
ADH-2704	1.0211316	1.3203343	0.7651866	1.15220805	2.311005563	-0.245119039	6	1.054	0.82859465	3.12E+00	2.64E-02
ADH-2733	0.15148405	0.1989913	0.3223631	0.19986775	0.963501096	0.544107018	6	0.397	0.31192333	3.12E+00	2.64E-02
ADH-1190	-0.0861335	-0.28743415	-0.11979305	-0.489879	-0.24195168	-0.040109588	6	-0.211	0.16594426	-3.11E+00	2.65E-02
ADH-606	0.02329715	0.2875365	0.37181745	0.29585705	-0.023481784	0.33701738	6	0.215	0.17023643	3.10E+00	2.69E-02
ADH-567	0.010272	0.01821175	0.20314955	0.2679033	0.398498367	0.247741471	6	0.191	0.15156205	3.09E+00	2.73E-02
ADH-159	0.0861787	0.1256104	0.1813588	0.01923945	0.318980767	0.069275943	6	0.133	0.10599558	3.08E+00	2.74E-02
hairy_15	0.0944081	0.1144191	0.13389555	0.0588791	0.301475784	0.024816865	6	0.121	0.09653791	3.08E+00	2.75E-02
ADH-426	-0.00779975	0.0327161	0.2754927	0.15478415	0.139138522	0.179430937	6	0.129	0.10271879	3.08E+00	2.76E-02
ADH-1248	-0.19638705	-0.2873355	-0.15647475	0.0457187	-0.087582466	-0.162822194	6	-0.141	0.1121736	-3.07E+00	2.76E-02
ADH-71	0.1100678	-0.01550415	0.19517195	0.2011877	0.060611589	0.074957437	6	0.104	0.0834276	3.07E+00	2.79E-02
Hsp-116	-0.02933375	-0.1241168	-0.0253018	-0.1612429	-0.052212818	-0.232354556	6	-0.104	0.08319452	-3.06E+00	2.79E-02
Hsp-4	0.21722135	0.1753694	0.166876	0.0555658	0.059715826	-0.011261595	6	0.111	0.08854195	3.06E+00	2.81E-02
ADH-581	0.08051965	0.0422164	0.1989749	0.0483248	0.106957074	0	5	0.095	0.06349669	3.36E+00	2.83E-02
70D_18	-0.13547265	-0.16454935	-0.0020016	-0.04905945	-0.099968588	-0.026524485	6	-0.080	0.06406914	-3.04E+00	2.86E-02
ADH-2177	-0.1254172	-0.09130495	-0.05545025	-0.4572268	-0.523545052	-0.222991747	6	-0.246	0.19847286	-3.04E+00	2.89E-02
ADH-1808	0.0677834	0.522883	0.2393183	0.4663857	0.106957074	0.087348312	6	0.248	0.20075221	3.03E+00	2.90E-02
ADH-1821	0.26887965	0.19869275	0.1362623	0.0745546	0.563298811	0.095798196	6	0.223	0.1812395	3.01E+00	2.97E-02
ADH-2655	-0.02528255	-0.06380855	-0.08274395	-0.25108995	-0.332352288	-0.405935787	6	-0.194	0.15818306	-3.00E+00	3.02E-02
ADH-1589	0.2324285	0.49580465	0.28469395	1.00429105	0.363240743	0.041547957	6	0.404	0.33029692	2.99E+00	3.03E-02
ADH-2352	-0.03931975	-0.1845833	-0.1104911	-0.3784992	-0.661011303	-0.696209653	6	-0.345	0.28231256	-2.99E+00	3.03E-02
ADH-2627	-0.06415865	-0.17424845	-0.0784069	-0.2907606	-0.393450894	-0.04012758	6	-0.174	0.14206719	-2.99E+00	3.04E-02
ADH-748	-0.3644859	-0.49841585	-0.2433829	-0.05246025	-0.256105106	0.015428626	6	-0.233	0.19114749	-2.99E+00	3.05E-02
ADH-2374	-0.13475605	-0.3010931	-0.04098655	-0.0721938	-0.487941227	-0.180816832	6	-0.203	0.16692615	-2.98E+00	3.09E-02
ADH-859	0.05785725	0.0785181	0.0801292	0.1238713	0.407700633	0.263587949	6	0.169	0.13885119	2.97E+00	3.10E-02
ADH-1527	1.25739125	1.240587	0.7793322	1.6277898	3.684841475	0.157071417	6	1.458	1.20234511	2.97E+00	3.12E-02
ADH-2978(ADH-888)	-0.0686325	-0.0546619	-0.10512995	-0.16568495	0.018191212	-0.06403111	6	-0.073	0.06061986	-2.96E+00	3.14E-02
ADH-691	0.11655275	0.1785693	0.0533505	0.19910595	0.429824931	0.047602511	6	0.171	0.14132959	2.96E+00	3.15E-02
Genomic_DNA	-0.1976122	-0.06524625	-0.1424241	-0.56689045	-0.433318697	-0.081431979	6	-0.248	0.20535968	-2.96E+00	3.17E-02
ADH-941	0.44927845	0.4767466	0.65773155	0.2506517	1.587995233	0.23209312	6	0.609	0.50483277	2.96E+00	3.17E-02
p4	0.09355815	0.0390992	0.0915864	0.20241585	0.324509027	0.486785578	6	0.206	0.17116463	2.95E+00	3.18E-02
ADH-1591	0.0494054	0.01858655	0.24992065	0.4224884	0.106957074	0.278331338	6	0.188	0.15585581	2.95E+00	3.19E-02
ADH-1348	0.09900465	-0.34138495	-0.3766497	-0.1995513	-0.679050068	-0.326573323	6	-0.304	0.25344427	-2.94E+00	3.23E-02
ADH-766	0.1338146	0.1295678	0.14558395	0.19457975	0.721453415	0.340131298	6	0.278	0.23144086	2.94E+00	3.24E-02
ADH-1326	-0.19987315	-0.1522963	0.0116469	-0.12430925	-0.02868557	-0.075353186	6	-0.095	0.07911665	-2.94E+00	3.24E-02
Genomic_DNA	-0.1721491	-0.0592713	-0.14621845	-0.4783392	-0.440985549	-0.053759778	6	-0.225	0.18794647	-2.93E+00	3.25E-02
ADH-1365	0.0079884	0.0744805	0.2335195	0.0660498	0.06649602	0.224799938	6	0.112	0.09370024	2.93E+00	3.25E-02
ADH-1037	-0.1629848	-0.31736425	0.0049899	-0.48201465	-0.548093249	-0.085820296	6	-0.265	0.2215337	-2.93E+00	3.25E-02
ADH-720	-0.1519887	-0.34504465	-0.2437008	-0.19948285	-0.365708815	0.098350689	6	-0.201	0.16835441	-2.93E+00	3.27E-02
Genomic_DNA	-0.16980335	-0.05033095	-0.25585715	-0.5422476	-0.336143919	-0.025993252	6	-0.230	0.19336857	-2.91E+00	3.32E-02
ADH-2716	0.2805427	0.21164605	0.34311	0.06540175	-0.005114423	0.079644321	6	0.163	0.13664341	2.91E+00	3.33E-02
ADH-215	0.0342255	0.0147336	0.1093078	0.14293175	0.312037002	0.303262391	6	0.153	0.12892365	2.90E+00	3.37E-02
ADH-2783	-0.03373575	-0.23773135	-0.13095285	-0.4482731	-0.417153243	0	5	-0.254	0.17908217	-3.17E+00	3.40E-02
ADH-2086	-0.15158445	-0.3064667	-0.2157706	0.1080807	-0.329678245	-0.42379347	6	-0.220	0.18621117	-2.89E+00	3.41E-02
ADH-1229	-0.0506608	-0.0459897	-0.12467425	-0.29113155	-0.394581669	-0.100863743	6	-0.168	0.14250616	-2.89E+00	3.43E-02
Hsp-101	0.79033675	0.6767649	0.6541097	1.03149005	1.470009305	-0.354013072	6	0.711	0.6039476	2.89E+00	3.44E-02
Genomic_DNA	-0.1809766	-0.0518677	-0.18287855	-0.49646775	-0.242574358	-0.030441471	6	-0.198	0.167939	-2.88E+00	3.45E-02
ADH-2193	0.13313585	0.2656399	0.1770699	0.8272304	0.106957074	0.395265172	6	0.318	0.27077704	2.87E+00	3.49E-02
Genomic_DNA	-0.18976215	-0.0610702	-0.21946465	-0.5739861	-0.297070726	-0.033987584	6	-0.229	0.19570872	-2.87E+00	3.50E-02
runt_31	0.02259965	0.030366	0.14684635	0.08039865	0.204530092	0.035550717	6	0.087	0.07408083	2.87E+00	3.51E-02
ADH-1677	-0.2150127	-0.09051335	-0.03871215	-0.03416815	-0.017893111	-0.164803357	6	-0.094	0.08012091	-2.86E+00	3.54E-02
ADH-2076	-0.17980385	-0.2785361	-0.19837275	-0.44456805	0.111912829	-0.377427772	6	-0.228	0.19520523	-2.86E+00	3.55E-02
ADH-1301	-0.3074692	-0.44807235	0.02639735	-0.4172866	-0.512785589	0.008683462	6	-0.275	0.2362678	-2.85E+00	3.57E-02
ADH-709	-0.0291908	-0.1419724	-0.01497895	-0.33560115	-0.398155848	-0.17599849	6	-0.183	0.15697072	-2.85E+00	3.58E-02
Hsp-44	0.089274	0.08138055	0.11237575	0.02813855	0.259178719	0.02602012	6	0.099	0.08554256	2.85E+00	3.60E-02
ADH-1366	-0.07067475	-0.0159519	-0.2152848	-0.316279	-0.190283344	-0.027545864	6	-0.139	0.12008973	-2.84E+00	3.62E-02
ADH-2726	0.3372843	0.34433445	0.27923905	0.0411624	0.156880753	0.896410468	6	0.343	0.29533309	2.84E+00	3.62E-02
ip68	-0.11551695	-0.11576315	-0.0637132	-0.1206316	-0.485761701	-0.495879833	6	-0.233	0.20091074	-2.84E+00	3.63E-02
ADH-2375	-0.1722392	-0.3921296	-0.15601785	-0.25548635	-0.989905199	-0.234508316	6	-0.367	0.31656799	-2.84E+00	3.64E-02
ADH-884	-0.15962015	-0.1126667	-0.0796766	-0.4064356	-0.182166913	-0.007692655	6	-0.158	0.13644696	-2.84E+00	3.64E-02
runt_27	0.04617425	0.120644	0.10530295	0.06810685	0.317459226	0.049178938	6	0.118	0.1023099	2.82E+00	3.71E-02
Genomic_DNA	-0.1798116	-0.0415896	-0.27201485	-0.67581195	-0.457816067	-0.06377704	6	-0.282	0.24574764	-2.81E+00	3.76E-02
ADH-1423	0.0494054	0.01858655	0.24992065	0.4224884	0.106957074	0.454989515	6	0.217	0.1894801	2.81E+00	3.77E-02
ADH-428	0.068569	0.0476614	0.2747043	0.35175555	0.737145427	0.242036277	6	0.287	0.25059616	2.81E+00	3.78E-02
ADH-692	0.09708025	0.2563674	0.16016685	0.177365	0.154996435	-0.075699229	6	0.128	0.11236294	2.80E+00	3.81E-02
Genomic_DNA	-0.18373355	-0.0587254	-0.16312	-0.60414415	-0.399279196	-0.063757038	6	-0.245	0.21484435	-2.80E+00	3.81E-02
ADH-1646	-0.6031149	-0.7724872	-0.0181474	0.0400388	-0.350290836	-0.524547292	6	-0.371	0.32635309	-2.79E+00	3.85E-02
ADH-2124	-0.08721925	-0.32575955	0.08706225	-0.18044175	-0.294628384	-0.253870466	6	-0.176	0.15470469	-2.78E+00	3.87E-02
ADH-671	0.09137085	0.0344683	0.28565105	0.30114655	0.468296034	0.029659195	6	0.202	0.17762197	2.78E+00	3.88E-02
ip13	0.18207295	0.13463725	0.12430905	0.173982	0.633879117	0.11833551	6	0.228	0.20062887	2.78E+00	3.88E-02
ADH-2955(ADH-551)	0.0757257	0.03075085	0.0499128	0.20349675	0.43301391	0.292191705	6	0.181	0.15951295	2.78E+00	3.90E-02
Genomic_DNA	-0.1836619	-0.03203925	-0.3479531	-0.5318621	-0.69160267	-0.041142111	6	-0.305	0.2689327	-2.78E+00	3.91E-02
ADH-3035(ADH-1410)	0.08696645	-0.11996605	-0.1319912	-0.32365035	-0.28505042	-0.342923649	6	-0.186	0.16442122	-2.77E+00	3.92E-02
Hsp-127	1.0235891	1.0687704	0.25546895	1.0592006	2.57569626	0.049353325	6	1.005	0.88876243	2.77E+00	3.93E-02
Genomic_DNA	-0.19704255	-0.0335128	-0.211414	-0.48339305	-0.486582871	-0.007294925	6	-0.237	0.20948631	-2.77E+00	3.96E-02
ADH-634	0.0494054	0.01858655	0.24992065	0.4224884	0.106957074	0.479979683	6	0.221	0.19592134	2.77E+00	3.96E-02
ADH-583	0.0494054	0.15391985	0.24992065	0.4224884	0.106957074	0	5	0.197	0.14610984	3.01E+00	3.96E-02
Genomic_DNA	-0.17780475	-0.0428788	-0.1948485	-0.5187146	-0.510822558	-0.032682075	6	-0.246	0.21841866	-2.76E+00	3.97E-02
Genomic_DNA	-0.21096275	-0.07679765	-0.5119523	-1.22789335	-0.540640643	-0.231142276	6	-0.467	0.41469097	-2.76E+00	4.00E-02
ADH-2159	0.0324408	-0.1001778	-0.40544365	-0.3611473	-0.326732067	-0.067493635	6	-0.205	0.18201748	-2.76E+00	4.00E-02
ADH-1902	-0.0518867	0.00573815	-0.37450255	-0.46536515	-0.166656463	-0.178848677	6	-0.205	0.18249883	-2.75E+00	4.01E-02
Genomic_DNA	-0.1764481	-0.06111665	-0.31673805	-0.6543787	-0.778716478	-0.072718402	6	-0.343	0.30585761	-2.75E+00	4.03E-02
ADH-2128	-0.1282001	-0.06397615	-0.29819175	-0.2412771	-0.501461658	0.002809517	6	-0.205	0.18268058	-2.75E+00	4.03E-02
ADH-1219	-0.00718975	0.0029089	0.23799095	0.210306	0.442036314	0.260494609	6	0.191	0.17034494	2.75E+00	4.04E-02
ADH-2501	-0.1731155	0.01664765	-0.0811266	-0.29535635	-0.136064095	-0.056209906	6	-0.121	0.10777524	-2.75E+00	4.04E-02
ADH-2759	-0.091693	-0.21779185	-0.00123785	-0.06050325	-0.329973422	-0.436280267	6	-0.190	0.16916423	-2.75E+00	4.05E-02
Hsp-158	0.85885445	0.9798621	0.5674755	0.8128548	0.356150196	-0.331704958	6	0.541	0.48249761	2.74E+00	4.06E-02
Genomic_DNA	-0.18037235	-0.04327505	-0.24753265	-0.50891925	-0.377267865	0.018447056	6	-0.223	0.19928119	-2.74E+00	4.07E-02
Hsp-113	0.74215965	0.7237867	0.3632046	0.34868065	1.669864004	0.002505923	6	0.642	0.57374919	2.74E+00	4.08E-02
Genomic_DNA	-0.17622965	-0.05087805	-0.1571326	-0.51072355	-0.397782421	-0.018645194	6	-0.219	0.19551397	-2.74E+00	4.09E-02
ADH-1175	0.1689313	0.12074455	0.20179405	0.23781285	0.483988199	-0.048480141	6	0.194	0.17370365	2.74E+00	4.09E-02
Genomic_DNA	-0.1854593	-0.0417288	-0.29634425	-0.5374069	-0.624378928	-0.013760295	6	-0.283	0.25363608	-2.73E+00	4.10E-02
ADH-3036(ADH-1411)	0.0386637	0.0413864	0.0093265	0.20144855	0.234650684	0.100541742	6	0.104	0.09351948	2.73E+00	4.11E-02
ADH-896	0.27839845	0.23855715	0.1215616	0.0590296	0.262346578	-0.060640202	6	0.150	0.13446475	2.73E+00	4.13E-02
ADH-2984(ADH-929)	0.06280275	0.1315995	0.38281755	0.3559178	0.767325262	0.088106802	6	0.298	0.26753567	2.73E+00	4.13E-02
ADH-332	0.2124871	0.3077806	0.37487755	0.12543285	0.335839125	-0.123925412	6	0.205	0.18499675	2.72E+00	4.18E-02
ADH-1118	-0.03970985	-0.32306305	-0.10787035	-0.1507759	-0.622584071	-0.165622773	6	-0.235	0.21174682	-2.72E+00	4.19E-02
ADH-10	0.0494054	0.1410166	0.24992065	0.4224884	0.106957074	0	5	0.194	0.14716094	2.95E+00	4.21E-02
ADH-946	0.05494505	0.1746094	0.0268795	0.0578277	0.288066816	0.065616387	6	0.111	0.1005023	2.71E+00	4.21E-02
ADH-1162	0.1730181	0.1695297	0.1467943	0.0940161	0.106957074	-0.074801377	6	0.103	0.09268802	2.71E+00	4.22E-02
ADH-2718	0.09370315	0.06335425	0.14685115	0.2645421	0.008738565	0.037416061	6	0.102	0.09258676	2.71E+00	4.23E-02
ADH-2688	0.0213702	-0.2206828	-0.2091526	-0.2595836	-0.195944913	0.021393119	6	-0.140	0.12712893	-2.71E+00	4.25E-02
ADH-109	0.1161407	-0.0146422	0.02983125	0.2372738	0.398447215	0.296793311	6	0.177	0.16069281	2.70E+00	4.26E-02
Genomic_DNA	-0.16864445	-0.04634695	-0.2570617	-0.6052922	-0.535259001	-0.01812536	6	-0.272	0.24765536	-2.69E+00	4.34E-02
ADH-1615	0.0494054	0.01858655	0.24992065	0.4224884	0.106957074	0.138382218	6	0.164	0.14992349	2.68E+00	4.36E-02
ADH-840	0.32065315	0.1539545	0.2612591	0.0154362	-0.010920474	0.460324119	6	0.200	0.18261974	2.68E+00	4.36E-02
ADH-2182	-0.12748465	-0.198395	-0.4023808	0.00035905	-0.309863927	-0.01597293	6	-0.176	0.16045773	-2.68E+00	4.38E-02
ADH-2648	0.1510898	0.10932485	0.11748135	-0.0193568	-0.000154911	0.092759095	6	0.075	0.06875922	2.68E+00	4.39E-02
Hsp-125	0.2277097	0.093817	0.20343485	0.0635343	0.129163825	-0.051733047	6	0.111	0.10151411	2.68E+00	4.39E-02
ADH-1187	0.178533	-0.02219415	0.0371239	0.2294849	0.125008767	0.064912142	6	0.102	0.09343188	2.68E+00	4.39E-02
ADH-2530	-0.03223915	-0.2525991	-0.23603985	-0.61198215	-1.147171052	-0.321456097	6	-0.434	0.39660105	-2.68E+00	4.39E-02
Genomic_DNA	-0.16895975	-0.0473765	-0.24213525	-0.67098885	-0.407380395	-0.044739618	6	-0.264	0.24112588	-2.68E+00	4.39E-02
Genomic_DNA	-0.182901	-0.04895255	-0.27991765	-0.53007315	-0.150485643	-0.023357537	6	-0.203	0.18550258	-2.68E+00	4.41E-02
ADH-1047	0.10626115	0.111653	0.14829345	0.1296554	0.685590809	0.305151434	6	0.248	0.22688276	2.67E+00	4.41E-02
Genomic_DNA	-0.1637574	-0.04946825	-0.1251073	-0.5602529	-0.486287263	-0.071145773	6	-0.243	0.22226288	-2.67E+00	4.41E-02
ADH-853	-0.07314055	-0.31007775	-0.02407025	-0.00931165	-0.406338496	-0.298215158	6	-0.187	0.17129473	-2.67E+00	4.42E-02
ADH-1035	-0.013246	-0.10611165	-0.01775705	-0.3085581	-0.332785601	-0.132690557	6	-0.152	0.13924524	-2.67E+00	4.43E-02
Genomic_DNA	-0.16225285	-0.0503804	-0.3190102	-0.71018915	-0.35923485	-0.041652583	6	-0.274	0.25140806	-2.67E+00	4.45E-02
Genomic_DNA	-0.18417275	-0.03962745	-0.1212209	-0.5130515	-0.427610352	-0.038621098	6	-0.221	0.20270748	-2.67E+00	4.45E-02
ADH-51	0.0494054	0.01858655	0.24992065	0.4224884	0.106957074	0.133109009	6	0.163	0.15012107	2.67E+00	4.45E-02
runt_15	0.1033411	0.04437195	0.04465405	0.0802834	0.202711465	-0.007175892	6	0.078	0.07169109	2.67E+00	4.46E-02
ADH-529	-0.0100985	-0.1023167	-0.06364245	-0.09929835	-0.188907365	0.004740314	6	-0.077	0.07070516	-2.65E+00	4.52E-02
ADH-616	0.1625963	0.2469117	0.1503804	0.0187265	0.631399482	0.158180116	6	0.228	0.21074224	2.65E+00	4.54E-02
Genomic_DNA	-0.16047925	-0.0413461	-0.18850265	-0.5807089	-0.288633042	-0.044164518	6	-0.217	0.20107112	-2.65E+00	4.56E-02
ADH-25	-0.1038103	-0.26460995	-0.12671045	-0.0319353	-0.669115659	-0.285485356	6	-0.247	0.22856007	-2.65E+00	4.56E-02
Genomic_DNA	-0.182519	-0.0381108	-0.07313715	-0.47511145	-0.24727401	-0.058414098	6	-0.179	0.16610438	-2.64E+00	4.59E-02
ADH-141	0.1166951	0.13637225	0.0085494	0.16076635	0.562712763	0.250743376	6	0.206	0.19136466	2.64E+00	4.62E-02
ADH-1679	-0.01879585	-0.16990145	-0.17250405	-0.4126741	-0.292553075	0.017702826	6	-0.175	0.16240306	-2.64E+00	4.62E-02
ADH-868	0.1184037	0.0422988	0.23235235	0.18609565	0.451870003	0.006708677	6	0.173	0.1607352	2.64E+00	4.62E-02
Genomic_DNA	-0.1793536	-0.04605235	-0.26479045	-0.8419604	-0.579672301	-0.096633592	6	-0.335	0.31187737	-2.63E+00	4.66E-02
Genomic_DNA	-0.17115465	-0.05308055	-0.1618182	-0.64498775	-0.536764428	-0.064730538	6	-0.272	0.2539355	-2.62E+00	4.68E-02
ADH-1002	0.00096145	-0.07614235	-0.2306208	-0.08238115	-0.10682557	-0.376694576	6	-0.145	0.13596863	-2.62E+00	4.73E-02
ADH-218	0.0494054	0.01858655	0.24992065	0.4224884	0.106957074	0.118559039	6	0.161	0.15082432	2.61E+00	4.74E-02
ADH-198	-0.06034255	-0.1215362	-0.0413138	-0.1579347	-0.387886732	-0.062212766	6	-0.139	0.12979422	-2.61E+00	4.74E-02
ADH-624	-0.00807265	-0.13978635	-0.45468335	-0.385938	-0.374104942	0.0256709	6	-0.223	0.20881282	-2.61E+00	4.75E-02
ip21	0.15979615	0.1956869	0.168574	0.67044925	1.35015606	0.421986303	6	0.494	0.46387657	2.61E+00	4.76E-02
ADH-677	0.14735185	-0.006655	0.4030215	0.4224884	1.103430851	0.363918711	6	0.406	0.38095758	2.61E+00	4.78E-02
ADH-2805	0.0422581	0.0954735	0.1339216	0.1033809	0.179064408	-0.048516594	6	0.084	0.0791698	2.61E+00	4.78E-02
ADH-273	0.154896	0.1537042	0.34972505	0.32335205	0.205157572	-0.11846113	6	0.178	0.16755149	2.60E+00	4.81E-02
Genomic_DNA	-0.166209	-0.15554025	-0.1517245	-0.74428525	-0.394010022	-0.034748707	6	-0.274	0.25823	-2.60E+00	4.81E-02
ADH-2323	0.1159356	0.3414302	0.1188746	0.06316705	0.262469173	-0.035062208	6	0.144	0.13640267	2.59E+00	4.86E-02
Hsp-77	0.1544143	0.1006148	0.0376974	-0.02854615	0.245111936	0.327965905	6	0.140	0.13191743	2.59E+00	4.88E-02
ADH-547	-0.02060385	0.0336904	-0.0807276	-0.11450415	-0.123155136	-0.17755463	6	-0.080	0.07618712	-2.59E+00	4.90E-02
ADH-2625	0.0831616	0.1493465	0.1175592	0.09634045	0.411093425	0.014614201	6	0.145	0.13767284	2.59E+00	4.91E-02
ADH-2926(ADH-66)	0.056738	0.10438355	0.0142467	0.1728011	0.079528044	-0.010906408	6	0.069	0.06583239	2.58E+00	4.92E-02
ADH-1454	-0.0397694	-0.0919504	-0.9295678	-0.5007532	-0.369264325	-0.173329469	6	-0.351	0.33257721	-2.58E+00	4.92E-02
ADH-2202	0.1156706	0.1929368	0.01548615	0.39441155	0.521192838	0.042885906	6	0.214	0.20283764	2.58E+00	4.93E-02
ADH-2890	-0.02201815	-0.1999971	-0.1856964	-0.2224841	-0.282231347	0.066911124	6	-0.141	0.13375205	-2.58E+00	4.94E-02
ADH-393	-0.09575255	-0.13233055	0.00059095	-0.19356995	-0.58596089	-0.292914081	6	-0.217	0.20574694	-2.58E+00	4.95E-02
ADH-441	0.054311	0.07813545	0.07341555	0.3608537	0.086656136	0.085581136	6	0.123	0.1170341	2.58E+00	4.96E-02
Genomic_DNA	-0.18149215	-0.01842235	-0.19698625	-0.50450355	-0.152507445	-0.043053429	6	-0.183	0.17387518	-2.58E+00	4.97E-02
Genomic_DNA	-0.1943907	-0.05147065	-0.3232917	-0.66288935	-0.88100403	-0.043399099	6	-0.359	0.34274932	-2.57E+00	5.01E-02
ADH-2747	-0.0593011	-0.09062085	-0.04954745	-0.00271725	-0.013546211	-0.005904021	6	-0.037	0.0352769	-2.56E+00	5.03E-02
ADH-2852	-0.28503015	-0.30512195	-0.3835389	-0.159433	-0.02147462	-1.020022619	6	-0.362	0.34629668	-2.56E+00	5.04E-02
ADH-1195	-0.0082362	0.0139031	-0.10754675	-0.06817155	-0.038978843	-0.071803932	6	-0.047	0.04473323	-2.56E+00	5.05E-02
ADH-2041	0.0296244	-0.2224718	-0.11997375	-0.5227144	-0.736707775	-0.197308771	6	-0.295	0.28205626	-2.56E+00	5.06E-02
ADH-481	-0.1830697	-0.26518305	-0.1079228	-0.0356104	-0.180325247	0.053114984	6	-0.120	0.1148313	-2.56E+00	5.09E-02
ADH-173	0.0464981	0.0065206	0.1719891	0.58785645	0.83686042	0.403803519	6	0.342	0.32800092	2.56E+00	5.09E-02
ADH-27	-0.0648163	-0.37195995	0.0573383	-0.15217975	-0.179500353	-0.178690109	6	-0.148	0.14226207	-2.55E+00	5.10E-02
Genomic_DNA	-0.17998575	-0.051299	-0.22063695	-0.5905913	-0.655508752	-0.013085834	6	-0.285	0.27363722	-2.55E+00	5.11E-02
ADH-1720	0.0653643	0.151018	0.07235565	0.0554555	0.38078406	0.538954587	6	0.211	0.20228894	2.55E+00	5.12E-02
Genomic_DNA	-0.20512175	-0.0395469	-0.24290635	-0.6691149	-0.209222484	-0.056156718	6	-0.237	0.22813943	-2.54E+00	5.16E-02
ADH-1060	0.1506039	-0.02263175	0.07955695	0.2934862	0.470039761	0.118347794	6	0.182	0.17481476	2.54E+00	5.16E-02
ip3	-0.1084711	-0.01195995	-0.1986605	-0.1895038	-0.036541039	-0.002502572	6	-0.091	0.087913	-2.54E+00	5.17E-02
Genomic_DNA	-0.1980552	-0.0493917	-0.17872635	-0.5305354	-0.670513934	-0.023304377	6	-0.275	0.26501641	-2.54E+00	5.17E-02
ADH-2640	-0.02377005	-0.1313556	-0.06430545	-0.3006324	-0.006243167	-0.294929204	6	-0.137	0.13187253	-2.54E+00	5.17E-02
ADH-150	0.0944232	0.21177425	-0.0818443	0.15601615	0.45964722	0.361156026	6	0.200	0.19289562	2.54E+00	5.18E-02
ADH-490	0.0532349	0.030422	0.08311055	0.28416625	0.185647615	0.016692926	6	0.109	0.10491243	2.54E+00	5.18E-02
ADH-442	0.0494054	0.01858655	0.24992065	0.4224884	0.106957074	0.611919489	6	0.243	0.23439848	2.54E+00	5.18E-02
ADH-2729	0.1122733	0.14563665	0.0923002	0.0500216	0.216670206	-0.051715785	6	0.094	0.09079436	2.54E+00	5.18E-02
ADH-2934(ADH-206)	0.00076635	-0.03067895	-0.070414	-0.1703543	-0.165299552	-0.02508894	6	-0.077	0.07408518	-2.54E+00	5.18E-02
ADH-3004(ADH-1202)	0.0494054	0.01858655	0.24992065	0.4224884	0.106957074	0.61291901	6	0.243	0.23471307	2.54E+00	5.19E-02
ADH-3023(ADH-1240)	0.02802835	-0.0883217	-0.06089605	-0.22748615	-0.450137719	-0.383460843	6	-0.197	0.19013088	-2.54E+00	5.20E-02
ADH-2364	0.0346957	-0.0263671	-0.2232586	-0.5114753	-0.324530706	-0.697079626	6	-0.291	0.28118706	-2.54E+00	5.20E-02
ADH-2969(ADH-653)	-0.0639437	-0.0887037	-0.1376013	-0.37643065	-0.712837557	-0.163077768	6	-0.257	0.24928831	-2.53E+00	5.28E-02
ADH-2731	0.0629314	0.18530255	0.20287275	0.10859855	0.331822928	-0.060967908	6	0.138	0.13423875	2.53E+00	5.28E-02
ip8	-0.0800463	-0.2620329	-0.1648722	-0.05128825	-0.357726776	0.029402666	6	-0.148	0.1433288	-2.53E+00	5.28E-02
Genomic_DNA	-0.182507	-0.0524699	-0.23640945	-0.5394068	-0.831468903	-0.061461156	6	-0.317	0.30789674	-2.52E+00	5.29E-02
ADH-1427	-0.13042115	-0.2079553	-0.12728095	-0.38454885	-1.096140215	-0.320142445	6	-0.378	0.36665676	-2.52E+00	5.29E-02
Hsp-17	0.0411671	0.11760465	0.27964795	0.36759775	0.724656295	0.064925742	6	0.266	0.2584089	2.52E+00	5.31E-02
ADH-1123	0.037152	0.07184815	0.2291657	-0.01580145	0.376515642	0.389689883	6	0.181	0.17631441	2.52E+00	5.31E-02
ADH-2801	0.13947265	0.16320205	0.100445	0.0249083	0.073795273	-0.039181363	6	0.077	0.07497353	2.52E+00	5.32E-02
Genomic_DNA	-0.14890435	-0.0512773	-0.2810501	-0.5726288	-0.116298984	-0.055564814	6	-0.204	0.19895107	-2.52E+00	5.35E-02
Genomic_DNA	-0.177477	-0.0860392	-0.00803475	-0.5185121	-0.278172642	-0.076401356	6	-0.191	0.18583418	-2.51E+00	5.35E-02
ADH-2059	-0.0867128	-0.02102975	-0.2296904	-0.1788811	0.02665617	-0.097544129	6	-0.098	0.09536792	-2.51E+00	5.36E-02
ADH-2316	-0.12413965	-0.3592107	-0.06931925	-0.2629439	-0.335463862	-1.066312044	6	-0.370	0.36013212	-2.51E+00	5.36E-02
Genomic_DNA	-0.20164885	-0.04852395	-0.16998325	-0.6527494	-0.247685886	-0.05108025	6	-0.229	0.22287661	-2.51E+00	5.37E-02
Genomic_DNA	-0.19660445	-0.069863	-0.09317785	-0.48742625	-0.215241149	0.001635467	6	-0.177	0.17240998	-2.51E+00	5.37E-02
Genomic_DNA	-0.2016721	-0.05352155	-0.089997	-0.52037705	-0.240048118	-0.022608831	6	-0.188	0.18352859	-2.51E+00	5.38E-02
ADH-2910	0.0494054	0.01858655	0.24992065	0.4224884	0.106957074	0.089934374	6	0.156	0.15287355	2.50E+00	5.43E-02
ADH-310	0.24021875	0.2762878	0.10057325	0.2536015	0.123468233	0.959348225	6	0.326	0.31875901	2.50E+00	5.44E-02
ADH-55	0.037131	0.25582445	0.04660545	0.2093736	0.324760189	-0.019941213	6	0.142	0.13944072	2.50E+00	5.45E-02
ADH-2236	-0.1032926	-0.23205805	-0.22198455	-0.225062	0.00794434	0.032034233	6	-0.124	0.12138815	-2.50E+00	5.47E-02
ADH-2308	-0.14206555	0.1628567	-0.35597645	-0.34616125	-0.351497873	-0.6866441	6	-0.287	0.28125049	-2.50E+00	5.48E-02
Genomic_DNA	-0.1867688	-0.057606	-0.21458615	-0.7297761	-1.013959413	-0.151368507	6	-0.392	0.38580925	-2.49E+00	5.51E-02
Genomic_DNA	-0.1781899	0.0788765	-0.19763055	-0.3080055	-0.308967459	-0.029730147	6	-0.157	0.15481054	-2.49E+00	5.53E-02
Genomic_DNA	-0.1732144	-0.04431805	-0.2146837	-0.5367375	-0.137858318	-0.024425322	6	-0.189	0.18572135	-2.49E+00	5.54E-02
ADH-2751	-0.08027945	-0.0326294	-0.24656855	-0.35614515	0.034160325	-0.217543796	6	-0.150	0.1476043	-2.49E+00	5.54E-02
ADH-2935(ADH-268)	-0.15614195	-0.08158995	-0.24122415	-0.50242625	-0.826527863	-0.034060865	6	-0.307	0.30347675	-2.48E+00	5.60E-02
ADH-233	0.0235373	0.10340405	0.10571855	0.0589246	0.225385077	-0.012857643	6	0.084	0.08307089	2.48E+00	5.60E-02
Genomic_DNA	-0.1744021	-0.0155262	-0.19575285	-0.60043655	-0.306811619	-0.022451418	6	-0.219	0.21714822	-2.47E+00	5.63E-02
ADH-1819	0.12088535	0.10059085	0.1806638	-0.04834565	0.029796484	0.236134601	6	0.103	0.10231905	2.47E+00	5.63E-02
ADH-1055	0.1094856	0.03656615	0.12526135	0.26910835	0.743512553	0.258611888	6	0.257	0.25477452	2.47E+00	5.64E-02
ADH-2274	-0.2562334	-0.0981381	0.1063265	-0.465124	-0.723089482	-0.302937002	6	-0.290	0.28755105	-2.47E+00	5.66E-02
ADH-192	-0.28485425	-0.35470415	-0.2395627	-0.2378162	-1.181239715	-0.085450056	6	-0.397	0.39410315	-2.47E+00	5.66E-02
ADH-2376	-0.1278474	-0.2098788	0.0058131	-0.12271405	-0.406496463	-0.031112596	6	-0.149	0.14765707	-2.47E+00	5.67E-02
ADH-2999(ADH-1193)	0.1538741	0.12424415	0.27862405	0.17511405	-0.118827651	0.324869396	6	0.156	0.15521692	2.47E+00	5.67E-02
Hsp-152	0.51133745	0.47668465	0.28620695	0.59889845	0.326666578	-0.284187686	6	0.319	0.31785859	2.46E+00	5.72E-02
ADH-1007	0.1916576	0.1844498	0.4507203	0.35511295	1.361016693	0.200493074	6	0.457	0.45566484	2.46E+00	5.74E-02
Genomic_DNA	-0.18993765	-0.0578654	-0.034321	-0.4904795	-0.326849732	-0.029697662	6	-0.188	0.18782359	-2.45E+00	5.76E-02
ADH-2002	0.05671435	-0.14510735	-0.25720205	-0.17574405	-0.758575468	-0.740492931	6	-0.337	0.33607647	-2.45E+00	5.76E-02
Genomic_DNA	-0.19016125	-0.03923615	-0.31782965	-0.58291455	-0.986504318	-0.066431147	6	-0.364	0.36381464	-2.45E+00	5.80E-02
Genomic_DNA	-0.17649355	-0.05410705	-0.0904167	-0.68059495	-0.631416973	-0.095776607	6	-0.288	0.28816471	-2.45E+00	5.80E-02
eve_16	0.02366505	0.1311938	0.19056025	0.03718045	0.134331661	-0.024572932	6	0.082	0.08211393	2.45E+00	5.81E-02
Genomic_DNA	-0.18242745	-0.0780353	-0.1393829	-0.7841197	-0.703014886	-0.069817804	6	-0.326	0.32697664	-2.44E+00	5.84E-02
Hsp-145	0.10418455	0.10219025	0.0824068	0.30793475	0.55771936	0.037569554	6	0.199	0.19927948	2.44E+00	5.85E-02
ADH-2517	0.1616788	0.0345176	0.19957215	0.29789285	0.115422366	-0.058517207	6	0.125	0.12550345	2.44E+00	5.85E-02
ADH-895	0.23112505	0.22361295	0.16464815	0.2052542	0.637438164	-0.080633628	6	0.230	0.23126783	2.44E+00	5.88E-02
ADH-2170	-0.10560325	-0.24989205	-0.10336275	-0.45390585	-1.042698337	-0.190782041	6	-0.358	0.35950039	-2.44E+00	5.89E-02
Genomic_DNA	-0.19217215	-0.0481363	-0.07721385	-0.5550682	-0.563702375	-0.044273411	6	-0.247	0.24806626	-2.44E+00	5.89E-02
Genomic_DNA	-0.16686975	-0.04210635	-0.17796715	-0.7869218	-0.588510548	-0.070833158	6	-0.306	0.30717735	-2.44E+00	5.89E-02
ADH-72	-0.1667056	-0.17858405	-0.2844711	-0.1069684	-0.570811587	0.056067117	6	-0.209	0.20975577	-2.44E+00	5.90E-02
Genomic_DNA	-0.15961725	-0.0450351	-0.1348413	-0.6227955	-0.39766742	-0.028915479	6	-0.231	0.2328276	-2.44E+00	5.90E-02
ADH-636	-0.0998921	-0.2020044	-0.1898973	-0.1506467	-1.12799685	-0.677853126	6	-0.408	0.41045836	-2.44E+00	5.90E-02
ADH-1133	0.0494054	0.01858655	0.2768036	0.07453505	0.132237317	0.027876688	6	0.097	0.09722812	2.43E+00	5.92E-02
ADH-331	0.09445595	0.1028926	0.1937629	0.2305767	-0.065053603	0.429794243	6	0.164	0.16552941	2.43E+00	5.92E-02
ADH-3040(ADH-1502)	-0.175757	-0.1340804	-0.07141125	0.00101615	-0.537846564	-0.620600664	6	-0.256	0.25838095	-2.43E+00	5.93E-02
Hsp-72	0.1130914	0.1067405	0.145652	0.2635445	0.689648656	0.072704062	6	0.232	0.23370822	2.43E+00	5.93E-02
Genomic_DNA	-0.16836955	-0.0451042	-0.278324	-0.4937374	-0.032799568	-0.057134173	6	-0.179	0.18066071	-2.43E+00	5.94E-02
Genomic_DNA	-0.1821184	-0.04455585	-0.27601215	-0.6122603	-0.983915155	-0.079006422	6	-0.363	0.36606294	-2.43E+00	5.95E-02
ADH-1404	-0.016308	-0.05559665	-0.27558025	-0.01358775	-0.129188597	-0.09275258	6	-0.097	0.09811006	-2.43E+00	5.97E-02
ADH-433	-0.04265855	-0.7069776	-0.16110005	-0.1370822	-0.131089384	-0.812814354	6	-0.332	0.33558126	-2.42E+00	5.99E-02
ADH-295	0.11971245	0.10019425	0.08406795	0.03585135	0.322629424	0.00336086	6	0.111	0.11219494	2.42E+00	5.99E-02
ADH-115	0.01805635	-0.02042655	-0.2545896	-0.2704203	-0.210415867	-0.034252522	6	-0.129	0.13022381	-2.42E+00	6.01E-02
ADH-3088(ADH-2894)	-0.19333305	-0.17128935	-0.04058025	0.05765665	-0.117671324	-0.080590824	6	-0.091	0.0920642	-2.42E+00	6.01E-02
Genomic_DNA	-0.1777321	-0.04763	-0.11331075	-0.4920905	-0.178352552	-0.009507161	6	-0.170	0.17194043	-2.42E+00	6.02E-02
ADH-1737	0.0494054	0.01858655	0.24992065	0.4224884	0.106957074	0.68906439	6	0.256	0.2594457	2.42E+00	6.03E-02
ADH-625	-0.08263665	-0.7581629	-0.3085184	-0.5611978	-0.408648553	0.161754308	6	-0.326	0.33055977	-2.42E+00	6.03E-02
ADH-862	0.06335225	0.0731565	0.47593535	0.2128719	0.489010943	-0.017670088	6	0.216	0.21927991	2.41E+00	6.06E-02
ADH-2173	0.1982297	0.1860072	0.2652785	0.0991476	0.613599343	-0.050521046	6	0.219	0.22198	2.41E+00	6.07E-02
ADH-2213	0.199166	0.1809879	0.03994945	-0.0741392	0.253763269	0.109648575	6	0.118	0.12005486	2.41E+00	6.07E-02
PC11	0.1956593	0.13076435	0.06707635	0.1074451	0.248669996	-0.078830702	6	0.112	0.11356466	2.41E+00	6.08E-02
ADH-2807	-0.05311725	-0.16133015	-0.0179713	-0.3395444	-0.51052342	-0.066359058	6	-0.191	0.19469235	-2.41E+00	6.09E-02
ADH-3033(ADH-1361)	0.06116805	-0.05365205	-0.43975785	-0.1574794	-0.161034751	-0.402614472	6	-0.192	0.19551308	-2.41E+00	6.10E-02
ADH-205	-0.0769182	-0.13184015	-0.04347855	-0.01536475	-0.425613294	-0.192192511	6	-0.148	0.15023422	-2.41E+00	6.12E-02
Hsp-82	0.2228816	0.22767815	0.01826745	0.0605752	0.661999163	0.160366342	6	0.225	0.23018722	2.40E+00	6.18E-02
ADH-341	-0.0051834	0.00181105	0.0674272	0.30805275	0.346337032	0.472800366	6	0.199	0.20320031	2.39E+00	6.21E-02
ADH-794	0.02975975	0.0100794	0.2407093	0.4656506	0.106957074	0.136579851	6	0.165	0.16887254	2.39E+00	6.22E-02
ADH-770	-0.13601345	-0.13087375	-0.309631	-0.68079165	-0.257381908	0.05619057	6	-0.243	0.2489343	-2.39E+00	6.22E-02
Genomic_DNA	-0.17234235	-0.05981615	-0.1076468	-0.70083225	-0.63300836	-0.060274105	6	-0.289	0.29640726	-2.39E+00	6.25E-02
Genomic_DNA	-0.17226775	-0.05906965	-0.2763636	-0.59752605	-1.014594639	-0.068647869	6	-0.365	0.37482296	-2.38E+00	6.29E-02
Genomic_DNA	-0.19089015	-0.05212085	-0.1225244	-0.57654995	-0.286776704	0.005636184	6	-0.204	0.209509	-2.38E+00	6.29E-02
Genomic_DNA	-0.1768875	-0.0569668	-0.24034845	-0.53105065	-0.957425193	-0.070335307	6	-0.339	0.34844484	-2.38E+00	6.30E-02
ADH-811	-0.0455963	-0.0486834	-0.0569961	-0.08710825	-0.251727719	-0.437074381	6	-0.155	0.15900147	-2.38E+00	6.31E-02
ADH-1473	0.14566815	0.13526995	0.10200175	0.0764061	0.858104205	0.556549966	6	0.312	0.3214148	2.38E+00	6.31E-02
ADH-2188	-0.3597622	-0.13972965	-0.02446485	-0.2793457	-0.626947635	0.023416417	6	-0.234	0.24138515	-2.38E+00	6.32E-02
ADH-1485	-0.0235422	0.01858655	0.26593655	0.2131868	0.106957074	0.070742224	6	0.109	0.11197595	2.38E+00	6.34E-02
ADH-317	-0.04756615	0.00154105	-0.407002	-0.89197845	-1.226968997	-0.272563659	6	-0.474	0.48881872	-2.38E+00	6.35E-02
Genomic_DNA	-0.1887384	-0.0531416	-0.0978088	-0.55657505	-0.577917687	-0.009325905	6	-0.247	0.2549766	-2.38E+00	6.35E-02
p2	0.1680693	0.18596835	0.0426745	0.1155434	0.5431903	0.034453819	6	0.182	0.18775807	2.37E+00	6.40E-02
ADH-1976	0.05750675	0.06049955	-0.02584765	0.18093045	0.129110841	0.025696534	6	0.071	0.07373625	2.37E+00	6.40E-02
ADH-1594	0.07048865	0.1992592	0.2359681	0.129793	0.106957074	-0.085697655	6	0.109	0.1132194	2.37E+00	6.41E-02
ADH-2464	0.03280015	0.03433695	0.2084793	-0.01346965	0.364623711	0.346530291	6	0.162	0.16795707	2.37E+00	6.43E-02
ADH-2033	0.1713157	0.18428145	0.0511867	0.3332345	1.315751871	0.700929806	6	0.459	0.47600709	2.36E+00	6.44E-02
ADH-2620	-0.1091631	0.02695495	0.01244595	-0.2239481	-0.229554769	-0.116180385	6	-0.107	0.11044968	-2.36E+00	6.45E-02
Genomic_DNA	-0.16609105	-0.0529239	-0.33783485	-0.54546595	0.051732313	-0.177172455	6	-0.205	0.21207933	-2.36E+00	6.45E-02
ADH-675	0.3217522	0.05243285	0.08873945	0.5935644	0.524010343	-0.046645888	6	0.256	0.26499512	2.36E+00	6.45E-02
Hsp-139	1.43082485	1.1786886	1.49894585	1.43887505	-0.729400263	0.338186872	6	0.859	0.89098049	2.36E+00	6.45E-02
ADH-1987	0.0595492	0.1500293	0.1289776	0.3447009	1.129537633	1.185190117	6	0.500	0.51846973	2.36E+00	6.47E-02
ADH-2053	0.0425119	-0.1118246	0.00897705	-0.2445098	-0.261928999	-0.169890503	6	-0.123	0.12743731	-2.36E+00	6.48E-02
runt_02	0.11098485	0.15002	0.1283504	-0.0344309	0.106957074	-0.011924499	6	0.075	0.07787351	2.36E+00	6.48E-02
ADH-2532	-0.0097328	-0.0786188	-0.0538508	-0.202447	-0.014563793	-0.049117795	6	-0.068	0.07070498	-2.36E+00	6.49E-02
ADH-788	-0.24352355	-0.2222774	-0.01076845	0.0101281	-0.052896101	-0.38165727	6	-0.150	0.15626337	-2.35E+00	6.52E-02
ADH-2083	0.16318085	0.2076528	0.09334745	0.36946815	0.528215171	-0.100972254	6	0.210	0.21872355	2.35E+00	6.53E-02
ADH-953	-0.05929975	0.02806845	0.3372724	0.1474642	0.516528926	0.236076593	6	0.201	0.20970761	2.35E+00	6.57E-02
ADH-2143	-0.1650849	-0.1684899	-0.38314065	0.06117255	-0.8718653	-0.288507311	6	-0.303	0.31621978	-2.34E+00	6.60E-02
Genomic_DNA	-0.1971661	-0.02984565	-0.1281175	-0.27002555	-0.019228175	0.006626509	6	-0.106	0.11110164	-2.34E+00	6.61E-02
ADH-669	0.1703901	0.22231565	0.35113945	0.0214041	0.203058998	-0.08205648	6	0.148	0.15444951	2.34E+00	6.62E-02
ADH-2012	-0.1203649	-0.11745275	0.022618	-0.17408305	-0.242113114	0.022413023	6	-0.101	0.10621717	-2.34E+00	6.63E-02
hairy_06	0.0381216	0.0322026	0.00085265	0.0420486	0.016037597	-0.009160023	6	0.020	0.0209574	2.34E+00	6.64E-02
ADH-2541	0.11964675	0.05106375	0.4624367	0.1673088	0.247083141	-0.043529288	6	0.167	0.17532923	2.34E+00	6.66E-02
ADH-1804	-0.02915875	-0.07278695	-0.3256704	0.02657195	-0.214624021	-0.455285174	6	-0.178	0.18713988	-2.34E+00	6.67E-02
ADH-1981	-0.10469595	-0.00629515	-0.17017455	-0.17440475	-0.343678451	0.029333275	6	-0.128	0.13457904	-2.34E+00	6.67E-02
ADH-2132	-0.1535686	-0.07513985	0.0260067	-0.25738345	-0.08615943	-0.024872969	6	-0.095	0.09983132	-2.34E+00	6.68E-02
ADH-1863	-0.08890855	-0.0487458	0.0508884	-0.0803941	-0.159656604	-0.241860203	6	-0.095	0.09941973	-2.34E+00	6.68E-02
ADH-2342	-0.0293964	-0.0313539	-0.11670515	-0.1014364	-0.30081477	-0.02490714	6	-0.101	0.10577357	-2.33E+00	6.69E-02
ADH-2285	-0.03223125	-0.0536476	-0.30609025	-0.60555115	-0.521667893	0.001544397	6	-0.253	0.26554336	-2.33E+00	6.69E-02
ADH-1932	0.0278353	-0.06176805	-0.022692	-0.13415605	-0.294897889	-0.192389487	6	-0.113	0.11870294	-2.33E+00	6.70E-02
70D_06	-0.1251549	-0.1751275	-0.0013858	-0.16767585	-0.235290221	0.059175005	6	-0.108	0.11302866	-2.33E+00	6.71E-02
ADH-586	0.04050335	0.32895025	0.13457955	0.135243	0.106957074	-0.04059135	6	0.118	0.12357198	2.33E+00	6.71E-02
ADH-981	0.04697335	0.11417775	0.1296146	0.16156595	0.492944535	0.025826195	6	0.162	0.17007913	2.33E+00	6.71E-02
Hsp-49	-0.1020687	-0.1622074	-0.17517875	-0.3054352	-0.651998114	0.042024012	6	-0.226	0.23733195	-2.33E+00	6.72E-02
ADH-266	0.0494054	0.01858655	0.24992065	0.4224884	0.106957074	0.049730075	6	0.150	0.15718026	2.33E+00	6.72E-02
ADH-2087	0.03288535	-0.06376815	-0.14313095	-0.0154468	-0.202064229	-0.275296408	6	-0.111	0.11694661	-2.33E+00	6.74E-02
ADH-131	0.1778495	0.0968579	0.05098075	0.1135083	0.535646282	0.066897243	6	0.174	0.18276591	2.33E+00	6.75E-02
ADH-1036	0.0494054	0.01858655	0.24992065	0.4224884	0.106957074	0.049041866	6	0.149	0.15726787	2.33E+00	6.75E-02
ADH-2317	-0.05609755	-0.05673175	0.0463999	-0.16038415	-0.171166788	-0.059086631	6	-0.076	0.08026504	-2.32E+00	6.77E-02
ADH-1153	-0.1655359	-0.14868615	0.0846523	-0.35128455	-0.622436155	-0.153681416	6	-0.226	0.23842225	-2.32E+00	6.78E-02
ADH-2659	-0.20276025	-0.2093279	-0.04358275	0.0483657	-0.061352316	-0.348395289	6	-0.136	0.14356143	-2.32E+00	6.78E-02
ADH-328	-0.08903915	0.02306985	-0.21352785	-0.1090162	-0.541097332	-0.16746455	6	-0.183	0.19296315	-2.32E+00	6.80E-02
ADH-2567	0.04026295	-0.07324385	-0.03710795	-0.314237	-0.309308412	-0.135775567	6	-0.138	0.14598693	-2.32E+00	6.81E-02
ADH-1415	-0.2866743	-0.32195475	0.00553135	-0.2615154	0.106957074	-0.46135708	6	-0.203	0.21488722	-2.32E+00	6.84E-02
Genomic_DNA	-0.19542115	-0.0475329	-0.1322518	-0.73824815	-0.468057704	-0.015102242	6	-0.266	0.28191952	-2.31E+00	6.87E-02
ADH-1610	-0.0469482	-0.2703255	0.05647325	-0.05041755	-0.266859682	-0.17396125	6	-0.125	0.13283625	-2.31E+00	6.88E-02
Genomic_DNA	-0.163875	-0.060966	-0.03752115	-0.25707465	-0.083488871	0.030083006	6	-0.095	0.10124328	-2.31E+00	6.89E-02
ADH-830	-0.00529555	-0.02539645	-0.1699232	-0.2150158	-0.00472798	-0.31242922	6	-0.122	0.1295505	-2.31E+00	6.90E-02
ADH-1049	0.22326905	0.22068565	0.10582645	0.1895995	0.899498099	0.086523448	6	0.288	0.30532369	2.31E+00	6.92E-02
ADH-2235	-0.27906965	-0.31174135	0.08421285	-0.4052514	-0.321738371	0.051883344	6	-0.197	0.20969162	-2.30E+00	6.97E-02
ADH-2283	0.18656525	0.14084335	0.1094879	0.04882245	-0.03430394	0.014646652	6	0.078	0.08270878	2.30E+00	6.97E-02
Genomic_DNA	-0.1750307	-0.07015785	-0.2134758	-0.5022521	-0.980710963	-0.059456387	6	-0.334	0.35533832	-2.30E+00	6.99E-02
hairy_16	0.0288384	0.01633935	0.1670995	-0.0245649	0.208115499	0.131599037	6	0.088	0.09369257	2.30E+00	6.99E-02
Genomic_DNA	-0.1718024	-0.0657761	-0.14941495	-0.79738195	-0.641974783	-0.017567321	6	-0.307	0.32794927	-2.30E+00	7.02E-02
runt_29	0.03617825	0.01317845	0.1881349	0.04744745	0.158709223	0.0011501	6	0.074	0.07917602	2.29E+00	7.03E-02
ADH-313	0.1060654	-0.06827355	0.0265164	0.33050405	0.175214661	0.283413637	6	0.142	0.15197183	2.29E+00	7.04E-02
ADH-2042	0.0018583	0.0594668	0.02894445	0.40296745	0.599299133	0.25567842	6	0.225	0.24014334	2.29E+00	7.05E-02
ADH-1273	-0.0512045	-0.1973563	0.0310189	-0.14626825	-0.50829795	-0.677160408	6	-0.258	0.27597181	-2.29E+00	7.05E-02
ADH-2254	-0.04986155	-0.2373089	-0.05141375	-0.05747465	-0.149663549	0.026127919	6	-0.087	0.09255684	-2.29E+00	7.05E-02
ADH-1100	-0.120361	0.0389299	-0.12514625	-0.09946855	-0.052537851	-0.337177461	6	-0.116	0.12435927	-2.28E+00	7.12E-02
Genomic_DNA	-0.17999705	-0.0705846	-0.04148345	-0.6576425	-0.66638882	-0.062319225	6	-0.280	0.30001341	-2.28E+00	7.12E-02
ADH-1778	-0.13178905	-0.30971015	0.1475501	-0.31237	-0.362507328	-0.101901418	6	-0.178	0.19149616	-2.28E+00	7.13E-02
ADH-2901	-0.13600085	-0.1580003	-0.1412203	-0.1935123	-0.853562642	-0.126540091	6	-0.268	0.28776366	-2.28E+00	7.13E-02
ADH-1703	-0.03013305	-0.35945205	-0.08353085	-0.04955935	-0.671618191	-0.19147841	6	-0.231	0.24787967	-2.28E+00	7.13E-02
ADH-2565	0.049145	0.0166452	-0.32137945	-0.6418589	-0.669267806	-0.182093429	6	-0.291	0.3128306	-2.28E+00	7.13E-02
ADH-415	-0.0785075	0.1041732	-0.4704738	-0.39786175	-0.395160659	-0.068148712	6	-0.218	0.23374671	-2.28E+00	7.15E-02
Genomic_DNA	-0.1809717	-0.04799915	-0.08205925	-0.42411615	-0.614072731	-0.004267649	6	-0.226	0.2422583	-2.28E+00	7.15E-02
ADH-1179	0.16714715	-0.1135505	0.1192856	0.3279451	0.298287959	0.093172098	6	0.149	0.15973074	2.28E+00	7.15E-02
ADH-178	0.08813	0.0775729	0.0886115	0.31645515	0.537117878	0.011564671	6	0.187	0.20077226	2.28E+00	7.19E-02
ADH-2482	-0.0382106	-0.0893868	-0.0216451	-0.17324445	-0.594188893	-0.286256567	6	-0.200	0.2162226	-2.27E+00	7.23E-02
Genomic_DNA	-0.18366015	-0.0383868	-0.0745249	-0.6214171	-0.568399472	-0.024887912	6	-0.252	0.27201315	-2.27E+00	7.26E-02
ADH-2507	-0.00404385	-0.15760225	-0.06163125	0.00956495	-0.180698825	-0.04473896	6	-0.073	0.0790648	-2.27E+00	7.27E-02
ADH-2373	0.05727315	0.0678386	0.0303769	0.085572	0.403460865	0.123865252	6	0.128	0.13845421	2.27E+00	7.28E-02
ADH-574	0.1322675	0.1668726	0.25500355	0.4114397	1.230430184	0.153413054	6	0.392	0.42359817	2.26E+00	7.30E-02
ADH-2770	-0.1889497	-0.31460435	-0.09264575	-0.1062022	0.106957074	-0.181351152	6	-0.129	0.14021369	-2.26E+00	7.32E-02
Genomic_DNA	-0.1695486	-0.05011365	-0.0860143	-0.6519959	-0.61527327	-0.025185283	6	-0.266	0.28888761	-2.26E+00	7.35E-02
ADH-2142	0.0694252	0.05494375	-0.047278	0.02856165	0.106957074	0.094932212	6	0.051	0.05581742	2.25E+00	7.43E-02
ADH-2349	0.06380425	0.03688325	0.06630735	-0.0083401	0.061152923	-0.015278075	6	0.034	0.03714463	2.25E+00	7.45E-02
ADH-2699	0.0630369	-0.1114592	0.00538675	-0.1874839	-0.257560355	-0.220252333	6	-0.118	0.12868726	-2.25E+00	7.45E-02
Genomic_DNA	-0.1749397	-0.06955365	-0.16090615	-0.43528455	-0.82214329	-0.008615049	6	-0.279	0.30370344	-2.25E+00	7.46E-02
ADH-1749	-0.0208253	0.08020085	0.1131149	0.0091346	0.184055326	0.319925462	6	0.114	0.12460369	2.25E+00	7.46E-02
ADH-74	0.0494054	0.01858655	0.24992065	0.4224884	0.106957074	0.03104856	6	0.146	0.15971679	2.25E+00	7.47E-02
Genomic_DNA	-0.1810452	-0.0799973	-0.1870884	-0.54031005	-1.005632294	-0.043546232	6	-0.340	0.37076255	-2.24E+00	7.49E-02
ADH-242	0.0494054	0.01858655	0.24992065	0.4224884	0.106957074	0.030446013	6	0.146	0.15980399	2.24E+00	7.50E-02
ADH-1963	0.09218405	0.0727838	0.0319671	0.13727355	0.262899668	-0.037394654	6	0.093	0.1019438	2.24E+00	7.51E-02
ADH-240	-0.20016845	-0.230859	-0.10280005	-0.3536636	-0.801757206	0.066218341	6	-0.271	0.2956927	-2.24E+00	7.51E-02
ip20	0.2209743	0.16568625	-0.12593675	0.08588925	0.299958097	0.15258156	6	0.133	0.14583124	2.24E+00	7.55E-02
ADH-1507	0.0351247	0.0530611	0.24992065	0.4224884	0.106957074	0	5	0.174	0.16272412	2.38E+00	7.56E-02
ADH-520	0.23219695	0.22677965	0.16993725	0.48035335	1.496207114	0.212113639	6	0.470	0.51487022	2.23E+00	7.58E-02
Genomic_DNA	-0.18995885	-0.05070615	-0.150095	-0.56358005	-0.976184472	-0.070835103	6	-0.334	0.36583789	-2.23E+00	7.58E-02
Genomic_DNA	-0.1723975	-0.04896675	-0.23803055	-0.73687245	-0.180900166	-0.033784096	6	-0.235	0.25839004	-2.23E+00	7.62E-02
ADH-1268	-0.0821622	-0.12910165	0.04192895	-0.0265614	-0.213520416	-0.066724381	6	-0.079	0.08733781	-2.23E+00	7.66E-02
ADH-6	-0.0193678	-0.09870895	-0.4828329	-0.49326655	-0.322192863	0.081800224	6	-0.222	0.24503548	-2.22E+00	7.68E-02
ADH-600	-0.1157164	-0.2415476	-0.14862115	-0.3292866	-0.714324257	0.084557511	6	-0.244	0.26906818	-2.22E+00	7.69E-02
ADH-1697	-0.0050229	0.05032285	0.0875669	0.10630845	0.517414703	0.390353819	6	0.191	0.21089071	2.22E+00	7.71E-02
ADH-1272	-0.14445165	-0.2510316	-0.058725	0.00503775	-0.744301718	-0.258974626	6	-0.242	0.26713657	-2.22E+00	7.72E-02
ADH-3075(ADH-2300)	0.2409779	0.1582608	0.09069845	-0.1219084	0.545412532	0.296415993	6	0.202	0.2225232	2.22E+00	7.72E-02
ADH-2140	-0.0880987	-0.2009091	-0.20020005	-0.1052159	-1.011240971	-0.286699743	6	-0.315	0.34849413	-2.22E+00	7.74E-02
ADH-1964	0.10445825	0.1271602	0.27032725	0.25249965	0.378252493	-0.145172101	6	0.165	0.18195027	2.22E+00	7.75E-02
ADH-229	-0.0998407	-0.1660418	-0.05151965	-0.18165965	-0.388290264	0.064000331	6	-0.137	0.15170579	-2.22E+00	7.75E-02
Genomic_DNA	-0.1747504	-0.04748945	-0.042902	-0.63676765	-0.529836419	-0.033106825	6	-0.244	0.26992481	-2.22E+00	7.76E-02
ADH-2070	0.21274835	0.2107549	-0.08233645	0.04821485	0.539837861	0.202796729	6	0.189	0.20869024	2.21E+00	7.77E-02
ADH-144	-0.1779389	-0.3863372	-0.1042772	0.017047	-0.298098443	0.035402099	6	-0.152	0.16905892	-2.21E+00	7.83E-02
Genomic_DNA	-0.1654356	-0.0494362	-0.3345254	-0.83901435	-0.161271134	-0.059603708	6	-0.268	0.29785647	-2.21E+00	7.85E-02
Genomic_DNA	-0.1820201	-0.0535945	-0.2243138	-0.68031305	-0.086851115	-0.060522444	6	-0.215	0.23833879	-2.21E+00	7.85E-02
Genomic_DNA	-0.18551445	-0.05508765	-0.05461595	-0.5255263	-0.740025678	-0.039010791	6	-0.267	0.29638526	-2.20E+00	7.87E-02
Genomic_DNA	-0.176483	-0.03388795	-0.13897985	-0.771366	-0.7859251	-0.025247128	6	-0.322	0.35858017	-2.20E+00	7.91E-02
ADH-2171	-0.2171677	-0.2851439	-0.13619445	-0.2034003	0.173482284	-0.4712487	6	-0.190	0.21170037	-2.20E+00	7.93E-02
Hsp-80	-0.00057495	0.01809595	0.13693365	0.0264882	0.22669171	0.06241147	6	0.078	0.08745363	2.19E+00	7.97E-02
ADH-431	0.0727918	0.02591705	0.17613705	0.1350402	0.407369422	-0.0107297	6	0.134	0.15025408	2.19E+00	8.00E-02
ADH-660	0.10952455	-0.0214053	-0.2673773	-0.20617605	-0.654024399	-0.604006682	6	-0.274	0.3062228	-2.19E+00	8.00E-02
ADH-703	-0.0953977	-0.13322745	-0.0123952	-0.60001575	-0.616419992	-0.044528509	6	-0.250	0.28035201	-2.19E+00	8.04E-02
Genomic_DNA	-0.17692795	-0.05929755	-0.10983015	-0.75265	-0.991017151	-0.077621916	6	-0.361	0.4046251	-2.19E+00	8.04E-02
Genomic_DNA	-0.18436145	-0.03875205	-0.07177755	-0.68881235	-0.219846717	-0.090489129	6	-0.216	0.24188287	-2.18E+00	8.07E-02
Genomic_DNA	-0.1719636	-0.0757546	-0.0749447	-0.7330574	-0.489026702	-0.002703731	6	-0.258	0.28925902	-2.18E+00	8.07E-02
ADH-920	-0.0706958	0.00919735	-0.32816385	-0.93416715	-0.195829559	-0.273352975	6	-0.299	0.33546922	-2.18E+00	8.09E-02
ADH-1584	-0.06271425	-0.20822195	-0.14243935	-0.515428	-0.634420653	0.088153057	6	-0.246	0.27599487	-2.18E+00	8.09E-02
Genomic_DNA	-0.1967227	-0.0502236	-0.2018437	-0.46462805	0.021284432	-0.045335609	6	-0.156	0.17542857	-2.18E+00	8.09E-02
ADH-2440	-0.1632637	-0.10137985	0.0959146	-0.23469845	-0.185336916	-0.045773846	6	-0.106	0.11878927	-2.18E+00	8.10E-02
Genomic_DNA	-0.19102545	-0.0318785	-0.16571275	-0.5431778	-0.98171076	-0.055949162	6	-0.328	0.36890044	-2.18E+00	8.12E-02
Genomic_DNA	-0.19233985	-0.09604625	-0.0033803	-1.11174195	-0.543488757	-0.237151773	6	-0.364	0.40956994	-2.18E+00	8.14E-02
Genomic_DNA	-0.18762	-0.04054725	-0.16787965	-0.5260183	-0.040764626	-0.040897308	6	-0.167	0.18822707	-2.18E+00	8.14E-02
ADH-348	-0.24914555	-0.28467205	-0.2742779	-0.02765065	0.106957074	-0.644948822	6	-0.229	0.25767322	-2.18E+00	8.15E-02
ADH-2894	-0.0712398	-0.05259935	-0.01446285	-0.14201025	-0.379324856	-0.055163564	6	-0.119	0.13415781	-2.18E+00	8.16E-02
ADH-134	-0.051341	-0.18604435	-0.37349995	-0.2022258	0.135611517	-0.279934452	6	-0.160	0.17978859	-2.17E+00	8.17E-02
ADH-1054	0.04893325	-0.0031342	0.2487304	0.27080545	0.644343762	0.063519382	6	0.212	0.23943604	2.17E+00	8.21E-02
Genomic_DNA	-0.1819094	-0.0472919	-0.12160655	-0.788498	-1.029383567	-0.079166365	6	-0.375	0.42322572	-2.17E+00	8.23E-02
ADH-21	-0.1783161	-0.2058083	-0.1096147	-0.36889075	-0.182337486	0.147442533	6	-0.150	0.16910189	-2.17E+00	8.25E-02
ADH-309	0.0533128	0.1093454	0.02234575	0.13849245	0.509217376	0.109697067	6	0.157	0.17764623	2.17E+00	8.26E-02
ADH-2113	-0.03937315	-0.19327435	-0.4773655	-0.79013325	-0.706776334	0.175243995	6	-0.339	0.38298403	-2.17E+00	8.26E-02
Hsp-129	0.05044755	0.07858985	0.04732795	0.31920125	0.054419631	0.546309158	6	0.183	0.20686	2.16E+00	8.28E-02
Genomic_DNA	-0.17982435	-0.04616045	-0.03727815	-0.36901885	-0.557631011	0.006376401	6	-0.197	0.22341236	-2.16E+00	8.29E-02
ADH-2873	-0.08944495	0.0027794	0.3780689	0.1869797	0.659134329	0.291469003	6	0.238	0.27017927	2.16E+00	8.33E-02
ADH-2200	0.13498915	0.19068855	0.1207995	0.18912575	0.305723536	-0.144532406	6	0.133	0.15065742	2.16E+00	8.33E-02
ADH-2209	0.064139	-0.0625222	-0.0787181	-0.359322	-0.403634245	-0.124366781	6	-0.161	0.18259262	-2.16E+00	8.36E-02
Genomic_DNA	-0.1784553	-0.10079115	-0.00802695	-0.71546255	-0.605904746	-0.023380348	6	-0.272	0.30909804	-2.16E+00	8.37E-02
Genomic_DNA	-0.1760919	-0.05044005	-0.02733565	-0.61414045	-0.439682118	-0.013611667	6	-0.220	0.25059962	-2.15E+00	8.40E-02
ADH-370	0.16874315	0.22464655	0.0730583	-0.13245725	0.53381459	0.319909581	6	0.198	0.22539379	2.15E+00	8.41E-02
ADH-754	0.076747	0.0818894	0.2846237	0.3681135	0.28728306	-0.126576056	6	0.162	0.18448692	2.15E+00	8.41E-02
ADH-1493	-0.0243383	0.0213868	-0.1148885	-0.1823046	-0.385468392	-0.653664635	6	-0.223	0.25471683	-2.15E+00	8.46E-02
runt_03	-0.0191049	0.0691857	0.11114435	0.10560065	0.120428354	-0.031011498	6	0.059	0.06777824	2.15E+00	8.47E-02
ADH-1281	0.14699905	0.13422535	0.1256563	0.205979	0.723674061	-0.000585915	6	0.223	0.25459264	2.14E+00	8.51E-02
Genomic_DNA	-0.1857774	-0.03754735	-0.0503923	-0.7140053	-0.489529085	-0.027562845	6	-0.251	0.2867938	-2.14E+00	8.51E-02
ADH-2180	0.0544872	0.0316455	0.0801776	0.0752312	0.447004603	0.128033435	6	0.136	0.15564733	2.14E+00	8.51E-02
ADH-1559	-0.241605	-0.3860774	-0.10461145	-0.0427551	-0.450938518	0.108708219	6	-0.186	0.21321874	-2.14E+00	8.54E-02
p29	0.21873315	0.2187512	0.0591433	-0.0643413	0.213284782	0.007756624	6	0.109	0.12469567	2.14E+00	8.54E-02
ADH-1399	-0.07966215	-0.1008811	-0.1296302	-0.3513164	-0.225203779	0.097988008	6	-0.131	0.15059386	-2.14E+00	8.55E-02
ADH-663	0.12749295	0.10068575	0.16565315	-0.03859645	0.160984281	-0.031108552	6	0.081	0.09271922	2.14E+00	8.58E-02
ADH-1023	-0.03292775	0.11346865	0.1872181	0.07360655	0.604052207	0.81492111	6	0.293	0.33673073	2.13E+00	8.59E-02
ADH-1226	-0.1382304	-0.22303675	-0.0614563	-0.00553715	-0.107946473	0.040416551	6	-0.083	0.09484563	-2.13E+00	8.60E-02
Genomic_DNA	-0.17990395	-0.05504135	-0.15993535	-0.48488045	-1.017914546	-0.056443199	6	-0.326	0.37389547	-2.13E+00	8.60E-02
ADH-388	0.92837615	0.7736055	0.65679315	0.2184039	-0.427041597	0.40764107	6	0.426	0.48940566	2.13E+00	8.60E-02
Genomic_DNA	-0.1749351	-0.0583568	-0.11116335	-0.6745771	-1.017914546	-0.062227234	6	-0.350	0.40175107	-2.13E+00	8.61E-02
ADH-1230	-0.1900902	0.125682	-0.0857677	-0.5949612	-1.073396829	-0.400901908	6	-0.370	0.42548459	-2.13E+00	8.65E-02
ADH-180	-0.0634654	-0.1732138	-0.1964176	-0.1275843	-0.97601932	-0.230799974	6	-0.295	0.3388494	-2.13E+00	8.65E-02
ADH-2866	-0.1095652	-0.25609835	-0.21309735	-0.30733365	-0.914240279	0.064202598	6	-0.289	0.33318266	-2.13E+00	8.67E-02
Genomic_DNA	-0.19791525	-0.04516135	-0.05422845	-0.8546564	-1.048463451	-0.116996316	6	-0.386	0.44552856	-2.12E+00	8.71E-02
ADH-815	0.1252613	0.1018073	0.14496465	0.03926405	0.49248892	0.005991217	6	0.152	0.17506776	2.12E+00	8.73E-02
ADH-1431	0.0234088	-0.0769103	-0.01932515	-0.49640585	-0.142681846	-0.439082735	6	-0.192	0.22163398	-2.12E+00	8.75E-02
ADH-2665	0.17570965	0.0280902	0.16159115	0.4225199	0.820395784	-0.00121919	6	0.268	0.30948131	2.12E+00	8.75E-02
ADH-162	0.00262275	0.1250543	-0.2390321	-0.40413575	-0.86971019	-0.472590972	6	-0.310	0.35794237	-2.12E+00	8.76E-02
ADH-733	-0.126268	-0.1324598	0.0546435	-0.27797405	-0.568812947	-0.068286829	6	-0.187	0.21596456	-2.12E+00	8.80E-02
ADH-359	0.0494054	0.01858655	0.24992065	0.4224884	0.106957074	0.002751026	6	0.142	0.16416025	2.11E+00	8.82E-02
ADH-1894	-0.11505135	-0.20360705	0.0166429	-0.1897794	-1.113366623	-0.533661691	6	-0.356	0.41302262	-2.11E+00	8.82E-02
ADH-796	-0.0290625	-0.2091209	0.04460815	-0.026119	-0.166388851	-0.310909702	6	-0.116	0.13463422	-2.11E+00	8.82E-02
ADH-983	0.1882171	0.02089845	0.5308209	0.5790178	1.456503032	0.027430409	6	0.467	0.5414213	2.11E+00	8.82E-02
ADH-2940(ADH-421)	-0.06710005	-0.1568661	-0.11811955	-0.32395775	-1.210374712	-0.332429991	6	-0.368	0.42669861	-2.11E+00	8.82E-02
ADH-2306	-0.240725	-0.37576635	-0.3605846	-0.2882231	0.124647293	0.038423354	6	-0.184	0.21296545	-2.11E+00	8.83E-02
ADH-530	0.02111005	-0.21127495	0.0212027	-0.11564425	-0.200148695	-0.051478811	6	-0.089	0.10362527	-2.11E+00	8.83E-02
Genomic_DNA	-0.17834745	-0.0570635	-0.0372294	-0.53228525	-0.161696066	-0.023050387	6	-0.165	0.19142247	-2.11E+00	8.85E-02
ADH-902	0.01399325	-0.0680092	-0.1444828	0.0272124	-0.212568867	-0.091847207	6	-0.079	0.0920248	-2.11E+00	8.86E-02
Genomic_DNA	-0.1794386	0.0168746	-0.3118991	-0.91638465	-0.267605978	-0.056986855	6	-0.286	0.33284508	-2.10E+00	8.93E-02
ADH-2670	0.11226695	0.1068747	0.03657745	0.02334945	0.35334581	0.020041335	6	0.109	0.12666045	2.10E+00	8.94E-02
ADH-2623	0.02935215	0.0708996	0.11805725	0.16269685	0.443862079	0.002824668	6	0.138	0.16070995	2.10E+00	8.95E-02
ADH-1520	-0.40439935	-0.3273281	0.1651159	-0.3981594	-0.618241367	0.044613895	6	-0.256	0.29874555	-2.10E+00	8.95E-02
ADH-2686	-0.1284689	-0.0963585	-0.0236283	-0.5876829	-0.912987041	-0.100344245	6	-0.308	0.35923341	-2.10E+00	8.95E-02
ADH-75	-0.0064172	-0.2504472	-0.04978615	-0.19964855	-0.357303381	-1.00268635	6	-0.311	0.36266876	-2.10E+00	8.97E-02
ADH-236	0.05397735	0.03140575	-0.15184405	-0.3742157	-0.17835403	-0.201867264	6	-0.137	0.15952567	-2.10E+00	8.97E-02
ADH-2900	0.1508601	0.08338955	0.21586885	0.11230745	0.552158863	-0.057678606	6	0.176	0.20540498	2.10E+00	8.97E-02
70D_05	-0.14314085	-0.19406275	0.0354789	-0.1237493	-0.251703002	0.048856094	6	-0.105	0.12220127	-2.10E+00	8.99E-02
ADH-3000(ADH-1195)	-0.14450295	-0.1761116	-0.00121005	-0.3329913	-0.844326078	-0.074023913	6	-0.262	0.30616074	-2.10E+00	9.00E-02
ADH-1743	-0.1815977	-0.10379475	-0.04134705	-0.03289785	-0.012191525	-0.420773215	6	-0.132	0.15429753	-2.10E+00	9.01E-02
ADH-364	0.2308047	0.1771725	-0.0628858	0.02946765	0.690236267	0.276313695	6	0.224	0.2617239	2.09E+00	9.07E-02
ip49	0.2131378	0.1422576	0.0071497	0.23073275	0.992872219	0.205623074	6	0.299	0.34984413	2.09E+00	9.08E-02
ADH-1991	-0.02902815	0.00375655	-0.1570988	-0.3204487	-0.003344472	-0.430528307	6	-0.156	0.18295246	-2.09E+00	9.09E-02
ADH-2521	-0.067404	-0.17133065	-0.0022662	-0.0998622	-0.382253446	-0.006020102	6	-0.122	0.14242354	-2.09E+00	9.09E-02
Genomic_DNA	-0.18992955	-0.02549205	-0.19818735	-0.52628505	-0.018703142	-0.037172473	6	-0.166	0.1946532	-2.09E+00	9.11E-02
ADH-2774	0.01057765	0.00509515	-0.08067235	-0.07976295	-0.349474027	-0.316797019	6	-0.135	0.15866393	-2.09E+00	9.13E-02
ADH-1735	0.0494054	0.01858655	0.24992065	0.4224884	0.106957074	-0.003474397	6	0.141	0.16523019	2.09E+00	9.15E-02
ADH-2780	0.12499495	0.0767686	0.2679436	0.3066608	0.777821702	-0.063668462	6	0.248	0.29193714	2.08E+00	9.16E-02
ADH-2339	-0.12702555	-0.17830505	0.06333235	0.02565085	-0.248455225	-0.158711437	6	-0.104	0.12224687	-2.08E+00	9.18E-02
Genomic_DNA	-0.1797226	-0.0704945	0.0136056	-0.7128094	-0.594853228	-0.040172271	6	-0.264	0.31067812	-2.08E+00	9.18E-02
ADH-2854	-0.0182979	-0.2118949	-0.2544637	-0.34499655	-1.180662105	-0.126477713	6	-0.356	0.41904359	-2.08E+00	9.19E-02
ADH-3012(ADH-1211)	-0.2547542	-0.2114468	-0.10463455	-0.33342325	-1.273917521	-0.100348427	6	-0.380	0.44707614	-2.08E+00	9.20E-02
ADH-40	-0.01934545	-0.01192565	-0.0118371	-0.25876565	-0.363567956	-0.097981595	6	-0.127	0.14984153	-2.08E+00	9.21E-02
ADH-802	0.1657962	0.27706315	-0.1796938	0.39145325	0.222884029	0.112313198	6	0.165	0.1943091	2.08E+00	9.21E-02
ADH-712	0.1632756	0.2318152	0.20783215	0.2100176	1.083954092	0.03661221	6	0.322	0.37971593	2.08E+00	9.22E-02
ADH-2824	-0.0062588	0.15319585	0.2164629	-0.0706047	0.1730147	0.100791705	6	0.094	0.11129795	2.08E+00	9.23E-02
ADH-2622	0.0494054	0.01858655	0.24992065	0.4224884	0.106957074	-0.005627615	6	0.140	0.16560772	2.07E+00	9.26E-02
ADH-3007(ADH-1206)	0.07088825	0.09577535	0.0819404	0.04236545	0.103853256	0.513695852	6	0.151	0.17877829	2.07E+00	9.27E-02
ADH-805	-0.182335	-0.26358035	-0.02714895	-0.08270865	-0.523892808	0.044564647	6	-0.173	0.20404692	-2.07E+00	9.31E-02
Genomic_DNA	-0.17831055	-0.05261775	-0.1092596	-0.5452873	-0.982461087	-0.035409144	6	-0.317	0.37590836	-2.07E+00	9.36E-02
ADH-170	0.0120426	-0.05980165	-0.10065605	-0.1211333	-0.300339436	-0.002919351	6	-0.095	0.11318463	-2.07E+00	9.37E-02
ADH-392	-0.05821355	-0.03713075	0.0311584	-0.71407585	-0.843543381	-0.275569423	6	-0.316	0.37500442	-2.07E+00	9.38E-02
ADH-2513	0.0587539	0.1445174	0.1063415	0.01352275	0.22117602	-0.05265872	6	0.082	0.097194	2.07E+00	9.38E-02
ADH-361	-0.2816979	-0.0573108	0.06287755	-0.1722653	-0.447320271	-0.041038302	6	-0.156	0.18536184	-2.06E+00	9.41E-02
ADH-2958(ADH-570)	-0.01351665	-0.16541655	0.0177669	-0.1279561	-0.129098382	-0.483756263	6	-0.150	0.17850855	-2.06E+00	9.41E-02
ADH-445	-0.13244135	-0.2999677	0.04928965	-0.0583717	-0.54859899	-0.088918916	6	-0.180	0.21362681	-2.06E+00	9.42E-02
ADH-1992	0.00603605	-0.43170265	-0.10486315	-0.6700999	-0.078988826	-0.065711924	6	-0.224	0.26658535	-2.06E+00	9.44E-02
ADH-249	-0.06982435	-0.0432637	-0.0403752	-0.20673985	-0.847586427	-0.376565061	6	-0.264	0.31399346	-2.06E+00	9.44E-02
ADH-2311	0.04288845	-0.0429141	0.1734889	0.29969635	0.507533894	1.071074118	6	0.342	0.40663564	2.06E+00	9.44E-02
ADH-1099	0.0775428	0.1364432	0.26118275	-0.09912545	0.115877891	0.094938169	6	0.098	0.116372	2.06E+00	9.46E-02
ADH-778	0.0494054	0.01858655	-0.3224889	-0.39905815	-0.625368367	-0.071111536	6	-0.225	0.26773477	-2.06E+00	9.46E-02
ADH-2431	0.0326828	-0.0412144	0.0324883	0.1407158	0.326498084	0.170243636	6	0.110	0.13137401	2.06E+00	9.50E-02
Genomic_DNA	-0.1291548	-0.0537195	-0.1620269	-0.55672255	-0.117414244	0.011350564	6	-0.168	0.20021759	-2.05E+00	9.51E-02
ADH-563	0.0497266	0.1105352	0.11709825	0.46416425	-0.014897734	0.113166601	6	0.140	0.16693576	2.05E+00	9.52E-02
ADH-1622	-0.0623769	-0.0101683	-0.0509687	-0.2133651	-0.024336595	-0.020697487	6	-0.064	0.07593129	-2.05E+00	9.52E-02
ADH-974	0.2296268	0.09988845	-0.4585884	-0.5135123	-1.066961121	-0.931026266	6	-0.440	0.52532203	-2.05E+00	9.54E-02
ADH-478	-0.0443712	-0.03782185	0.24095595	0.3927095	1.290078969	0.731120908	6	0.429	0.51213558	2.05E+00	9.55E-02
ADH-2977(ADH-878)	-0.01250525	-0.02649185	-0.13587255	-0.42365865	-0.361774686	0.009546953	6	-0.158	0.1892734	-2.05E+00	9.56E-02
ADH-1316	0.1040676	0.1744629	0.01490105	-0.08187505	0.449123361	0.415271137	6	0.179	0.21420072	2.05E+00	9.56E-02
ADH-1757	-0.0475786	-0.10402765	-0.0981821	-0.1208624	-0.300103319	0.068952667	6	-0.100	0.11982368	-2.05E+00	9.56E-02
ADH-444	0.0190138	-0.1037186	0.23494215	0.36391055	0.106957074	0.49516185	6	0.186	0.22257474	2.05E+00	9.60E-02
Hsp-36	0.2103961	0.1715494	0.17167025	0.05465855	0.255844885	-0.140682561	6	0.121	0.1443436	2.05E+00	9.61E-02
ADH-935	0.0494054	0.01858655	0.24992065	0.4224884	0.106957074	-0.011858527	6	0.139	0.16672152	2.05E+00	9.61E-02
ADH-1554	0.03822005	0.03804265	-0.0625278	-0.21977115	-0.211837798	-0.206229233	6	-0.104	0.1245836	-2.05E+00	9.62E-02
ADH-377	0.0048745	0.01079945	-0.0081925	-0.10770765	-0.073987755	-0.080074822	6	-0.042	0.0508281	-2.04E+00	9.66E-02
ADH-1753	-0.07293675	-0.15409285	0.05320985	-0.1988832	-0.695079304	-1.025664021	6	-0.349	0.41860544	-2.04E+00	9.67E-02
ADH-1745	-0.20881885	-0.00874175	0.29198145	0.8639524	1.647392702	0.828049485	6	0.569	0.68301703	2.04E+00	9.68E-02
ADH-1308	0.0234638	-0.01325775	0.19212425	-0.01008445	0.106957074	0.108079263	6	0.068	0.08150365	2.04E+00	9.69E-02
runt_21	0.01295605	0.0700596	0.14935305	0.02405125	0.195165206	-0.025283115	6	0.071	0.08532384	2.04E+00	9.69E-02
ADH-1494	-0.1050323	-0.0211797	0.3289218	0.46641	0.987688081	0.295787739	6	0.325	0.39109796	2.04E+00	9.71E-02
ADH-2582	-0.1252234	-0.13190795	-0.03462635	-0.0496521	-0.311115004	0.045295726	6	-0.101	0.12176588	-2.04E+00	9.74E-02
ADH-2216	-0.06374645	-0.0299676	0.1319268	0.44492945	1.100011667	0.712174964	6	0.383	0.46031692	2.04E+00	9.74E-02
ADH-846	-0.05596365	-0.016438	-0.33734445	-0.2622942	-0.141804201	0.059216652	6	-0.126	0.15146364	-2.03E+00	9.76E-02
ADH-1263	0.1971529	0.08993915	0.23825095	-0.01570515	-0.066549012	0.160919834	6	0.101	0.12123369	2.03E+00	9.76E-02
ADH-736	0.01210675	-0.0754579	0.06905055	-0.31502705	-0.633321721	-0.443942701	6	-0.231	0.27842141	-2.03E+00	9.77E-02
Genomic_DNA	-0.19937905	-0.03681635	0.0037791	-0.5273478	-0.689651989	-0.019280208	6	-0.245	0.29519402	-2.03E+00	9.80E-02
ADH-459	-0.2722667	-0.3583047	-0.3632391	-0.22317175	-0.092544285	0.217427999	6	-0.182	0.21969033	-2.03E+00	9.82E-02
ADH-1938	0.0465083	-0.05165925	0.08528845	0.16001055	0.659454028	0.570046418	6	0.245	0.29582561	2.03E+00	9.83E-02
ADH-1344	0.0494054	0.01858655	0.24992065	0.4224884	0.106957074	-0.015709725	6	0.139	0.16742555	2.03E+00	9.84E-02
Hsp-60	0.16538395	0.2256843	0.00997925	0.2379047	0.752731758	-0.01355414	6	0.230	0.27757233	2.03E+00	9.85E-02
ADH-2909	0.0494054	0.01858655	0.24992065	0.4224884	0.106957074	-0.015940517	6	0.139	0.16746812	2.03E+00	9.85E-02
ADH-342	-0.08794555	0.02294985	0.12829685	0.2934606	0.505507407	0.838036915	6	0.283	0.34259125	2.03E+00	9.86E-02
ADH-1364	0.07317295	0.0871942	0.0410414	0.1614178	0.715105116	0.17731773	6	0.209	0.25333997	2.02E+00	9.90E-02
Genomic_DNA	-0.19552015	-0.04480685	-0.0731816	-0.6227212	-0.136433389	-0.032026339	6	-0.184	0.22343811	-2.02E+00	9.96E-02
ADH-2221	0.1535569	0.2037592	0.10617145	0.2011667	0.649759321	-0.098636009	6	0.203	0.2459275	2.02E+00	9.96E-02
ip30	0.03093715	0.10518755	0.15160505	0.054575	0.232836586	-0.065393461	6	0.085	0.10311749	2.02E+00	9.96E-02
ADH-1696	-0.03047725	0.0977406	-0.1234234	-0.48161015	-0.953657021	-1.364534934	6	-0.476	0.57786869	-2.02E+00	9.97E-02
ADH-2840	-0.100186	-0.06015675	-0.02412005	-0.13373185	-0.380345302	0.00864534	6	-0.115	0.13966645	-2.02E+00	9.98E-02
Genomic_DNA	-0.18670445	0.1165202	-0.20515005	-0.63761675	-0.441335292	-0.009998613	6	-0.227	0.27631205	-2.02E+00	9.99E-02
Genomic_DNA	-0.19187545	-0.0414987	-0.16960725	-0.5569846	-0.011378673	-0.03840842	6	-0.168	0.20455216	-2.02E+00	1.00E-01
Hsp-119	0.5473362	0.62918775	0.26381895	0.69057785	2.407294873	-0.18284201	6	0.726	0.88418387	2.01E+00	1.01E-01
ADH-2462	-0.0234927	-0.0808337	-0.11471175	-0.34064265	-0.671295772	-0.024149093	6	-0.209	0.25493005	-2.01E+00	1.01E-01
70D_24	0.0024467	0.0850804	0.08498005	0.10364325	0.402926491	0.031540315	6	0.118	0.14449217	2.01E+00	1.01E-01
ADH-1274	0.024781	-0.1222093	0.07571445	-0.15141955	-0.253612928	-0.240483703	6	-0.111	0.13576625	-2.01E+00	1.01E-01
ADH-2291	-0.0252946	-0.02775575	-0.08985955	-0.1424542	-0.464519441	-0.067287855	6	-0.136	0.16660688	-2.00E+00	1.02E-01
ADH-2380	-0.0189296	0.0441127	-0.2439178	-0.2114402	-0.370601696	-0.005644702	6	-0.134	0.16461999	-2.00E+00	1.02E-01
ADH-2287	0.2113189	0.20227735	0.10539445	0.49184085	1.382517765	0.05495349	6	0.408	0.50078566	2.00E+00	1.02E-01
ADH-1486	0.04250485	0.0279787	-0.00142285	0.4000775	0.564128156	0.112167933	6	0.191	0.23443795	1.99E+00	1.03E-01
ip47	0.12361555	0.1563942	-0.1303487	0.0668695	0.422895387	0.283787375	6	0.154	0.18895727	1.99E+00	1.03E-01
ADH-955	0.09795495	0.16239185	0.16293695	0.5607762	1.059756539	-0.045554876	6	0.333	0.40905638	1.99E+00	1.03E-01
ADH-2441	-0.1927439	-0.0977039	-0.663385	-0.5332785	0.101290476	-0.05735069	6	-0.241	0.29583331	-1.99E+00	1.03E-01
ADH-1299	0.02214625	-0.18249625	0.0113414	-0.0718722	-0.038865117	-0.139673272	6	-0.067	0.08187725	-1.99E+00	1.03E-01
ADH-1797	0.1439726	0.0020464	0.24361135	0.2745902	0.667976387	-0.064694791	6	0.211	0.26003698	1.99E+00	1.03E-01
ADH-1157	-0.07473305	-0.1775159	-0.2509395	0.07176405	-0.603772582	-1.166132728	6	-0.367	0.45210229	-1.99E+00	1.04E-01
ADH-1675	0.10670915	0.0583094	-0.3697715	-0.30985715	-0.153829985	-0.389587392	6	-0.176	0.21744006	-1.99E+00	1.04E-01
ADH-2605	-0.12501605	-0.25646385	-0.0771504	-0.26357845	0.12631586	-0.6246274	6	-0.203	0.25086462	-1.99E+00	1.04E-01
Genomic_DNA	-0.1707404	-0.0388593	-0.06618775	-0.7283503	-1.011477247	-0.034711457	6	-0.342	0.42170811	-1.98E+00	1.04E-01
ADH-673	0.0331469	0.0020356	0.2093812	0.23591585	0.104778125	-0.038552797	6	0.091	0.11247225	1.98E+00	1.04E-01
ADH-1286	0.05835935	0.1023945	-0.2848321	-0.51262885	-0.317980992	-0.187487346	6	-0.190	0.23522078	-1.98E+00	1.04E-01
Genomic_DNA	-0.176483	-0.0721639	-0.09184965	-0.47954005	-1.019749174	-0.023601923	6	-0.311	0.38379475	-1.98E+00	1.04E-01
ADH-2424	-0.11990745	-0.22898255	0.0421574	-0.0972406	-0.37806201	0.017855784	6	-0.127	0.15745801	-1.98E+00	1.04E-01
runt_13	0.06841065	0.11655895	0.13515655	0.04359455	0.30091613	-0.070183863	6	0.099	0.12248621	1.98E+00	1.04E-01
ADH-2079	-0.11198135	-0.20189435	-0.05373155	-0.3877668	0.128992311	-0.544822833	6	-0.195	0.24141343	-1.98E+00	1.04E-01
Genomic_DNA	-0.17751655	-0.0708882	-0.0991126	-0.43482955	-0.960112376	-0.003886849	6	-0.291	0.36027232	-1.98E+00	1.05E-01
ADH-3032(ADH-1331)	-0.0917085	-0.0753491	-0.39960985	-0.3297849	-0.674340821	0.154980313	6	-0.236	0.29230149	-1.98E+00	1.05E-01
ADH-1792	-0.13520735	-0.1562295	-0.3644884	-0.28816735	-0.382245652	0.229150715	6	-0.183	0.22652414	-1.98E+00	1.05E-01
ADH-1480	0.12801405	0.052459	0.1674786	-0.0103608	0.840623693	0.326265423	6	0.251	0.31085365	1.98E+00	1.05E-01
ADH-2680	0.0252208	0.06716555	-0.12845905	-0.2689524	-0.17735227	-0.128005806	6	-0.102	0.12627678	-1.97E+00	1.05E-01
Genomic_DNA	-0.1701271	-0.0553617	-0.04130845	-0.4982699	-0.975253943	-0.062298139	6	-0.300	0.37293862	-1.97E+00	1.05E-01
ADH-2961(ADH-577)	0.1155678	0.05286385	0.11275205	0.10244745	0.398375504	-0.055194013	6	0.121	0.15037663	1.97E+00	1.05E-01
ip12	-0.004559	-0.07340265	0.0805186	0.1461394	0.2060003	0.165132017	6	0.087	0.10762568	1.97E+00	1.06E-01
ADH-312	0.33704025	0.1322108	-0.06639475	0.2681155	-0.039574424	0.14588125	6	0.130	0.16094956	1.97E+00	1.06E-01
ADH-487	-0.15547865	-0.20923855	0.02583455	0.0992417	-0.249225815	-0.404883927	6	-0.149	0.18513968	-1.97E+00	1.06E-01
ADH-1367	0.08081475	0.05652415	0.15457935	0.22268195	0.762419979	0.045169188	6	0.220	0.27392276	1.97E+00	1.06E-01
ADH-283	-0.0268242	0.02956735	0.1939637	0.0461953	0.022419775	0.213793065	6	0.080	0.09929882	1.97E+00	1.06E-01
ADH-480	-0.0222392	-0.4008214	-0.0506727	0.03227755	-0.561049634	-0.141570282	6	-0.191	0.23724639	-1.97E+00	1.06E-01
ADH-2844	0.00731255	0.13613045	0.14471375	0.2556927	0.126334962	-0.089485618	6	0.097	0.12055882	1.97E+00	1.06E-01
70D_02	-0.1240489	-0.1344968	0.02666985	-0.0277227	-0.303179038	-0.01375725	6	-0.096	0.11972084	-1.97E+00	1.06E-01
ADH-2157	0.2138449	0.21852695	0.0825675	0.19559755	0.891037997	-0.039033001	6	0.260	0.3246872	1.96E+00	1.07E-01
ADH-2536	-0.059026	0.02921635	-0.3130698	-0.4401103	-0.798982159	0.019214937	6	-0.260	0.3248859	-1.96E+00	1.07E-01
ADH-2613	0.0474283	0.0476626	0.0995488	0.2605618	0.019091937	-0.00959063	6	0.077	0.09673532	1.96E+00	1.07E-01
Genomic_DNA	-0.1941278	-0.04372315	-0.1505619	-0.42715905	-1.127438305	-0.046411252	6	-0.332	0.41433543	-1.96E+00	1.07E-01
ADH-524	-0.03259635	-0.0087966	0.1767801	0.1984835	0.523947242	0.107322899	6	0.161	0.20128401	1.96E+00	1.08E-01
ADH-2657	-0.066877	-0.0400745	-0.0781454	-0.19584925	-0.257158088	0.074314361	6	-0.094	0.11765928	-1.96E+00	1.08E-01
ADH-1243	-0.09307125	-0.01128255	-0.1018076	-0.01568135	-0.291387246	-0.007725548	6	-0.087	0.1087511	-1.96E+00	1.08E-01
ADH-2181	0.1148806	-0.0460602	0.21064755	0.1973348	0.696405405	0.062230505	6	0.206	0.25810883	1.95E+00	1.08E-01
Hsp-48	0.07425395	0.0790852	0.16878865	0.13536315	0.770336663	0.079967841	6	0.218	0.27325428	1.95E+00	1.08E-01
ADH-337	-0.1443599	-0.32986	0.22257	-0.084232	-0.500891865	-0.577331882	6	-0.236	0.29570327	-1.95E+00	1.08E-01
ADH-122	0.039596	-0.13513445	-0.09143525	-0.08498005	-0.219806807	0.024144329	6	-0.078	0.09784171	-1.95E+00	1.09E-01
ADH-2141	0.14914285	0.40301595	0.18641	-0.168523	0.106957074	0.209228999	6	0.148	0.18554222	1.95E+00	1.09E-01
ADH-1895	-0.0049637	-0.19821715	0.00803625	-0.31365315	-0.465165919	0.015667272	6	-0.160	0.20066241	-1.95E+00	1.09E-01
ADH-108	-0.1082378	-0.2072397	-0.0612272	-0.0582784	-0.495805486	0.036795485	6	-0.149	0.18750035	-1.95E+00	1.09E-01
Genomic_DNA	-0.19903915	-0.04696415	-0.29364485	-0.83303585	-0.051769001	-0.037122337	6	-0.244	0.30660156	-1.95E+00	1.09E-01
ADH-3077(ADH-2587)	-0.19403405	-0.3255662	-0.30487195	-0.20959425	-0.258862016	0.25840624	6	-0.172	0.21722331	-1.94E+00	1.09E-01
ADH-2280	-0.21842295	-0.4030972	0.15750295	-0.23677765	-0.32864808	0.014410705	6	-0.169	0.2133396	-1.94E+00	1.10E-01
ADH-1627	0.10744605	0.0813765	-0.03004595	0.00579015	0.557497027	0.488325322	6	0.202	0.25463464	1.94E+00	1.10E-01
ADH-1307	0.13993875	0.13067655	0.12357035	-0.0385948	-0.05638984	0.20702637	6	0.084	0.10653367	1.94E+00	1.10E-01
ADH-2472	-0.01707145	-0.19032645	0.03172015	-0.25389275	-0.29775956	0.025611914	6	-0.117	0.14780525	-1.94E+00	1.10E-01
ADH-2510	0.00577305	0.0969141	-0.0431208	0.0695273	0.409692243	0.380520959	6	0.153	0.19386019	1.94E+00	1.11E-01
ADH-42	0.060745	0.2043059	0.0837729	0.1549413	0.925203966	0.133717945	6	0.260	0.32964829	1.94E+00	1.11E-01
ADH-118	-0.00566565	-0.0165672	0.2164775	0.34559145	1.065566003	0.274221048	6	0.313	0.39708943	1.93E+00	1.11E-01
Hsp-133	0.08470985	-0.01284305	0.3962619	0.05382085	-0.010156149	0.33779653	6	0.142	0.1795383	1.93E+00	1.11E-01
Genomic_DNA	-0.1851674	-0.07141115	-0.1064259	-0.6115169	-0.04259726	-0.029525722	6	-0.174	0.22125768	-1.93E+00	1.11E-01
ADH-1218	0.02819935	-0.068184	0.03733225	-0.1106247	-0.235339961	-0.149042701	6	-0.083	0.1052586	-1.93E+00	1.11E-01
Genomic_DNA	-0.1830523	-0.0522742	-0.02386035	-0.66977705	-0.981200088	-0.016134327	6	-0.321	0.40742797	-1.93E+00	1.11E-01
ADH-2883	-0.01310705	-0.17975095	-0.32789825	-0.08704055	-1.019295574	-0.128454427	6	-0.293	0.37131714	-1.93E+00	1.11E-01
ADH-2018	-0.0399452	-0.07241945	-0.040069	-0.59434195	-0.537505075	-0.00664496	6	-0.215	0.27309184	-1.93E+00	1.12E-01
Genomic_DNA	-0.1776374	-0.05279975	-0.04149585	-0.55065015	-1.017914546	-0.03656372	6	-0.313	0.39737657	-1.93E+00	1.12E-01
ADH-2332	-0.0297001	0.1950325	0.2763798	0.31633005	-0.147938073	0.341577709	6	0.159	0.20148525	1.93E+00	1.12E-01
ADH-1958	0.02329905	-0.0010868	0.0416623	0.0906689	0.559964148	0.374926504	6	0.182	0.23100617	1.93E+00	1.12E-01
ADH-1323	-0.0449484	-0.0792526	0.1622006	0.42691475	1.191571193	0.601134868	6	0.376	0.47929044	1.92E+00	1.12E-01
ADH-1125	0.01898505	0.087529	0.2443703	0.2059467	0.587881131	-0.062258442	6	0.180	0.22993418	1.92E+00	1.13E-01
Genomic_DNA	-0.18149955	-0.03639595	-0.11660405	-1.12210965	-0.430559448	-0.065904088	6	-0.326	0.41496247	-1.92E+00	1.13E-01
Hsp-154	0.1645374	0.2702897	0.1201591	0.1766982	-0.137741792	0.061432079	6	0.109	0.13924816	1.92E+00	1.13E-01
Genomic_DNA	-0.15865345	-0.04917785	-0.08320955	-0.64572795	-0.982361455	0.019337131	6	-0.317	0.40381929	-1.92E+00	1.13E-01
ADH-837	-0.1521346	-0.11624125	0.0692344	-0.18179635	-0.166403633	-0.742569842	6	-0.215	0.27433139	-1.92E+00	1.13E-01
Genomic_DNA	-0.17323365	-0.0594642	-0.08168405	-0.414759	-1.04826501	-0.050673744	6	-0.305	0.3890222	-1.92E+00	1.13E-01
ADH-2612	0.011248	0.0046644	-0.02978985	-0.1681001	-0.364638582	-0.126700495	6	-0.112	0.14335163	-1.92E+00	1.13E-01
ADH-1032	-0.10708765	-0.185899	-0.19493005	-0.1356958	-0.929114297	-0.013765085	6	-0.261	0.33373562	-1.92E+00	1.13E-01
ADH-2752	0.0347611	-0.01412925	-0.0865305	-0.0690239	-0.484448398	-0.436604726	6	-0.176	0.22500058	-1.92E+00	1.14E-01
ADH-3086(ADH-2885)	-0.0127943	0.00897405	-0.09990185	-0.3461576	-0.45758749	-0.021429353	6	-0.155	0.19803388	-1.91E+00	1.14E-01
ADH-646	-0.00277145	-0.0536482	-0.01958555	-0.14727835	-0.039068944	-0.344652431	6	-0.101	0.12950894	-1.91E+00	1.14E-01
ADH-2134	-0.1163096	-0.1020978	-0.13086995	-0.26506055	-1.055614578	-0.099937334	6	-0.295	0.37777256	-1.91E+00	1.14E-01
ADH-3079(ADH-2602)	0.05374795	0.18487465	-0.3113388	-0.39938025	-0.661669278	-1.163153316	6	-0.383	0.49090317	-1.91E+00	1.14E-01
Genomic_DNA	-0.1872408	-0.04235585	-0.2818845	-0.46842915	0.067313007	-0.015559215	6	-0.155	0.19846003	-1.91E+00	1.14E-01
ADH-978	0.4852455	0.4993234	0.7083849	0.30679305	-0.520564517	0.601375622	6	0.347	0.44539975	1.91E+00	1.15E-01
Genomic_DNA	-0.17205435	-0.05996945	-0.16216615	-0.3040911	-0.023281749	0.08600538	6	-0.106	0.13607722	-1.91E+00	1.15E-01
ADH-519	0.0097078	-0.01233375	-0.0001461	0.10903555	0.330267084	0.207636896	6	0.107	0.13796082	1.91E+00	1.15E-01
ADH-1391	-0.20533375	-0.2840812	0.0054766	-0.1643677	-0.876986614	0.001988794	6	-0.254	0.3262753	-1.91E+00	1.15E-01
ADH-602	0.09815545	0.01600615	-0.25035185	-0.1871755	-0.229647072	-0.622445448	6	-0.196	0.25198961	-1.90E+00	1.15E-01
eve_04	0.03647195	0.02475265	0.17065895	0.01790145	0.311251962	0.007778719	6	0.095	0.12198436	1.90E+00	1.15E-01
ADH-2420	0.0237679	0.0198803	-0.01649205	-0.36210315	-0.249918831	-0.160997264	6	-0.124	0.16000733	-1.90E+00	1.15E-01
Genomic_DNA	-0.1640359	-0.04946825	0.01587855	-0.80025785	-0.973133912	-0.048993178	6	-0.337	0.43343646	-1.90E+00	1.15E-01
ADH-2556	-0.05137345	-0.33777045	0.0879525	-0.5653816	-0.917469709	-0.015838323	6	-0.300	0.38631412	-1.90E+00	1.16E-01
ADH-2765	0.08365315	0.1982132	0.1674289	0.31645935	0.037429472	-0.11364856	6	0.115	0.14801286	1.90E+00	1.16E-01
Genomic_DNA	-0.17747245	-0.06011355	-0.0419593	-0.57380835	-1.017914546	-0.007997845	6	-0.313	0.40341886	-1.90E+00	1.16E-01
ADH-2293	-0.20880065	-0.1633677	0.02599445	-0.2642586	-0.568500235	0.08957649	6	-0.182	0.23419166	-1.90E+00	1.16E-01
ADH-2228	-0.03162685	-0.0051677	-0.0101903	-0.10275255	-0.301560437	-0.067777471	6	-0.087	0.11163767	-1.90E+00	1.16E-01
PC9	0.1641573	0.1208502	-0.0587832	0.0642699	0.28331529	-0.003588326	6	0.095	0.12265959	1.90E+00	1.16E-01
ADH-1238	-0.01783845	-0.15602035	-0.1349621	0.0361515	-0.515731522	-0.111987105	6	-0.150	0.19369354	-1.90E+00	1.16E-01
ADH-2356	-0.01952105	0.03606045	-0.1454914	-0.00738425	-0.131396466	-0.286839856	6	-0.092	0.1193209	-1.90E+00	1.16E-01
ADH-929	-0.01538435	0.02119315	-0.07783595	-0.04762325	-0.357461924	-0.163025623	6	-0.107	0.13789309	-1.90E+00	1.17E-01
ADH-2572	-0.06350185	-0.07516665	-0.13512325	-0.47989935	-0.545526922	0.106618667	6	-0.199	0.25696789	-1.89E+00	1.17E-01
ADH-2421	0.1693404	0.10023105	0.1311631	0.193842	1.445505564	0.371247229	6	0.402	0.51994748	1.89E+00	1.17E-01
Genomic_DNA	-0.1829784	-0.0397176	0.07586355	-0.48141875	-0.323190149	-0.020787356	6	-0.162	0.20972542	-1.89E+00	1.17E-01
ADH-558	-0.2501111	-0.24489205	-0.0005354	-0.0460403	0.074037717	-0.470027038	6	-0.156	0.20226171	-1.89E+00	1.17E-01
ADH-407	-0.02642555	-0.00159495	0.27309575	0.24381075	0.173219096	-0.019294342	6	0.107	0.1387338	1.89E+00	1.17E-01
ADH-3047(ADH-1644)	-0.11842985	-0.1491542	-0.05462165	0.0177667	-0.263838216	0.041457026	6	-0.088	0.11370531	-1.89E+00	1.17E-01
ADH-1611	-0.1029615	-0.1811453	-0.0408673	-0.0068738	-0.079450554	0.045432199	6	-0.061	0.07899223	-1.89E+00	1.17E-01
ADH-1680	-0.06471765	-0.2036102	-0.1680448	-0.82210085	-0.414186172	0.139052716	6	-0.256	0.33124869	-1.89E+00	1.17E-01
ADH-36	-0.0087597	0.07244385	-0.02322905	-0.3595726	-0.692940964	-0.337671904	6	-0.225	0.29179366	-1.89E+00	1.18E-01
ADH-1505	0.01293095	0.0385306	0.4149701	0.71217095	1.68407161	0.103680229	6	0.494	0.64208148	1.89E+00	1.18E-01
70D_26	-0.061005	-0.10552095	0.00650265	0.03498435	-0.047951135	-0.063905876	6	-0.039	0.05128832	-1.89E+00	1.18E-01
ADH-394	0.12276005	0.32668365	-0.12073185	0.04293635	0.106957074	0.402459986	6	0.147	0.19091698	1.88E+00	1.18E-01
ip16	0.3164799	0.32872545	-0.1940987	0.023135	0.893723571	0.322026402	6	0.282	0.36684066	1.88E+00	1.19E-01
ADH-2295	-0.0940032	-0.0232345	-0.1634277	-0.4687484	-1.21809813	-0.120650522	6	-0.348	0.4532974	-1.88E+00	1.19E-01
ADH-252	0.0088695	-0.1815646	-0.11449195	-0.31523805	-0.982768974	-0.081524252	6	-0.278	0.36194397	-1.88E+00	1.19E-01
ADH-2408	0.10573765	0.116134	0.0431788	0.09847085	0.777769246	0.139973109	6	0.214	0.27825882	1.88E+00	1.19E-01
ADH-2527	0.01784825	0.083245	-0.05599665	-0.452564	-1.115540838	-0.60813819	6	-0.355	0.46314087	-1.88E+00	1.19E-01
ADH-378	0.4121266	0.3690733	0.0883828	0.28147195	0.498620211	-0.301803497	6	0.225	0.29326303	1.88E+00	1.19E-01
ADH-1499	1.07322205	-0.00505215	0.088493	0.25451935	0.106957074	0.291249533	6	0.302	0.39371571	1.88E+00	1.19E-01
ADH-2230	-0.2760093	-0.3350081	-0.1543438	0.0702479	-1.127404921	-0.105033128	6	-0.321	0.41952349	-1.88E+00	1.20E-01
ADH-514	-0.0017438	0.0172955	-0.02526985	0.11859665	0.402302326	0.334284845	6	0.141	0.1841	1.87E+00	1.20E-01
ADH-2357	0.07697645	0.3688942	0.09749505	0.36362345	-0.137002587	0.113873968	6	0.147	0.19249469	1.87E+00	1.20E-01
ADH-2721	-0.02516395	0.0242055	-0.198221	0.03882315	-0.23190222	-0.145609057	6	-0.090	0.11728738	-1.87E+00	1.20E-01
ADH-421	0.01367575	-0.33514635	0.0179888	-0.07500635	-0.356487651	-0.047686209	6	-0.130	0.17071835	-1.87E+00	1.20E-01
ADH-1572	-0.1236853	-0.24114475	-0.14624615	-0.3275316	0.111859251	-0.001442258	6	-0.121	0.15890332	-1.87E+00	1.20E-01
ADH-2486	-0.13363625	-0.1368869	-0.1577723	-0.0530758	-0.442143444	0.105551001	6	-0.136	0.17856477	-1.87E+00	1.20E-01
ADH-18	0.07039615	0.0530192	0.12553995	0.3683195	0.97385259	0.065805867	6	0.276	0.36175521	1.87E+00	1.20E-01
ADH-711	0.0055552	-0.0163779	0.08895215	-0.3036937	-0.573567944	-0.4497986	6	-0.208	0.27267895	-1.87E+00	1.20E-01
Hsp-73	-0.20141055	-0.2829636	-0.1292145	-0.3369403	-1.193383075	0.103968855	6	-0.340	0.44548201	-1.87E+00	1.20E-01
ADH-329	0.0753432	0.1113826	0.3568582	0.41259015	1.091562119	-0.111293655	6	0.323	0.42298626	1.87E+00	1.21E-01
ADH-2043	0.1437468	0.02949595	-0.15115545	-0.36062785	-0.598577574	-0.97073825	6	-0.318	0.41675143	-1.87E+00	1.21E-01
ADH-2760	-0.07035445	-0.14601685	-0.13760495	-0.14321505	-0.429881535	0.118955941	6	-0.135	0.17653489	-1.87E+00	1.21E-01
Hsp-106	0.1736324	0.1138269	0.030924	0.24370655	0.106957074	-0.109762404	6	0.093	0.12231791	1.87E+00	1.21E-01
ADH-54	-0.063185	-0.18800205	-0.0179035	-0.09050115	-0.200919855	0.078345117	6	-0.080	0.10545847	-1.87E+00	1.21E-01
ADH-1561	-8.425E-05	-0.075235	-0.2290163	-0.39594825	0.093492321	-0.196866817	6	-0.134	0.17591857	-1.87E+00	1.21E-01
ADH-1438	-0.04905995	-0.131869	0.295428	0.2251072	0.917707042	0.488879173	6	0.291	0.38229264	1.86E+00	1.21E-01
ADH-2091	-0.14082435	-0.19252855	0.420088	0.7071681	0.979867271	0.33318822	6	0.351	0.4614617	1.86E+00	1.21E-01
ADH-2722	-0.0771778	-0.1622889	-0.09614225	-0.3469839	-1.188761778	-0.102758003	6	-0.329	0.43269595	-1.86E+00	1.22E-01
ADH-2816	0.0994653	0.06978005	0.089778	0.09392735	0.557300668	0.006672352	6	0.153	0.2010715	1.86E+00	1.22E-01
ADH-130	0.00068385	-0.035737	-0.23275075	-0.23722475	-0.015957874	-0.00339544	6	-0.087	0.11503293	-1.86E+00	1.22E-01
ADH-311	-0.0085859	0.0484964	0.111181	0.09926535	0.723466891	0.250477173	6	0.204	0.26868748	1.86E+00	1.22E-01
ADH-2347	-0.0163337	0.19705365	0.02293	-0.02428315	0.334404558	0.57871646	6	0.182	0.24001247	1.86E+00	1.22E-01
runt_23	0.04827135	0.0401591	0.00705415	0.0877603	0.269546623	0.001906961	6	0.076	0.09989502	1.86E+00	1.22E-01
ADH-1451	0.105397	-0.0349863	0.24992065	0.5577187	0.106957074	0	5	0.197	0.225408	1.95E+00	1.22E-01
ADH-725	0.2815911	0.2256831	0.12706975	0.63264275	1.634276891	-0.090654944	6	0.468	0.61791624	1.86E+00	1.22E-01
Genomic_DNA	-0.1581604	-0.04000975	0.03215195	-0.61432265	-0.253993635	-0.039314963	6	-0.179	0.23621154	-1.86E+00	1.23E-01
ADH-232	-0.0641793	-0.13727685	0.0754939	-0.2490477	-0.592851904	-0.079658341	6	-0.175	0.23048806	-1.86E+00	1.23E-01
ADH-2315	0.0878894	-0.06430565	-0.1997288	-0.78513625	-0.923344956	-0.044665955	6	-0.322	0.42482699	-1.85E+00	1.23E-01
Genomic_DNA	-0.16716655	-0.04435215	-0.01947485	-0.5697999	-1.023829412	-0.027740758	6	-0.309	0.40794216	-1.85E+00	1.23E-01
ADH-641	-0.0338048	-0.03000695	0.04175615	0.3182116	0.940423489	0.512078794	6	0.291	0.38523554	1.85E+00	1.23E-01
Genomic_DNA	-0.15538515	-0.04945655	-0.3426887	-0.667187	0.081337482	-0.07941485	6	-0.202	0.26718602	-1.85E+00	1.23E-01
ADH-984	0.29960475	0.20532165	0.42858215	0.60913845	-0.417290532	0.610338129	6	0.289	0.38241087	1.85E+00	1.23E-01
ADH-2378	0.0083744	-0.1509083	0.01764375	-0.22293545	-0.303510958	-0.921837431	6	-0.262	0.34706735	-1.85E+00	1.23E-01
70D_14	-0.02406905	-0.1270904	0.02240195	0.0204266	-0.083681492	-0.174144976	6	-0.061	0.08078892	-1.85E+00	1.24E-01
ADH-1798	-0.02740885	-0.1062242	-0.140175	-0.85994965	-1.366166338	-0.034623261	6	-0.422	0.56002705	-1.85E+00	1.24E-01
ADH-469	0.0087843	-0.3471948	0.00188065	-0.06969935	-0.313305301	-0.018321104	6	-0.123	0.16324235	-1.85E+00	1.24E-01
ADH-1377	0.0302753	0.05153555	0.0011956	0.3283208	0.417443033	0.004476256	6	0.139	0.18435323	1.85E+00	1.24E-01
ADH-2179	0.1986148	0.2897503	-0.17906215	-0.048422	0.610531877	0.639507579	6	0.252	0.33438004	1.84E+00	1.24E-01
Genomic_DNA	-0.16596215	-0.0356816	0.00265325	-0.5238891	-0.148234958	-0.017695409	6	-0.148	0.19692959	-1.84E+00	1.25E-01
ADH-322	0.0843901	0.04308445	-0.0323085	0.03533935	0.246227985	0.047128118	6	0.071	0.09399665	1.84E+00	1.25E-01
ADH-2080	-0.0417893	-0.00013755	0.10279445	0.1567585	0.934327166	1.005441825	6	0.360	0.47854806	1.84E+00	1.25E-01
ADH-374	0.1925247	0.21029605	-0.07821325	0.15763925	0.874671113	0.111333034	6	0.245	0.32570195	1.84E+00	1.25E-01
ADH-746	0.1031935	-0.05307735	0.01562535	-0.3893667	-0.303793218	-0.624395652	6	-0.209	0.27795822	-1.84E+00	1.25E-01
ADH-2516	0.0700085	0.09260265	0.0784327	0.335557	1.714704064	0.580000291	6	0.479	0.63792968	1.84E+00	1.26E-01
ADH-2743	-0.0148911	0.044203	0.12538945	0.1987148	-0.047077617	0.110166442	6	0.069	0.09254831	1.84E+00	1.26E-01
Genomic_DNA	-0.17845325	-0.0375806	-0.06615225	-0.59133305	-0.084766696	-0.018831103	6	-0.163	0.21712785	-1.84E+00	1.26E-01
ADH-2032	-0.0334003	-0.0913949	-0.0473442	-0.48048605	-1.151016399	-0.158442697	6	-0.327	0.43609413	-1.84E+00	1.26E-01
ADH-1593	0.0494054	0.01858655	0.24992065	0.4224884	0.106957074	-0.057118067	6	0.132	0.17570745	1.84E+00	1.26E-01
ADH-200	0.1910472	0.1964263	-0.01528355	0.039429	-0.051793748	0.111028158	6	0.078	0.10481404	1.83E+00	1.26E-01
ADH-1641	0.05509785	0.04016415	0.110919	-0.0361879	0.06200778	0.329878363	6	0.094	0.12514645	1.83E+00	1.26E-01
ADH-1445	0.1474859	0.07472855	-0.0302513	-0.61659955	-0.840016517	-1.093860785	6	-0.393	0.52602432	-1.83E+00	1.27E-01
Genomic_DNA	-0.17589195	-0.0473718	-0.17507815	-0.21250875	-1.000525493	-0.022884907	6	-0.272	0.36481078	-1.83E+00	1.27E-01
ADH-2248	-0.09052435	0.048461	-0.0056786	-0.1308472	-0.339273568	-0.081401008	6	-0.100	0.13384783	-1.83E+00	1.27E-01
ADH-2100	0.0573423	-0.00028495	-0.00861485	0.39157555	1.14705091	0.387469794	6	0.329	0.44107866	1.83E+00	1.27E-01
ADH-1956	-0.13058985	-0.12205845	-0.052017	-0.064229	0.039164726	0.017327807	6	-0.052	0.06978743	-1.83E+00	1.27E-01
ADH-3013(ADH-1225)	-0.09604805	-0.2277426	-0.01619465	-0.0883708	-0.300447778	0.09325556	6	-0.106	0.14199209	-1.83E+00	1.27E-01
ADH-1104	0.02967695	-0.21974825	-0.185176	0.1357397	-0.406933137	-0.23138292	6	-0.146	0.19625952	-1.83E+00	1.27E-01
ADH-922	0.0768854	0.04346125	-0.03307765	0.2226045	0.578398401	0.091884005	6	0.163	0.21968929	1.82E+00	1.28E-01
ADH-1465	-0.0927578	-0.36713205	0.26138075	-0.4693695	-1.402933366	-0.404869294	6	-0.413	0.55545641	-1.82E+00	1.28E-01
ADH-738	-0.07171565	-0.01163445	0.24759405	0.5364997	1.142730079	0.162541022	6	0.334	0.45077319	1.82E+00	1.29E-01
ADH-1598	0.04625185	0.1147155	0.02329265	-0.0719109	0.17563741	0.325350475	6	0.102	0.13785282	1.82E+00	1.29E-01
ADH-2155	-0.05229815	0.05268805	0.0142097	0.29508655	0.743185731	0.242071133	6	0.216	0.2912844	1.81E+00	1.29E-01
ADH-2872	-0.03533235	0.00285805	0.10944265	0.01873665	0.358937777	0.216218766	6	0.112	0.15110459	1.81E+00	1.30E-01
ADH-456	-0.1433598	-0.20427795	0.0274244	-0.3877484	0.106957074	-0.182126505	6	-0.131	0.17650868	-1.81E+00	1.30E-01
ADH-626	-0.0284082	-0.1836973	-0.17605525	-0.64337875	-0.261015883	0.13329205	6	-0.193	0.26130348	-1.81E+00	1.30E-01
ADH-1320	0.07689305	-0.0640928	-0.0609778	-0.0997506	-0.103844215	-0.041490915	6	-0.049	0.06612129	-1.81E+00	1.30E-01
ADH-2703	0.0710657	-0.02789065	0.16745815	0.07788625	0.320433767	-0.025517919	6	0.097	0.13155447	1.81E+00	1.30E-01
ADH-259	0.0138162	0.07248075	-0.05120845	-0.37490165	-0.304317689	-0.792588976	6	-0.239	0.32415957	-1.81E+00	1.30E-01
Genomic_DNA	-0.16038455	-0.0433081	0.04697155	-0.50025235	-0.234274767	-0.000366878	6	-0.149	0.20121933	-1.81E+00	1.30E-01
ADH-2348	0.0804944	0.1558525	-0.17670065	0.1639484	0.667976387	0.373280919	6	0.211	0.28557342	1.81E+00	1.30E-01
ADH-1665	-0.03657685	0.064301	0.06768325	0.327755	0.795813101	0.129787946	6	0.225	0.30477744	1.81E+00	1.31E-01
ADH-1513	0.43227135	0.261303	-0.3692052	0.86866225	0.96358526	0.061557915	6	0.370	0.50164939	1.81E+00	1.31E-01
ADH-2249	0.0023034	0.08929475	-0.01368055	-0.48717625	-0.333799497	-0.828971637	6	-0.262	0.35559617	-1.80E+00	1.31E-01
ADH-2006	-0.00239965	0.01906325	0.12728515	-0.57008245	-1.253323684	-0.712491083	6	-0.399	0.5415642	-1.80E+00	1.31E-01
ADH-3022(ADH-1239)	-0.2242137	-0.334284	-0.32952855	-0.38416425	-1.12054143	0.338028062	6	-0.342	0.46571026	-1.80E+00	1.32E-01
70D_04	-0.0562361	-0.0930026	-0.0006871	-0.1101155	-0.639829818	-0.13147838	6	-0.172	0.23380605	-1.80E+00	1.32E-01
ADH-700	0.1346205	0.04503865	0.33350155	-0.07105325	0.223041017	-0.002369095	6	0.110	0.15030846	1.80E+00	1.32E-01
ADH-2806	-0.04042935	-0.2287004	-0.33848365	-0.0400245	-1.060446749	-0.03960844	6	-0.291	0.39677596	-1.80E+00	1.32E-01
ADH-3071(ADH-2017)	-0.16476545	-0.10819625	0.0970607	-0.30332995	-0.702891983	-0.04161152	6	-0.204	0.27802335	-1.80E+00	1.32E-01
ADH-275	0.1594011	0.20845125	-0.09411295	0.1155531	-0.035353273	0.239920551	6	0.099	0.13498436	1.80E+00	1.32E-01
Genomic_DNA	-0.1717221	-0.0395977	-0.01468225	-0.54480685	-0.100589841	-0.021129618	6	-0.149	0.20292043	-1.80E+00	1.32E-01
ADH-2011	-0.0236654	0.06749935	-0.1309287	-0.3331676	-0.296527066	-0.004448591	6	-0.120	0.16401823	-1.80E+00	1.33E-01
ADH-2206	-0.06316315	-0.2886173	-0.29087615	-0.2981012	-1.25088186	0.112645565	6	-0.346	0.47281875	-1.80E+00	1.33E-01
ADH-1744	0.2735729	0.34755115	-0.14331765	0.13829915	0.945566531	0.07095891	6	0.272	0.37153316	1.79E+00	1.33E-01
ADH-972	0.12767965	-0.04212085	0.0214351	-0.01181075	0.106957074	0.16670777	6	0.061	0.08394249	1.79E+00	1.33E-01
ADH-3060(ADH-1706)	0.0494054	0.01858655	0.24992065	0.4224884	0.106957074	-0.066478305	6	0.130	0.17774895	1.79E+00	1.33E-01
ADH-2819	-0.0141511	-0.0026943	-0.09173825	-0.09426255	-0.35549499	-0.805412006	6	-0.227	0.31067783	-1.79E+00	1.33E-01
ADH-2367	-0.09419935	-0.0261498	0.13919065	0.11876285	0.585403459	0.469377467	6	0.199	0.2716927	1.79E+00	1.33E-01
ADH-1922	0.02959715	0.06615695	-0.11722905	0.58878975	1.297221556	0.416656394	6	0.380	0.52052826	1.79E+00	1.34E-01
ADH-1864	-0.05058925	-0.0618892	-0.08591255	-0.12723335	-0.622222695	-0.042590904	6	-0.165	0.22602626	-1.79E+00	1.34E-01
ADH-1408	-0.1114077	-0.05980725	0.12316315	-0.0795239	-0.575297363	-0.523856802	6	-0.204	0.28002278	-1.79E+00	1.34E-01
ADH-2523	0.0995061	-0.1443283	-0.0984684	0.00368585	-0.637149911	-0.498111312	6	-0.212	0.2910794	-1.79E+00	1.34E-01
ADH-2942(ADH-457)	0.0909131	0.04005595	0.0187869	0.0209599	0.003230109	0.274298313	6	0.075	0.10239607	1.79E+00	1.34E-01
Hsp-30	-0.00305275	0.038268	-0.22655075	-0.2446891	0.039796388	-0.369226055	6	-0.128	0.17488855	-1.79E+00	1.34E-01
ADH-878	0.0177233	-0.0275277	0.3771123	0.5070166	0.106957074	0	5	0.196	0.23409855	1.87E+00	1.34E-01
ADH-1078	0.0407427	0.1133561	0.06856185	0.45858935	-0.073650772	0.186073415	6	0.132	0.18142558	1.79E+00	1.34E-01
Hsp-74	0.11794165	0.01666075	0.20042225	0.1242729	-0.122678093	0.249399442	6	0.098	0.13402558	1.79E+00	1.34E-01
ADH-2998(ADH-1191)	0.05627055	0.00542975	0.1148932	0.3534205	0.817107326	0.027269018	6	0.229	0.31460627	1.78E+00	1.35E-01
ADH-2322	0.0285436	0.03954975	0.13565115	0.14910805	0.165484393	-0.090345038	6	0.071	0.09801139	1.78E+00	1.35E-01
ADH-2754	0.1225172	0.1123554	0.09548355	0.5123465	1.630397412	0.164888357	6	0.440	0.6041198	1.78E+00	1.35E-01
70D_11	0.0097845	-0.0630839	0.03257715	-0.05195555	-0.132988622	-0.049828435	6	-0.043	0.05852385	-1.78E+00	1.35E-01
Hsp-61	-0.2079288	-0.2345457	-0.13862615	-0.3153432	0.106957074	0.055212058	6	-0.122	0.1682456	-1.78E+00	1.35E-01
ADH-2802	0.11176705	0.16816075	-0.1568596	0.06613235	0.970459778	0.923597847	6	0.347	0.47775434	1.78E+00	1.35E-01
ADH-2239	-0.00663365	-0.03278845	0.11004675	0.35852835	0.99411632	0.23884737	6	0.277	0.38122136	1.78E+00	1.35E-01
ADH-1780	-0.0111059	0.2414062	-0.0385607	0.36279535	0.213818498	-0.024448161	6	0.124	0.1706407	1.78E+00	1.35E-01
ADH-1027	0.11363855	0.1819741	0.0817045	-0.09415905	0.379117027	0.030416483	6	0.115	0.15890529	1.78E+00	1.35E-01
ADH-537	0.03192555	0.08048305	-0.1553762	0.2911293	0.699411697	0.360395626	6	0.218	0.30010866	1.78E+00	1.35E-01
ADH-2264	-0.01493415	-0.04835665	0.0046377	0.22048055	0.642644461	0.398412553	6	0.200	0.27632006	1.78E+00	1.36E-01
ADH-305	-0.0479493	-0.04338525	0.2686082	0.6491603	2.245532662	0.648740391	6	0.620	0.8548386	1.78E+00	1.36E-01
ADH-1072	-0.158482	-0.1761085	0.065061	0.0080467	-0.217335616	-0.022310337	6	-0.084	0.11515724	-1.78E+00	1.36E-01
ADH-3025(ADH-1242)	-0.1123625	-0.1411699	0.02759365	0.03999155	-0.040895163	-0.1072309	6	-0.056	0.07679201	-1.78E+00	1.36E-01
ADH-816	-0.11962585	-0.05110225	-0.0628871	0.062958	-0.805005955	-0.4480203	6	-0.237	0.32734832	-1.78E+00	1.36E-01
ADH-2261	0.0191895	0.02143575	0.04246235	0.00577725	0.511906304	0.33101194	6	0.155	0.21427918	1.78E+00	1.36E-01
ADH-2720	0.1366077	0.0668667	0.1571817	0.47260445	0.038689316	-0.069610738	6	0.134	0.18452374	1.78E+00	1.36E-01
ADH-1010	-0.0142941	-0.2651969	-0.0370074	-0.2894893	-0.612735508	0.099086857	6	-0.187	0.25769726	-1.77E+00	1.36E-01
Genomic_DNA	-0.19110985	-0.041336	-0.02943	-1.0971107	-0.416927851	-0.036670201	6	-0.302	0.41721602	-1.77E+00	1.36E-01
ADH-2830	-0.0516794	-0.1097961	-0.0767432	0.0393508	-0.281663092	-0.004340325	6	-0.081	0.11165439	-1.77E+00	1.36E-01
ADH-1303	0.03093275	-0.0670224	-0.17127595	-0.4756283	-0.260626817	0.06528495	6	-0.146	0.20229487	-1.77E+00	1.36E-01
ADH-189	-0.01097155	0.0245754	0.1314078	0.31400095	0.809779568	0.072436642	6	0.224	0.30911589	1.77E+00	1.37E-01
ADH-1602	0.2674008	0.3210064	-0.04248265	0.37340915	1.309623969	-0.059798984	6	0.362	0.50005402	1.77E+00	1.37E-01
ADH-1775	0.10408845	-0.1922363	-0.0051527	-0.15113455	-0.321984137	-0.0801374	6	-0.108	0.14905074	-1.77E+00	1.37E-01
ADH-1613	0.0593606	0.0408151	-0.017994	0.18850945	0.113503421	-0.028414773	6	0.059	0.08202808	1.77E+00	1.37E-01
ADH-562	0.0571274	0.0751854	0.0627119	0.11488525	0.450139607	-0.031318727	6	0.121	0.1680156	1.77E+00	1.37E-01
ADH-2647	0.02719365	0.13026455	-0.00223885	0.1831213	0.799632534	0.140980742	6	0.213	0.29594392	1.76E+00	1.38E-01
ADH-590	0.0182814	0.01380385	-0.020532	-0.090823	-0.397193886	-0.250648284	6	-0.121	0.16832551	-1.76E+00	1.38E-01
ADH-2679	0.07007685	0.15716565	0.24684155	0.36727995	0.312462458	-0.226239955	6	0.155	0.21487282	1.76E+00	1.38E-01
ADH-2156	-0.05025625	0.0588738	0.03569635	0.0291889	0.453852954	0.41181645	6	0.157	0.2175711	1.76E+00	1.38E-01
ADH-120	0.0076783	-0.15502685	-0.2019246	-0.2518091	-1.032642572	-0.023559325	6	-0.276	0.38403496	-1.76E+00	1.38E-01
ADH-2668	-0.2485789	-0.3022306	-0.14841075	0.0484684	0.066280556	-0.829997149	6	-0.236	0.32782453	-1.76E+00	1.38E-01
ADH-2358	0.41697775	0.4025653	0.08826805	0.27703455	-0.329864158	0.905271127	6	0.293	0.40801469	1.76E+00	1.38E-01
ip37	-0.00920315	-0.10508675	-0.23392495	-0.35362935	-0.192364999	0.140494086	6	-0.126	0.17490816	-1.76E+00	1.39E-01
ADH-440	-0.0948942	0.0359744	-0.0748196	0.04317215	-0.281956241	-0.421354765	6	-0.132	0.18426046	-1.76E+00	1.39E-01
ADH-2402	-0.12934805	-0.09853985	0.0445361	-0.31700285	-0.094502594	0.030755113	6	-0.094	0.13096313	-1.76E+00	1.39E-01
ADH-2106	0.0788737	0.0852045	0.16801065	0.05824955	0.426244639	-0.084557276	6	0.122	0.17007386	1.76E+00	1.39E-01
ADH-1698	-0.0111454	-0.02194265	0.0409329	0.0294247	0.06168629	0.110929558	6	0.035	0.04881721	1.76E+00	1.40E-01
ADH-1401	0.0475704	0.04668695	0.218508	0.53354405	0.666750017	-0.157532335	6	0.226	0.31622377	1.75E+00	1.41E-01
ADH-1523	-0.04341	-0.3772481	-0.4122994	-0.8876274	0.106957074	0.020362065	6	-0.266	0.37171106	-1.75E+00	1.41E-01
ADH-2949(ADH-491)	-0.0047506	0.0274662	0.1622838	0.02799805	0.410926501	0.049543865	6	0.112	0.15723798	1.75E+00	1.41E-01
ADH-2578	-0.1326558	-0.3415331	-0.1946165	-0.17442445	0.106957074	0.0362635	6	-0.117	0.16347961	-1.75E+00	1.41E-01
ADH-461	-0.00122135	-0.07311135	0.08081945	-0.1892906	-0.12775663	-0.388594433	6	-0.117	0.16344251	-1.75E+00	1.41E-01
Hsp-12	0.00047	0.01772605	0.07571925	0.1613007	0.370110722	-0.005645001	6	0.103	0.14496804	1.75E+00	1.41E-01
ADH-438	0.01128075	0.0589619	-0.13312735	-0.04123135	-0.364621664	-0.194470578	6	-0.111	0.15523331	-1.74E+00	1.42E-01
ADH-2641	0.1446034	0.0237015	0.0789802	0.1575203	0.464759922	-0.080081774	6	0.132	0.18496302	1.74E+00	1.42E-01
ADH-400	-0.0505991	-0.00483665	0.09684285	0.2279243	0.70481529	0.187626276	6	0.194	0.27237003	1.74E+00	1.42E-01
ADH-2711	0.07953835	-0.06931165	-0.30875365	-0.0267999	-0.049435224	-0.349544398	6	-0.121	0.16992115	-1.74E+00	1.42E-01
ADH-2023	0.0616516	0.15022885	0.1921051	0.4133158	0.950776812	-0.147927843	6	0.270	0.38012681	1.74E+00	1.42E-01
ADH-462	-0.09145305	-0.07585205	-0.1382393	-0.0444102	-0.185660291	0.107122839	6	-0.071	0.10054223	-1.74E+00	1.42E-01
ADH-2355	0.03055605	-0.05316825	-0.00670755	0.2663446	0.106957074	0.390182666	6	0.122	0.17239162	1.74E+00	1.43E-01
ADH-1353	0.04453365	-0.03790755	-0.20798625	-0.17684355	-0.833856177	-0.122572762	6	-0.222	0.31350225	-1.74E+00	1.43E-01
ADH-1595	-0.05050005	-0.19717965	0.10348535	-0.02511105	-1.171824755	-1.136809228	6	-0.413	0.58222236	-1.74E+00	1.43E-01
ADH-2319	-0.00546305	-0.01023845	0.20310475	0.09654445	0.135178266	-0.023541142	6	0.066	0.09322356	1.73E+00	1.44E-01
ADH-1626	-0.08013595	0.01906375	0.0409815	-0.02903385	-0.240490297	-0.244681412	6	-0.089	0.12604243	-1.73E+00	1.44E-01
ADH-86	0.00339795	-0.0553526	0.0373242	-0.2195091	-0.391062432	-0.060449653	6	-0.114	0.16179231	-1.73E+00	1.44E-01
ADH-631	0.1443722	0.22966475	-0.10373045	0.25601375	-0.077588099	0.259052137	6	0.118	0.16704915	1.73E+00	1.44E-01
ip26	0.0034769	-0.02085265	-0.01241165	0.2152569	0.473223912	0.155265239	6	0.136	0.19212664	1.73E+00	1.44E-01
ADH-413	-0.0910468	-0.15128255	-0.0675391	0.07456735	-0.001567285	-0.273413041	6	-0.085	0.12054629	-1.73E+00	1.45E-01
ADH-501	0.05158755	0.071311	0.0704215	0.0520743	0.421004223	-0.00886525	6	0.110	0.15535911	1.73E+00	1.45E-01
runt_30	0.12062175	0.1839518	0.05304835	0.102693	0.012418624	-0.081028633	6	0.065	0.09262353	1.73E+00	1.45E-01
ADH-2792	0.031608	-0.00474125	0.229105	0.5229952	1.434923748	0.103667145	6	0.386	0.54801617	1.73E+00	1.45E-01
ADH-1430	-0.02278935	-0.02371935	0.04401345	-0.3858311	-0.534094032	-0.073269416	6	-0.166	0.23548953	-1.73E+00	1.45E-01
Genomic_DNA	-0.1702955	-0.0475683	-0.09597045	-0.5676894	0.029683413	-0.054217739	6	-0.151	0.2143558	-1.73E+00	1.45E-01
ADH-211	-0.0449017	-0.09241615	0.0451108	-0.42984305	-0.252047017	0.009657	6	-0.127	0.18087737	-1.73E+00	1.45E-01
ADH-1168	0.07243885	0.07191515	0.0853013	0.1449944	0.459432126	-0.077784241	6	0.126	0.17917373	1.72E+00	1.45E-01
ADH-1592	-0.15968265	0.0517775	-0.23999955	0.00263715	-0.632063934	-0.0682051	6	-0.174	0.24809346	-1.72E+00	1.46E-01
ADH-2414	0.0494054	0.01858655	0.24992065	0.4224884	0.106957074	-0.082751271	6	0.127	0.18143509	1.72E+00	1.46E-01
ADH-549	-0.1316733	0.00218505	0.1060643	-0.073236	-0.56249863	-0.46085129	6	-0.187	0.26596017	-1.72E+00	1.46E-01
ADH-2790	0.0160425	-0.0431622	0.0326548	0.0736902	0.368176147	0.549314708	6	0.166	0.23678826	1.72E+00	1.46E-01
ADH-2594	0.2873407	0.3369896	0.3002193	-0.1934742	-0.086369319	0.643456049	6	0.215	0.3061456	1.72E+00	1.46E-01
ADH-1184	0.0635675	-0.02825525	-0.06258445	-0.2301569	-0.071454045	-0.071127052	6	-0.067	0.09510511	-1.72E+00	1.47E-01
ADH-156	0.0256463	-0.0413782	-0.06566775	-0.0078701	-0.343492725	-0.579795691	6	-0.169	0.24083827	-1.72E+00	1.47E-01
ADH-571	0.1427749	0.0886671	-0.07981685	-0.38403515	-0.468685585	-0.584187537	6	-0.214	0.30584835	-1.72E+00	1.47E-01
runt_26	0.1208883	0.23701675	0.1228935	-0.0421883	0.654750034	-0.021745511	6	0.179	0.25512782	1.71E+00	1.47E-01
ADH-976	0.0306311	0.08146515	-0.30321595	-0.473384	0.034127019	-0.564588012	6	-0.199	0.28479513	-1.71E+00	1.47E-01
ADH-731	-0.0644523	0.00220475	-0.0965158	-0.4157892	-0.993658392	-0.045751565	6	-0.269	0.38513875	-1.71E+00	1.48E-01
ADH-1449	-0.1972268	-0.21455015	-0.63941025	-0.11043035	0.106957074	-0.016115878	6	-0.178	0.25556853	-1.71E+00	1.48E-01
ADH-2839	-0.04320565	0.054956	-0.09253305	0.19426805	0.462493524	0.597895655	6	0.196	0.28032311	1.71E+00	1.48E-01
ADH-1033	-0.04821435	-0.1666752	0.02236355	-0.31864115	-0.498878955	0.083477717	6	-0.154	0.22131341	-1.71E+00	1.48E-01
ADH-2282	0.04294705	-0.0101504	0.0079785	-0.4782609	-0.432226912	-0.103115546	6	-0.162	0.23257906	-1.71E+00	1.48E-01
Genomic_DNA	-0.21597085	-0.1302774	0.068992	-0.35343365	-1.056902219	-0.014049011	6	-0.284	0.40692344	-1.71E+00	1.48E-01
ADH-1128	-0.0690801	-0.33841815	-0.1581262	-0.1243542	-1.452175303	-0.10126788	6	-0.374	0.53665845	-1.71E+00	1.49E-01
ADH-2368	-0.0238974	0.068669	0.1997302	0.59720085	1.170525058	-0.033696934	6	0.330	0.47342608	1.71E+00	1.49E-01
ADH-116	0.10537745	0.16573485	0.481773	-0.01870235	1.065083818	-0.038599779	6	0.293	0.42196277	1.70E+00	1.49E-01
ADH-3054(ADH-1654)	0.16969585	-0.17185685	-0.1512198	-0.4346502	-0.838603058	-0.038080805	6	-0.244	0.35135736	-1.70E+00	1.50E-01
ADH-2988(ADH-1062)	0.05014835	-0.0812192	-0.00266755	0.2408132	0.104651332	0.186806128	6	0.083	0.11961234	1.70E+00	1.50E-01
Genomic_DNA	-0.12940185	-0.13177905	0.0247887	-0.2205467	-0.870363907	-0.033261476	6	-0.227	0.32664446	-1.70E+00	1.50E-01
ADH-776	0.03913305	0.16771565	-0.05860895	0.4771898	-0.053820872	0.348435165	6	0.153	0.22092021	1.70E+00	1.50E-01
p18	0.03357445	0.0738331	0.0061373	-0.0666323	0.253474579	0.244658503	6	0.091	0.13088223	1.70E+00	1.50E-01
runt_19	0.03712915	0.1021162	0.02644465	0.12909455	0.225436154	-0.083180806	6	0.073	0.10495479	1.70E+00	1.50E-01
ADH-103	0.0173311	0.0465707	-0.11025385	0.12676265	0.50868682	0.462168944	6	0.175	0.25253229	1.70E+00	1.50E-01
ADH-2531	0.02517055	-0.12902985	0.0533017	-0.0685429	-0.162732016	-0.402598683	6	-0.114	0.16450807	-1.70E+00	1.50E-01
ADH-1795	0.05373795	0.1047666	0.1537579	-0.0431643	0.21493334	-0.045918427	6	0.073	0.10552989	1.69E+00	1.51E-01
ADH-903	0.0026242	-0.07537685	-0.26190665	0.0108467	-0.953493986	-0.228536372	6	-0.251	0.36272684	-1.69E+00	1.51E-01
ADH-599	-0.0723487	-0.0658177	0.1076434	-0.24172105	-0.925369525	-0.30098299	6	-0.250	0.36116018	-1.69E+00	1.51E-01
ADH-1314	0.077009	0.13123435	-0.0841536	-0.0105551	0.153276489	0.118598691	6	0.064	0.09289631	1.69E+00	1.51E-01
ADH-2920(ADH-29)	-0.00897085	-0.09140845	-0.142877	-0.0802688	0.067860381	-0.047840316	6	-0.051	0.07325855	-1.69E+00	1.52E-01
ADH-1896	0.11060355	0.02793345	-0.34869555	-0.5511218	-0.54135375	0.038500537	6	-0.211	0.30546505	-1.69E+00	1.52E-01
70D_01	-0.183314	-0.2308852	-0.03091435	0.04911915	-0.360717956	0.059167009	6	-0.116	0.1689992	-1.69E+00	1.53E-01
ip48	-0.0127585	-0.0012849	0.04087635	0.14465255	0.132494498	-0.007972768	6	0.049	0.07179783	1.68E+00	1.53E-01
ADH-2902	-0.14251905	-0.09663165	-0.11043485	-0.11367395	-0.132348425	0.145378211	6	-0.075	0.10920938	-1.68E+00	1.53E-01
Genomic_DNA	-0.1813193	-0.0556312	-0.18939925	-0.47662075	0.136992125	-0.070292491	6	-0.139	0.20305696	-1.68E+00	1.54E-01
ADH-263	0.07740665	-0.03179375	0.17329605	0.16810055	0.574522581	-0.034598786	6	0.154	0.22510634	1.68E+00	1.54E-01
Genomic_DNA	-0.1887569	-0.035095	-0.2031517	-0.4533943	0.129221106	-0.060363098	6	-0.135	0.19711594	-1.68E+00	1.54E-01
ADH-2258	0.07882125	-0.05565905	-0.0760163	0.1309182	0.305476177	0.293055165	6	0.113	0.16439519	1.68E+00	1.54E-01
Genomic_DNA	-0.176627	-0.0371612	-0.176315	-0.58143975	0.043666935	-0.006693864	6	-0.156	0.22720857	-1.68E+00	1.54E-01
runt_07	-0.0063559	0.02816355	0.03883765	0.0295348	0.115572908	-0.015111685	6	0.032	0.04635161	1.68E+00	1.54E-01
ADH-2499	-0.0052365	-0.104725	-0.1360396	0.0642179	-0.584399439	-0.167279168	6	-0.156	0.22711465	-1.68E+00	1.54E-01
ADH-2514	0.02552525	0.07070185	-0.08481685	-0.2217018	-0.268923264	-0.068373362	6	-0.091	0.13342792	-1.68E+00	1.55E-01
ADH-2859	0.06848375	-0.01284725	-0.33831405	-0.3907982	-0.32023234	0.086227527	6	-0.151	0.22125332	-1.67E+00	1.55E-01
Genomic_DNA	-0.0909964	-0.16005375	0.0062794	-0.34957315	-0.00737279	0.020764598	6	-0.097	0.14168486	-1.67E+00	1.55E-01
ADH-1155	0.47146815	0.0922965	0.0976191	0.20659165	0.106957074	-0.148967586	6	0.138	0.20146395	1.67E+00	1.55E-01
ADH-2588	0.0144434	-0.02854015	0.07010875	0.0495793	0.4573277	0.161314633	6	0.121	0.17671925	1.67E+00	1.55E-01
ADH-1265	-0.06186645	-0.0376787	0.08035955	0.2008225	0.417372474	0.120419391	6	0.120	0.1757681	1.67E+00	1.56E-01
Genomic_DNA	-0.1873544	-0.0437417	-0.02018205	-0.6464142	-0.08529167	-0.014026212	6	-0.166	0.2437513	-1.67E+00	1.56E-01
ADH-1854	0.0614624	0.07666605	0.15925025	-0.0624455	0.14477193	-0.019898333	6	0.060	0.0879698	1.67E+00	1.56E-01
ADH-3068(ADH-1766)	-0.10744535	0.0270608	0.0017766	-0.03304315	-0.343327368	-0.093253934	6	-0.091	0.13405122	-1.67E+00	1.56E-01
ADH-504	-0.03311245	-0.18758235	0.0651766	-0.14891395	-0.32835636	0.027076834	6	-0.101	0.14839825	-1.67E+00	1.57E-01
ADH-2683	-0.0802298	-0.05083575	0.06137855	0.1489628	0.691814827	0.793654833	6	0.261	0.38351081	1.67E+00	1.57E-01
ADH-1522	0.01945865	0.05790335	-0.3782229	-0.0983471	-0.448576052	-0.028250232	6	-0.146	0.2147411	-1.67E+00	1.57E-01
ADH-93	0.03976905	0.0645363	0.01289675	0.02853705	0.451281779	0.085532251	6	0.114	0.16736292	1.66E+00	1.57E-01
ADH-1710	0.29310265	0.2665408	0.0067322	-0.1222777	0.007639248	0.517111168	6	0.161	0.23789414	1.66E+00	1.57E-01
ADH-990	-0.1001514	-0.09687635	0.03918375	-0.02800795	-0.214863795	0.019105763	6	-0.064	0.09380362	-1.66E+00	1.58E-01
ADH-239	0.07578595	-0.02223685	0.22293815	0.1828754	0.631163052	-0.0659788	6	0.171	0.25185449	1.66E+00	1.58E-01
ADH-1616	0.0938943	0.266123	-0.28350665	0.40327765	0.144212986	0.57498968	6	0.200	0.29477464	1.66E+00	1.58E-01
ADH-2160	-0.0395373	-0.0854486	-0.1152344	0.01169425	-0.038915081	0.036148237	6	-0.039	0.05689533	-1.66E+00	1.58E-01
ADH-1346	0.15632055	-0.1951623	6.25E-06	-0.0613061	-0.638669632	-0.525565019	6	-0.211	0.31111385	-1.66E+00	1.58E-01
ADH-1699	0.0943555	0.1911448	0.0126939	0.0318374	0.62426886	0.009431021	6	0.161	0.23732602	1.66E+00	1.58E-01
ADH-124	-0.0443834	-0.1753441	0.1505658	-0.41810355	-0.543410178	-0.027199957	6	-0.176	0.26065833	-1.66E+00	1.58E-01
ADH-2947(ADH-485)	0.01106425	-0.0292103	0.0180736	-0.3319651	-0.320695102	-0.023101701	6	-0.113	0.16658741	-1.66E+00	1.59E-01
ADH-1607	-0.0640423	-0.22544615	-0.02671725	0.0974966	-0.56057366	-0.142271956	6	-0.154	0.22719466	-1.66E+00	1.59E-01
ADH-554	-0.05833705	-0.1261703	0.022424	-0.12222	-0.378099487	0.044478078	6	-0.103	0.15235599	-1.66E+00	1.59E-01
Genomic_DNA	-0.18190725	-0.0333832	-0.1915901	-0.55104385	0.106417272	-0.05752241	6	-0.152	0.22426404	-1.65E+00	1.59E-01
ADH-1874	0.206341	0.07504325	0.01876125	0.2104308	1.00483578	0.014101371	6	0.255	0.37757995	1.65E+00	1.59E-01
ADH-924	-0.12792585	-0.2198967	-0.10098335	-0.01762615	0.106957074	-0.087981299	6	-0.075	0.11048883	-1.65E+00	1.59E-01
ADH-1196	-0.0047531	0.1259411	-0.00723525	-0.05656575	0.221312603	0.199316358	6	0.080	0.11811761	1.65E+00	1.59E-01
ADH-2262	0.08659175	0.12254875	0.2223303	-0.2706002	1.081788528	0.751573479	6	0.332	0.4934518	1.65E+00	1.60E-01
ADH-2739	-0.02052905	-0.12714485	-0.15554075	-0.01565695	-0.196070487	0.086248835	6	-0.071	0.10609257	-1.65E+00	1.60E-01
ADH-1126	-0.0354979	0.07919135	-0.0080205	-0.14450995	-0.328348427	-0.652789874	6	-0.182	0.26996979	-1.65E+00	1.60E-01
Genomic_DNA	-0.17926125	-0.04915635	-0.0741504	-0.55621165	0.062672449	-0.074616291	6	-0.145	0.21566462	-1.65E+00	1.60E-01
ADH-2573	-0.0374979	0.51041575	0.0781677	0.19588335	0.054176226	0.00717917	6	0.135	0.20024954	1.65E+00	1.60E-01
ADH-784	-0.0673333	-0.0691937	0.10349895	-0.0612736	-0.494900759	-0.242229267	6	-0.139	0.2059984	-1.65E+00	1.60E-01
ADH-2982(ADH-916)	0.3130057	0.342275	0.1137822	-0.10410585	0.132778698	-0.057306605	6	0.123	0.18354882	1.65E+00	1.61E-01
ADH-2639	0.0158342	-0.11116845	0.00198875	-0.09191145	-0.26812281	0.010278649	6	-0.074	0.10984827	-1.65E+00	1.61E-01
ADH-1056	-0.1008155	-0.15245755	-0.16080295	0.18121515	-0.12722732	-0.196792772	6	-0.093	0.13808093	-1.65E+00	1.61E-01
ADH-2484	-0.0064006	-0.02660575	-0.0436935	0.17110465	0.395034609	0.673896101	6	0.194	0.28863985	1.65E+00	1.61E-01
ADH-2039	0.03665135	-0.0041483	-0.455831	-0.1770936	0.055873068	-0.706833598	6	-0.209	0.31056312	-1.64E+00	1.61E-01
ADH-1812	0.0955365	0.0277304	-0.0139671	0.1670586	0.433854628	-0.019462729	6	0.115	0.17151433	1.64E+00	1.61E-01
ADH-898	-0.0192448	-0.03041375	0.19434135	0.4879668	0.907907185	-0.017553563	6	0.254	0.37820346	1.64E+00	1.61E-01
ADH-1076	0.02697825	0.0529417	-0.12193665	-0.02524705	-0.288813101	-0.167437932	6	-0.087	0.13023603	-1.64E+00	1.62E-01
Genomic_DNA	-0.1889011	-0.06134585	-0.14447155	-0.4595714	0.090900811	-0.002996129	6	-0.128	0.19073842	-1.64E+00	1.62E-01
ADH-785	-1.080269	-0.0413193	-0.32293715	-0.6819953	-1.207045645	0.601477861	6	-0.455	0.68011439	-1.64E+00	1.62E-01
ADH-1029	0.06739855	0.00493665	0.07973685	-0.0796811	0.106957074	0.200348942	6	0.063	0.09468389	1.64E+00	1.63E-01
ADH-492	-0.15267655	-0.24747005	-0.03007545	-0.19089215	0.106957074	-0.014273747	6	-0.088	0.13190875	-1.64E+00	1.63E-01
ADH-512	0.0281683	0.0622191	0.133663	0.0900524	0.303096546	-0.093579719	6	0.087	0.13081921	1.63E+00	1.63E-01
ADH-1467	-0.0211859	0.0151282	0.0154579	-0.0738176	-0.321999759	-0.583101475	6	-0.162	0.24223782	-1.63E+00	1.63E-01
ADH-647	0.09124845	0.0262611	0.156457	0.139064	0.019984411	-0.080114699	6	0.059	0.08819844	1.63E+00	1.63E-01
ADH-1321	-0.08836645	-0.13615815	0.061877	-0.1933543	-0.231924394	0.073820424	6	-0.086	0.12864672	-1.63E+00	1.64E-01
ADH-1945	0.2993669	0.00563655	-0.01375715	-0.023457	0.106957074	0.114871972	6	0.082	0.12253394	1.63E+00	1.64E-01
Genomic_DNA	-0.19012575	-0.08201315	-0.0930584	-0.6114159	0.025408095	0.008994688	6	-0.157	0.23585149	-1.63E+00	1.64E-01
ADH-2298	-0.022554	0.01611555	-0.1088673	-0.4217103	-0.404610194	0.076106446	6	-0.144	0.21684445	-1.63E+00	1.64E-01
ADH-2593	0.09016465	0.0533369	-0.07969915	-0.01533385	0.216998463	0.212439594	6	0.080	0.11976201	1.63E+00	1.64E-01
ADH-2088	-0.1403308	-0.2647089	0.2059863	-0.6293174	-0.555810147	0.061753009	6	-0.220	0.3315127	-1.63E+00	1.64E-01
ADH-2753	0.06695985	0.10739355	0.10255785	0.04414345	0.913849985	0.115281683	6	0.225	0.3385444	1.63E+00	1.64E-01
ADH-1802	0.1248919	-0.13155115	-0.2622878	-0.1599745	0.052848002	-0.300237554	6	-0.113	0.16970158	-1.63E+00	1.65E-01
ADH-1016	0.04327	0.0257223	0.10539765	-0.30154215	-0.684484007	-0.480605932	6	-0.215	0.32427017	-1.63E+00	1.65E-01
ADH-3069(ADH-1808)	0.01064355	0.0840755	0.0537143	-0.0647543	0.284077896	0.098269604	6	0.078	0.11697923	1.63E+00	1.65E-01
ADH-1642	-0.0751519	-0.1357397	-0.05120215	-0.05763195	-0.64954771	0.000676654	6	-0.161	0.24313189	-1.63E+00	1.65E-01
ADH-2302	-0.20492705	-0.3057526	-0.0744892	-0.70551345	0.373709674	-0.933323389	6	-0.308	0.46452769	-1.63E+00	1.65E-01
ADH-2687	0.0400514	0.02101935	-0.053297	-0.13268065	-0.422279895	-0.12163467	6	-0.111	0.16795968	-1.63E+00	1.65E-01
ADH-3043(ADH-1547)	0.2106588	0.106705	-0.04622995	0.13082545	0.066917969	-0.055495545	6	0.069	0.10401214	1.62E+00	1.66E-01
ADH-279	-0.0553228	-0.0743702	-0.13766535	-0.31361495	0.010588448	0.053914684	6	-0.086	0.12996894	-1.62E+00	1.66E-01
ADH-2814	-0.00708835	-0.0167232	0.0068746	0.0512493	0.626176042	0.776128097	6	0.239	0.36152375	1.62E+00	1.66E-01
Genomic_DNA	-0.16520975	-0.0580703	0.09798165	-0.38814455	-1.035898521	-0.071035701	6	-0.270	0.40778699	-1.62E+00	1.66E-01
ADH-405	0.10616355	0.14590245	-0.0268434	0.17122795	0.66495639	-0.038185178	6	0.171	0.25757554	1.62E+00	1.66E-01
ADH-2105	0.14663215	0.15642725	-0.0541577	-0.5393426	-1.264006767	-0.662118052	6	-0.369	0.55804064	-1.62E+00	1.66E-01
ADH-1732	-0.0073146	0.06719985	0.0445591	-0.3437766	-0.271179974	-0.777695303	6	-0.215	0.32450146	-1.62E+00	1.66E-01
ADH-2685	0.1373867	0.21838905	0.279752	0.09054745	-0.209805268	0.163964918	6	0.113	0.17135445	1.62E+00	1.66E-01
Genomic_DNA	-0.17309305	-0.0637797	0.10030645	-0.3442064	-0.831012286	-0.015599273	6	-0.221	0.33458484	-1.62E+00	1.66E-01
ADH-927	-0.0021916	0.0233299	-0.02491465	-0.03186975	-0.247661045	-0.113792254	6	-0.066	0.10018868	-1.62E+00	1.67E-01
ADH-763	-0.0391818	0.00253645	0.00549365	-0.413337	-0.882591948	-0.078023608	6	-0.234	0.35452011	-1.62E+00	1.67E-01
ADH-482	-0.0171573	-0.16826065	-0.0296858	0.05390765	-0.394156286	-0.075600912	6	-0.105	0.15944757	-1.62E+00	1.67E-01
ADH-693	-0.25576855	-0.1957455	0.1759516	-0.10961235	-0.341790886	-0.009415342	6	-0.123	0.18614036	-1.62E+00	1.67E-01
ADH-2937(ADH-384)	-0.04078505	0.0102959	-0.0640168	-0.1414432	-0.080746529	-0.648423024	6	-0.161	0.24396878	-1.61E+00	1.67E-01
ADH-1240	0.01340175	-0.01048085	-0.15052415	-0.059111	-0.563618307	-0.077617058	6	-0.141	0.21461345	-1.61E+00	1.68E-01
ADH-584	0.0585583	-0.05028595	-0.03817045	0.17650105	0.106957074	0.094042432	6	0.058	0.08799232	1.61E+00	1.68E-01
ADH-2662	-0.06094015	-0.22931795	-0.07030245	-0.1296266	-1.142632406	-0.05213794	6	-0.281	0.42736233	-1.61E+00	1.68E-01
ADH-2344	-0.0807657	-0.02935935	-0.06463455	0.0081845	-0.24435817	0.02701454	6	-0.064	0.09747285	-1.61E+00	1.69E-01
ADH-1556	0.03337085	0.1071575	0.11297375	0.4615998	1.537094934	0.054958373	6	0.385	0.5859956	1.61E+00	1.69E-01
ADH-2413	-0.18021925	-0.18579215	-0.50934645	-0.41457035	-0.272756365	0.362991469	6	-0.200	0.30482181	-1.61E+00	1.69E-01
ADH-2381	0.0626103	0.1274954	-0.246614	-0.24435785	-0.160476315	-0.713768712	6	-0.196	0.29858837	-1.61E+00	1.69E-01
Genomic_DNA	-0.176483	-0.0500032	-0.04692395	-0.5046921	0.016778986	-0.009609984	6	-0.128	0.19589797	-1.61E+00	1.69E-01
ADH-1824	0.0367688	-0.04181885	-0.0934216	0.21748305	0.460435249	0.239985667	6	0.137	0.20823516	1.61E+00	1.69E-01
ADH-1751	-0.1017845	-0.06282585	-0.35568515	-0.0095731	-0.655883248	0.096876947	6	-0.181	0.2767203	-1.61E+00	1.69E-01
ADH-114	0.122967	0.1511533	-0.02868965	0.4572472	1.241030811	-0.032117685	6	0.319	0.48580352	1.61E+00	1.69E-01
ADH-2047	0.0335436	-0.03037415	-0.01253655	0.37575215	0.908534984	0.146874478	6	0.237	0.36152066	1.61E+00	1.69E-01
Genomic_DNA	-0.17720805	-0.1766965	0.05119115	-0.1558157	-1.004687202	-0.034789069	6	-0.250	0.38108443	-1.60E+00	1.69E-01
ADH-323	0.16693915	0.14092695	-0.1643013	0.03529225	0.704496562	0.257919069	6	0.190	0.29042152	1.60E+00	1.70E-01
ip72	0.0209363	0.0289201	0.0881362	0.09515965	0.643285413	0.066614764	6	0.157	0.24005293	1.60E+00	1.70E-01
ADH-651	-0.13145475	-0.35896115	0.07605125	-0.38492095	0.106957074	-0.122960382	6	-0.136	0.20777767	-1.60E+00	1.70E-01
ADH-1503	0.04130955	0.0745183	-0.3642723	-0.02746015	-0.451567134	-0.129748002	6	-0.143	0.21862493	-1.60E+00	1.70E-01
Genomic_DNA	-0.176483	-0.04946825	-0.18100855	-0.5465226	0.106543891	-0.028432624	6	-0.146	0.22337949	-1.60E+00	1.71E-01
ADH-1421	-0.09493225	0.0745569	-0.18982945	-0.30681285	0.106957074	-0.281019135	6	-0.115	0.17638211	-1.60E+00	1.71E-01
Genomic_DNA	-0.10254	-0.0538869	0.0709108	-0.44505795	-1.017914546	-0.046963459	6	-0.266	0.40758661	-1.60E+00	1.71E-01
Genomic_DNA	-0.18113445	-0.0554441	-0.10547045	-0.59105615	0.084262661	-0.059206234	6	-0.151	0.23217893	-1.60E+00	1.71E-01
ADH-2438	0.2358869	0.15664725	0.04604165	-0.088834	0.090005447	0.851309965	6	0.215	0.33021725	1.60E+00	1.71E-01
ADH-509	0.0416579	-0.0558792	-0.15766895	-0.36883	-0.039380212	-0.001970313	6	-0.097	0.14888914	-1.60E+00	1.71E-01
ADH-2489	-0.073876	-0.0027	0.10414505	0.2827993	0.342787511	0.004584796	6	0.110	0.1683491	1.60E+00	1.72E-01
Genomic_DNA	-0.18103065	-0.0651676	-0.17980065	-0.4792678	0.114049054	-0.002747229	6	-0.132	0.20346802	-1.59E+00	1.72E-01
ADH-1828	-0.0497493	-0.0540775	-0.21595	-0.6602479	-0.485473886	0.217904561	6	-0.208	0.31991037	-1.59E+00	1.72E-01
ADH-1275	-0.0224264	-0.06518575	-0.14578875	-0.2937381	0.089064543	-0.062168252	6	-0.083	0.12835795	-1.59E+00	1.72E-01
ADH-2276	0.0645025	0.03719135	-0.09469335	0.0351266	1.009846238	1.374357051	6	0.404	0.6234118	1.59E+00	1.73E-01
ADH-615	-0.02647445	0.02335545	0.02974725	-0.12261845	-0.407192649	-0.131809758	6	-0.106	0.1631831	-1.59E+00	1.73E-01
ADH-3048(ADH-1645)	0.13203715	0.1605592	-0.11975205	-0.3447623	-0.47184573	-0.779497509	6	-0.237	0.3658025	-1.59E+00	1.73E-01
runt_33	-0.0452201	0.0356871	0.2082614	0.1428551	0.523774543	-0.035130737	6	0.138	0.2134447	1.59E+00	1.73E-01
ADH-887	0.06250525	0.1458466	-0.01521495	0.0046091	0.1053726	-0.028970288	6	0.046	0.07049443	1.59E+00	1.73E-01
ADH-2644	0.05339685	0.02918065	-0.0977488	-0.3238898	-0.555642665	-0.032829516	6	-0.155	0.23857593	-1.59E+00	1.73E-01
ADH-681	0.0679808	0.102526	-0.14596775	0.33319135	1.094795186	0.221986605	6	0.279	0.43080825	1.59E+00	1.73E-01
runt_32	-0.0028998	0.0130482	0.2689038	0.0862579	0.387002647	-0.066779148	6	0.114	0.17654053	1.59E+00	1.74E-01
ADH-1149	0.14991365	0.1246633	0.094966	0.70865635	2.648256119	0.177209952	6	0.651	1.00539783	1.59E+00	1.74E-01
Genomic_DNA	-0.1915377	-0.039822	-0.14463245	-0.3177689	0.106957074	8.475E-07	6	-0.098	0.15114117	-1.59E+00	1.74E-01
ADH-1585	0.03664825	-0.0670539	-0.1246939	-0.6330153	-0.35070649	0.08635003	6	-0.175	0.271268	-1.58E+00	1.74E-01
ADH-528	0.11259205	-0.0408028	-0.08462005	-0.14743215	-0.338227969	-0.922071841	6	-0.237	0.36647515	-1.58E+00	1.74E-01
Genomic_DNA	-0.1868895	-0.1090915	-0.04406935	-0.0982585	-1.017914546	-0.024512746	6	-0.247	0.3820331	-1.58E+00	1.74E-01
Hsp-162	0.31650175	0.3683612	0.2197025	0.09246715	0.581716839	-0.350575876	6	0.205	0.31704224	1.58E+00	1.75E-01
ADH-339	-0.02482875	-0.1579973	0.21177995	0.59664975	0.827320953	0.036832806	6	0.248	0.3853159	1.58E+00	1.75E-01
eve_15	0.07386425	0.08923085	0.0849593	0.0094988	0.382948799	-0.057201667	6	0.097	0.15095804	1.58E+00	1.76E-01
ADH-271	-0.02595215	0.0214271	0.05743405	0.16503495	-0.005252859	0.047332949	6	0.043	0.06733066	1.58E+00	1.76E-01
ADH-864	0.0792216	-0.1651765	-0.11408685	-0.0160181	-0.900083934	-0.229387649	6	-0.224	0.34867149	-1.58E+00	1.76E-01
ADH-1986	0.0929476	0.1732186	0.145255	0.6694744	2.231830129	-0.010083253	6	0.550	0.85687787	1.57E+00	1.76E-01
ADH-921	0.16275815	0.26045295	-0.03124585	0.0169202	-0.052010537	0.112597589	6	0.078	0.12185056	1.57E+00	1.77E-01
ADH-1877	-0.0293777	-0.03497075	-0.06670725	-0.0529885	0.019697932	-0.356377063	6	-0.087	0.13531011	-1.57E+00	1.77E-01
ADH-1908	-0.0391919	-0.26509485	-0.05615835	-0.00033725	-0.470986793	0.060263829	6	-0.129	0.20061009	-1.57E+00	1.77E-01
ADH-399	0.05668605	0.0810286	-0.05206775	0.3329155	0.751017275	-0.00289687	6	0.194	0.3034798	1.57E+00	1.77E-01
ADH-2630	-0.00618335	-0.00386995	-0.0044653	-0.65099315	-1.279040723	-0.077877752	6	-0.337	0.52615042	-1.57E+00	1.77E-01
Genomic_DNA	-0.18658285	-0.03313835	-0.30048435	-0.52097605	0.150938434	-0.022272785	6	-0.152	0.23753559	-1.57E+00	1.78E-01
ADH-1041	0.05671705	0.12771695	-0.2822687	-0.17444245	-0.263077264	-0.985543646	6	-0.253	0.39613592	-1.57E+00	1.78E-01
ADH-2887	0.0569623	0.13438645	0.0068176	0.1436249	0.106957074	-0.096578981	6	0.059	0.09173417	1.57E+00	1.78E-01
ADH-1376	0.0897056	0.06849035	-0.0319685	0.205286	0.17721044	-0.078819696	6	0.072	0.11199598	1.57E+00	1.78E-01
ADH-39	0.00490015	-0.07853315	0.02193425	-0.04128045	-0.346719723	-0.075411872	6	-0.086	0.13420505	-1.57E+00	1.78E-01
ADH-475	-0.00219905	0.00321235	0.05697955	0.616734	1.650075047	0.161425183	6	0.414	0.64841461	1.57E+00	1.78E-01
ADH-121	0.0541335	-0.07880015	-0.07271585	-0.0771026	-0.339760726	-0.003270599	6	-0.086	0.13504306	-1.56E+00	1.78E-01
ADH-1783	-0.01583835	0.0282211	-0.19045195	0.08951015	-0.466578675	-0.238683999	6	-0.132	0.20735068	-1.56E+00	1.79E-01
ADH-3081(ADH-2776)	-0.1522445	-0.072861	-0.2206761	-0.1809551	0.09496914	0.043920378	6	-0.081	0.12744577	-1.56E+00	1.79E-01
ADH-883	0.00492755	0.02899445	-0.1922833	-0.0426659	-0.24942233	0	5	-0.090	0.12378282	-1.63E+00	1.79E-01
ADH-1524	0.01065465	-0.25188315	0.05042655	-0.04992435	-1.009113423	-0.256212474	6	-0.251	0.39357755	-1.56E+00	1.79E-01
ADH-2338	-0.20584365	-0.22392395	0.10766945	-0.1514521	0.106957074	-0.407102428	6	-0.129	0.20221212	-1.56E+00	1.79E-01
ADH-2062	-0.1333656	-0.2428972	-0.16420435	-0.3809573	-1.395213397	0.216759604	6	-0.350	0.54910242	-1.56E+00	1.79E-01
ADH-2542	-0.0136113	-0.12987405	-0.19193955	-0.1806816	-0.676584001	0.139829294	6	-0.175	0.27535596	-1.56E+00	1.79E-01
ADH-1120	-0.0891289	-0.056748	0.00580185	0.0648954	-0.323622171	-0.111743409	6	-0.085	0.13355488	-1.56E+00	1.79E-01
ADH-866	-0.06125875	-0.07270445	-0.064056	-0.4106612	-0.05859574	0.058654398	6	-0.101	0.15932446	-1.56E+00	1.80E-01
ADH-1113	0.3369658	0.32705465	0.0045434	-0.0637069	0.277032251	-0.100648975	6	0.130	0.2048142	1.56E+00	1.80E-01
ADH-1695	-0.1864109	-0.1678549	-0.0943094	-0.78966905	-1.500358527	0.29982956	6	-0.406	0.63954673	-1.56E+00	1.80E-01
ADH-2286	0.0924818	0.0767554	0.2130186	0.0236703	2.606101951	0.830875597	6	0.640	1.00808581	1.56E+00	1.80E-01
ADH-2304	-0.2052633	-0.18995655	-0.0453082	0.0660575	-0.379633871	0.076431789	6	-0.113	0.17779573	-1.56E+00	1.80E-01
Genomic_DNA	-0.1798443	-0.0563878	0.1365638	-0.474233	-1.181392305	-0.055967947	6	-0.302	0.47562849	-1.55E+00	1.81E-01
Genomic_DNA	-0.1759825	0.03727725	-0.00961825	-0.93877375	-0.290277753	-0.019707609	6	-0.233	0.36690354	-1.55E+00	1.81E-01
ADH-2508	-0.07461645	-0.1499226	-0.00326975	0.02892185	-0.388335061	-0.005344076	6	-0.099	0.15569317	-1.55E+00	1.81E-01
ADH-1878	-0.06728515	-0.0215619	-0.0018754	0.24834735	0.58576299	0.189940954	6	0.156	0.24522813	1.55E+00	1.81E-01
ADH-99	0.05747505	-0.0286137	-0.1498675	-0.0991427	0.007207649	-0.373935543	6	-0.098	0.15419945	-1.55E+00	1.81E-01
ADH-2811	0.18737105	-0.0098908	0.14310115	-0.03632245	0.298831312	-0.04510598	6	0.090	0.14149194	1.55E+00	1.81E-01
ADH-2524	0.0445829	0.04359105	-0.11264735	-0.14998755	-0.5462196	-1.41614354	6	-0.356	0.56247471	-1.55E+00	1.82E-01
ADH-2108	-0.07186	-0.0257896	0.1287391	-0.28446425	-1.153710515	-0.323638069	6	-0.288	0.45604349	-1.55E+00	1.82E-01
ADH-2540	0.07091465	0.0788762	0.0471969	-0.0087648	0.348100365	-0.023385736	6	0.085	0.13522177	1.55E+00	1.82E-01
ADH-367	0.06016305	0.08732255	-0.0779315	0.0137117	0.259789137	0.077592306	6	0.070	0.11092919	1.55E+00	1.82E-01
ADH-1285	-0.0115901	0.00586525	-0.2335968	-0.87549765	-0.894207845	0.21110983	6	-0.300	0.47469069	-1.55E+00	1.83E-01
ADH-1730	-0.00048555	-0.1164648	0.12735265	-0.1155445	-0.186656263	-0.14943295	6	-0.074	0.11649614	-1.55E+00	1.83E-01
ADH-241	-0.08760765	-0.2205207	0.1151633	-0.08033105	-0.599023628	-0.048542275	6	-0.153	0.24325898	-1.55E+00	1.83E-01
Genomic_DNA	-0.1680191	-0.02574915	-0.14298545	-0.65598195	0.05793717	-0.03426339	6	-0.162	0.25599524	-1.55E+00	1.83E-01
ADH-772	0.10521355	0.00755805	-0.05813455	-0.02884695	0.21965426	0.226623651	6	0.079	0.12474269	1.54E+00	1.83E-01
ADH-881	0.04401105	0.0900099	0.085597	0.04513905	0.427551698	-0.061057054	6	0.105	0.16704397	1.54E+00	1.84E-01
ADH-2609	0.04807895	0.07404205	0.12669635	0.28858665	0.84249458	-0.113440681	6	0.211	0.33540264	1.54E+00	1.84E-01
ADH-1807	0.0494054	0.01858655	0.24992065	0.4224884	0.106957074	-0.124276864	6	0.121	0.19156545	1.54E+00	1.84E-01
ADH-3057(ADH-1703)	-0.0146666	-0.1736613	-0.04725145	-0.11984605	0.106957074	-0.39539533	6	-0.107	0.1706769	-1.54E+00	1.84E-01
ADH-1600	-0.00463295	0.07691055	-0.0761513	-0.46048035	-0.501117091	0.008020166	6	-0.160	0.25384056	-1.54E+00	1.84E-01
Genomic_DNA	-0.1744939	-0.06598605	-0.07708655	-0.47304185	0.099772973	-0.038801284	6	-0.122	0.1935175	-1.54E+00	1.84E-01
ADH-2808	0.09522755	-0.03740745	-0.0250255	-0.25824605	-0.433559967	-0.0611051	6	-0.120	0.19134524	-1.54E+00	1.85E-01
ADH-2850	-0.09142255	0.01670675	0.06669185	-0.30996825	-0.383117653	-0.000598885	6	-0.117	0.18648268	-1.54E+00	1.85E-01
ADH-1227	-0.0328598	-0.0863434	0.1856893	-0.2916588	-0.235759643	-0.18719724	6	-0.108	0.17244926	-1.53E+00	1.86E-01
ADH-2559	-0.0041594	0.03578975	-0.06412905	-0.21056185	0.026960997	-0.258897235	6	-0.079	0.12641048	-1.53E+00	1.86E-01
ADH-336	-0.00371085	-0.24603085	0.08874345	-0.35634035	-0.678949364	0.069678938	6	-0.188	0.29989494	-1.53E+00	1.86E-01
Genomic_DNA	-0.18802795	-0.0447984	0.0111607	-0.39128135	-0.00176147	0.009744592	6	-0.101	0.16105169	-1.53E+00	1.86E-01
ADH-146	0.0234874	-0.0628812	-0.318209	-0.2190459	0.165433065	-0.369765325	6	-0.130	0.20793415	-1.53E+00	1.86E-01
ADH-1946	0.4568683	-0.0244874	0.4418384	0.54239715	0.106957074	-0.289405772	6	0.206	0.32865726	1.53E+00	1.86E-01
ADH-1330	0.07123415	0.0751555	-0.1031587	0.30355915	1.172183058	0.190894899	6	0.285	0.4553442	1.53E+00	1.86E-01
ADH-246	-0.01959775	-0.0567881	-0.17420595	-0.0226377	-0.344628992	0.067855066	6	-0.092	0.14657783	-1.53E+00	1.86E-01
ADH-572	0.02303895	0.0601227	-0.04802275	-0.1021723	-0.078203248	-0.152027373	6	-0.050	0.07923549	-1.53E+00	1.86E-01
ip33	0.0386607	0.11101565	0.20411225	0.2836042	1.53565006	0.01281808	6	0.364	0.58274632	1.53E+00	1.86E-01
ADH-1597	0.0494054	0.01858655	0.24992065	0.4224884	0.106957074	-0.126905997	6	0.120	0.1922392	1.53E+00	1.87E-01
ADH-2898	0.05860785	0.07801745	-0.085541	0.07341135	0.517946472	0.121856983	6	0.127	0.20395436	1.53E+00	1.87E-01
ADH-2913	-0.01299555	-0.2690628	-0.0976161	-0.0800761	-0.927506013	0.039271912	6	-0.225	0.35985294	-1.53E+00	1.87E-01
ADH-2886	0.0132863	-0.0357405	-0.0318066	-0.1610773	-0.553484194	-0.032469295	6	-0.134	0.21391545	-1.53E+00	1.87E-01
ADH-157	0.0671969	-0.01769875	-0.01972675	-0.13316675	-0.048152069	-0.163479089	6	-0.053	0.08420801	-1.53E+00	1.87E-01
ADH-1222	0.06282885	0.1578592	-0.02994475	0.33469955	1.057428178	-0.032100954	6	0.258	0.41476684	1.53E+00	1.87E-01
ADH-2755	0.1002085	0.11157845	0.09989535	0.59907975	1.552203091	-0.143627431	6	0.387	0.62044755	1.53E+00	1.88E-01
ADH-683	0.17295555	0.1898261	-0.0605907	0.29876875	1.372378651	-0.001993198	6	0.329	0.52813037	1.52E+00	1.88E-01
ADH-4	0.27716095	0.0001695	0.0025671	-1.43168225	-0.830966934	-0.394426913	6	-0.396	0.63730493	-1.52E+00	1.88E-01
ADH-1765	0.11593035	0.0987326	0.01776575	-0.09768035	0.180916268	0.042763833	6	0.060	0.09611728	1.52E+00	1.88E-01
p5	0.08675275	0.0774457	-0.0488788	0.2422939	0.694577107	-0.023245127	6	0.171	0.27609499	1.52E+00	1.89E-01
Genomic_DNA	-0.1213153	-0.0462309	0.10819895	-0.4720167	-1.014686433	-0.013136159	6	-0.260	0.41855597	-1.52E+00	1.89E-01
ADH-1217	-0.12187125	-0.13577245	-0.2616355	-0.30790255	0.204124893	-0.05289789	6	-0.113	0.18158004	-1.52E+00	1.89E-01
ADH-1528	0.28675675	0.0205296	-0.1565041	-0.0496703	0.721535593	0.403537633	6	0.204	0.32938714	1.52E+00	1.89E-01
ADH-2723	0.0167851	0.00152135	-0.0219756	-0.17481485	-0.311358069	-0.003013603	6	-0.082	0.1325109	-1.52E+00	1.89E-01
ADH-676	0.0404393	0.11011365	0.0384502	0.3109103	0.351100111	-0.151797227	6	0.117	0.18800732	1.52E+00	1.89E-01
ADH-996	-0.14751825	-0.14318735	-0.12252575	0.00355605	0.106957074	-0.611366234	6	-0.152	0.24626796	-1.52E+00	1.90E-01
ADH-2102	0.08109435	0.11033275	-0.1370574	-0.1898567	-0.283660691	-0.779056044	6	-0.200	0.3230138	-1.51E+00	1.90E-01
Genomic_DNA	-0.16305355	-0.049751	-0.22461735	-0.4509877	0.138382198	-0.004511972	6	-0.126	0.20356139	-1.51E+00	1.91E-01
ADH-1606	-0.00163325	-0.125081	0.0392332	0.03061175	-0.218123631	-0.517606363	6	-0.132	0.2139702	-1.51E+00	1.91E-01
Hsp-1	-0.1102348	-0.23660055	-0.0889062	-0.20030145	-1.063173803	0.154229501	6	-0.257	0.4177202	-1.51E+00	1.91E-01
ADH-515	0.16493435	0.07026255	-0.0890364	0.1788464	0.834859612	0.042601905	6	0.200	0.32553672	1.51E+00	1.92E-01
ADH-2496	0.0494054	-0.02556215	0.2109949	-0.02518445	0.106957074	0.018815862	6	0.056	0.09087292	1.51E+00	1.92E-01
Genomic_DNA	-0.1807798	-0.0492004	-0.0442881	-0.6509698	0.027271678	-0.032785542	6	-0.155	0.2522937	-1.51E+00	1.92E-01
ADH-1044	-0.01418195	-0.12889925	-0.18405165	-0.3472289	-1.144554855	0.142260522	6	-0.279	0.45452693	-1.51E+00	1.92E-01
ADH-1789	0.01324665	-0.0480167	0.0010014	-0.197071	0.034585908	-0.165226606	6	-0.060	0.09801742	-1.51E+00	1.93E-01
ADH-2336	0.065195	0.06729815	-0.00731525	0.22542325	-0.006429495	-0.009746365	6	0.056	0.09071369	1.51E+00	1.93E-01
ADH-2554	-0.1034258	-0.20200955	-0.1115442	-0.006874	0.106957074	-0.071146496	6	-0.065	0.10526113	-1.50E+00	1.93E-01
ADH-2710	-0.0179511	-0.1075649	-0.18454595	-0.3316754	-1.066152965	0.141489401	6	-0.261	0.42514099	-1.50E+00	1.93E-01
ADH-2146	-0.04809345	-0.1645427	-0.17619585	-0.32417615	-1.345011049	0.12900278	6	-0.322	0.52364775	-1.50E+00	1.93E-01
ADH-1545	0.2541948	0.23934005	0.05095155	-0.1598329	0.106957074	0.064679903	6	0.093	0.151055	1.50E+00	1.93E-01
ADH-1368	-0.23424855	-0.37827825	0.15559625	-0.00500025	-0.212467991	-0.033649165	6	-0.118	0.19231308	-1.50E+00	1.93E-01
ADH-496	-0.18948995	-0.1340219	-0.00385375	-0.22529435	-0.31847363	0.195663876	6	-0.113	0.18347059	-1.50E+00	1.93E-01
ADH-1259	0.1217022	-0.01991745	-0.00772935	0.4224884	0.106957074	0	5	0.125	0.17850313	1.56E+00	1.93E-01
ADH-714	-0.045988	0.09527755	0.1366026	0.4171948	0.920970164	-0.114377832	6	0.235	0.38313797	1.50E+00	1.93E-01
ADH-1988	0.0602084	0.1064502	0.0015328	0.1856002	0.971369401	0.036481369	6	0.227	0.37021189	1.50E+00	1.94E-01
Genomic_DNA	-0.1785165	0.21540415	-0.05333655	-0.4121266	-0.626712403	-0.041545405	6	-0.183	0.29831106	-1.50E+00	1.94E-01
Genomic_DNA	-0.1670438	-0.06206295	-0.1254179	-0.5742685	0.122245597	-0.051279033	6	-0.143	0.23332317	-1.50E+00	1.94E-01
ADH-1403	0.03296925	-0.05277595	0.0674744	0.1984516	0.106957074	-0.020230632	6	0.055	0.09076653	1.50E+00	1.95E-01
ADH-1681	0.0770387	-0.05552465	0.0293301	0.4337812	0.746182151	-0.045420887	6	0.198	0.32332799	1.50E+00	1.95E-01
ADH-395	0.0479683	0.0780652	-0.2604088	-0.04270025	-1.274111281	-0.411888444	6	-0.311	0.50843576	-1.50E+00	1.95E-01
ADH-2545	0.1122769	-0.0652296	-0.1202309	0.1915921	0.189889282	0.234923432	6	0.091	0.14838424	1.49E+00	1.95E-01
Genomic_DNA	-0.1772684	-0.03207865	-0.1659864	-0.5161385	0.133535063	-0.042724314	6	-0.133	0.21873156	-1.49E+00	1.95E-01
ADH-473	-0.1338814	-0.13250085	0.0311556	-0.2547297	0.082270262	-0.043468224	6	-0.075	0.12334757	-1.49E+00	1.96E-01
Genomic_DNA	-0.1778136	-0.04946825	-0.07478695	-0.7262648	0.049308452	-0.049458689	6	-0.171	0.28131812	-1.49E+00	1.96E-01
ADH-2818	0.6503695	-0.03843965	-0.11728615	0.160674	0.106957074	0.22173238	6	0.164	0.26953923	1.49E+00	1.96E-01
ADH-919	0.11396685	0.1122301	0.0481223	0.00560275	0.326617435	1.527964127	6	0.356	0.58479631	1.49E+00	1.96E-01
ADH-26	-0.1230456	-0.26568555	-0.0700025	0.20833895	-0.190245865	-0.160409938	6	-0.100	0.164772	-1.49E+00	1.97E-01
ADH-1197	-0.07845265	0.04364005	-0.02999485	-0.2718198	-0.622899523	0.027297187	6	-0.155	0.25563721	-1.49E+00	1.97E-01
ADH-2512	-0.2149189	-0.1161193	0.20448845	0.0606452	-0.521378898	-0.427411381	6	-0.169	0.27859745	-1.49E+00	1.97E-01
ADH-357	0.10829435	0.157589	0.00254525	0.1345234	0.435382457	-0.141280181	6	0.116	0.19141692	1.49E+00	1.97E-01
ADH-2324	0.0269534	0.0859382	0.19305115	0.33840505	1.63733761	0.00330338	6	0.381	0.62778791	1.49E+00	1.97E-01
ADH-1239	0.0439853	-0.0555218	-0.10637885	-0.0200777	-0.621727291	-0.114610079	6	-0.146	0.24041976	-1.48E+00	1.98E-01
ADH-3009(ADH-1208)	0.03681805	0.10926585	-0.08349085	-0.17021655	-0.162607289	-0.486435097	6	-0.126	0.20826682	-1.48E+00	1.98E-01
ADH-1075	0.07090965	0.0916507	-0.1361824	0.2542954	1.164383518	0.209696779	6	0.276	0.45607746	1.48E+00	1.99E-01
ADH-1277	-0.04379705	0.0125201	0.0416964	-0.6813428	-0.94362496	0.037279725	6	-0.263	0.43479421	-1.48E+00	1.99E-01
ADH-2690	-0.12241665	-0.2637042	-0.1518106	-0.0117741	0.069153647	0.025608251	6	-0.076	0.12542186	-1.48E+00	1.99E-01
ADH-1214	-0.06558125	-0.1361297	0.0214718	0.0324738	-0.735717244	-0.155034788	6	-0.173	0.28632512	-1.48E+00	1.99E-01
ADH-1068	0.04512625	-0.1300719	-0.05382655	-0.31120915	0.106957074	-0.251426261	6	-0.099	0.16398979	-1.48E+00	1.99E-01
ADH-1767	-0.00493845	-0.03687205	-0.03594685	-0.43348455	0.062681876	-0.213796114	6	-0.110	0.18281329	-1.48E+00	1.99E-01
ADH-1336	-0.05678455	-0.10850965	-0.2541509	-0.2179155	0.157031093	-1.112812587	6	-0.266	0.43978912	-1.48E+00	1.99E-01
ADH-2763	-0.05766275	-0.05734495	-0.10922395	-0.1083594	-0.2204787	0.133083364	6	-0.070	0.11593879	-1.48E+00	1.99E-01
ADH-102	-0.042088	0.0020994	0.0578776	0.13128245	0.461441264	0.047416212	6	0.110	0.1818626	1.48E+00	2.00E-01
ADH-2318	-0.1945629	-0.15425165	0.1038762	-0.2621548	-1.067545298	0.046744175	6	-0.255	0.42282972	-1.48E+00	2.00E-01
Genomic_DNA	-0.18146035	-0.0374873	-0.18983405	-0.5788513	0.126556284	-0.014691336	6	-0.146	0.24242236	-1.47E+00	2.00E-01
ADH-1661	-0.04233485	-0.0754802	0.14658825	0.43857815	0.795032019	-0.017030278	6	0.208	0.34502472	1.47E+00	2.01E-01
ADH-2297	0.0588008	0.07630715	-0.03058795	-0.03140955	0.114018556	0.025228277	6	0.035	0.05886129	1.47E+00	2.01E-01
Hsp-42	-0.0496714	0.0407194	-0.15619415	-0.38729345	0.011343681	-0.029427663	6	-0.095	0.15828031	-1.47E+00	2.01E-01
Hsp-86	0.0156972	0.00328585	-0.06680415	0.0509949	-0.209425945	-0.202749223	6	-0.068	0.1134959	-1.47E+00	2.01E-01
ADH-867	0.1637001	-0.11319745	-0.06200745	-0.1468976	-0.377583386	-0.089060314	6	-0.104	0.17344878	-1.47E+00	2.01E-01
Genomic_DNA	-0.18791145	-0.0587155	-0.1774026	-0.4070646	0.18059149	-0.050405837	6	-0.117	0.19452853	-1.47E+00	2.01E-01
ADH-3018(ADH-1234)	0.0230918	-0.0322795	-0.05114015	0.3184668	0.193475037	0.064701864	6	0.086	0.14338772	1.47E+00	2.02E-01
ADH-1702	-0.00319225	0.0585681	-0.138182	-0.19972225	-0.074760538	0.006443713	6	-0.058	0.09750787	-1.47E+00	2.02E-01
runt_17	-0.03866295	0.0260972	0.17122255	0.04391845	0.157171334	-0.032658761	6	0.055	0.09095079	1.47E+00	2.02E-01
PC13	0.08691775	-0.1185364	-0.06670675	0.226997	0.161105537	0.325017464	6	0.102	0.17098476	1.47E+00	2.02E-01
ADH-2857	0.12161965	-0.1015118	-0.39579545	-0.24701265	-0.055810904	0.011996442	6	-0.111	0.1854636	-1.47E+00	2.02E-01
ADH-2874	0.002792	0.03074035	0.10311525	0.0318548	0.350911821	-0.02342069	6	0.083	0.13804802	1.47E+00	2.02E-01
ADH-299	0.159698	0.0886746	-0.195102	0.51305285	1.254182199	0.035467857	6	0.309	0.51667772	1.47E+00	2.02E-01
ADH-900	0.00116325	-0.0727767	-0.072802	-0.06980245	-0.940677259	-0.131642039	6	-0.214	0.35827661	-1.47E+00	2.03E-01
ADH-1025	-0.0023166	0.17889175	-0.0812856	0.0158569	0.728803117	0.213100807	6	0.176	0.29346658	1.46E+00	2.03E-01
ADH-2925(ADH-64)	-0.07057935	-0.1204111	-0.4328701	-0.48479115	0.207488333	-0.033620518	6	-0.156	0.26093071	-1.46E+00	2.03E-01
ADH-204	-0.09214135	-0.18037665	-0.0124803	-0.36296105	-0.963631987	0.18323337	6	-0.238	0.39876031	-1.46E+00	2.04E-01
ADH-149	0.1457667	0.086745	-0.28677875	-0.50397715	-0.358621608	-0.025487109	6	-0.157	0.26315845	-1.46E+00	2.04E-01
ADH-2267	-0.06178325	-0.1833115	-0.01497235	0.1143909	-0.106802739	-0.115799058	6	-0.061	0.10289917	-1.46E+00	2.04E-01
ADH-2858	-0.0077625	-0.0923316	-0.2007686	-0.20178235	0.176846677	-0.585062342	6	-0.152	0.25491345	-1.46E+00	2.04E-01
Hsp-64	0.9325909	0.8891303	0.9330429	0.45839265	0.366317894	-0.967479902	6	0.435	0.73131271	1.46E+00	2.05E-01
ADH-1883	0.04533045	-0.07989165	0.0295283	-0.08610655	-0.21085643	-0.031530502	6	-0.056	0.09342207	-1.46E+00	2.05E-01
ADH-2778	-0.06901815	-0.03372505	0.02504055	0.1026121	0.279595495	0.160657447	6	0.078	0.13036789	1.46E+00	2.05E-01
ADH-1270	0.0058492	0.01579565	-0.05011125	-0.0472569	-0.357217113	-0.060121614	6	-0.082	0.1383679	-1.45E+00	2.05E-01
ADH-1879	-0.0199811	-0.0140611	-0.01160865	0.0346587	0.462350082	0.258607659	6	0.118	0.19928369	1.45E+00	2.06E-01
ADH-1649	0.0538798	0.07457015	0.04945605	-0.5296859	-0.249718657	-0.271712747	6	-0.146	0.24518606	-1.45E+00	2.06E-01
ADH-2678	-0.14271635	0.02331165	0.0789031	-0.26851015	-0.670645618	-0.008931395	6	-0.165	0.27791923	-1.45E+00	2.06E-01
ADH-2169	0.0153519	0.17902725	0.2099029	0.40822175	-0.299521465	0.552573748	6	0.178	0.29960192	1.45E+00	2.06E-01
ADH-419	-0.04468505	0.07581345	-0.1446296	0.03196055	-0.423965314	-1.168663394	6	-0.279	0.47075765	-1.45E+00	2.06E-01
ADH-1340	0.1442952	0.11818045	0.12837595	-0.01000745	0.610196623	-0.110456325	6	0.147	0.24765727	1.45E+00	2.06E-01
Hsp-96	0.0034036	-0.00594295	0.1269186	0.12055695	0.570570361	-0.019069382	6	0.133	0.2240021	1.45E+00	2.06E-01
ADH-1212	-0.0221319	-0.19671815	-0.0397819	-0.27553195	0.106957074	-0.055812345	6	-0.081	0.13591067	-1.45E+00	2.07E-01
Genomic_DNA	-0.17213065	-0.0497574	-0.030303	-0.1509135	-1.179523066	-0.02126054	6	-0.267	0.45139378	-1.45E+00	2.07E-01
ADH-2515	0.00726615	0.08147425	0.18592795	-0.2923035	-0.713042929	-0.595319892	6	-0.221	0.37322708	-1.45E+00	2.07E-01
ADH-219	-0.01708535	-0.1007082	0.0443732	-0.16316285	-0.221701547	0.055748583	6	-0.067	0.11338319	-1.45E+00	2.07E-01
ADH-779	-0.0635942	0.06873415	-0.09424615	-0.52090875	0.106957074	-0.404428319	6	-0.151	0.25563402	-1.45E+00	2.07E-01
ADH-1634	0.2486386	0.06306575	-0.2510076	-0.08541215	-1.012119422	-0.615000753	6	-0.275	0.46560713	-1.45E+00	2.07E-01
hairy_11	-0.04107815	0.0268869	0.11476595	0.03734905	0.248221856	-0.012619559	6	0.062	0.10535295	1.45E+00	2.07E-01
ADH-94	-0.0451314	-0.03737755	0.28991255	0.354526	0.660128119	-0.135036458	6	0.181	0.30667247	1.45E+00	2.08E-01
ADH-817	0.03652125	-0.1500154	-0.31034825	-0.7132214	-0.470264204	0.312039285	6	-0.216	0.36543874	-1.45E+00	2.08E-01
ADH-947	0.10963185	0.1203547	-0.0291433	0.2596405	1.389728378	0.044994638	6	0.316	0.53469648	1.45E+00	2.08E-01
ADH-762	-0.17431115	-0.1086646	0.1837919	-0.2376749	-1.050862476	-0.097513631	6	-0.248	0.41919644	-1.45E+00	2.08E-01
ADH-1052	-0.112977	-0.1188082	0.1327835	0.5204043	1.375100905	0.196556565	6	0.332	0.56264024	1.45E+00	2.08E-01
ADH-645	0.1074317	0.1344794	-0.06387845	0.1916051	0.581213405	-0.092241504	6	0.143	0.24243281	1.45E+00	2.08E-01
ADH-2832	0.022336	-0.1101115	0.0184088	-0.26653435	-0.108270413	0.030716877	6	-0.069	0.11677167	-1.45E+00	2.08E-01
ADH-722	0.00502415	-0.09089975	0.00790205	-0.4930601	-0.418964607	0.109079362	6	-0.147	0.24881801	-1.45E+00	2.08E-01
ADH-2242	-0.0046548	-0.06999755	-0.03637015	-0.20203115	-1.308235934	-0.153773941	6	-0.296	0.50140735	-1.45E+00	2.08E-01
Hsp-104	0.48117285	0.48371585	0.17222305	0.18411105	0.264721472	-0.416978931	6	0.195	0.33023271	1.45E+00	2.08E-01
p25	0.10069245	0.0566076	0.14066545	0.25062775	0.983393467	-0.147372811	6	0.231	0.39120326	1.44E+00	2.08E-01
ADH-489	0.1025489	-0.01688415	-0.0935885	-0.47292195	-1.101251979	-0.020990103	6	-0.267	0.4534527	-1.44E+00	2.09E-01
ADH-152	0.02284755	0.09789965	-0.0766241	-0.54746645	-0.06201572	-0.261969108	6	-0.138	0.23413339	-1.44E+00	2.09E-01
ADH-2334	-0.06028	-0.0115825	-0.1177292	0.0559422	-0.266516832	-1.047355008	6	-0.241	0.40976129	-1.44E+00	2.09E-01
ADH-65	0.0476542	-0.0137339	0.028098	-0.15378375	-0.238912599	-0.062941115	6	-0.066	0.11145997	-1.44E+00	2.09E-01
Genomic_DNA	-0.16949225	-0.06039405	-0.27160505	-0.44605985	0.189208742	-0.016693022	6	-0.129	0.21958098	-1.44E+00	2.09E-01
ADH-1925	0.0522778	0.100786	-0.196446	-0.0317928	-0.761267825	-0.282814046	6	-0.187	0.31724305	-1.44E+00	2.09E-01
runt_24	0.02427675	0.02887345	0.21268095	0.0095602	0.343609696	-0.072081359	6	0.091	0.15502093	1.44E+00	2.09E-01
p34	0.03595875	-0.15285505	0.01552935	-0.0070326	-0.039862335	-0.270158134	6	-0.070	0.11861157	-1.44E+00	2.09E-01
PC14	0.0130361	-0.1154771	-0.1621415	0.3396267	0.466291986	0.523421547	6	0.177	0.30251872	1.44E+00	2.10E-01
ADH-638	0.0185546	0.0256901	-0.1311224	-0.2434975	-0.262550177	0.076301969	6	-0.086	0.14680577	-1.44E+00	2.10E-01
ADH-1189	-0.09196265	-0.39154635	-0.01793925	0.09830185	-0.793884755	0.011562762	6	-0.198	0.33702074	-1.44E+00	2.10E-01
ADH-1763	-0.01365265	-0.1983219	0.02192185	0.0102085	-0.213706159	-1.05374702	6	-0.241	0.41159306	-1.44E+00	2.11E-01
ADH-15	0.0543167	-0.03975155	-0.08484085	-0.06348115	-0.576669647	-0.076607035	6	-0.131	0.22402583	-1.43E+00	2.11E-01
ADH-1204	0.4892867	-0.0077522	0.0601469	0.04202405	0.106957074	-0.020822342	6	0.112	0.19075516	1.43E+00	2.11E-01
ADH-2312	0.05669215	0.02446545	-0.06574325	0.12253665	0.219685554	-0.004586984	6	0.059	0.10065659	1.43E+00	2.12E-01
ADH-819	0.27874645	0.09952385	0.3469829	0.0916668	-0.150743708	-0.019805028	6	0.108	0.18433002	1.43E+00	2.12E-01
ADH-531	0.04361535	-0.08413185	0.0408758	-0.30498915	0.015547582	-0.247549602	6	-0.089	0.15309904	-1.43E+00	2.12E-01
ADH-861	0.01147395	0.0731333	-0.0573299	0.20893165	0.736590066	0.04695928	6	0.170	0.29116028	1.43E+00	2.12E-01
ADH-1873	0.0947837	-0.1610191	-0.0180215	-0.1466954	-0.095559678	-0.012460714	6	-0.056	0.09684206	-1.43E+00	2.12E-01
ADH-2289	0.0515794	0.03197615	0.0071858	0.32851705	1.230904537	0.032725551	6	0.280	0.4807985	1.43E+00	2.12E-01
Hsp-9	-0.0351045	-0.0079498	0.20126445	0.00189995	0.046669379	0.45993282	6	0.111	0.19049332	1.43E+00	2.12E-01
ADH-1648	-0.01645865	0.0032046	-0.01240915	0.0183005	-0.07075534	-0.182879287	6	-0.043	0.07465646	-1.43E+00	2.13E-01
ADH-327	0.1320152	0.15712785	-0.19226675	0.53312835	2.078082649	0.149622778	6	0.476	0.81768448	1.43E+00	2.13E-01
ADH-2611	-0.0219137	-0.0823093	0.09063075	-0.02463695	-0.216761465	-0.102071918	6	-0.060	0.10220685	-1.43E+00	2.13E-01
ADH-2987(ADH-1059)	-0.07085695	0.07303425	0.0185639	0.07288725	0.247967116	0.026791268	6	0.061	0.10545065	1.43E+00	2.13E-01
Hsp-94	-0.00680525	0.0274077	0.17842635	0.038688	0.124540593	-0.0588777	6	0.051	0.08691063	1.43E+00	2.13E-01
ADH-2475	0.06733985	0.0652911	0.14586465	-0.1485171	0.226033079	0.079691421	6	0.073	0.12484676	1.42E+00	2.14E-01
ADH-2480	-0.03854365	0.15031805	0.06377115	0.02029745	0.454017763	-0.012157047	6	0.106	0.18279066	1.42E+00	2.14E-01
ADH-1105	0.0514414	-0.05085	-0.0368972	-0.1263	-0.453262884	-0.012636324	6	-0.105	0.18017521	-1.42E+00	2.14E-01
ADH-888	-0.06142425	-0.3249263	-0.07104255	0.02849095	0.106957074	-0.250455637	6	-0.095	0.16417647	-1.42E+00	2.14E-01
ADH-829	0.0778132	-0.188038	-0.00278635	-0.02595235	-0.581154961	-0.101127336	6	-0.137	0.2356501	-1.42E+00	2.14E-01
Genomic_DNA	-0.19429295	-0.04363435	-0.1239851	-0.48529435	0.128125456	-0.009523841	6	-0.121	0.20907696	-1.42E+00	2.14E-01
ADH-1117	0.06289195	-0.41394405	-0.00484825	0.04356835	-0.423255506	-0.052195529	6	-0.131	0.22612505	-1.42E+00	2.14E-01
Genomic_DNA	-0.17986255	-0.0569817	0.1436136	-0.4455094	-0.223736533	0.035348095	6	-0.121	0.20875304	-1.42E+00	2.14E-01
ADH-543	-0.0536037	0.0050524	-0.0063391	-0.1628426	0.055198589	-0.318763911	6	-0.080	0.13820715	-1.42E+00	2.14E-01
ADH-1163	-0.0133988	0.14556765	0.0072728	0.0978052	0.106957074	-0.061795174	6	0.047	0.08118402	1.42E+00	2.15E-01
ADH-1738	0.0726494	0.10120785	-0.16343705	0.1149079	0.106957074	0.185877371	6	0.070	0.1202359	1.42E+00	2.15E-01
ADH-387	0.6849428	0.53803145	0.6359175	0.5853842	-0.767677561	0.251131004	6	0.321	0.55474842	1.42E+00	2.15E-01
ADH-57	-0.17816065	-0.1205804	-0.21917515	0.04527985	0.16405	-0.571427041	6	-0.147	0.25327437	-1.42E+00	2.15E-01
ADH-1356	-0.17710245	-0.25336755	-0.12160395	-0.35070775	-1.162130047	0.351344411	6	-0.286	0.49354787	-1.42E+00	2.16E-01
ADH-1717	-0.33291895	-0.3707272	0.0001365	-0.6114951	-0.541618756	0.463083706	6	-0.232	0.4015815	-1.42E+00	2.16E-01
ADH-3002(ADH-1200)	0.2043733	0.0859711	0.165127	-0.03782335	1.352977269	0.041091781	6	0.302	0.52211874	1.42E+00	2.16E-01
ADH-136	-0.16590115	-0.19335825	0.1318999	0.0248624	-0.083480547	-0.638074365	6	-0.154	0.26635398	-1.42E+00	2.16E-01
70D_03	-0.19656455	-0.19801805	0.1653213	-0.10197335	-0.289259538	0.033846607	6	-0.098	0.16913658	-1.42E+00	2.16E-01
ADH-2916(ADH-1)	-0.2352241	-0.27197005	-0.15209895	-0.2294535	-0.880228555	0.379664644	6	-0.232	0.40058241	-1.42E+00	2.16E-01
Genomic_DNA	-0.1699194	-0.04946825	-0.25877035	-0.54312175	0.224195805	-0.082050501	6	-0.147	0.25355322	-1.42E+00	2.16E-01
ADH-1772	0.10168405	0.09653235	-0.17430685	0.17045975	1.353159476	0.306606692	6	0.309	0.53500954	1.41E+00	2.16E-01
ADH-2981(ADH-913)	-0.2177391	-0.06041805	0.0599423	-0.05752255	-0.044070973	-0.000456579	6	-0.053	0.09253118	-1.41E+00	2.17E-01
Genomic_DNA	-0.1682249	-0.0616091	-0.2525559	-0.4988594	0.242926015	-0.102574952	6	-0.140	0.2434845	-1.41E+00	2.18E-01
ADH-1046	0.29145485	0.15210115	0.1133427	0.4819425	1.388851803	-0.390609113	6	0.340	0.59043411	1.41E+00	2.18E-01
ADH-2996(ADH-1152)	-0.19687185	-0.1524448	-0.0753627	-0.3931669	0.324449818	-0.487669715	6	-0.164	0.28458109	-1.41E+00	2.18E-01
Genomic_DNA	-0.19516835	-0.05214615	-0.22530125	-0.4595519	0.200998705	-0.034466971	6	-0.128	0.22210233	-1.41E+00	2.18E-01
ADH-443	0.07539125	0.1698349	0.37767415	-0.20118335	0.106957074	0.112275124	6	0.107	0.18612708	1.41E+00	2.19E-01
Hsp-68	0.0501998	0.1020957	0.1908162	0.2827008	0.629657731	-0.253901543	6	0.167	0.29086732	1.41E+00	2.19E-01
ADH-1774	-0.26207425	-0.34959335	0.20990225	-0.3205097	-0.492606923	0.191551383	6	-0.171	0.29749054	-1.40E+00	2.19E-01
ADH-1434	0.08721825	0.03509675	0.1192359	-0.0416847	0.502656516	-0.01608927	6	0.114	0.19959171	1.40E+00	2.19E-01
ADH-293	0.0633442	-0.0764277	-2.92E-05	-0.3713276	-0.612335183	0.052627086	6	-0.157	0.27455145	-1.40E+00	2.19E-01
ADH-2682	-0.0135459	0.0524589	-0.0505092	-0.1288854	-0.373124833	-0.009676872	6	-0.087	0.1521685	-1.40E+00	2.19E-01
ADH-2081	0.0325846	-0.0494355	0.1230246	-0.10285515	-0.269131003	-0.362366871	6	-0.105	0.18286219	-1.40E+00	2.20E-01
ADH-2147	0.07595175	-0.05122415	0.00594915	-0.02248845	-0.273907259	-0.174507331	6	-0.073	0.12814978	-1.40E+00	2.20E-01
ADH-982	0.02444795	0.02623525	0.16263055	0.33568565	1.52523664	-0.03035801	6	0.341	0.59522238	1.40E+00	2.20E-01
ADH-2586	0.0308047	0.06190085	-0.15834015	-0.7057752	-0.970731665	0.152173991	6	-0.265	0.46305831	-1.40E+00	2.20E-01
ADH-2570	0.08215985	-0.09958145	-0.02309505	-0.09149255	-0.233073783	-0.002526623	6	-0.061	0.10712417	-1.40E+00	2.20E-01
ADH-70	-0.02092585	0.0116112	0.25154665	0.16744355	0.057744804	-0.059009339	6	0.068	0.11908183	1.40E+00	2.20E-01
ADH-446	-0.03120175	0.00354885	0.09738575	-0.17565315	-0.112690376	-0.123387364	6	-0.057	0.09975364	-1.40E+00	2.21E-01
ADH-2838	-0.0487788	-0.02597575	0.0843247	0.21242005	0.106957074	0.006740013	6	0.056	0.0979707	1.40E+00	2.21E-01
Hsp-24	0.0227956	-0.14703795	-0.02510455	-0.0266254	-0.148178113	-0.987316661	6	-0.219	0.38303322	-1.40E+00	2.21E-01
ADH-2827	-0.03480745	0.07198245	0.02982845	-0.12345165	-0.108626079	-0.125293188	6	-0.048	0.08481612	-1.40E+00	2.21E-01
ADH-2672	-0.03130005	-0.09162855	-0.06896625	-0.3137769	-0.002008436	0.064398898	6	-0.074	0.12960656	-1.40E+00	2.21E-01
ADH-294	-0.0879251	-0.0081863	-0.13842415	0.15787845	1.018776302	0.659974649	6	0.267	0.46852369	1.40E+00	2.22E-01
ADH-2044	0.00026255	0.12931725	-0.035942	0.13205215	0.030463253	0.759014433	6	0.169	0.29689144	1.40E+00	2.22E-01
Genomic_DNA	-0.18757915	-0.04740415	-0.4874028	-1.02058795	0.266026153	-0.052402599	6	-0.255	0.44727876	-1.40E+00	2.22E-01
ADH-1150	0.02516045	0.0847193	0.3933192	0.3917083	-0.093979348	-0.05798927	6	0.124	0.21732358	1.40E+00	2.22E-01
ADH-1762	-0.0607503	-0.14447705	-0.1164132	-0.455087	-1.300731895	0.246815217	6	-0.305	0.53656287	-1.39E+00	2.22E-01
ADH-1793	0.06048425	0.04548215	-0.12111315	-0.60712205	-0.257297162	0.00594652	6	-0.146	0.25613587	-1.39E+00	2.23E-01
ADH-1827	0.07634005	0.07431885	-0.063285	-0.1534729	-0.634240949	-0.195434354	6	-0.149	0.26291859	-1.39E+00	2.23E-01
ADH-2803	0.17714925	0.25912835	0.0985269	0.1151665	0.901591161	-0.257518305	6	0.216	0.37989234	1.39E+00	2.23E-01
ADH-860	-0.0027134	0.04998605	-0.0240248	0.04806915	0.487640779	0.089191027	6	0.108	0.19032931	1.39E+00	2.23E-01
ADH-1558	0.0347958	-0.018362	-0.2165332	-0.45983735	-1.205353653	0.160588134	6	-0.284	0.50084248	-1.39E+00	2.23E-01
ADH-2443	-0.0690722	-0.010063	-0.01030585	0.0184362	0.009777868	-0.111924129	6	-0.029	0.05088039	-1.39E+00	2.23E-01
ADH-282	0.0741477	-0.02544565	-0.19997745	-0.5735069	-0.453312158	0.169305513	6	-0.168	0.29651091	-1.39E+00	2.24E-01
ADH-1884	0.01491125	-0.07560545	0.24049695	-0.01474825	0.065630458	0.177048146	6	0.068	0.11995042	1.39E+00	2.24E-01
ADH-184	-0.01073025	0.01817735	0.1489695	-0.0610936	-0.663890021	-0.644673549	6	-0.202	0.35704296	-1.39E+00	2.24E-01
ADH-1070	-0.04160695	-0.19854285	-0.1070409	0.07712665	-0.195484309	0.057173343	6	-0.068	0.12020362	-1.39E+00	2.24E-01
ADH-1555	-0.00209625	-0.0437276	0.0770339	0.00207185	0.431831538	1.280486577	6	0.291	0.51500022	1.38E+00	2.25E-01
ADH-1690	-0.1626048	-0.10121675	0.1032421	0.14066325	-0.310231544	-0.434172104	6	-0.127	0.22561699	-1.38E+00	2.25E-01
ADH-1678	0.09126395	0.2054902	-0.442331	-0.4522148	-0.545003812	0.028133924	6	-0.186	0.32907524	-1.38E+00	2.25E-01
ADH-734	0.0950791	-0.0792381	0.08675385	0.4178049	0.430330529	-0.135139979	6	0.136	0.2408271	1.38E+00	2.25E-01
Hsp-107	0.02800535	-0.03563725	0.14086965	0.2198284	0.126311001	-0.085568318	6	0.066	0.11632019	1.38E+00	2.25E-01
ADH-2165	-0.0668384	0.0962317	-0.2694005	0.06027405	-0.37163403	-0.070097405	6	-0.104	0.18362641	-1.38E+00	2.26E-01
ADH-2257	0.1098556	-0.0667287	0.0019423	0.02122425	0.363877875	0.077215004	6	0.085	0.14995844	1.38E+00	2.26E-01
runt_01	0.0875243	0.14750415	0.15215255	-0.05705045	0.25347734	-0.114100031	6	0.078	0.13881866	1.38E+00	2.26E-01
ADH-2595	0.1025444	-0.0231677	0.25921015	0.25915945	1.686305455	-0.05923061	6	0.371	0.65841757	1.38E+00	2.26E-01
ADH-2498	0.36074795	0.09739265	-0.03819405	0.0353236	-0.075461219	0.15241331	6	0.089	0.15750878	1.38E+00	2.26E-01
ADH-484	-0.08524855	-0.18955735	-0.1461435	-0.4886987	-0.267811311	0.300236472	6	-0.146	0.25961323	-1.38E+00	2.26E-01
ADH-1534	-0.0023133	0.0787485	0.07478735	-0.0497616	0.106957074	0	5	0.042	0.06524616	1.43E+00	2.26E-01
ADH-1077	-0.04451305	-0.0028953	0.0178493	-0.07089585	-0.381143214	-0.021335588	6	-0.084	0.14893147	-1.38E+00	2.26E-01
eve_06	-0.0301984	-0.02273245	0.0049492	-0.0367965	-0.045509475	0.031712604	6	-0.016	0.02920438	-1.38E+00	2.27E-01
ADH-803	-0.01431485	-0.03502275	-0.077585	0.20304045	-0.575785762	-0.67881567	6	-0.196	0.34914917	-1.38E+00	2.27E-01
ADH-449	-0.0824746	-0.07160605	-0.2679477	-0.19281405	0.258105765	-0.690241447	6	-0.174	0.31024529	-1.38E+00	2.27E-01
ADH-1857	0.0856266	0.1145008	-0.15065945	0.45143355	1.977433381	0.147585739	6	0.438	0.77842328	1.38E+00	2.27E-01
Genomic_DNA	-0.1578006	-0.0541177	-0.03113995	-0.55876475	0.034040768	0.016136839	6	-0.125	0.22283396	-1.38E+00	2.27E-01
runt_22	0.26416215	0.16378555	0.10243105	0.03820285	0.510611224	-0.240262593	6	0.140	0.24888078	1.38E+00	2.27E-01
ADH-2563	-0.01067405	0.1038823	-0.0018594	0.189984	0.514864804	-0.073102948	6	0.121	0.2146105	1.38E+00	2.27E-01
ADH-3050(ADH-1648)	0.13952005	0.2108116	-0.2162464	-0.31323205	-0.301628317	-0.360641581	6	-0.140	0.24973153	-1.38E+00	2.27E-01
ADH-2256	0.2674719	-0.24155345	-0.08338225	-0.1233612	-0.491352692	-0.15758874	6	-0.138	0.24640191	-1.37E+00	2.28E-01
ADH-2932(ADH-95)	-0.03084065	-0.0545016	0.2848023	0.3240335	0.472203587	-0.149316492	6	0.141	0.25136026	1.37E+00	2.28E-01
ip69	-0.1539799	-0.2028694	0.1698863	0.22789085	0.417825452	0.586221323	6	0.174	0.31045116	1.37E+00	2.28E-01
ADH-1436	0.10020995	0.03624005	0.114271	0.37788565	1.750239863	-0.072823321	6	0.384	0.68550173	1.37E+00	2.28E-01
ADH-1294	-0.06356785	-0.1792163	-0.02346555	0.1677728	1.156890121	0.713382792	6	0.295	0.52705925	1.37E+00	2.28E-01
ADH-1335	-0.008994	-0.054815	-0.10412855	0.1678155	0.343000414	0.779684187	6	0.187	0.33395288	1.37E+00	2.28E-01
ADH-2583	-0.0250865	-0.0771104	0.1266511	0.2820421	1.262731135	0.105058389	6	0.279	0.49809342	1.37E+00	2.28E-01
ADH-2175	-0.1395933	-0.1734382	-0.1012045	-0.26710355	0.267464824	-1.051213984	6	-0.244	0.43588864	-1.37E+00	2.28E-01
ADH-2706	0.12398745	0.1192014	0.01980435	-0.43223955	-0.575003783	-0.259715512	6	-0.167	0.29896335	-1.37E+00	2.29E-01
ADH-2439	0.12562925	0.1651695	0.04353765	-0.0096947	-0.06459319	0.025942787	6	0.048	0.08516649	1.37E+00	2.29E-01
ADH-1091	-0.0404915	0.0068925	0.08802285	0.3546706	1.033377879	-0.037385993	6	0.234	0.4184374	1.37E+00	2.29E-01
Genomic_DNA	-0.23391985	-0.0505134	-0.18009355	-0.3902629	0.170208022	0.017895094	6	-0.111	0.19860585	-1.37E+00	2.29E-01
ADH-139	0.15306005	0.20829805	-0.048293	0.2187716	1.151289537	-0.136996375	6	0.258	0.46104765	1.37E+00	2.29E-01
ADH-575	-0.06034985	-0.0635521	0.07253535	0.05961065	0.400622767	0.172514576	6	0.097	0.17344832	1.37E+00	2.29E-01
PC12	0.2719995	0.2470637	-0.02369915	0.17595995	0.340581568	-0.257365881	6	0.126	0.22534081	1.37E+00	2.30E-01
Hsp-100	0.1015614	-0.0426744	-0.1527858	0.37667685	1.104652429	0.131918557	6	0.253	0.45393554	1.37E+00	2.30E-01
Genomic_DNA	-0.1800476	-0.04517465	0.14115125	-0.45198575	-0.143382584	0.004567754	6	-0.112	0.20166482	-1.37E+00	2.30E-01
ADH-1721	0.08405475	0.1233896	-0.0905776	-0.08692825	0.196169649	0.46644483	6	0.115	0.20696186	1.37E+00	2.30E-01
ADH-324	0.0257066	-0.0519089	-0.6643068	-0.1523261	0.106957074	-0.17643859	6	-0.152	0.27265811	-1.37E+00	2.30E-01
Genomic_DNA	-0.1848651	0.33297	-0.1877048	-0.4112838	-0.65271739	-0.021012134	6	-0.187	0.3361906	-1.37E+00	2.30E-01
ADH-1553	-0.18044135	-0.1972107	0.0607773	-0.31199225	-0.698374179	0.244298803	6	-0.180	0.32386166	-1.37E+00	2.30E-01
ADH-1380	-0.1098297	-0.2475909	-0.2151591	-0.57583385	-0.85095676	0.48407338	6	-0.253	0.45321272	-1.36E+00	2.30E-01
ADH-1457	0.02209165	0.0034525	-0.10334825	0.03991135	-0.421808502	-0.117174299	6	-0.096	0.1726046	-1.36E+00	2.31E-01
ADH-1546	0.03303365	0.3604594	0.27264415	-0.16797015	0.106957074	0.027251239	6	0.105	0.18926367	1.36E+00	2.31E-01
ADH-2215	-0.01354365	0.04152665	0.06522885	-0.0029397	0.275400993	-0.000449031	6	0.061	0.1093488	1.36E+00	2.31E-01
ADH-2354	0.2251222	0.03671325	-0.66908385	-0.75769235	-0.30381207	0.089135641	6	-0.230	0.41396178	-1.36E+00	2.32E-01
ADH-1491	0.07524255	0.01874335	-0.03825065	-0.2057206	-0.345879028	-0.029381967	6	-0.088	0.15767803	-1.36E+00	2.32E-01
Genomic_DNA	-0.183493	-0.04387035	0.273615	-0.5136259	-0.66669943	-0.017477926	6	-0.192	0.34584759	-1.36E+00	2.32E-01
ADH-701	-0.056586	-0.1100777	0.47174375	0.4134419	0.231463155	-0.079513985	6	0.145	0.2616893	1.36E+00	2.33E-01
ADH-500	-0.1295858	-0.0601737	0.13869175	-0.0017038	0.465094222	0.438622009	6	0.142	0.25599574	1.36E+00	2.33E-01
ADH-1242	0.0299676	0.0004219	-0.0956695	0.03205995	-0.439043498	-0.121737666	6	-0.099	0.17880254	-1.36E+00	2.33E-01
ip15	-0.0121577	-0.0188914	0.0401337	0.0473378	0.517695145	0.10039013	6	0.112	0.20328106	1.35E+00	2.34E-01
ADH-1967	0.01182675	-0.0093315	-0.18496435	0.11944675	-0.171426004	-0.561359008	6	-0.133	0.2398606	-1.35E+00	2.34E-01
ADH-2090	0.1106429	-0.14468225	0.04378555	-0.40164215	-0.33248219	0.021121198	6	-0.117	0.21211814	-1.35E+00	2.34E-01
Genomic_DNA	-0.1674793	-0.04946825	-0.0046446	-0.6651559	0.047785913	-0.03644779	6	-0.146	0.26413578	-1.35E+00	2.34E-01
ADH-1497	0.02830575	0.1059216	-0.01251465	-0.40475045	-0.223247137	-0.112936961	6	-0.103	0.18691615	-1.35E+00	2.34E-01
ADH-338	0.0611243	0.005974	-0.24939575	0.16502865	0.428643549	0.753282594	6	0.194	0.35165421	1.35E+00	2.34E-01
ADH-1192	0.012771	0.0499745	-0.02146225	0.0817066	0.357491521	-0.010691918	6	0.078	0.14207601	1.35E+00	2.35E-01
ADH-2110	-0.103563	-0.05530165	0.01087485	-0.0811327	-1.19507465	-0.104038126	6	-0.255	0.4626578	-1.35E+00	2.35E-01
ADH-1531	-0.05646265	0.0040146	-0.36982225	0.2117933	-0.2319549	-0.253933791	6	-0.116	0.21085238	-1.35E+00	2.35E-01
ADH-244	-0.0109757	-0.26857375	-0.0573269	0.02911135	-0.293365355	0.081445824	6	-0.087	0.15752512	-1.35E+00	2.36E-01
Genomic_DNA	-0.17298755	-0.0542221	-0.0650106	-0.56285945	0.125990514	-0.041155706	6	-0.128	0.23349079	-1.35E+00	2.36E-01
Genomic_DNA	-0.15210705	-0.04863285	-0.35184305	-0.72058095	0.246264074	-0.054097871	6	-0.180	0.32782477	-1.35E+00	2.36E-01
ADH-1552	0.04857805	0.14661415	0.1015224	-0.04337665	0.059259123	-0.052685531	6	0.043	0.07883181	1.35E+00	2.36E-01
ADH-1260	0.1212083	-0.01281405	-0.08107775	0.0934933	-0.861058102	-0.61197988	6	-0.225	0.41020901	-1.35E+00	2.36E-01
ADH-63	-0.0311858	-0.08451325	-0.012433	0.007275	-0.46594324	-0.013066483	6	-0.100	0.18200166	-1.35E+00	2.36E-01
ADH-2495	0.0787051	-0.02937315	0.01838115	-0.8460831	-0.701278686	0.083640124	6	-0.233	0.42361128	-1.35E+00	2.36E-01
ADH-1067	0.2175922	-0.0640164	0.1413487	0.283762	0.556206387	-0.229976774	6	0.151	0.27485298	1.34E+00	2.37E-01
ADH-850	-0.03898465	0.21458115	-0.01308925	-0.0364924	-0.758594633	-0.696608549	6	-0.222	0.40381685	-1.34E+00	2.37E-01
ADH-2888	0.1251224	0.10458745	-0.1247515	-0.03028705	0.106957074	0.247828471	6	0.072	0.13053298	1.34E+00	2.37E-01
ADH-912	0.03594575	-0.11083335	-0.16242655	-0.0667888	-0.779051899	0.062211934	6	-0.170	0.31031942	-1.34E+00	2.37E-01
ADH-2343	-0.0203013	0.0509576	-0.1025939	0.0222764	-0.414054339	-0.091355273	6	-0.093	0.16879973	-1.34E+00	2.37E-01
ADH-381	0.0076523	0.0106882	0.02300655	0.049521	0.412478146	0.022117876	6	0.088	0.15985187	1.34E+00	2.37E-01
ADH-2021	-0.0593693	-0.0779148	-0.04461805	-0.51457135	0.249564149	-0.717775997	6	-0.194	0.35433671	-1.34E+00	2.37E-01
ADH-24	0.05886085	0.0646143	0.1670891	0.13918915	-0.084061197	-0.029765836	6	0.053	0.09617627	1.34E+00	2.38E-01
ADH-2470	-0.151808	-0.2391935	-0.1299108	0.0912842	0.088033784	-0.100799704	6	-0.074	0.13472981	-1.34E+00	2.38E-01
ADH-865	0.1152107	0.0005456	-0.14539645	-0.0749338	-0.092378766	-0.55519575	6	-0.125	0.22913632	-1.34E+00	2.38E-01
ADH-1865	0.00161505	0.02157815	0.0202618	-0.0639101	-0.457632889	-0.125958986	6	-0.101	0.18408947	-1.34E+00	2.38E-01
ADH-2494	0.04513315	-0.05510455	0.01841585	-0.11845155	-0.778123451	-0.117923503	6	-0.168	0.30663812	-1.34E+00	2.38E-01
runt_09	-0.0383381	0.08188505	0.12578045	0.0250205	0.233916128	-0.064570644	6	0.061	0.11087142	1.34E+00	2.38E-01
ADH-2776	0.00717085	0.03448265	0.04545755	-0.09803125	-0.459239976	-0.157230962	6	-0.105	0.19127815	-1.34E+00	2.38E-01
ADH-950	0.33629065	0.23647435	0.27487505	0.3398885	0.680568717	-0.540259754	6	0.221	0.40528697	1.34E+00	2.39E-01
ADH-1537	-0.0015469	-0.10547935	-0.02034415	-0.38848995	0.106957074	-1.270704344	6	-0.280	0.51350086	-1.34E+00	2.39E-01
ADH-2092	-0.07628565	-0.08149845	0.0145214	0.51366195	1.037735481	0.054338157	6	0.244	0.44719065	1.34E+00	2.39E-01
ADH-1852	-0.0279101	-0.02818095	0.06087615	-0.12708935	-0.563543263	-0.047494346	6	-0.122	0.22433714	-1.33E+00	2.40E-01
ip71	0.0369767	0.0745507	-0.1478965	0.1153865	0.900916554	0.208412142	6	0.198	0.3638235	1.33E+00	2.40E-01
ADH-1208	0.0345211	0.39702225	0.0981612	-0.0236812	0.106957074	-0.072496173	6	0.090	0.16554341	1.33E+00	2.40E-01
ADH-265	-0.1683153	-0.1672088	-0.3705321	-0.03841685	0.045528079	0.121818652	6	-0.096	0.17689479	-1.33E+00	2.40E-01
ADH-2756	0.20306575	0.18028985	0.4231948	0.3388614	0.83469203	-0.527900667	6	0.242	0.44532428	1.33E+00	2.41E-01
ADH-1013	-0.047838	-0.15841245	-0.1119628	0.060799	-1.022446461	-0.027992335	6	-0.218	0.40117716	-1.33E+00	2.41E-01
ADH-2226	-0.0768137	-0.0969897	-0.11192835	-0.12699335	0.148053962	-0.86275604	6	-0.188	0.34594274	-1.33E+00	2.41E-01
ADH-2022	-0.1748942	-0.11364285	0.0923163	-0.7969402	-0.055639642	0.008342321	6	-0.173	0.31933633	-1.33E+00	2.41E-01
ADH-1773	-0.0122268	-0.0132628	0.0845663	0.15980895	0.865321298	0.023292905	6	0.185	0.33997449	1.33E+00	2.41E-01
Genomic_DNA	-0.18071605	-0.06109365	-0.2098121	-0.48367575	0.199334665	-0.009099259	6	-0.124	0.2287582	-1.33E+00	2.41E-01
ADH-334	-0.0054529	0.01894315	0.0612582	0.13400235	0.496425956	-0.053729437	6	0.109	0.20034608	1.33E+00	2.42E-01
ADH-1244	0.00427505	0.0742003	-0.12032335	0.00035675	-0.272822109	-0.083901111	6	-0.066	0.12251038	-1.33E+00	2.42E-01
ADH-2136	0.0937637	-0.39582885	-0.121963	0.04969115	-0.424685464	0.044167137	6	-0.126	0.23244656	-1.33E+00	2.42E-01
ADH-907	-0.03472675	0.0562536	0.0012295	-0.2610412	-0.274929102	0.031065539	6	-0.080	0.14854023	-1.33E+00	2.42E-01
ADH-3052(ADH-1650)	-0.02494995	-0.0897954	-0.3631803	-0.2309045	0.106957074	0.034671282	6	-0.095	0.17488556	-1.32E+00	2.43E-01
ADH-1901	0.08317195	0.07537135	-0.06838895	-0.15283945	-0.227857191	-0.92781135	6	-0.203	0.37576337	-1.32E+00	2.43E-01
Hsp-35	-0.007264	0.05302925	0.1735579	-0.15068695	0.134128729	0.324984689	6	0.088	0.1630211	1.32E+00	2.44E-01
ADH-688	0.05265355	-0.0590788	-0.01211325	0.0129856	-0.494378743	-0.152684835	6	-0.109	0.20165136	-1.32E+00	2.44E-01
ADH-2133	-0.01107245	-0.072505	0.5364974	0.4489864	0.045600044	-0.065902482	6	0.147	0.2726473	1.32E+00	2.44E-01
ADH-2096	-0.00493765	0.02173645	-0.03404125	0.4902573	1.286879046	-0.04401284	6	0.286	0.53090389	1.32E+00	2.44E-01
ADH-371	0.0475805	0.03388245	0.00543565	0.311813	1.54049771	0.017144549	6	0.326	0.60600482	1.32E+00	2.45E-01
ADH-643	-0.16974795	-0.1115212	0.1899573	-0.1453357	-0.209852167	-0.023738996	6	-0.078	0.14574291	-1.32E+00	2.45E-01
Genomic_DNA	-0.178696	-0.0467201	-0.08977575	-0.5642455	0.133605566	-0.019011464	6	-0.127	0.2371759	-1.32E+00	2.45E-01
Genomic_DNA	-0.1781001	-0.05402155	-0.20197915	-0.4451946	0.190050416	-0.001901612	6	-0.115	0.21454166	-1.32E+00	2.46E-01
Genomic_DNA	-0.1761355	-0.0698287	-0.28065435	-0.54251355	0.252249541	-0.03796949	6	-0.142	0.26542937	-1.31E+00	2.46E-01
ADH-1733	0.02136825	0.1150148	-0.0207481	0.0884493	-0.066173361	0.415163083	6	0.092	0.17186987	1.31E+00	2.46E-01
ADH-2601	0.0487511	0.0827801	0.08435645	0.30248745	-0.19763047	0.240381735	6	0.094	0.17447517	1.31E+00	2.46E-01
ADH-1888	0.0671784	0.1466258	-0.22732925	-0.343843	-0.169310009	-0.066902179	6	-0.099	0.18457385	-1.31E+00	2.46E-01
ADH-1872	0.06049535	-0.0046139	-0.0761425	-0.09636235	-0.158373566	0.014697278	6	-0.043	0.08095666	-1.31E+00	2.46E-01
ADH-488	-0.0656433	-0.01467345	0.0081322	-0.50729715	0.170001337	-1.013247837	6	-0.237	0.44275349	-1.31E+00	2.47E-01
ADH-2600	0.1324526	0.0360571	-0.03751975	0.03451555	0.490207953	-0.021073226	6	0.106	0.19751594	1.31E+00	2.47E-01
Genomic_DNA	-0.1675079	-0.04905435	-0.25688875	-0.5553969	0.246084672	-0.066684176	6	-0.142	0.26444926	-1.31E+00	2.47E-01
ADH-1973	0.2960214	0.79205485	0.2831175	0.06115815	-0.357269957	0.127939733	6	0.201	0.37461329	1.31E+00	2.47E-01
ADH-2526	-0.0692858	-0.0330502	-0.03000775	-0.0653744	-0.468487422	0.065982139	6	-0.100	0.18700616	-1.31E+00	2.47E-01
Genomic_DNA	-0.17278345	-0.3790066	0.07301165	-0.5641416	0.188782572	-0.051939864	6	-0.151	0.28234512	-1.31E+00	2.47E-01
ADH-809	-0.04117995	0.05195355	-0.0137193	0.0043244	-0.242401697	-0.089590432	6	-0.055	0.10312067	-1.31E+00	2.48E-01
ADH-2446	-0.0007389	-0.0971443	-0.0317211	-0.0763151	-0.236240975	0.091282737	6	-0.058	0.1094449	-1.31E+00	2.48E-01
ADH-2049	0.15132205	0.15686915	-0.08361575	-0.30416585	-1.228093336	-0.338245923	6	-0.274	0.5134441	-1.31E+00	2.48E-01
ADH-2107	-0.0341885	0.00066015	0.19521725	0.12902125	0.60648402	-0.084949769	6	0.135	0.25338037	1.31E+00	2.48E-01
ADH-2677	-0.1475852	-0.0072547	0.0125104	0.0632192	-0.046122136	-0.30210051	6	-0.071	0.13337436	-1.31E+00	2.48E-01
ADH-138	-0.10492115	-0.10195255	-0.16796685	-0.06334935	0.107083483	0.015009718	6	-0.053	0.09865909	-1.31E+00	2.48E-01
ADH-129	0.0279805	0.03241335	-0.37749915	0.04770905	-0.262074924	-0.044845576	6	-0.096	0.17997381	-1.31E+00	2.48E-01
ADH-2889	0.094008	-0.37221805	0.04252495	-0.11884765	-1.003390188	0.020777858	6	-0.223	0.41774338	-1.31E+00	2.48E-01
hairy_08	0.042905	0.1252939	0.17777205	-0.0567035	0.134966171	-0.08109648	6	0.057	0.10726252	1.31E+00	2.48E-01
PC4	0.0947353	0.01355825	0.0295459	0.06477635	0.227410453	-0.092742321	6	0.056	0.10543635	1.31E+00	2.48E-01
ADH-1358	-0.1708083	-0.12026105	0.33272235	-0.3062912	-0.600603055	-0.107773533	6	-0.162	0.30420482	-1.31E+00	2.48E-01
ADH-46	0.05135975	0.02058125	-0.08190965	-0.0526019	0.337039419	0.744999044	6	0.170	0.31872796	1.31E+00	2.48E-01
Genomic_DNA	-0.1925572	-0.05302465	-0.1471605	-0.73860775	0.184310045	-0.04286025	6	-0.165	0.30970231	-1.30E+00	2.49E-01
ADH-2614	0.06666895	-0.09548875	0.0704686	-0.3727257	-1.010737034	0.001280282	6	-0.223	0.41941365	-1.30E+00	2.49E-01
ADH-1444	-0.01357805	0.1488729	0.0348074	-0.48585785	-0.737136235	-0.055495062	6	-0.185	0.34678894	-1.30E+00	2.49E-01
ADH-1021	0.11256695	-0.02017875	0.0769009	-0.4121893	-0.673188211	-0.077684479	6	-0.166	0.31097012	-1.30E+00	2.49E-01
ADH-1411	0.00608345	0.0932851	-0.0756166	-0.1225642	-0.351555896	-0.034291329	6	-0.081	0.15172164	-1.30E+00	2.49E-01
ADH-358	0.01897245	0.08504145	0.0219536	0.1313897	0.751845593	-0.058314504	6	0.158	0.29776215	1.30E+00	2.49E-01
ADH-2785	0.13266745	-0.31877055	-0.1115045	-0.2558646	-0.158703519	0.11391348	6	-0.100	0.18741686	-1.30E+00	2.49E-01
ADH-1000	-0.059153	0.03328505	-0.2697456	-0.1391648	0.078885093	-0.043283544	6	-0.067	0.12512059	-1.30E+00	2.50E-01
ADH-1951	0.0581431	-0.02513085	-0.0732829	-0.480806	0.106957074	-1.274503314	6	-0.281	0.5293608	-1.30E+00	2.50E-01
ADH-1122	-0.08923395	-0.0878859	0.17791075	0.22693275	0.413470241	-0.00109333	6	0.107	0.20075261	1.30E+00	2.50E-01
ADH-1727	0.06451735	-0.0217367	-0.09012595	0.09145605	0.263279503	0.074295734	6	0.064	0.11973063	1.30E+00	2.50E-01
Genomic_DNA	-0.16382845	-0.04183315	-0.18247355	-0.56633905	0.175312311	-0.012875839	6	-0.132	0.248585	-1.30E+00	2.50E-01
ADH-2771	0.0958568	-0.0757123	0.0489278	0.2810136	-0.065327077	0.144288742	6	0.072	0.13467741	1.30E+00	2.50E-01
ADH-1909	-0.07102435	-0.0798579	0.1412046	0.1405474	0.172156147	0.052630958	6	0.059	0.11174958	1.30E+00	2.51E-01
ADH-1605	-0.0550906	-0.0824978	0.12342435	0.0369348	0.552594874	0.160503192	6	0.123	0.23121873	1.30E+00	2.51E-01
Genomic_DNA	-0.178742	-0.03911405	-0.0525008	-0.4801077	0.311791089	-1.030339224	6	-0.245	0.46171086	-1.30E+00	2.51E-01
ADH-753	0.13721335	0.16803535	-0.01669955	-0.41379255	-0.387513988	-0.348916247	6	-0.144	0.27082439	-1.30E+00	2.51E-01
Genomic_DNA	-0.18402435	-0.0311921	-0.2145634	-0.52262825	0.239337725	-0.082360211	6	-0.133	0.2500519	-1.30E+00	2.51E-01
ADH-2705	0.29219765	0.4125925	0.22585565	-0.04194945	-0.098761518	-0.088129873	6	0.117	0.22082342	1.30E+00	2.51E-01
ADH-2112	0.04527215	-0.1522523	0.03551775	-0.6330564	-0.779338728	0.20823875	6	-0.213	0.4016924	-1.30E+00	2.51E-01
ADH-2948(ADH-486)	-0.0612822	-0.01352575	0.09601065	0.00494365	0.089407329	0.349007526	6	0.077	0.14629514	1.30E+00	2.51E-01
ADH-13	0.0929951	-0.2351486	0.0515417	-0.09272135	-0.410877681	-0.012719984	6	-0.101	0.19119877	-1.30E+00	2.52E-01
ADH-1632	0.0540627	-0.0960335	-0.3026461	-0.371929	-0.344288949	0.258181603	6	-0.134	0.25293806	-1.30E+00	2.52E-01
ADH-2845	-0.03447645	0.06179325	-0.18511035	0.04979805	-0.658686089	-0.086530314	6	-0.142	0.26899039	-1.29E+00	2.52E-01
ADH-1920	0.0139874	-0.1011911	-0.0371216	0.03651315	-0.004384292	-0.288083079	6	-0.063	0.12004625	-1.29E+00	2.52E-01
ADH-706	0.37374065	0.49363735	0.0448927	0.0273598	0.340633926	-0.324529985	6	0.159	0.3017406	1.29E+00	2.53E-01
ADH-979	0.06351275	0.0654606	0.1826494	0.1075848	0.481380587	-0.201164303	6	0.117	0.22086933	1.29E+00	2.53E-01
ADH-2698	0.8793818	0.5860762	0.92877975	0.74347025	-0.971082884	0.12200122	6	0.381	0.72347707	1.29E+00	2.53E-01
ADH-1309	-0.0104255	-0.130109	0.13262195	-0.108195	-0.191817374	-0.050389764	6	-0.060	0.11337247	-1.29E+00	2.53E-01
Genomic_DNA	-0.19473	-0.0370592	-0.1271783	-0.46718045	0.173492598	-0.022663929	6	-0.113	0.21369559	-1.29E+00	2.53E-01
ADH-2061	-0.06778135	-0.0057459	0.0892558	-0.05799675	-0.378542664	-0.076460922	6	-0.083	0.15740722	-1.29E+00	2.54E-01
ADH-2667	-0.06945645	-0.3237953	0.12974475	-0.08514135	-0.439745021	0.082034593	6	-0.118	0.223919	-1.29E+00	2.54E-01
ADH-1978	-0.15353815	-0.119168	-0.15217185	0.0731956	-0.747343424	0.12158993	6	-0.163	0.30995645	-1.29E+00	2.54E-01
Genomic_DNA	-0.1700277	-0.0495841	-0.1312774	-0.38878565	0.192937991	-0.051348331	6	-0.100	0.18973672	-1.29E+00	2.54E-01
ADH-1985	-0.0331518	0.00570065	-0.01683635	0.10099975	0.334538741	0.040621315	6	0.072	0.13718352	1.29E+00	2.55E-01
ADH-2882	0.1028725	-0.10708935	-0.1172607	0.0391839	-0.799402016	-0.135731047	6	-0.170	0.3231955	-1.29E+00	2.55E-01
ADH-2123	0.1211881	-0.0325746	-0.1208758	0.04968455	-0.213584864	-0.419270396	6	-0.103	0.19550296	-1.29E+00	2.55E-01
ADH-2846	-0.03304895	-0.0360775	0.18403005	0.17253685	0.429898408	-0.095106761	6	0.104	0.19766587	1.29E+00	2.55E-01
ADH-522	0.29073275	0.2632975	-0.13914395	-0.1927468	0.131246935	1.016390839	6	0.228	0.43541351	1.28E+00	2.55E-01
p19	0.0963738	0.1062466	-0.1777415	0.06090915	0.412568387	0.092312028	6	0.098	0.18786388	1.28E+00	2.56E-01
ADH-998	0.10511115	0.0458952	0.0885931	-0.29477095	-0.453301642	-0.228599251	6	-0.123	0.23455806	-1.28E+00	2.56E-01
ADH-2692	-0.0751337	-0.14600905	0.04869935	0.05149135	-0.421265915	-0.015966931	6	-0.093	0.17763908	-1.28E+00	2.56E-01
ADH-1996	-0.08121115	-0.32739475	-0.0189189	-0.2040783	-0.531994588	0.284734261	6	-0.146	0.27969512	-1.28E+00	2.56E-01
hairy_02	-0.0232261	0.0021838	0.079298	-0.03238165	0.272941437	0.057853682	6	0.059	0.11359832	1.28E+00	2.56E-01
ADH-570	0.0431032	0.01376845	-0.0182817	-0.06602625	-0.295033845	-0.056663059	6	-0.063	0.12086341	-1.28E+00	2.57E-01
Genomic_DNA	-0.1845444	-0.0497326	-0.104214	-0.71842735	0.180573278	-0.066080216	6	-0.157	0.30082357	-1.28E+00	2.57E-01
ADH-1659	0.1441386	0.1635693	-0.04669085	-0.12923275	0.226349934	0.066824439	6	0.071	0.13565653	1.28E+00	2.57E-01
ADH-2971(ADH-791)	0.009135	0.07532295	-0.66984765	-0.22395995	-0.304895671	0.155604023	6	-0.160	0.30614356	-1.28E+00	2.57E-01
ADH-214	-0.0197907	-0.04509905	0.0453899	0.0080848	0.288103604	0.104960791	6	0.064	0.12189801	1.28E+00	2.57E-01
ADH-1369	-0.0695976	-0.15716575	0.13033705	-0.2564251	-0.133529413	0.04457689	6	-0.074	0.14111832	-1.28E+00	2.57E-01
ADH-1071	-0.04015925	-0.03863275	0.3171094	-0.3136997	-1.338394827	-0.356043371	6	-0.295	0.5653485	-1.28E+00	2.57E-01
ADH-2944(ADH-479)	-0.1059975	-0.1627849	0.17081495	0.23198425	0.615449991	0.122218314	6	0.145	0.278498	1.28E+00	2.57E-01
ADH-2847	-0.0431507	-0.04834885	0.3449411	0.3158594	0.243360847	-0.144015254	6	0.111	0.21372941	1.28E+00	2.58E-01
ADH-2078	-0.1647275	-0.26835765	-0.04314895	-0.1885715	0.325534121	-0.702507645	6	-0.174	0.3332199	-1.28E+00	2.58E-01
ADH-951	0.37427055	0.28050325	0.21997515	-0.1064335	-0.281835493	0.36355697	6	0.142	0.27190273	1.28E+00	2.58E-01
ADH-1825	0.04815985	-0.0761631	0.25410035	-0.1149255	0.352779934	0.108172791	6	0.095	0.18302771	1.28E+00	2.58E-01
70D_10	-0.10895395	-0.12428605	0.086512	-4.41E-05	-0.313999226	0.016976217	6	-0.074	0.1420284	-1.28E+00	2.58E-01
Genomic_DNA	0.02812485	-0.2207849	0.0364757	-0.4625385	-0.061261895	0.048599259	6	-0.105	0.20222906	-1.27E+00	2.58E-01
ADH-83	-0.0685738	0.1417612	0.0471306	-0.0913581	-0.856150474	-0.293296931	6	-0.187	0.35920307	-1.27E+00	2.59E-01
ADH-944	0.1427845	0.2027724	0.086164	-0.23013165	0.041396257	0.42671443	6	0.112	0.21491303	1.27E+00	2.59E-01
ADH-3076(ADH-2578)	0.03321765	-0.17318425	0.08268955	-0.1220467	-0.056236941	-0.060073994	6	-0.049	0.09490415	-1.27E+00	2.59E-01
ADH-918	-0.2296693	-0.18752555	0.02818875	-0.2269566	0.060314742	0.085243456	6	-0.078	0.15115685	-1.27E+00	2.60E-01
ADH-2535	-0.0198115	0.01905535	0.01874735	-0.0616449	0.222401757	0.16990963	6	0.058	0.11223067	1.27E+00	2.61E-01
ADH-2027	0.0691089	-0.04919485	-0.0219524	0.01714055	-0.115711441	-0.172556587	6	-0.046	0.08797749	-1.27E+00	2.61E-01
ADH-2781	-0.06768435	-0.1544257	0.31098785	0.4175622	1.787381052	-0.035362867	6	0.376	0.72737557	1.27E+00	2.61E-01
ADH-458	-0.0138284	-0.3035744	-0.18017895	-0.36896095	-0.160762423	0.291047444	6	-0.123	0.23712973	-1.27E+00	2.61E-01
ADH-2163	0.07716125	-0.0535524	0.2590567	0.24165735	-0.230895523	0.638714934	6	0.155	0.30026155	1.27E+00	2.61E-01
ADH-789	0.022827	0.1077937	-0.06758975	0.18247365	0.743622202	-0.049399125	6	0.157	0.3027337	1.27E+00	2.61E-01
ADH-1756	0.02168585	-0.1402979	0.1175983	-0.76648585	-0.146411398	-0.056432036	6	-0.162	0.3127865	-1.27E+00	2.61E-01
ADH-375	0.1356691	0.11542285	-0.22564	0.5454335	0.786759217	-0.139934886	6	0.203	0.39282956	1.27E+00	2.61E-01
ADH-2602	0.07058665	-0.09459095	-0.0616293	-0.09354095	-1.087797819	-0.061536941	6	-0.221	0.42881528	-1.26E+00	2.62E-01
ADH-2737	0.13210625	0.04829655	-0.12015535	-0.2914116	-0.229347297	-0.041151873	6	-0.084	0.16216779	-1.26E+00	2.62E-01
ADH-1502	0.0128964	-0.04701585	-0.36466995	-0.0270402	0.106957074	-0.206164521	6	-0.088	0.16975971	-1.26E+00	2.62E-01
ADH-2587	-0.01154895	0.03433505	0.052557	-0.0503606	-0.306829964	-0.132164661	6	-0.069	0.1339068	-1.26E+00	2.63E-01
ADH-767	0.03760065	0.0381182	0.1683445	0.00079535	-0.085326933	0.596679661	6	0.126	0.24462433	1.26E+00	2.63E-01
p17	0.0296462	0.08805055	0.020947	-0.1235482	0.143086626	0.540267044	6	0.116	0.22600521	1.26E+00	2.63E-01
ADH-2243	0.0040232	-0.09420835	0.0938275	0.20032525	0.020144058	0.082759781	6	0.051	0.09938325	1.26E+00	2.63E-01
Genomic_DNA	-0.1860091	-0.02676735	-0.18053795	-0.443744	0.166768711	0.019868466	6	-0.108	0.21095837	-1.26E+00	2.64E-01
Genomic_DNA	-0.14907785	-0.05670555	-0.0242315	-0.5175843	0.084427589	0.004081486	6	-0.110	0.2138528	-1.26E+00	2.64E-01
ADH-2891	0.0062268	-0.0747151	0.15224165	-0.15845685	-0.093546	-0.31420471	6	-0.080	0.1565816	-1.26E+00	2.64E-01
ADH-2463	0.0344811	0.0215442	-0.1661821	-0.22613395	-0.350274043	0.125205436	6	-0.094	0.18234788	-1.26E+00	2.64E-01
ADH-164	-0.00643425	0.027406	-0.02644055	0.0636532	0.455472999	0.042517678	6	0.093	0.180694	1.26E+00	2.64E-01
ip5	-0.0133353	0.02802485	-0.433449	-0.53481935	0.106957074	0.01104543	6	-0.139	0.27205521	-1.25E+00	2.65E-01
ADH-2497	0.19836715	0.01126585	-0.2902256	-0.36740375	-0.724688582	0.105266461	6	-0.178	0.34786503	-1.25E+00	2.66E-01
hairy_07	0.0321592	0.08586485	0.1156931	-0.04877325	0.255379295	-0.072246383	6	0.061	0.12002395	1.25E+00	2.66E-01
ADH-1359	0.1373898	-0.0156217	0.0257997	-0.1293123	0.146856677	0.513839124	6	0.113	0.22148394	1.25E+00	2.66E-01
ADH-1124	0.0119706	-0.02846535	-0.05926065	-0.2214	-0.402484942	0.124657877	6	-0.096	0.18757199	-1.25E+00	2.66E-01
ADH-1081	0.0728063	-0.10602625	0.06500145	-0.31019095	-0.561983447	0.051071314	6	-0.132	0.25751952	-1.25E+00	2.66E-01
ADH-326	0.2498307	0.2084019	0.3726695	-0.0178293	-0.335390218	0.351708409	6	0.138	0.27077088	1.25E+00	2.66E-01
Genomic_DNA	-0.1950605	-0.05654075	-0.19168295	-0.5298449	0.22178752	-0.012395337	6	-0.127	0.24933957	-1.25E+00	2.66E-01
ip6	-0.0578026	-0.0885662	0.16420575	0.2699731	0.872242149	-0.043298804	6	0.186	0.36492709	1.25E+00	2.67E-01
Hsp-23	-0.0786358	-0.10458375	0.23335025	0.11832055	0.030648582	0.618652043	6	0.136	0.26750331	1.25E+00	2.67E-01
ADH-2871	0.1027772	0.09670505	-0.0570945	0.19118005	1.004079175	-0.098972735	6	0.206	0.40545684	1.25E+00	2.68E-01
ADH-457	0.02669	-0.10339575	-0.01013555	0.0452033	-0.318195431	-0.048534042	6	-0.068	0.13368545	-1.25E+00	2.68E-01
Genomic_DNA	-0.17096535	-0.05332955	-0.0954073	-0.72747575	0.175794357	-0.056060306	6	-0.155	0.30367233	-1.25E+00	2.68E-01
Hsp-37	0.06620545	0.0654117	-0.28138725	-0.29339175	0.106957074	-0.269844294	6	-0.101	0.19847378	-1.25E+00	2.68E-01
ADH-2114	0.36745925	0.00594415	-0.12694325	0.18138935	0.106957074	0	5	0.107	0.1859533	1.29E+00	2.68E-01
ADH-1621	-0.0522406	-0.17312445	0.1128315	-0.0767606	-0.164333059	0.019088566	6	-0.056	0.10958224	-1.25E+00	2.68E-01
Genomic_DNA	-0.19558095	-0.0496344	-0.22443505	-0.5166454	0.270319393	-0.071661475	6	-0.131	0.25800055	-1.25E+00	2.68E-01
ADH-2026	-0.17912185	-0.1734026	-0.16885955	-0.0167175	-0.225455818	0.234623755	6	-0.088	0.17331838	-1.25E+00	2.68E-01
ADH-1433	0.0389178	0.1018451	0.11811295	0.15627675	-0.179126445	0.149723974	6	0.064	0.12646196	1.25E+00	2.68E-01
ADH-1618	-0.0486869	0.12199005	0.0838775	-0.00296005	-0.682235801	-0.489943025	6	-0.170	0.33379022	-1.25E+00	2.68E-01
ADH-1452	-0.1438095	-0.28045075	-0.23266345	0.21650215	-0.0896222	-0.01412381	6	-0.091	0.17844765	-1.24E+00	2.68E-01
ADH-3003(ADH-1201)	-0.12339935	-0.1182455	0.11887545	0.4747557	1.061170024	-0.007469583	6	0.234	0.46163741	1.24E+00	2.69E-01
ADH-1345	-0.04981465	-0.1299309	0.0708376	0.0752561	-0.600053218	-0.122672454	6	-0.126	0.24892016	-1.24E+00	2.70E-01
ADH-841	-0.1459975	-0.66873295	0.07197575	0.07586565	-0.231384691	0.030263906	6	-0.145	0.28577488	-1.24E+00	2.70E-01
ADH-285	-0.0157876	0.047267	-0.06998205	-0.08394645	0.00130875	-0.56543974	6	-0.114	0.22609129	-1.24E+00	2.70E-01
ADH-1729	-0.0619235	-0.11046935	0.1242879	-0.2766978	-0.508369243	0.103694415	6	-0.122	0.2402288	-1.24E+00	2.70E-01
ADH-1666	-0.1204983	-0.1353803	0.109062	0.1068638	0.533382895	0.270145057	6	0.127	0.25158029	1.24E+00	2.70E-01
ADH-1583	0.040595	-0.18482795	-0.13563445	-0.05642695	-0.891829794	0.122410319	6	-0.184	0.36440843	-1.24E+00	2.70E-01
ADH-50	0.07264315	-0.32951365	-0.05833145	-0.1732361	-1.362591701	0.160453438	6	-0.282	0.55737414	-1.24E+00	2.71E-01
ADH-1074	-0.179781	-0.07839095	0.0031244	-0.0311897	-0.103356401	0.099068202	6	-0.048	0.09578983	-1.24E+00	2.71E-01
Genomic_DNA	-0.1650836	-0.05883195	-0.10104535	-0.57506475	0.194437516	-0.055878089	6	-0.127	0.2513616	-1.24E+00	2.71E-01
ADH-1332	0.01342215	0.10428015	-0.19069275	-0.0842021	0.00387528	-0.267094291	6	-0.070	0.13885601	-1.24E+00	2.71E-01
ADH-1393	-0.1706685	-0.1883003	-0.02625995	0.15947755	0.025217846	-0.326326147	6	-0.088	0.17410837	-1.24E+00	2.72E-01
Genomic_DNA	-0.18278675	-0.0539915	0.03242825	-0.50547545	0.042291121	0.023998135	6	-0.107	0.21270844	-1.24E+00	2.72E-01
ADH-2603	-0.20302135	-0.31120355	-0.11477555	-0.13345015	0.397556351	-0.789658331	6	-0.192	0.38170505	-1.23E+00	2.72E-01
ADH-1325	-0.0042934	-0.01762495	0.0234803	0.0426428	-0.349265395	-0.148390006	6	-0.076	0.14995675	-1.23E+00	2.72E-01
ADH-2103	-0.07079795	0.0417539	0.02933195	0.0409421	-0.411311903	-0.168257996	6	-0.090	0.17803312	-1.23E+00	2.72E-01
ADH-2384	-0.04541135	0.10495315	-0.33850265	-0.0726558	0.106957074	-0.478860376	6	-0.121	0.23934932	-1.23E+00	2.72E-01
ADH-91	0.01227415	-0.14081835	0.1175069	-0.0793532	-0.388782157	-0.04033226	6	-0.087	0.17197827	-1.23E+00	2.72E-01
ADH-372	0.13393395	0.10919995	-0.4023651	0.52254365	0.106957074	0.656198245	6	0.188	0.37292363	1.23E+00	2.72E-01
ADH-2383	-0.14620195	0.02041055	-0.06774325	0.0856743	-0.540716153	-0.027594779	6	-0.113	0.22389953	-1.23E+00	2.72E-01
Genomic_DNA	-0.19699645	0.37619325	-0.0993492	-0.5068099	-1.046022616	0.005358926	6	-0.245	0.48626327	-1.23E+00	2.73E-01
ADH-2782	0.08154795	-0.1203483	-0.06110675	-0.0012395	-1.03269054	-0.107636363	6	-0.207	0.41134623	-1.23E+00	2.73E-01
Genomic_DNA	-0.15985035	-0.04520035	-0.2212287	-0.53812145	0.193482557	0.019912164	6	-0.125	0.24897483	-1.23E+00	2.73E-01
ADH-2174	-0.14780515	-0.1685179	0.07236165	-0.197441	0.205526927	-0.476366151	6	-0.119	0.23625487	-1.23E+00	2.73E-01
ADH-3024(ADH-1241)	0.0266609	-0.36574195	0.19224255	0.03108965	-0.31373175	-0.254126499	6	-0.114	0.22694633	-1.23E+00	2.74E-01
Genomic_DNA	-0.19509825	-0.05419765	0.06673115	-0.51755335	0.054981265	-0.01901361	6	-0.111	0.2205374	-1.23E+00	2.74E-01
ADH-1278	0.02410635	0.0352682	-0.0045031	0.0228775	-0.43639361	-0.220777572	6	-0.097	0.19266329	-1.23E+00	2.74E-01
ADH-2962(ADH-578)	-0.02104215	-0.09141845	0.1750712	-0.1299651	-0.807827153	-0.128556003	6	-0.167	0.33392737	-1.23E+00	2.74E-01
ADH-629	-0.14166525	-0.2144034	-0.01422425	0.09138485	-0.241529148	0.08062126	6	-0.073	0.14641572	-1.23E+00	2.75E-01
ADH-611	0.01238815	0.2243427	-0.00950585	-0.03557635	-0.70425836	-0.639241922	6	-0.192	0.38348982	-1.23E+00	2.75E-01
ADH-272	0.0737869	0.02875195	-0.13546885	0.36856935	0.648629115	-0.081367394	6	0.150	0.30064431	1.23E+00	2.75E-01
ADH-1799	0.06758495	-0.08679435	-0.16538235	0.19271085	-0.323434852	-0.293293523	6	-0.101	0.20272482	-1.23E+00	2.75E-01
Genomic_DNA	-0.1900281	-0.0458065	-0.17076995	-0.5115855	0.188274137	0.019009085	6	-0.118	0.23692534	-1.22E+00	2.75E-01
ADH-1867	-0.018844	0.00774425	0.09123525	0.1388753	0.300891875	-0.098725418	6	0.070	0.14052962	1.22E+00	2.76E-01
ADH-1351	-0.0266485	0.00460645	-0.24204325	0.03905595	-1.441170725	-0.053840471	6	-0.287	0.57404244	-1.22E+00	2.76E-01
ADH-2974(ADH-812)	-0.1475973	-0.17199385	0.00960535	0.09038475	0.048819681	-0.6753922	6	-0.141	0.2824293	-1.22E+00	2.76E-01
ADH-48	0.0044943	-0.03180195	0.3423781	-0.0331652	0.306111721	-0.043476698	6	0.091	0.18194954	1.22E+00	2.76E-01
ADH-1847	-0.0732291	-0.68541055	0.0070349	0.08198345	-0.319978464	0.086490432	6	-0.151	0.3019448	-1.22E+00	2.76E-01
Genomic_DNA	-0.1690004	-0.04488905	-0.21507825	-0.54895155	0.260582706	-0.070513295	6	-0.131	0.26366906	-1.22E+00	2.77E-01
ADH-1236	-0.01564225	-0.2229555	-0.0967848	0.15603255	-0.784881951	-0.016420654	6	-0.163	0.32854122	-1.22E+00	2.77E-01
ADH-2246	0.09433085	0.08864925	-0.06100535	-0.13199425	-0.313504271	-0.137294031	6	-0.077	0.15468907	-1.22E+00	2.78E-01
ADH-2116	0.2024283	0.10001255	0.11924125	0.08769045	-0.255265434	1.061143906	6	0.219	0.44176022	1.22E+00	2.78E-01
Genomic_DNA	-0.19336195	-0.20721145	-0.03024005	-0.39963285	0.191470666	0.022210418	6	-0.103	0.20722004	-1.22E+00	2.79E-01
Genomic_DNA	-0.1687416	-0.05056195	-0.36315285	-0.6210386	0.288966667	-0.01528675	6	-0.155	0.31248741	-1.21E+00	2.79E-01
ADH-1085	-0.0623303	-0.0543049	0.0089852	0.11573925	1.094389713	0.210656048	6	0.219	0.44158531	1.21E+00	2.79E-01
ADH-756	0.0359977	-0.35178715	-0.07695145	-0.20105735	0.106957074	-0.013070744	6	-0.083	0.1681394	-1.21E+00	2.79E-01
ADH-2656	-0.0208246	-0.09966215	0.0768683	0.034549	-0.510130069	-0.109689123	6	-0.105	0.21157322	-1.21E+00	2.79E-01
ADH-1064	-0.025587	0.0895788	-0.0173767	-1.0570374	0.006651814	-0.277328758	6	-0.214	0.43121426	-1.21E+00	2.79E-01
ADH-2094	-0.12651995	-0.02226765	-0.08109835	-0.75016155	0.123029906	-0.049462798	6	-0.151	0.30543551	-1.21E+00	2.80E-01
ADH-495	0.007122	-0.0372048	0.05617645	-0.053478	0.564698451	0.152698567	6	0.115	0.23250759	1.21E+00	2.80E-01
ADH-1542	0.1264001	0.18849665	0.2544734	0.2376982	0.106957074	-0.301895166	6	0.102	0.20634682	1.21E+00	2.80E-01
ADH-1921	-0.01354375	-0.03810515	0.0440479	0.04151275	-0.12430057	-0.336172132	6	-0.071	0.14383017	-1.21E+00	2.80E-01
ADH-1001	0.00675555	0.06207285	-0.0404237	-0.06671835	0.312716305	0.142974079	6	0.070	0.14084266	1.21E+00	2.80E-01
ADH-1282	-0.0311039	0.01469485	0.0849516	-0.22763535	-0.082971612	-0.070979621	6	-0.052	0.10564814	-1.21E+00	2.80E-01
ADH-2310	0.0488151	-0.0347045	0.05369235	0.2903765	0.414861678	-0.150487539	6	0.104	0.21021413	1.21E+00	2.81E-01
Genomic_DNA	-0.17299645	-0.05013515	-0.1239173	-0.3952371	0.19250521	-0.022689394	6	-0.095	0.19337108	-1.21E+00	2.81E-01
ADH-1414	-0.15034825	-0.0778067	0.23295965	-0.2839297	-1.542257923	-0.034848748	6	-0.309	0.62754326	-1.21E+00	2.81E-01
ADH-3028(ADH-1246)	0.0629139	0.0003383	-0.11080055	0.06900375	0.076599279	0.239945759	6	0.056	0.11436543	1.21E+00	2.82E-01
Genomic_DNA	-0.1692437	-0.06299275	-0.1791731	-0.5602138	0.285192176	-0.11313181	6	-0.133	0.27060571	-1.21E+00	2.82E-01
Genomic_DNA	-0.158814	-0.06406165	-0.02685275	-0.74358825	0.106957074	-0.010135266	6	-0.149	0.30350037	-1.21E+00	2.82E-01
ADH-2936(ADH-287)	0.18282615	0.20956825	-0.2479469	-0.09639165	0.437134852	0.252460541	6	0.123	0.24989928	1.21E+00	2.82E-01
ADH-2997(ADH-1188)	0.04710565	0.0262088	-0.04392285	0.2343566	0.761092641	-0.090084078	6	0.156	0.31670392	1.20E+00	2.82E-01
ADH-2057	-0.1212877	0.06168645	-0.1631192	0.02352195	-0.21619801	0.056252874	6	-0.060	0.12172566	-1.20E+00	2.82E-01
ADH-743	0.020537	0.1013428	0.1951765	0.151517	-0.248098198	0.783059483	6	0.167	0.34018563	1.20E+00	2.82E-01
ADH-1250	0.0535872	0.0107376	-0.1183111	0.0313424	-0.181412092	-0.070303075	6	-0.046	0.09303132	-1.20E+00	2.82E-01
ADH-2013	-0.04433345	-0.15641355	0.1468007	-0.1935565	-0.922632957	0.045445823	6	-0.187	0.38156018	-1.20E+00	2.83E-01
ADH-2738	0.0398305	0.0235511	-0.08286105	0.22875595	0.241858157	-0.045866004	6	0.068	0.1375221	1.20E+00	2.83E-01
ADH-1939	-0.09708895	-0.1126016	0.06087645	-0.13107355	0.104161436	-0.876670642	6	-0.175	0.3571562	-1.20E+00	2.83E-01
ADH-913	0.07426275	-0.20321745	-0.0550037	0.0036239	-1.020452116	-0.011296989	6	-0.202	0.41144701	-1.20E+00	2.83E-01
ADH-1876	-0.029808	-0.08625515	0.13139715	-0.1599487	-0.391999605	0.011603607	6	-0.088	0.17834586	-1.20E+00	2.83E-01
Genomic_DNA	-0.18454685	-0.0412421	-0.0880005	-0.35527125	0.188690839	-0.046491421	6	-0.088	0.1795673	-1.20E+00	2.85E-01
Genomic_DNA	-0.1778309	-0.20205445	-0.13270965	-0.4908961	0.276642	-0.011337801	6	-0.123	0.25174591	-1.20E+00	2.85E-01
ADH-474	0.02200595	0.0558321	-0.009723	-0.0787791	0.101904793	0.40743898	6	0.083	0.17020362	1.20E+00	2.85E-01
ip22	0.0109315	-0.02309885	0.0072363	-0.1328759	-0.542696516	0.033203371	6	-0.108	0.22097534	-1.20E+00	2.85E-01
ADH-573	-0.04048975	0.03742045	-0.0297947	0.3970207	1.400920946	-0.079123333	6	0.281	0.57561316	1.20E+00	2.85E-01
Genomic_DNA	-0.1899903	-0.05568845	-0.2922914	-0.56852485	0.291242769	-0.028037148	6	-0.141	0.28807565	-1.20E+00	2.86E-01
ADH-2056	-0.05996425	0.0348196	-0.3707342	-0.48546965	-0.528307856	0.377361768	6	-0.172	0.35265805	-1.20E+00	2.86E-01
ADH-1856	0.11093645	0.1512156	-0.22038145	0.28591455	1.504687043	-0.032709188	6	0.300	0.6149542	1.19E+00	2.86E-01
ADH-3008(ADH-1207)	0.00711725	0.0495545	-0.0089031	-0.0355134	0.516038481	0.078442538	6	0.101	0.20733591	1.19E+00	2.86E-01
ADH-2064	0.0825741	-0.1244153	0.06735765	-0.0978851	-0.925052081	-0.097603692	6	-0.183	0.3746512	-1.19E+00	2.86E-01
ADH-552	-0.02297165	-0.13940645	-0.1087545	-0.21124155	-1.13003482	0.24256772	6	-0.228	0.46893198	-1.19E+00	2.87E-01
ADH-1917	0.10114515	0.16895035	0.1549576	0.01024705	-0.091534409	-0.033644327	6	0.052	0.10618163	1.19E+00	2.87E-01
ADH-1381	-0.0097436	-0.06570025	0.21425435	0.1200208	-0.087268308	0.787842658	6	0.160	0.3285189	1.19E+00	2.87E-01
ADH-3070(ADH-1854)	-0.1794198	-0.11776295	0.0176659	0.16375745	0.386281351	0.732558413	6	0.167	0.34390354	1.19E+00	2.87E-01
ADH-939	0.03045765	0.03005715	0.16253105	-0.1521668	0.079097761	0.243572289	6	0.066	0.13503526	1.19E+00	2.88E-01
ADH-987	0.1183477	-0.15019945	0.2677543	-0.43634095	-0.301389944	-0.289664785	6	-0.132	0.27165537	-1.19E+00	2.88E-01
ADH-206	0.02864925	-0.17752885	0.0683466	0.0049215	-0.586365725	-0.049812827	6	-0.119	0.24449866	-1.19E+00	2.88E-01
Genomic_DNA	-0.17652815	-0.04983515	-0.34857945	-0.2676703	0.232826745	0.000546565	6	-0.102	0.2093548	-1.19E+00	2.88E-01
ADH-1462	-0.0062662	0.1746453	-0.0028607	-0.03077835	0.106957074	0	5	0.048	0.08839125	1.22E+00	2.89E-01
ADH-2004	-0.1499345	-0.19304845	-0.24655535	-0.4704434	-0.159396208	0.391204941	6	-0.138	0.28495309	-1.19E+00	2.89E-01
ADH-19	0.03980585	0.0212129	0.02177775	-0.16339525	0.251188828	0.564543142	6	0.123	0.25335407	1.18E+00	2.89E-01
ADH-167	0.0494054	0.01858655	0.24992065	0.4224884	0.106957074	-0.217095862	6	0.105	0.21730554	1.18E+00	2.90E-01
ADH-2749	0.01777895	0.07007565	-0.09670085	0.29525175	1.2845085	-0.052611091	6	0.253	0.52350245	1.18E+00	2.90E-01
ADH-2196	0.00548855	0.11472985	0.25700885	0.18454655	-0.043500763	-0.109656967	6	0.068	0.1409916	1.18E+00	2.90E-01
ADH-916	0.12998675	-0.04044145	-0.1268237	0.01131065	-0.449518986	-0.091748737	6	-0.095	0.19575668	-1.18E+00	2.90E-01
ADH-2547	-0.0468236	-0.2517121	0.16265335	0.55594475	0.570141991	-0.014102215	6	0.163	0.33691155	1.18E+00	2.90E-01
ADH-836	0.0170266	0.0394402	-0.17646375	-0.13652305	0.111186784	-0.339742945	6	-0.081	0.16744833	-1.18E+00	2.90E-01
ADH-2001	-0.0487158	0.10609415	0.07381725	-0.0128435	-0.683202654	-0.307738326	6	-0.145	0.30126732	-1.18E+00	2.90E-01
ADH-517	0.0066654	0.04368935	0.20547575	0.03415805	-0.11151767	0.13989611	6	0.053	0.10995857	1.18E+00	2.90E-01
ADH-960	-0.151258	-0.21160645	-0.04510785	0.2583626	-0.642865221	-0.058585307	6	-0.142	0.29408601	-1.18E+00	2.91E-01
ADH-276	0.01291835	-0.09129295	0.08381145	-0.0609017	-1.029857801	-0.110153281	6	-0.199	0.41322675	-1.18E+00	2.91E-01
ADH-1664	-0.012955	0.0993261	-0.13756815	-0.08965145	0.386510562	0.599457437	6	0.141	0.29212932	1.18E+00	2.91E-01
Genomic_DNA	-0.18032315	-0.0641444	-0.14259275	-0.54002585	0.201267056	0.013033165	6	-0.119	0.24681675	-1.18E+00	2.91E-01
ADH-1655	-0.06495595	-0.2064909	0.35893135	-0.2296036	-0.157600985	-0.562731044	6	-0.144	0.29864402	-1.18E+00	2.91E-01
70D_17	-0.10058805	-0.15208225	-0.0092271	0.00983025	-0.499868976	0.127005761	6	-0.104	0.21648951	-1.18E+00	2.92E-01
ADH-2903	-0.14341275	-0.6424781	0.0163195	-0.14631235	0.086432293	0.050714764	6	-0.130	0.26981093	-1.18E+00	2.92E-01
Genomic_DNA	-0.18750705	-0.04130235	-0.1867931	-0.48220835	0.228237171	-0.012224154	6	-0.114	0.23624066	-1.18E+00	2.92E-01
ADH-245	-0.1398099	-0.24713225	-0.0450578	0.1737344	-0.327995631	0.047465463	6	-0.090	0.18670064	-1.18E+00	2.92E-01
ADH-2658	-0.05846495	0.0095675	-0.05402345	-0.0702084	0.077935371	-0.082597692	6	-0.030	0.0616205	-1.18E+00	2.92E-01
ADH-505	-0.01102625	-0.18071015	0.02666465	0.02086495	-0.239737149	0.036347448	6	-0.058	0.12048394	-1.18E+00	2.92E-01
ADH-3030(ADH-1259)	-0.1731096	-0.1122217	0.1024076	0.1063114	0.289493602	0.610709695	6	0.137	0.28568255	1.18E+00	2.92E-01
runt_04	0.0398875	0.0475392	-0.0085674	0.0531765	0.347906935	-0.065626158	6	0.069	0.14386692	1.18E+00	2.93E-01
ADH-2167	0.16088985	0.3255534	-0.3755933	-0.1123896	-0.570016593	-0.46454986	6	-0.173	0.35982732	-1.18E+00	2.93E-01
Genomic_DNA	-0.176483	-0.0521937	-0.0531901	-0.4702439	0.164283265	-0.020918721	6	-0.101	0.21142069	-1.18E+00	2.93E-01
Genomic_DNA	-0.1729164	-0.06636075	-0.2302635	-0.5168721	0.260873751	-0.015421243	6	-0.123	0.25739896	-1.18E+00	2.93E-01
ADH-1813	-0.04871425	0.00942585	0.0303878	-0.24419475	0.070818534	-1.046612286	6	-0.205	0.42702089	-1.17E+00	2.93E-01
ADH-911	-0.1850762	-0.0635418	0.17844675	0.2704489	0.51955777	0.012564089	6	0.122	0.25454793	1.17E+00	2.93E-01
Hsp-132	-0.2053422	-0.4237809	-0.06621045	-0.1017226	-0.029732663	0.218590111	6	-0.101	0.21142455	-1.17E+00	2.93E-01
ADH-1410	0.0095374	0.00046685	0.00214895	0.01637235	-0.189268812	-0.069968073	6	-0.038	0.08026304	-1.17E+00	2.93E-01
ADH-1483	-0.0719384	-0.0373755	-0.1643484	-0.27789125	0.051358305	0.100319262	6	-0.067	0.13918154	-1.17E+00	2.94E-01
ADH-2864	-0.0301108	0.011103	0.02292905	0.0329556	0.045475623	0.563393021	6	0.108	0.22477705	1.17E+00	2.94E-01
Genomic_DNA	-0.1776252	-0.0543552	-0.0411187	-0.66788165	0.139867416	-0.004762774	6	-0.134	0.28057371	-1.17E+00	2.94E-01
Genomic_DNA	-0.1699836	-0.06096075	-0.1043519	-0.5022357	0.200550316	-0.022735149	6	-0.110	0.22975651	-1.17E+00	2.94E-01
ADH-1223	0.1248495	0.0448854	-0.13091515	-0.0853394	0.371242329	0.216376775	6	0.090	0.18860825	1.17E+00	2.94E-01
ADH-1544	0.1270028	0.0550227	0.03435735	0.0155975	0.106957074	-0.103881385	6	0.039	0.0819799	1.17E+00	2.95E-01
ADH-1803	-0.0722368	-0.19716885	0.03928655	0.16407015	-0.113803736	-0.280062583	6	-0.077	0.16042994	-1.17E+00	2.95E-01
ADH-1311	0.0552928	0.03450095	0.03424055	0.1166886	0.876811763	-0.102682304	6	0.169	0.35404083	1.17E+00	2.95E-01
ADH-171	0.03585575	-0.05480035	0.014308	-0.01005165	0.123131603	0.069628972	6	0.030	0.06215962	1.17E+00	2.95E-01
ADH-1094	-0.0408071	-0.08842245	0.010042	0.0470886	-1.092875517	-0.085312201	6	-0.208	0.43655947	-1.17E+00	2.95E-01
ADH-1977	0.0660528	0.12993255	-0.03207665	0.9461704	0.106957074	-0.115613629	6	0.184	0.3847416	1.17E+00	2.95E-01
ADH-2734	0.3021209	0.2728149	-0.0191739	-0.12051805	-0.186157893	0.80815799	6	0.176	0.36934461	1.17E+00	2.95E-01
PC10	0.1836893	0.16165415	-0.1846872	0.0506799	0.621125475	-0.043025068	6	0.132	0.27580113	1.17E+00	2.95E-01
ADH-2518	-0.4506649	-0.43332255	-0.2124835	0.44818265	-0.214697602	-0.078646051	6	-0.157	0.32905502	-1.17E+00	2.95E-01
ADH-1787	-0.0719964	-0.1571109	0.10259715	0.12384095	-0.230160541	-0.211123101	6	-0.074	0.15519529	-1.17E+00	2.96E-01
ADH-2775	0.09885875	0.0323181	0.10626635	-0.0545518	-0.425538082	-0.925461579	6	-0.195	0.40871382	-1.17E+00	2.96E-01
ADH-526	0.0142256	0.12235675	-0.100118	0.25075225	1.61042137	-0.042711628	6	0.309	0.64959934	1.17E+00	2.96E-01
ADH-1510	0.0494054	0.01858655	0.24992065	0.4224884	0.106957074	-0.222603349	6	0.104	0.21894388	1.16E+00	2.97E-01
ADH-1569	-0.01770865	0.03714505	-0.14476715	0.1404041	-0.362000459	-0.156462002	6	-0.084	0.17644005	-1.16E+00	2.97E-01
ADH-1672	-0.15653665	-0.10454075	0.0572721	-0.14701155	-0.059786473	0.102127644	6	-0.051	0.10813872	-1.16E+00	2.97E-01
ADH-1754	-0.1184232	-0.2285267	0.19282085	-0.2636915	-0.460262968	0.155346651	6	-0.120	0.2537235	-1.16E+00	2.97E-01
Genomic_DNA	-0.1792282	-0.0369954	-0.12085005	-0.51282405	0.18703598	-0.001871551	6	-0.111	0.23342046	-1.16E+00	2.97E-01
ADH-202	-0.22031715	-0.1828089	0.05024125	0.15650675	0.020559736	-0.530318055	6	-0.118	0.24800503	-1.16E+00	2.98E-01
ADH-1903	-0.11443015	-0.1742797	-0.0226953	-0.8957183	0.289350765	-0.192975392	6	-0.185	0.39028977	-1.16E+00	2.98E-01
ADH-1339	0.04582655	0.01210185	-0.0018053	0.1097564	0.572841214	-0.072886821	6	0.111	0.23403704	1.16E+00	2.98E-01
ADH-1790	-0.0461354	-0.04680315	0.02405425	0.10335975	0.428335319	0.043301595	6	0.084	0.17789627	1.16E+00	2.98E-01
ADH-1548	0.1584851	0.08561275	-0.0823958	-0.07960645	0.035452662	0.556754862	6	0.112	0.23707611	1.16E+00	2.98E-01
ADH-177	-0.0330377	-0.02288615	0.03183095	0.0702837	0.370605466	0.013065635	6	0.072	0.15118897	1.16E+00	2.98E-01
ip34	0.05945395	-0.14359565	-0.45650785	0.0172824	-0.061042241	0.034247185	6	-0.092	0.19354855	-1.16E+00	2.98E-01
ADH-1232	0.02200605	0.1371798	0.1846662	0.33728695	-0.167141043	-0.015363891	6	0.083	0.17544202	1.16E+00	2.98E-01
Hsp-54	0.2467829	0.17298675	0.09935575	-0.256335	-0.040454529	0.561120298	6	0.131	0.27589758	1.16E+00	2.99E-01
ADH-1635	0.21427675	0.1450934	-0.0263164	-0.1135492	-0.721138957	-0.610835363	6	-0.185	0.39177774	-1.16E+00	2.99E-01
ADH-1271	0.04221475	0.070807	-0.2020854	0.0626502	-0.191925373	-0.164257786	6	-0.064	0.13489147	-1.16E+00	2.99E-01
ADH-906	0.04497285	0.05143965	0.01337645	-0.3100674	-0.130143976	-0.062364789	6	-0.065	0.13863802	-1.16E+00	3.00E-01
ADH-2130	0.00976005	-0.02589075	0.19237125	-0.4177974	-0.827918677	0.004663229	6	-0.177	0.37651751	-1.15E+00	3.00E-01
ip67	0.0378809	-0.0023691	-0.0124885	-0.47335465	-0.608193461	0.170499378	6	-0.148	0.31406972	-1.15E+00	3.01E-01
ADH-2608	0.156366	0.1362393	-0.0997947	-0.1169067	0.666803113	0.063715388	6	0.134	0.28528494	1.15E+00	3.01E-01
Genomic_DNA	-0.1881706	-0.04996235	0.1091161	-0.5500991	-0.031420466	0.041129719	6	-0.112	0.23681826	-1.15E+00	3.01E-01
ADH-855	0.07510655	-0.06222195	0.01651405	-0.01646935	-0.110199631	-0.112140098	6	-0.035	0.0741176	-1.15E+00	3.01E-01
ADH-2592	-0.0852694	-0.12831815	-0.10027945	0.10005525	0.48565765	0.909870147	6	0.197	0.41827941	1.15E+00	3.01E-01
ADH-1127	-0.06881775	-0.06648225	0.1782908	-0.2833915	-0.937828134	0.053507954	6	-0.187	0.39819744	-1.15E+00	3.01E-01
ADH-1660	-0.106235	-0.02514275	0.1887868	0.0107344	-0.318908763	-0.295175179	6	-0.091	0.19330273	-1.15E+00	3.01E-01
Hsp-33	0.0513193	0.08904225	0.14816975	-0.12890055	-0.025866514	0.21036186	6	0.057	0.12191463	1.15E+00	3.01E-01
ADH-319	0.03866505	0.05629915	0.13607265	-0.1092063	-0.314191981	-0.532387481	6	-0.121	0.25679404	-1.15E+00	3.01E-01
ADH-532	-0.02733595	-0.12642545	-0.2713682	-0.18752295	0.356743011	-1.040283244	6	-0.216	0.45934121	-1.15E+00	3.01E-01
ADH-453	-0.0864957	-0.13070315	0.1592013	-0.0854666	0.021587058	-0.464655848	6	-0.098	0.2079657	-1.15E+00	3.02E-01
ip31	0.02002415	0.1052686	0.0071179	0.11427345	0.216768836	-0.130038717	6	0.056	0.11829017	1.15E+00	3.02E-01
ADH-2186	0.1986969	0.1448984	-0.0131305	-0.28822375	-0.281945877	-1.032941677	6	-0.212	0.45171786	-1.15E+00	3.02E-01
ADH-2392	0.0646786	0.1235925	-0.2118888	-0.06556405	0.999333471	0.292890642	6	0.201	0.42705685	1.15E+00	3.02E-01
Genomic_DNA	-0.16609735	-0.0612454	-0.18241905	-0.53031805	0.233248285	-0.001934864	6	-0.118	0.25160954	-1.15E+00	3.02E-01
ADH-2511	0.0085717	0.0289892	0.1334395	0.10976085	-0.138476353	0.177036506	6	0.053	0.1133937	1.15E+00	3.02E-01
ADH-755	0.10671415	0.1683209	-0.18363675	0.16266735	1.453188948	-0.042962343	6	0.277	0.59192264	1.15E+00	3.03E-01
Genomic_DNA	-0.16523695	-0.0457025	-0.0994098	-0.47263585	0.163982714	0.016984087	6	-0.100	0.21421175	-1.15E+00	3.03E-01
ADH-17	-0.07538815	-0.08294305	-0.0189232	-0.4260891	-0.045514991	0.131890198	6	-0.086	0.1840635	-1.15E+00	3.03E-01
ADH-1518	-0.20015905	-0.1361086	-0.2307787	0.10964365	0.046987592	0.013384979	6	-0.066	0.14141045	-1.15E+00	3.04E-01
ADH-2419	-0.01394835	-0.02110895	0.0853656	-0.04246735	0.106957074	0.86428273	6	0.163	0.3488234	1.15E+00	3.04E-01
Genomic_DNA	-0.132847	-0.3581107	-0.0050944	-0.45997885	0.244334312	-0.009816879	6	-0.120	0.25711091	-1.15E+00	3.04E-01
ADH-1424	-0.02191955	0.0425709	-0.01889765	-0.275148	0.106957074	-1.021723485	6	-0.198	0.42389323	-1.14E+00	3.04E-01
ADH-2240	0.0379269	0.002723	-0.00161145	-0.07500515	0.106957074	0.185472134	6	0.043	0.0915989	1.14E+00	3.05E-01
ADH-2528	-0.2390894	-0.0351732	0.41394755	-0.14805075	-0.570831041	-0.354673376	6	-0.156	0.33405434	-1.14E+00	3.05E-01
ADH-66	0.0161723	0.01578335	-0.03151085	-0.0036081	-0.479716034	-0.056765073	6	-0.090	0.19304421	-1.14E+00	3.05E-01
ADH-1174	0.0034771	0.0029676	0.1033696	0.3077795	1.492633368	-0.195854384	6	0.286	0.6134985	1.14E+00	3.06E-01
ADH-1842	-0.01076865	0.0399515	-0.113678	0.0174918	0.395829362	0.169407627	6	0.083	0.17829625	1.14E+00	3.06E-01
ADH-3080(ADH-2682)	0.0494054	0.01858655	0.24992065	0.4224884	0.106957074	-0.229753176	6	0.103	0.22108679	1.14E+00	3.06E-01
ADH-1329	-0.09471855	-0.0479376	-0.02870465	0.19448255	1.042936407	0.12716171	6	0.199	0.42813733	1.14E+00	3.07E-01
ADH-594	-0.1823309	-0.06948945	-0.00239235	0.11759175	0.651394435	0.338712529	6	0.142	0.30644457	1.14E+00	3.07E-01
ADH-2031	0.0230988	0.02114835	-0.04819475	-0.13259105	-0.672964604	0.043900681	6	-0.128	0.27495503	-1.14E+00	3.07E-01
ADH-1841	0.02820805	0.09542875	0.0086742	-0.02516505	0.129673967	-0.046123144	6	0.032	0.06854585	1.14E+00	3.08E-01
ADH-2268	-0.0610563	-0.1520122	-0.0218999	0.17945785	-0.200836228	-0.117494331	6	-0.062	0.13443776	-1.14E+00	3.08E-01
p36	0.05411465	-0.10556285	0.1062346	-0.0126572	-0.152280436	-0.330069116	6	-0.073	0.15833753	-1.14E+00	3.08E-01
ADH-1739	-0.06782235	-0.12883675	0.0728852	-0.0872785	0.106957074	-0.358019114	6	-0.077	0.16622542	-1.13E+00	3.08E-01
ADH-2401	0.173054	0.1200304	-0.0634056	-0.3328766	-0.094116658	-0.972812103	6	-0.195	0.42099978	-1.13E+00	3.08E-01
ADH-1137	0.0259403	0.0044431	0.0051286	-0.5055786	-0.022732667	-0.074506452	6	-0.095	0.20433177	-1.13E+00	3.08E-01
ADH-1653	0.19421215	0.27456305	0.0048948	0.06726435	-0.219560801	0.164975862	6	0.081	0.17530147	1.13E+00	3.09E-01
ADH-664	-0.067813	-0.14055915	0.29111785	0.145305	0.284567523	-0.004162063	6	0.085	0.18337212	1.13E+00	3.09E-01
ADH-2953(ADH-544)	0.1309985	0.07878795	-0.39196235	-0.02621005	0.003877106	-1.172910113	6	-0.230	0.49743521	-1.13E+00	3.10E-01
ADH-1687	0.02235175	0.04695605	-0.1265481	-1.58156425	-0.124396132	0.003592194	6	-0.293	0.63553358	-1.13E+00	3.10E-01
ADH-1409	-0.1270259	-0.15970715	-0.355428	-0.42749535	-0.376771947	0.496987692	6	-0.158	0.34334751	-1.13E+00	3.10E-01
ADH-14	-0.00934465	-0.1361583	0.0454759	-0.05988945	-0.181621613	0.067260902	6	-0.046	0.09925084	-1.13E+00	3.10E-01
ADH-2577	-0.01119775	0.07675625	0.06846075	-0.01713675	-0.987182723	-0.262185726	6	-0.189	0.41000353	-1.13E+00	3.11E-01
runt_25	-0.03737525	0.0034481	0.16969215	0.0445306	0.296065902	-0.083780979	6	0.065	0.1422497	1.13E+00	3.11E-01
ADH-363	-0.1633867	-0.1997945	0.381745	0.5768725	0.976373961	-0.204175023	6	0.228	0.49565715	1.13E+00	3.11E-01
ADH-511	-0.0356628	-0.10052555	0.1673285	0.16976605	0.203198232	-0.037262583	6	0.061	0.13300057	1.13E+00	3.11E-01
ADH-1437	0.00634685	-0.02262625	-0.10049105	0.0739799	0.520309656	0.129138146	6	0.101	0.22008347	1.13E+00	3.12E-01
ADH-2251	0.0160388	0.09795345	0.03676895	-0.1371455	-0.277183139	-0.119729846	6	-0.064	0.13906298	-1.13E+00	3.12E-01
ADH-113	0.05416045	0.1111713	-0.21188825	0.0241504	0.472340314	0.163001341	6	0.102	0.22263517	1.12E+00	3.12E-01
Genomic_DNA	-0.17606755	-0.05621795	-0.1270875	-0.44984575	0.26237802	-0.083657201	6	-0.105	0.2290235	-1.12E+00	3.12E-01
ADH-2	0.0024518	-0.11778135	-0.1535242	-0.2972195	-0.98724119	0.340337553	6	-0.202	0.44069118	-1.12E+00	3.12E-01
ADH-891	0.07529915	0.03447065	0.10595895	-0.0713745	-0.385688353	-0.369517552	6	-0.102	0.22194079	-1.12E+00	3.12E-01
ADH-2860	0.0604137	0.04738075	-0.180256	0.01483565	0.484659083	0.181920124	6	0.101	0.22126564	1.12E+00	3.12E-01
Genomic_DNA	-0.1774598	-0.0677784	-0.1062212	-0.574539	0.278142448	-0.102286333	6	-0.125	0.27258175	-1.12E+00	3.12E-01
ADH-2885	-0.01259185	0.22697575	0.19841415	0.02519255	0.106957074	-0.153541083	6	0.065	0.14223985	1.12E+00	3.12E-01
ADH-2198	0.03955645	0.12757205	-0.11369155	-0.1234269	-0.588868533	-0.030566836	6	-0.115	0.25079151	-1.12E+00	3.13E-01
ADH-1215	-0.11437265	-0.07784195	0.10039485	0.04309245	0.203201068	0.24572533	6	0.067	0.14563993	1.12E+00	3.13E-01
ADH-45	-0.0048725	0.0201367	0.041055	0.3306982	0.959382025	-0.207786863	6	0.190	0.41448575	1.12E+00	3.13E-01
ADH-250	-0.0115999	-0.0174102	0.0707524	0.079685	-0.536342932	-0.24178559	6	-0.109	0.23918244	-1.12E+00	3.13E-01
ADH-1747	0.12269	0.1111149	-0.14650845	-0.1864523	0.283785037	0.776187703	6	0.160	0.35007666	1.12E+00	3.13E-01
ADH-2868	-0.0350679	-0.0099416	-0.0033053	0.13518975	0.949187891	0.016758425	6	0.175	0.38369663	1.12E+00	3.14E-01
ADH-828	0.16458145	0.0050625	-0.31419075	0.07086605	-1.140185218	-0.103319941	6	-0.220	0.48008015	-1.12E+00	3.14E-01
ADH-1395	0.0064429	-0.0692811	-0.09038615	0.21284155	2.101971452	0.166610205	6	0.388	0.84863858	1.12E+00	3.14E-01
ADH-64	0.0354327	0.0370057	0.00141785	-0.0820257	-0.83409582	-0.083045413	6	-0.154	0.33742185	-1.12E+00	3.14E-01
ADH-1209	0.16230735	0.25754185	0.14265965	-0.09398845	0.106957074	-0.14482512	6	0.072	0.15707385	1.12E+00	3.14E-01
ADH-2270	-0.09907465	0.0156834	-0.06030665	0.43646165	0.623871445	-0.069104991	6	0.141	0.30934466	1.12E+00	3.14E-01
ADH-1419	0.4852574	0.0106109	0.0138611	-0.1411424	0.106957074	0.101110267	6	0.096	0.21068557	1.12E+00	3.15E-01
eve_03	0.01572215	-0.01471065	0.1168594	-0.0709039	0.211732762	0.019014271	6	0.046	0.10147433	1.12E+00	3.15E-01
ADH-1350	0.0507318	-0.045771	-0.1984554	0.04452045	-1.152238978	0.018355332	6	-0.214	0.46898604	-1.12E+00	3.15E-01
Genomic_DNA	-0.16790905	-0.0369091	-0.0373309	-0.43941285	0.169776568	-0.040134807	6	-0.092	0.20184081	-1.12E+00	3.15E-01
70D_23	-0.00056355	-0.01976785	0.1300417	0.02296085	0.206480681	-0.061767253	6	0.046	0.10144446	1.12E+00	3.15E-01
ADH-1447	0.00868715	-0.02281845	-0.04770525	0.11149505	0.358140974	0.006629095	6	0.069	0.15164881	1.12E+00	3.15E-01
ADH-1904	0.08241685	0.0577316	-0.0117838	0.06302665	0.370135712	-0.11735465	6	0.074	0.16255937	1.12E+00	3.15E-01
ADH-2454	-0.07343595	0.02316225	-0.1849318	-0.5652667	0.164299726	-0.045498357	6	-0.114	0.24950919	-1.12E+00	3.15E-01
ADH-2879	0.35556075	-0.4179912	-0.0286484	-0.27555125	-1.31901136	0.091639421	6	-0.266	0.58354165	-1.12E+00	3.15E-01
ADH-31	-0.0057826	-0.00421815	-0.17669215	-0.1007641	-0.396225864	0.165024036	6	-0.086	0.19016736	-1.11E+00	3.16E-01
ADH-2055	0.07211595	0.08684725	0.15668335	-0.7760375	-1.396293165	0.097211132	6	-0.293	0.64539199	-1.11E+00	3.16E-01
ADH-1676	-0.0843398	-0.1089494	0.22102345	0.34510365	1.091822497	-0.169858922	6	0.216	0.47506652	1.11E+00	3.16E-01
ADH-1609	-0.09726975	-0.3302162	-0.13817965	0.0035947	0.170110372	-0.057784825	6	-0.075	0.1650306	-1.11E+00	3.17E-01
ADH-1923	0.06599095	0.04018475	-0.077586	-0.17227	-0.171590265	0.023268708	6	-0.049	0.10718205	-1.11E+00	3.17E-01
ADH-1962	-0.00487885	-0.0240222	-0.15587755	0.3107371	1.185714838	0.037050366	6	0.225	0.49509043	1.11E+00	3.17E-01
ADH-1084	0.06420635	-0.08980045	-0.24536295	-0.2506048	-0.567606165	0.287556412	6	-0.134	0.29426549	-1.11E+00	3.17E-01
ADH-1107	0.163253	-0.0695807	-0.1167735	0.05021405	-0.503616448	-0.140658397	6	-0.103	0.22697284	-1.11E+00	3.17E-01
ADH-2229	-0.04920085	-0.04096165	0.0531288	0.1871647	0.699058265	-0.053655004	6	0.133	0.29258642	1.11E+00	3.18E-01
ADH-2564	-0.0124067	-0.014732	0.180025	-0.20065095	-0.252714905	-0.124785951	6	-0.071	0.15641952	-1.11E+00	3.18E-01
eve_07	0.08953715	0.08911405	0.1196232	-0.05854445	0.301192326	-0.131313306	6	0.068	0.15079266	1.11E+00	3.18E-01
Genomic_DNA	-0.0076434	-0.0113956	0.07038665	-0.11891855	0.546510143	0.158505971	6	0.106	0.23467379	1.11E+00	3.18E-01
ADH-786	0.10669935	0.13804805	-0.08543485	0.1236474	0.941931874	-0.156152022	6	0.178	0.39351784	1.11E+00	3.18E-01
ADH-2137	0.1599117	0.0089775	-0.02133295	-0.11629495	-0.752223804	-0.139173001	6	-0.143	0.31671319	-1.11E+00	3.18E-01
Genomic_DNA	-0.16254145	-0.0607855	-0.14447375	-0.55937265	0.218312604	0.011113441	6	-0.116	0.25710972	-1.11E+00	3.18E-01
ADH-832	0.0257598	-0.07551575	-0.1728762	-0.7321435	-1.592720152	0.541932152	6	-0.334	0.73923657	-1.11E+00	3.18E-01
Genomic_DNA	-0.18772765	-0.04479185	-0.1193065	-0.596445	0.25065496	-0.048230735	6	-0.124	0.27556059	-1.10E+00	3.19E-01
ADH-545	0.07598935	0.08565285	-0.1006519	-0.0140246	0.302062807	0.018693128	6	0.061	0.13600965	1.10E+00	3.20E-01
ADH-2809	0.1937464	0.11974335	-0.1715331	-0.01734345	0.505687223	-0.000749188	6	0.105	0.23292268	1.10E+00	3.20E-01
ADH-2943(ADH-469)	0.2268762	0.1968277	0.01753505	-0.20692555	-0.061329728	0.507117087	6	0.113	0.25186472	1.10E+00	3.21E-01
ADH-579	0.5707988	0.1580928	-0.0341929	-0.1424073	0.106957074	0.011703242	6	0.112	0.248516	1.10E+00	3.21E-01
ADH-674	0.0432077	-0.171988	0.2672971	-0.4902551	-0.753454349	0.069227916	6	-0.173	0.38389062	-1.10E+00	3.21E-01
ADH-1768	-0.0142927	-0.02160295	-0.00841925	-0.14130725	0.110301979	-0.408227898	6	-0.081	0.17919617	-1.10E+00	3.21E-01
ADH-1955	-0.06969315	-0.10167135	0.1158453	0.01397905	-0.271218047	-0.035703448	6	-0.058	0.12915582	-1.10E+00	3.21E-01
Genomic_DNA	-0.16614245	-0.06980195	-0.1437805	-0.3889335	0.208068298	0.021485184	6	-0.090	0.19986632	-1.10E+00	3.21E-01
Hsp-75	0.2153205	0.13772495	0.1965455	-0.1133936	-0.157458089	0.166624091	6	0.074	0.16511685	1.10E+00	3.21E-01
ADH-1723	-0.0761719	0.12428885	-0.1959208	0.2436706	1.65987993	0.079501324	6	0.306	0.6810545	1.10E+00	3.21E-01
ADH-417	-0.1229918	-0.061135	-0.0633755	0.3084752	0.087292043	0.700602721	6	0.141	0.31508916	1.10E+00	3.22E-01
ADH-2007	0.0602678	0.05902735	-0.05961075	-0.15071415	0.421270313	0.220271932	6	0.092	0.20438315	1.10E+00	3.22E-01
ADH-1378	0.0705971	0.08200015	0.0371693	0.0494606	-1.267830073	-0.421296181	6	-0.242	0.53852605	-1.10E+00	3.22E-01
ADH-2761	0.02987985	-0.10463285	0.35678005	-0.0091497	-0.09612883	0.539030371	6	0.119	0.26594027	1.10E+00	3.22E-01
ADH-2429	0.10680175	0.0396659	0.01208315	0.1654589	0.889841721	-0.204520673	6	0.168	0.37532871	1.10E+00	3.22E-01
Genomic_DNA	-0.19142625	-0.0342909	0.0837325	-0.35297025	-0.000519854	0.048106535	6	-0.075	0.16635933	-1.10E+00	3.22E-01
ADH-3061(ADH-1708)	-0.01319485	-0.110588	0.14978125	-0.29598285	0.106957074	-0.547966399	6	-0.118	0.26453697	-1.10E+00	3.23E-01
ADH-2457	0.09939935	0.12843095	0.06959905	0.35685465	-0.189946497	0.011848625	6	0.079	0.17719586	1.10E+00	3.23E-01
ADH-2369	0.09822195	0.14314315	-0.2583049	-0.11005535	-0.011768916	-1.09644846	6	-0.206	0.45978629	-1.10E+00	3.23E-01
ADH-2016	0.09912485	-0.05149845	-0.02541885	-0.0743996	0.515294744	0.12747535	6	0.098	0.22013972	1.10E+00	3.23E-01
ADH-1206	-0.00219225	0.39966775	0.13668095	-0.02597505	0.106957074	-0.125834493	6	0.082	0.18246456	1.09E+00	3.24E-01
ADH-640	0.00487085	0.1042217	0.0708505	0.0935263	0.844097668	-0.174176376	6	0.157	0.35189775	1.09E+00	3.24E-01
Genomic_DNA	-0.17805075	-0.0432575	-0.04747835	-0.55768445	0.176552599	-0.012178343	6	-0.110	0.24702086	-1.09E+00	3.24E-01
Genomic_DNA	-0.19823395	-0.0423077	-0.1946814	-0.5162692	0.251627101	0.012056458	6	-0.115	0.25695764	-1.09E+00	3.24E-01
ADH-1662	0.08154315	0.0791505	-0.0314226	-0.00602685	0.2388976	-0.066735447	6	0.049	0.11038054	1.09E+00	3.24E-01
ADH-560	0.0615117	-0.02732635	-0.1610433	-0.03922525	0.341794102	0.522011955	6	0.116	0.26083998	1.09E+00	3.25E-01
ADH-1468	-0.02247665	0.04145755	-0.191748	0.1019008	0.698058373	0.184951212	6	0.135	0.30362411	1.09E+00	3.25E-01
Genomic_DNA	-0.17786515	-0.04540115	-0.2775646	-0.51326585	0.305125865	-0.026319018	6	-0.123	0.27490622	-1.09E+00	3.25E-01
Genomic_DNA	-0.1616769	-0.02997545	-0.1783261	-0.46980515	0.261875883	-0.058841135	6	-0.106	0.2383365	-1.09E+00	3.25E-01
ADH-1040	0.00266035	0.02652865	0.0979	0.0006395	-0.304070197	-0.282417987	6	-0.076	0.17171926	-1.09E+00	3.25E-01
Genomic_DNA	-0.1717045	0.0071489	0.0350727	0.04433805	-1.010544245	-0.006338601	6	-0.184	0.41268838	-1.09E+00	3.25E-01
ADH-1289	0.02804875	-0.0179434	-0.07543145	-0.20186655	0.129687065	-1.609703976	6	-0.291	0.6552441	-1.09E+00	3.26E-01
ADH-1450	0.0687949	-0.0284328	-0.1458964	0.4224884	0.106957074	0.082865431	6	0.084	0.19017156	1.09E+00	3.26E-01
ADH-2950(ADH-504)	0.0034121	0.0591249	0.07544825	-0.0995735	0.090310065	0.059299009	6	0.031	0.07056207	1.09E+00	3.26E-01
ADH-2633	0.0538042	0.0008104	0.0092034	0.03034745	-0.364860581	-0.162253874	6	-0.072	0.16254844	-1.09E+00	3.26E-01
ADH-2596	0.03431085	-1.1015552	0.21168925	0.0991471	-0.235459691	-0.274951504	6	-0.211	0.47598558	-1.09E+00	3.27E-01
ADH-1566	0.0649583	0.2717498	-0.43225265	0.14637595	-0.281421338	-1.402595602	6	-0.272	0.61453381	-1.08E+00	3.27E-01
ADH-61	0.08392535	-0.37264445	0.0212699	-0.06962585	0.106957074	-0.320526637	6	-0.092	0.20729194	-1.08E+00	3.28E-01
ADH-1417	0.14218745	0.04314785	-0.0817947	-0.12090745	0.106957074	0.516970952	6	0.101	0.22837135	1.08E+00	3.28E-01
ADH-2566	-0.2388321	-0.29752165	-0.07531145	0.59851065	-1.176186886	-0.320412302	6	-0.252	0.56844237	-1.08E+00	3.28E-01
ADH-804	0.1045133	-0.0201027	-0.1988914	-0.1229057	0.106957074	-0.335009517	6	-0.078	0.17524633	-1.08E+00	3.28E-01
ADH-997	-0.0919793	-0.0613006	0.0174201	0.084639	-0.333664524	-0.001954728	6	-0.064	0.14565723	-1.08E+00	3.28E-01
ADH-2476	-0.0098215	0.01771505	0.0207155	-0.1497877	-0.046092025	-0.003028713	6	-0.028	0.06414947	-1.08E+00	3.28E-01
ADH-2897	0.2286313	0.25223235	-0.1098749	-0.04467195	0.063023806	0.00139754	6	0.065	0.14730201	1.08E+00	3.28E-01
ADH-2941(ADH-445)	0.0494054	0.01858655	0.24992065	0.4224884	0.106957074	-0.247073479	6	0.100	0.22634987	1.08E+00	3.28E-01
ADH-943	0.12080965	0.0629704	0.05265	-0.0877478	0.554377725	-0.07848596	6	0.104	0.23558913	1.08E+00	3.29E-01
ADH-2548	0.02953515	-0.00270055	0.0493037	-0.0891439	-0.410566155	-0.030059619	6	-0.076	0.17113057	-1.08E+00	3.29E-01
ADH-497	-0.10257005	-0.0183192	0.0926372	-0.2666806	-0.414950623	0.142424422	6	-0.095	0.21417604	-1.08E+00	3.29E-01
ADH-1028	0.02186875	0.0222128	-0.2286766	-0.22628195	0.153295389	-0.160565151	6	-0.070	0.15786557	-1.08E+00	3.29E-01
ADH-1564	-0.00637885	-0.079815	0.0190328	0.13862265	0.295226151	-0.007894682	6	0.060	0.13546587	1.08E+00	3.29E-01
ADH-1492	0.1610025	0.1578303	0.03732175	0.0448571	-0.115423165	-0.008305311	6	0.046	0.10470381	1.08E+00	3.29E-01
ADH-333	-0.1964601	-0.1811907	0.0750236	0.33455805	1.30809663	0.135600263	6	0.246	0.55777695	1.08E+00	3.29E-01
ADH-2296	0.11643995	0.24519995	0.02229425	-0.5414435	-1.506385024	-0.066339907	6	-0.288	0.65452035	-1.08E+00	3.30E-01
Genomic_DNA	-0.1739923	-0.05023095	-0.11725175	-0.57436145	0.262204346	-0.059563658	6	-0.119	0.26979984	-1.08E+00	3.30E-01
PC8	-0.00779995	0.14688505	-0.06789615	0.1598292	0.235704271	-0.101657812	6	0.061	0.13818112	1.08E+00	3.30E-01
ADH-2178	-0.15673545	-0.1599577	-0.13578075	-0.0626518	0.316143359	-0.45886406	6	-0.110	0.24935517	-1.08E+00	3.31E-01
ADH-1526	0.4150119	0.41455935	0.2416184	0.4479004	1.247664047	-0.922807997	6	0.307	0.69923375	1.08E+00	3.31E-01
ADH-2428	-0.04036575	-0.15106605	-0.0557507	0.241102	0.87096764	0.119358847	6	0.164	0.37338	1.08E+00	3.31E-01
p22	0.22558675	0.1435537	0.11112215	0.16892195	0.027527547	-0.238744109	6	0.073	0.16623296	1.08E+00	3.31E-01
ADH-2895	-0.0126717	0.09459535	0.0776509	-0.1189225	-0.389313568	-0.120368506	6	-0.078	0.17814031	-1.07E+00	3.32E-01
Genomic_DNA	-0.1864307	-0.0619476	-0.18673175	-0.3984974	0.281005581	-0.040426931	6	-0.099	0.22549831	-1.07E+00	3.32E-01
ADH-737	-0.01601165	-0.003047	0.015835	0.14743535	0.690498935	-0.080966079	6	0.126	0.28667382	1.07E+00	3.32E-01
ADH-1412	-0.12140755	-0.0322133	-0.0416231	-0.13476085	0.145465296	-0.082954511	6	-0.045	0.10177087	-1.07E+00	3.32E-01
ADH-1045	0.11398265	0.06968325	-0.02394095	-0.00353005	-0.276518494	-0.522100341	6	-0.107	0.24441764	-1.07E+00	3.32E-01
ADH-1910	0.09883605	0.06389415	0.0430654	-0.3253806	-0.572505741	-0.018238996	6	-0.118	0.27039932	-1.07E+00	3.33E-01
Genomic_DNA	-0.2107625	-0.0633367	-0.1514225	-0.44672775	0.227355948	0.04185511	6	-0.101	0.22967812	-1.07E+00	3.33E-01
ADH-1830	0.13473365	0.0821055	-0.0862649	-0.11092445	0.167845362	0.129225233	6	0.053	0.12065896	1.07E+00	3.33E-01
Genomic_DNA	-0.1703351	-0.06581965	-0.11320985	-0.46065975	0.229577602	-0.00997043	6	-0.098	0.22497853	-1.07E+00	3.33E-01
ADH-758	0.10398425	0.01096645	-0.14420815	-0.12317105	0.073010857	-0.598552013	6	-0.113	0.25841364	-1.07E+00	3.33E-01
ADH-1576	-0.1766154	-0.18159425	0.0563147	0.21482915	0.712562035	0.248976542	6	0.146	0.33339943	1.07E+00	3.33E-01
ADH-1506	0.1367846	0.1640081	-0.397322	-0.82062425	-1.370715277	0.465486898	6	-0.304	0.69554632	-1.07E+00	3.34E-01
ADH-1191	0.00759415	0.0050908	-0.09942425	0.07595595	-0.514577218	-0.035303112	6	-0.093	0.21418845	-1.07E+00	3.34E-01
ADH-1119	-0.05024455	-0.0414176	-0.1145825	0.253585	0.752857475	0.051948502	6	0.142	0.32561999	1.07E+00	3.34E-01
ADH-1092	0.41912765	0.1182693	-0.0483296	-0.039488	0.106957074	-0.072384064	6	0.081	0.18502037	1.07E+00	3.34E-01
ADH-1508	-0.0254266	-0.08711265	0.192516	0.1829841	-0.060360413	0.130119079	6	0.055	0.12720432	1.07E+00	3.34E-01
ADH-2826	-0.0621643	-0.0630487	-0.04186715	0.0192333	0.628104221	0.235327305	6	0.119	0.27368325	1.07E+00	3.35E-01
ADH-1456	-0.163462	-0.193991	0.1731089	0.1275482	-0.267196975	-0.154527485	6	-0.080	0.18313761	-1.07E+00	3.35E-01
ADH-1333	-0.0666871	0.0390359	0.10982505	-0.17849	-0.168790712	-0.032033589	6	-0.050	0.1137473	-1.07E+00	3.35E-01
Genomic_DNA	-0.16287925	-0.0647935	-0.1234411	-0.6947703	0.232740314	0.008166024	6	-0.134	0.3081908	-1.07E+00	3.35E-01
ADH-672	0.0352068	-0.19690345	0.0103413	0.1278793	-0.205764808	-0.128940685	6	-0.060	0.13715179	-1.07E+00	3.35E-01
Genomic_DNA	-0.18820815	-0.04141605	-0.00016825	-0.63760345	0.225433989	-0.107656287	6	-0.125	0.28720431	-1.07E+00	3.35E-01
ADH-877	0.06556095	-0.0068375	0.1327258	0.3894026	-0.120568042	-0.003313577	6	0.076	0.17512254	1.07E+00	3.35E-01
ADH-2972(ADH-792)	0.0145443	0.00178045	0.03237845	-0.05276155	0.124647293	0.030215182	6	0.025	0.05780388	1.07E+00	3.36E-01
ADH-2562	0.07818925	0.1478503	-0.1026629	-0.09522425	0.269434377	0.076261985	6	0.062	0.14331612	1.06E+00	3.36E-01
ADH-2474	-0.0005408	0.2024654	0.0835209	-0.0018423	0.059878769	-0.087278618	6	0.043	0.0982188	1.06E+00	3.36E-01
ADH-2346	0.02318145	0.17019625	-0.12927915	-0.13246755	-0.100646771	-0.166949675	6	-0.056	0.12880585	-1.06E+00	3.36E-01
ADH-1855	-0.11096565	-0.03268075	0.14103815	0.024123	-0.088970011	-0.612872623	6	-0.113	0.26086111	-1.06E+00	3.36E-01
Genomic_DNA	-0.1840461	-0.04946825	-0.1685139	-1.14013425	0.317972074	-0.051756501	6	-0.213	0.48929909	-1.06E+00	3.36E-01
p31	0.03377975	-0.01186335	-0.3067093	-0.1192399	0.074275479	-0.028571815	6	-0.060	0.13748003	-1.06E+00	3.36E-01
ADH-191	0.04907755	0.07051355	0.04828405	0.33257135	1.630709622	-0.340698765	6	0.298	0.68721405	1.06E+00	3.36E-01
ADH-2148	0.0028151	-0.1379259	0.01555105	0.0811605	0.296191899	0.117898029	6	0.063	0.14419848	1.06E+00	3.36E-01
ADH-2337	-0.01392605	0.02339375	-0.0405099	0.0756027	-1.092169859	-0.111271744	6	-0.193	0.44485508	-1.06E+00	3.36E-01
ADH-1481	0.22628015	0.22466705	-0.2798969	-0.393222	-0.344088354	-0.162072194	6	-0.121	0.27960568	-1.06E+00	3.36E-01
Genomic_DNA	-0.18266155	-0.06853945	-0.0862263	-0.59469	0.219534583	0.009082705	6	-0.117	0.27016536	-1.06E+00	3.36E-01
ADH-1718	-0.17445185	-0.1207095	-0.31934745	-0.4181967	-0.185224465	0.438999846	6	-0.130	0.2992599	-1.06E+00	3.37E-01
ADH-2447	0.10180825	-0.07532815	-0.13163	-0.058991	-0.100507322	0.034331073	6	-0.038	0.08863971	-1.06E+00	3.37E-01
ADH-28	-0.0399166	-0.2171211	0.0080687	-0.0438051	-0.088145917	0.104507249	6	-0.046	0.10646724	-1.06E+00	3.38E-01
ADH-89	-0.00325895	0.0888068	0.07198265	-0.09666505	0.163462251	0.008345578	6	0.039	0.0896545	1.06E+00	3.38E-01
ADH-2382	-0.01144325	0.052261	-0.1277398	0.0206945	-0.765265333	0.015422114	6	-0.136	0.31447782	-1.06E+00	3.38E-01
ADH-1750	-0.1125699	-0.0565388	-0.01835915	0.40969515	1.927103539	-0.077558427	6	0.345	0.7985519	1.06E+00	3.38E-01
ADH-2650	-0.01155405	-2.1174268	-0.09541985	-0.1554241	0.106957074	0	5	-0.455	0.93476543	-1.09E+00	3.38E-01
ADH-1152	0.01991615	0.0340385	0.05653325	0.1041485	-0.646967636	-0.349959776	6	-0.130	0.30154291	-1.06E+00	3.38E-01
Genomic_DNA	-0.1676571	-0.04946825	-0.02349405	-0.7264864	0.193546144	-0.036856332	6	-0.135	0.31248892	-1.06E+00	3.38E-01
ADH-2719	0.0311702	0.0742593	-0.0495055	-0.0153356	-0.083251461	-0.270459491	6	-0.052	0.12075611	-1.06E+00	3.38E-01
ADH-591	0.0465925	0.0136671	0.06618945	-0.35772415	0.057690489	-0.392998484	6	-0.094	0.21862229	-1.06E+00	3.38E-01
ADH-1220	0.0253295	-0.0501499	0.0707682	-0.03947135	-0.052727521	-0.802580277	6	-0.141	0.32758273	-1.06E+00	3.39E-01
ADH-739	-0.0072821	0.0448994	0.01898855	0.178826	0.885038459	-0.159355659	6	0.160	0.37125158	1.06E+00	3.39E-01
Genomic_DNA	-0.1750471	-0.0703494	-0.25000475	-0.503387	0.293183057	0.013370944	6	-0.115	0.26749271	-1.06E+00	3.39E-01
ADH-533	0.0857465	0.0463802	-0.1440583	0.0692488	0.522761255	0.000872583	6	0.097	0.2245356	1.06E+00	3.39E-01
eve_13	-0.04568245	-0.0482278	0.01223215	0.0782463	0.106957074	0.067248092	6	0.028	0.06600977	1.06E+00	3.39E-01
ADH-1470	-0.3143189	-0.3182319	-0.00749595	0.8651123	3.073242537	0.072407583	6	0.562	1.30422278	1.06E+00	3.40E-01
ADH-649	0.03907145	-0.10000385	0.0181708	-0.02197505	-0.611289333	0.026058042	6	-0.108	0.2515092	-1.06E+00	3.40E-01
Genomic_DNA	-0.16773305	-0.0781229	-0.03206775	-0.62634975	0.214879723	-0.030283233	6	-0.120	0.27869259	-1.05E+00	3.40E-01
Genomic_DNA	-0.1612663	-0.0584883	-0.07919305	-0.5208696	0.20048595	0.004180851	6	-0.103	0.23838965	-1.05E+00	3.40E-01
ADH-1342	-0.09887205	-0.05403225	0.2800716	0.3329444	0.163647972	-0.111360334	6	0.085	0.19870087	1.05E+00	3.41E-01
Genomic_DNA	-0.1623241	-0.03454945	-0.1896726	-0.4413798	0.23697724	0.005844776	6	-0.098	0.22692254	-1.05E+00	3.41E-01
ADH-1080	-0.06080695	-0.20976345	0.08483395	-0.58337655	-0.922663544	0.439968001	6	-0.209	0.48557847	-1.05E+00	3.41E-01
ADH-298	-0.00386155	-0.0456092	-0.1643495	0.15086785	0.584026318	0.15146727	6	0.112	0.2609639	1.05E+00	3.41E-01
ADH-1102	-0.00361565	0.1082354	-0.1763078	-0.0946197	-0.113283837	0.014209707	6	-0.044	0.10301701	-1.05E+00	3.41E-01
Hsp-98	0.0370517	-0.03597185	0.22909655	0.0972627	-0.10039592	0.06597969	6	0.049	0.11378429	1.05E+00	3.41E-01
ADH-2708	0.0494054	0.15987715	0.2124062	-0.3100561	-0.285427449	-0.895416007	6	-0.178	0.41520023	-1.05E+00	3.41E-01
ADH-2418	0.06828195	0.10874845	0.09755595	-0.1931282	-0.570383653	-0.18942111	6	-0.113	0.26375361	-1.05E+00	3.42E-01
Genomic_DNA	-0.18886455	-0.055759	-0.09108515	-0.5132679	0.20265387	0.02851908	6	-0.103	0.24032798	-1.05E+00	3.42E-01
ADH-1875	0.00143185	0.0050301	0.00416045	-0.1673744	-0.140998862	0.061208788	6	-0.039	0.09204421	-1.05E+00	3.42E-01
ADH-2537	-0.08423915	-0.03751335	-0.1973189	-0.1152067	0.298389292	-0.65801193	6	-0.132	0.30908908	-1.05E+00	3.42E-01
ADH-1625	0.05783335	0.3076297	-0.2919356	-0.16871	-0.279157702	-0.235738037	6	-0.102	0.23796598	-1.05E+00	3.43E-01
ADH-2610	-0.1462671	-0.08333455	0.09676995	-0.40279955	-0.64718809	0.306302581	6	-0.146	0.34192905	-1.05E+00	3.43E-01
ADH-2407	-0.02645355	0.01263055	0.0452187	-0.1635877	-0.022046633	-0.028395715	6	-0.030	0.07127151	-1.05E+00	3.43E-01
Genomic_DNA	-0.17391745	-0.04919525	-0.16098595	-0.5186001	0.285057178	-0.04599725	6	-0.111	0.25980785	-1.04E+00	3.45E-01
ADH-536	-0.03162985	0.092057	-0.0781538	-0.04980765	0.284719184	0.138983334	6	0.059	0.1395009	1.04E+00	3.45E-01
ADH-2253	0.0737476	0.04628085	0.0364567	0.0582257	0.052908192	-0.102237315	6	0.028	0.06479687	1.04E+00	3.45E-01
70D_07	-0.02372235	-0.0551329	0.0859188	-0.08397415	-0.886753789	0.035249828	6	-0.155	0.36385491	-1.04E+00	3.45E-01
ADH-297	0.0999046	0.13198665	-0.0300787	-0.1494053	0.007838545	1.003285034	6	0.177	0.41683428	1.04E+00	3.45E-01
ADH-1059	0.17512485	-0.1154529	-0.07321255	0.014715	-0.249996799	-0.118433387	6	-0.061	0.14395839	-1.04E+00	3.45E-01
ADH-2426	0.08219865	0.11078465	-0.009417	-0.149023	0.055589717	0.240722826	6	0.055	0.12970723	1.04E+00	3.45E-01
ADH-2294	0.0494054	0.01858655	0.24992065	0.4224884	0.106957074	-0.260035995	6	0.098	0.23035211	1.04E+00	3.46E-01
Genomic_DNA	-0.1736626	-0.0764349	-0.2510572	-0.4344089	0.303987119	-0.00572299	6	-0.106	0.24999638	-1.04E+00	3.46E-01
ADH-2907	-0.0136591	-0.01904565	0.08367885	-0.16232505	-0.26052221	0.039797142	6	-0.055	0.13036674	-1.04E+00	3.46E-01
ADH-2126	0.02095915	0.00810665	0.0742373	0.0956158	0.674528505	-0.149154918	6	0.121	0.28459135	1.04E+00	3.46E-01
ADH-2241	-0.0688725	-0.0694684	-0.057253	0.1481917	-0.246014922	-0.026214193	6	-0.053	0.12569099	-1.04E+00	3.47E-01
ADH-1024	0.0555075	0.26032955	-0.0056365	-0.18340485	0.502910104	-0.013046149	6	0.103	0.24258287	1.04E+00	3.47E-01
ADH-1541	-0.06188505	0.1689661	0.30771455	0.1223318	0.106957074	-0.193559871	6	0.075	0.17726202	1.04E+00	3.47E-01
ADH-2327	-0.05985815	-0.1781289	0.2276126	-0.0148916	-0.059801425	-0.704368739	6	-0.132	0.31086506	-1.04E+00	3.47E-01
ADH-1674	0.10731165	0.1117924	0.05125535	-0.4080723	-0.73230966	-0.009730208	6	-0.147	0.34656642	-1.04E+00	3.48E-01
Genomic_DNA	-0.17365665	-0.07093385	-0.16133535	-0.3101737	0.221241619	0.026682855	6	-0.078	0.18469086	-1.03E+00	3.48E-01
ADH-390	0.07212365	0.02517495	-0.12444265	-0.0460421	-0.855171529	0.033951583	6	-0.149	0.35286979	-1.03E+00	3.48E-01
ADH-874	-0.0655059	0.00615605	-0.0630779	-0.0131261	0.19624081	0.494452842	6	0.093	0.21913956	1.03E+00	3.48E-01
ADH-933	-0.06989855	-0.07753345	0.1020974	0.1025109	-0.34377511	-0.135119151	6	-0.070	0.16650953	-1.03E+00	3.49E-01
ADH-1477	-0.0664205	-0.12313235	-0.10336935	-0.24675455	0.383421205	-0.84482435	6	-0.167	0.39619679	-1.03E+00	3.50E-01
ADH-621	0.0450212	0.0238447	-0.07253275	0.0586884	0.662012114	-0.028510152	6	0.115	0.27252996	1.03E+00	3.50E-01
p3	0.0520248	0.0560924	0.17614405	0.0574551	-0.093800468	-0.020024782	6	0.038	0.09024915	1.03E+00	3.50E-01
ADH-143	0.0494054	0.01858655	0.24992065	0.4224884	0.106957074	-0.263214641	6	0.097	0.23134144	1.03E+00	3.50E-01
Genomic_DNA	-0.17800935	-0.0548325	0.10101195	-0.74712475	0.101806086	-0.026480536	6	-0.134	0.31828346	-1.03E+00	3.50E-01
ADH-2290	-0.05045115	0.0668994	-0.3508811	-0.4391847	0.106957074	0.069570091	6	-0.100	0.23659329	-1.03E+00	3.50E-01
ADH-1394	-0.1572443	-0.0952434	0.13314465	-0.07764365	-0.214869926	0.07336374	6	-0.056	0.13417019	-1.03E+00	3.50E-01
Genomic_DNA	-0.1848689	-0.02670415	0.0036641	-0.4367749	0.099985172	0.045277938	6	-0.083	0.19806681	-1.03E+00	3.50E-01
ADH-7	0.05968805	0.19897925	0.00103295	-0.0641726	-0.04255296	0.093132997	6	0.041	0.09763634	1.03E+00	3.51E-01
Genomic_DNA	-0.1648051	-0.0635305	-0.12287425	-0.55832215	0.246005159	0.00103358	6	-0.110	0.26282641	-1.03E+00	3.51E-01
Genomic_DNA	-0.19782445	-0.04006975	-0.06081095	-0.5160838	0.203174554	0.004569652	6	-0.101	0.24110749	-1.03E+00	3.51E-01
ADH-2990(ADH-1083)	0.0784286	-0.05804845	-0.03545555	0.0575027	-0.072550041	-0.577324835	6	-0.101	0.24131019	-1.03E+00	3.51E-01
ADH-1069	0.1331714	-0.00456765	0.1793593	0.0072994	-0.440902301	-1.232612529	6	-0.226	0.53967251	-1.03E+00	3.51E-01
ADH-1304	-0.0422436	-0.0344658	-0.05979595	-0.17295515	0.455588124	0.937432423	6	0.181	0.43060836	1.03E+00	3.51E-01
ADH-564	0.1757519	-0.0614117	-0.3584845	0.19616205	-1.249976124	-0.060662879	6	-0.226	0.54039414	-1.03E+00	3.52E-01
ADH-2445	-0.0513414	0.0951258	-0.25599085	-0.07269235	0.056213882	-0.081151253	6	-0.052	0.12348776	-1.02E+00	3.53E-01
ADH-2506	0.01832415	-0.15940585	-0.20033775	-0.11574815	-0.718325579	0.322865334	6	-0.142	0.34010297	-1.02E+00	3.53E-01
ADH-11	0.0494054	0.1492517	-0.0909865	-0.1812774	-0.953302726	0.020379856	6	-0.168	0.40154903	-1.02E+00	3.53E-01
ADH-1980	-0.25338305	-0.06751025	-0.0791893	-0.1713186	0.072177361	0.135062632	6	-0.061	0.14541724	-1.02E+00	3.54E-01
ADH-2893	0.08688495	-0.1107848	-0.06062275	-0.13710665	0.033838805	-0.026145841	6	-0.036	0.08543555	-1.02E+00	3.54E-01
Genomic_DNA	-0.16194025	-0.178961	-0.0185215	-0.35561985	0.266818876	-0.072602794	6	-0.087	0.20799694	-1.02E+00	3.54E-01
ADH-810	0.03257655	0.08533825	0.3064825	0.36652665	-0.104956338	-0.155156443	6	0.088	0.21201247	1.02E+00	3.54E-01
Genomic_DNA	-0.1768632	-0.0577664	0.0344188	-0.48614705	0.105993265	0.037091957	6	-0.091	0.2170533	-1.02E+00	3.54E-01
ADH-1893	0.01413675	0.099398	-0.06261635	-0.03388585	-0.306022498	-0.050654415	6	-0.057	0.13574839	-1.02E+00	3.54E-01
ADH-2325	-0.0237767	-0.0030552	0.02486315	0.0206098	-0.391702671	-0.028755688	6	-0.067	0.16060259	-1.02E+00	3.54E-01
ADH-281	-0.0153125	-0.00861645	0.1107244	-0.05769335	-0.056238813	-0.520188038	6	-0.091	0.2189649	-1.02E+00	3.54E-01
ADH-466	0.0494054	-0.06699985	0.03888785	0.0465578	-0.41149114	-0.098912487	6	-0.074	0.1772435	-1.02E+00	3.55E-01
ADH-147	0.10052215	0.04272365	-0.16985965	-0.0917231	0.064192142	-0.581824151	6	-0.106	0.25472573	-1.02E+00	3.55E-01
Genomic_DNA	-0.19767545	-0.0343825	0.10243305	-0.36126645	-0.078877003	0.11472446	6	-0.076	0.18228339	-1.02E+00	3.55E-01
Genomic_DNA	-0.18625685	-0.0503881	-0.1177638	-0.71356725	0.264265831	-0.001876096	6	-0.134	0.32309612	-1.02E+00	3.55E-01
ADH-199	0.06572325	0.2045683	-0.11516395	-0.1594714	-0.463026088	-0.096286563	6	-0.094	0.22608601	-1.02E+00	3.55E-01
ADH-59	0.0494054	0.01858655	0.24992065	0.4224884	0.106957074	-0.267381744	6	0.097	0.23264301	1.02E+00	3.55E-01
ADH-1	0.03790035	-0.00636415	0.0799623	0.02653165	-0.542377417	-0.184417648	6	-0.098	0.23621344	-1.02E+00	3.56E-01
ADH-2150	0.0753794	0.1177689	-0.04252155	-0.20434385	0.413031609	0.155985812	6	0.086	0.20677863	1.02E+00	3.56E-01
ADH-2626	-0.1624059	-0.2521863	-0.23475585	-0.2786094	0.106957074	0.26301796	6	-0.093	0.22424747	-1.02E+00	3.56E-01
ADH-1890	-0.0103543	0.0405461	0.10103815	-0.0803331	-0.21581971	-0.12084373	6	-0.048	0.11487754	-1.02E+00	3.56E-01
ADH-2569	-0.0400869	0.02917065	0.0616461	-0.001967	-0.152745912	-0.095034674	6	-0.033	0.08002944	-1.02E+00	3.57E-01
ADH-2993(ADH-1139)	-0.0937941	-0.17090295	-0.06063155	0.2241663	0.486591779	0.246321901	6	0.105	0.25411006	1.01E+00	3.57E-01
runt_28	0.19023425	0.0480502	0.2456949	0.0743568	0.50163376	-0.356347277	6	0.117	0.2830189	1.01E+00	3.57E-01
Genomic_DNA	-0.17505625	-0.018018	0.04099905	-0.91468365	0.128641652	-0.01468644	6	-0.159	0.38334189	-1.01E+00	3.57E-01
ADH-2391	-0.0271784	-0.01051375	-0.1680359	0.28416805	1.318966059	-0.021542031	6	0.229	0.5539805	1.01E+00	3.57E-01
ADH-915	0.03594345	-0.0575786	-0.03493085	-0.08568085	0.0488636	-0.038594418	6	-0.022	0.05318414	-1.01E+00	3.58E-01
ADH-2946(ADH-483)	-0.0460216	-0.06046725	0.0508487	-0.0536028	-0.126632676	0.058719273	6	-0.030	0.07139494	-1.01E+00	3.58E-01
ADH-834	-0.15911275	-0.2609444	-0.1331652	0.0567047	-0.150705583	0.214884815	6	-0.072	0.1744088	-1.01E+00	3.58E-01
ADH-858	-0.1378278	-0.1220027	-0.0522385	-0.08366065	-0.481037475	0.277645862	6	-0.100	0.24177222	-1.01E+00	3.58E-01
ADH-959	-0.0133806	0.0213965	-0.05821035	0.0896976	0.959560163	-0.023864241	6	0.163	0.39367346	1.01E+00	3.58E-01
Genomic_DNA	-0.19346185	-0.0201571	-0.0704492	-0.5941701	0.205628224	0.004587536	6	-0.111	0.26972702	-1.01E+00	3.58E-01
ADH-592	-0.05674925	-0.056546	-0.04900495	-0.07103665	0.185639881	-0.549747749	6	-0.100	0.24127177	-1.01E+00	3.58E-01
ADH-1362	-0.06685475	-0.00357195	-0.0713709	0.0940276	0.673983123	0.070917456	6	0.116	0.28167405	1.01E+00	3.59E-01
ADH-1269	-0.00337775	-0.0283742	0.18572035	0.1823965	0.551299956	-0.230250562	6	0.110	0.26589161	1.01E+00	3.59E-01
ADH-209	0.06163845	0.10561465	-0.082742	0.0693851	0.397531867	-0.105769597	6	0.074	0.18040575	1.01E+00	3.59E-01
Genomic_DNA	-0.15832935	-0.05302915	-0.1158328	-0.72066505	0.253830434	-0.002026761	6	-0.133	0.32232685	-1.01E+00	3.60E-01
ADH-424	0.2236101	0.1994831	-0.17216065	-0.0637995	0.168354278	0.038799793	6	0.066	0.1596514	1.01E+00	3.60E-01
ADH-330	-0.08843215	-0.11788955	-0.0727395	-0.10916375	0.284308261	-0.548306725	6	-0.109	0.26438539	-1.01E+00	3.60E-01
Genomic_DNA	-0.1700515	-0.04946825	0.01444235	-0.66461695	0.188358641	-0.036650498	6	-0.120	0.29127093	-1.01E+00	3.60E-01
Genomic_DNA	-0.17482255	-0.03717725	0.0496917	-0.4867244	0.112385494	0.001393445	6	-0.089	0.21734674	-1.01E+00	3.61E-01
ADH-2700	-0.08605015	-0.30199225	0.37191395	-0.57506385	-1.267029434	0.339464317	6	-0.253	0.61705504	-1.00E+00	3.61E-01
ADH-597	-0.00052575	-0.00731795	-0.01512015	0.04755975	-0.031963603	-0.277155669	6	-0.047	0.11566249	-1.00E+00	3.61E-01
Genomic_DNA	-0.18564435	-0.0420257	-0.0328387	-0.4482897	0.166370395	0.024501714	6	-0.086	0.2106388	-1.00E+00	3.62E-01
ADH-3037(ADH-1420)	-0.02286515	-0.0839448	0.14113515	0.61087275	0.475381723	-0.278696646	6	0.140	0.34239917	1.00E+00	3.62E-01
ADH-408	-0.01741715	-0.05940525	-0.0579534	0.1231677	-0.351977716	-0.019863979	6	-0.064	0.15629362	-1.00E+00	3.63E-01
ADH-2490	-0.00074555	0.10636705	0.09091355	0.0754022	1.09841772	-0.234528384	6	0.189	0.46298452	1.00E+00	3.63E-01
Genomic_DNA	-0.17687525	-0.0360234	-0.1841552	-0.4869032	0.29006991	-0.028597505	6	-0.104	0.25453785	-9.98E-01	3.64E-01
ADH-2266	0.0285657	-0.0684518	-0.2168652	0.1814944	-0.680125918	0.01593823	6	-0.123	0.30237988	-9.98E-01	3.64E-01
ADH-81	-0.00380245	0.10340565	-0.01687565	-0.01815865	-0.779720716	-0.073337459	6	-0.131	0.32281427	-9.97E-01	3.64E-01
ADH-379	0.16907505	0.20896965	-0.23288985	0.0925849	0.334538741	-0.071444069	6	0.083	0.20507506	9.97E-01	3.65E-01
hairy_19	-0.0459793	0.02540765	0.2882713	0.05377335	0.110997538	-0.100335673	6	0.055	0.13620108	9.96E-01	3.65E-01
ADH-2019	0.1625271	0.07140115	-0.029655	-0.3666367	-0.554059773	0.030187047	6	-0.114	0.28150378	-9.95E-01	3.65E-01
ADH-1845	-0.18470935	-0.0287228	-0.0161422	0.12412405	0.623001916	0.16032897	6	0.113	0.27851738	9.94E-01	3.66E-01
Genomic_DNA	-0.135398	-0.0486222	-0.15253005	-0.5938096	0.268225009	-0.017817899	6	-0.113	0.27992076	-9.92E-01	3.67E-01
ADH-216	-0.2029837	-0.34736135	-0.269807	-0.16810445	-0.435200745	0.556752844	6	-0.144	0.35695785	-9.91E-01	3.67E-01
ADH-403	0.0218264	0.1013693	0.00746065	-0.5481995	-0.504592228	0.158932422	6	-0.127	0.31436397	-9.91E-01	3.67E-01
ADH-186	-0.10680975	-0.07897805	0.0368473	-0.09960965	0.417781052	0.496330016	6	0.111	0.27421947	9.91E-01	3.67E-01
ADH-1823	0.2102548	-0.24775605	0.1085354	-0.06262305	-0.603656995	-0.103299016	6	-0.116	0.28810994	-9.90E-01	3.68E-01
ADH-1837	-0.00881075	-0.0671355	0.01975885	-0.02976315	0.10781368	0.335518389	6	0.060	0.14749272	9.89E-01	3.68E-01
ADH-2046	-0.30348075	-0.2965703	-0.27027885	0.3183503	0.4038804	-1.499006188	6	-0.275	0.68006347	-9.89E-01	3.68E-01
ADH-1633	0.2280878	0.01031375	0.18670395	0.04710535	-0.191155201	0.078706939	6	0.060	0.14857407	9.89E-01	3.68E-01
ADH-2983(ADH-927)	-0.1731016	-0.1090115	0.02289215	-0.13745805	0.155526487	-0.052956846	6	-0.049	0.12152583	-9.88E-01	3.69E-01
ADH-2466	0.12677325	0.06596285	-0.2526649	0.20215995	0.612868889	-0.052697394	6	0.117	0.29027153	9.88E-01	3.69E-01
ADH-799	-0.04800955	0.1066415	-0.14504565	-0.0402619	-0.431616147	0.083989582	6	-0.079	0.1960559	-9.88E-01	3.69E-01
Genomic_DNA	-0.176483	-0.0505466	-0.12109665	-0.4941789	0.261094048	-0.013332584	6	-0.099	0.24576922	-9.88E-01	3.69E-01
ADH-1237	0.0385941	-0.1306611	0.0237075	0.08389455	-0.504202015	-0.035595213	6	-0.087	0.21718213	-9.85E-01	3.70E-01
Genomic_DNA	-0.18034545	-0.0537944	-0.15065165	-0.4496375	0.258293114	0.011201415	6	-0.094	0.23406713	-9.85E-01	3.70E-01
ADH-1003	-0.0956554	-0.09453295	0.05877915	-0.12026475	0.085144044	-0.043216313	6	-0.035	0.08693669	-9.85E-01	3.70E-01
ADH-1429	0.1051032	0.03953865	-0.0746243	-0.3362637	-0.42000347	0.124861005	6	-0.094	0.23268822	-9.85E-01	3.70E-01
Genomic_DNA	-0.16380125	-0.05624495	-0.11145855	-0.5128859	0.26196123	-0.021673313	6	-0.101	0.25049526	-9.85E-01	3.70E-01
ADH-2555	0.0614529	-0.024634	-0.00302525	-0.02024665	-0.374051318	-0.015219105	6	-0.063	0.15583348	-9.84E-01	3.70E-01
ADH-1147	0.03534055	0.0168232	-0.1028196	0.0323178	-0.057831493	-0.066391309	6	-0.024	0.05918329	-9.83E-01	3.71E-01
Genomic_DNA	-0.1759511	-0.0266786	-0.17205915	-0.5023412	0.274497581	-0.012589674	6	-0.103	0.25536893	-9.83E-01	3.71E-01
Genomic_DNA	-0.19535965	-0.05226875	0.0265442	-0.7548319	0.216824368	-0.04198471	6	-0.134	0.33262436	-9.83E-01	3.71E-01
Hsp-137	0.04245165	0.2129739	0.0078061	0.1629413	-0.209402419	0.15354081	6	0.062	0.15384401	9.83E-01	3.71E-01
ADH-668	-0.09841735	-0.12618515	-0.0631507	0.1817473	0.562910598	0.173668142	6	0.105	0.26206387	9.82E-01	3.71E-01
ADH-1636	-0.04677145	-0.1838351	0.20305945	-0.0068345	0.256248618	0.197558534	6	0.070	0.17472027	9.80E-01	3.72E-01
ADH-1166	-0.014458	-0.0320773	0.13961325	-0.05995535	-0.559647378	-0.046298851	6	-0.095	0.23874063	-9.80E-01	3.72E-01
ADH-550	-0.0494851	0.03289115	0.0818834	0.17766405	-0.094916968	0.090419306	6	0.040	0.09950681	9.78E-01	3.73E-01
ADH-1061	-0.02450695	-0.0602728	-0.0118095	0.2748628	-0.14368371	0.929552691	6	0.161	0.40241947	9.78E-01	3.73E-01
ADH-2034	-0.1030271	-0.03653655	0.1105583	0.11462755	0.476477327	-0.055145076	6	0.084	0.21191977	9.77E-01	3.74E-01
Genomic_DNA	-0.17464165	-0.05897925	-0.05039645	-0.5827804	0.268873022	-0.060751978	6	-0.110	0.27561763	-9.76E-01	3.74E-01
ADH-886	-0.0383955	-0.0219113	0.10520705	0.12587245	-0.017774399	0.014940735	6	0.028	0.07029265	9.75E-01	3.74E-01
ADH-1392	0.050754	-0.0206091	-0.04208735	0.01277655	-0.009451977	-0.189292173	6	-0.033	0.08285903	-9.75E-01	3.74E-01
ADH-380	-0.01420925	-0.077884	-0.2161845	-0.03467975	0.446174797	0.944308343	6	0.175	0.43865965	9.75E-01	3.74E-01
ADH-1203	0.52705815	0.07723085	0.18865445	-0.33902585	0.106957074	0.099881095	6	0.110	0.27674306	9.75E-01	3.74E-01
ADH-2288	-0.0157128	0.05570225	-0.08217655	0.20989715	0.424796353	-0.106976264	6	0.081	0.20335455	9.75E-01	3.74E-01
ADH-1167	0.0129178	-0.0753943	-0.11944985	0.11656415	0.801582453	0.07167497	6	0.135	0.33840683	9.75E-01	3.75E-01
Genomic_DNA	-0.17560245	-0.0396951	0.0485427	-0.56478855	0.166825984	-0.040472972	6	-0.101	0.2538428	-9.73E-01	3.75E-01
ADH-2798	0.15965635	0.24284885	-0.0365112	-0.21012225	0.441517324	-0.0388936	6	0.093	0.23427087	9.73E-01	3.75E-01
ADH-710	-0.004587	-0.07418665	0.21786665	0.3363264	0.254343659	-0.215308721	6	0.086	0.21589072	9.73E-01	3.75E-01
ADH-2914	0.01850515	-0.09441105	-0.00984005	0.0512028	-0.188708075	0.009865975	6	-0.036	0.08954735	-9.73E-01	3.75E-01
ADH-2746	0.0179096	-0.09022105	0.09957715	-0.0130042	-0.558634542	-0.017469636	6	-0.094	0.23592874	-9.72E-01	3.76E-01
ADH-1861	-0.024562	-0.1021092	-0.0340551	0.3557618	1.126513339	-0.154904729	6	0.194	0.49090539	9.70E-01	3.77E-01
ADH-909	-0.1221219	-0.0341727	0.08289265	-0.0767111	-0.004098404	-0.011772772	6	-0.028	0.06985831	-9.70E-01	3.77E-01
ADH-368	0.05393975	0.0638233	-0.27627615	0.2237164	0.864728419	-0.014820941	6	0.153	0.38516595	9.70E-01	3.77E-01
ADH-430	0.2267482	0.2076152	-0.07552895	0.03833605	0.641528313	-0.286635464	6	0.125	0.31658964	9.70E-01	3.77E-01
ADH-1983	0.05714295	0.10280915	-0.1585521	0.23778475	1.105721151	-0.207858333	6	0.190	0.47871917	9.70E-01	3.77E-01
ADH-717	0.1453375	0.2042956	0.1319058	0.06471035	-0.221588039	0.032819412	6	0.060	0.15054959	9.69E-01	3.77E-01
ADH-797	0.0491846	-0.00687435	0.20049405	0.0785662	-0.669966817	-0.484810897	6	-0.139	0.35127561	-9.69E-01	3.77E-01
Genomic_DNA	-0.18148025	-0.04946825	-0.07777485	-0.58720135	0.253058489	-0.010506286	6	-0.109	0.2754038	-9.69E-01	3.77E-01
Genomic_DNA	-0.17469075	-0.04735335	-0.20906275	-0.53160355	0.303262492	0.005623358	6	-0.109	0.27561595	-9.68E-01	3.77E-01
Genomic_DNA	-0.19043585	-0.0426477	-0.1677063	-0.7415594	0.335227936	-0.024039513	6	-0.139	0.35041062	-9.68E-01	3.77E-01
Hsp-29	-0.01960835	0.04054255	0.11982835	0.11800525	0.336945794	-0.185006564	6	0.068	0.17318128	9.68E-01	3.77E-01
PC7	0.0221493	0.1393081	-0.1074958	-0.11712895	-0.155688408	-0.040487067	6	-0.043	0.10939852	-9.68E-01	3.78E-01
ADH-885	0.01347175	0.0671809	0.04972375	-0.07190415	-0.337907198	-0.074044355	6	-0.059	0.14911516	-9.68E-01	3.78E-01
ADH-3058(ADH-1704)	-0.07199595	-0.12858945	-0.17892845	0.09880845	-1.031729756	0.25076987	6	-0.177	0.44788245	-9.68E-01	3.78E-01
Genomic_DNA	-0.17764855	-0.0468802	-0.27256655	-0.54857075	0.372333911	-0.047971687	6	-0.120	0.30436812	-9.67E-01	3.78E-01
ADH-2166	-0.0567197	0.24898555	0.00447775	0.2328078	-0.572168833	-1.155599363	6	-0.216	0.54796406	-9.67E-01	3.78E-01
ADH-2014	-0.13377825	-0.29783375	0.18094395	0.3837776	-0.080083392	1.468378116	6	0.254	0.64240122	9.67E-01	3.78E-01
ADH-1887	0.08073125	0.23860385	-0.0199272	-0.13884565	-0.329979177	-0.421690653	6	-0.099	0.24963938	-9.67E-01	3.78E-01
ADH-1006	-0.02037065	-0.0571089	0.04527385	0.181081	0.705885193	-0.131477119	6	0.121	0.30557708	9.66E-01	3.78E-01
ADH-376	0.21559355	0.2117503	0.27788555	0.21610035	0.320917828	-0.50601429	6	0.123	0.31110683	9.66E-01	3.78E-01
ADH-1869	-0.09844195	-0.1175926	0.0071101	0.0898219	0.053551352	-0.19841931	6	-0.044	0.11159026	-9.66E-01	3.79E-01
ADH-1644	0.0494054	-0.0921142	0.24992065	-0.0245418	0.106957074	0	5	0.058	0.13100724	9.89E-01	3.79E-01
ADH-2748	0.00529725	-0.05893465	0.14295115	0.48069295	1.313514198	-0.449740976	6	0.239	0.60662472	9.65E-01	3.79E-01
ADH-656	0.12429575	0.0778299	-0.3737216	-0.4779738	0.106957074	-0.075933482	6	-0.103	0.26194384	-9.64E-01	3.79E-01
ADH-968	-0.0646021	-0.00010135	-0.05058885	-0.03734695	-0.703922415	0.152724516	6	-0.117	0.29812566	-9.64E-01	3.79E-01
ADH-1581	0.09815015	-0.0595318	0.0714079	-0.08547105	-0.277847765	-0.063573459	6	-0.053	0.13423027	-9.64E-01	3.79E-01
Genomic_DNA	-0.18160995	-0.0489759	-0.15152155	-0.60899445	0.307131455	-0.017667895	6	-0.117	0.29725623	-9.64E-01	3.79E-01
ADH-1334	-0.16242025	-0.09835105	-0.1258183	0.1342297	0.072635108	-0.104583286	6	-0.047	0.12053448	-9.63E-01	3.80E-01
ADH-1645	0.04351415	-0.1560701	-0.1248825	0.0736561	-0.537523159	0.126411667	6	-0.096	0.24376195	-9.63E-01	3.80E-01
ADH-450	0.22333215	-0.00279225	-0.0495973	-0.16180055	-0.042575344	-0.682232921	6	-0.119	0.30345206	-9.63E-01	3.80E-01
ADH-764	-0.0056681	0.05265765	-0.0272484	-0.0133815	0.179510765	-0.00225144	6	0.031	0.07789269	9.62E-01	3.80E-01
runt_12	0.03520815	0.01079875	0.0635263	0.06102695	0.17529974	-0.1202924	6	0.038	0.09574576	9.62E-01	3.80E-01
ADH-2292	-0.31995755	-0.22347875	-0.00811065	-0.30198195	-0.470343905	0.504130818	6	-0.137	0.34841056	-9.61E-01	3.81E-01
Genomic_DNA	-0.1827543	-0.07932475	-0.0597322	-0.53677465	0.233648362	0.023951148	6	-0.100	0.25548162	-9.60E-01	3.81E-01
ADH-2550	0.01242525	0.01924515	0.24525225	0.0066989	-0.793510837	-0.367467568	6	-0.146	0.37339461	-9.59E-01	3.81E-01
Genomic_DNA	-0.19919265	-0.0590106	-0.14027685	-0.6686146	0.323754023	-0.013065305	6	-0.126	0.32233898	-9.58E-01	3.82E-01
eve_10	-0.0453794	0.0180872	0.07294655	-0.01004675	0.244614619	-0.028003376	6	0.042	0.10754226	9.57E-01	3.82E-01
p16	-0.02100495	-0.0621756	0.08859775	0.116212	0.517091065	-0.107366351	6	0.089	0.22694332	9.56E-01	3.83E-01
ADH-52	0.1844003	0.04522825	-0.0255381	-0.54574	-0.496107041	0.098133173	6	-0.123	0.31594681	-9.56E-01	3.83E-01
Genomic_DNA	-0.18908975	-0.0455411	0.1237189	-0.21749295	-0.163728892	0.127484959	6	-0.061	0.1557797	-9.56E-01	3.83E-01
Genomic_DNA	-0.18152065	-0.049737	-0.1359524	-0.44096435	0.239728198	0.035177648	6	-0.089	0.22788915	-9.55E-01	3.83E-01
ADH-3015(ADH-1231)	0.0261176	-0.11528945	-0.0432821	0.1857708	-0.061517073	0.927202766	6	0.153	0.39321401	9.54E-01	3.84E-01
Genomic_DNA	-0.1745623	-0.0499812	-0.1125552	-0.50799305	0.277067745	-0.024953206	6	-0.099	0.25396112	-9.53E-01	3.84E-01
ADH-1121	-0.0289656	-0.0572422	0.22281165	-0.06642355	-0.05879583	0.719437673	6	0.122	0.31311451	9.53E-01	3.84E-01
ADH-402	-0.07528925	0.0226412	-0.02622125	0.0663823	0.479872771	0.004567671	6	0.079	0.20221308	9.53E-01	3.84E-01
ADH-1758	-0.0777363	0.0619839	-0.0578367	1.0915272	-0.133685422	0.192672528	6	0.179	0.46181414	9.52E-01	3.85E-01
Genomic_DNA	-0.1805978	-0.03351195	0.08823515	-0.4554181	0.016271215	0.080284306	6	-0.081	0.20807611	-9.51E-01	3.85E-01
ADH-1846	-0.1177913	-0.27042195	-0.02784785	0.28466965	-1.00288186	0.091614921	6	-0.174	0.4476139	-9.51E-01	3.85E-01
ADH-1663	-0.03684295	-0.0084698	-0.1305331	-0.05490385	0.40102066	0.372548842	6	0.090	0.23323112	9.50E-01	3.86E-01
ADH-248	0.07794035	0.08452225	-0.15906845	-0.35863635	-0.352278739	0.167102918	6	-0.090	0.23258974	-9.49E-01	3.86E-01
ADH-2709	0.13662105	0.06980335	0.1709387	-0.2893681	0.62423278	-0.018323717	6	0.116	0.29874524	9.48E-01	3.87E-01
ADH-1818	-0.0580191	0.1134352	-0.00458475	0.1912244	-0.06950878	0.065311769	6	0.040	0.10245895	9.48E-01	3.87E-01
ADH-73	-0.11465695	-0.14067865	0.11577305	-1.4081066	0.106957074	0.073507528	6	-0.228	0.58896623	-9.48E-01	3.87E-01
ADH-2736	0.0357278	0.0757546	-0.0954324	-0.01090825	-0.024754865	-0.246997149	6	-0.044	0.11490442	-9.47E-01	3.87E-01
ADH-142	-0.07754295	0.05005235	-0.05924085	0.0952544	-0.257625451	-0.035467172	6	-0.047	0.12266472	-9.47E-01	3.87E-01
ADH-2793	0.0967662	0.01138745	-0.11082745	0.20009405	0.407044939	-0.131818548	6	0.079	0.20378565	9.47E-01	3.87E-01
ADH-588	0.04092395	-0.03601685	0.07505415	0.3352454	-0.166173602	0.143600991	6	0.065	0.16943194	9.46E-01	3.88E-01
Genomic_DNA	-0.1888281	-0.044965	-0.17791915	-0.337574	0.249614933	0.026383085	6	-0.079	0.20443062	-9.45E-01	3.88E-01
ADH-2359	0.44841295	0.2815391	0.36866865	0.3106823	-0.873744372	0.761791389	6	0.216	0.56142931	9.43E-01	3.89E-01
ADH-2695	-0.03269695	0.0913561	-0.0886952	0.1434895	-0.560643332	-0.13112814	6	-0.096	0.25045745	-9.43E-01	3.89E-01
ADH-88	0.1982541	0.1276565	-0.42179105	-0.67299865	-0.077938607	0.053662701	6	-0.132	0.34366865	-9.42E-01	3.89E-01
ADH-2387	0.0436147	-0.10207825	-0.10385545	-0.17052505	-0.422690857	0.243302535	6	-0.085	0.22195509	-9.42E-01	3.89E-01
ADH-1815	0.09964735	0.1781727	-0.1606743	-0.29313985	0.112530135	-0.740117637	6	-0.134	0.34820556	-9.42E-01	3.89E-01
ADH-1575	-0.03183235	0.0068647	0.04304055	0.05177725	-0.059253377	0.201110002	6	0.035	0.09173879	9.42E-01	3.89E-01
ADH-158	-0.012834	-0.0224479	0.13161225	-0.0342979	-0.176753042	-0.133835555	6	-0.041	0.10772525	-9.42E-01	3.89E-01
ADH-2994(ADH-1146)	-0.02825905	-0.0430956	0.01011665	-0.01345485	0.096098843	0.176007863	6	0.033	0.08562426	9.41E-01	3.90E-01
ADH-1008	-0.0513891	-0.2149521	0.0321713	0.20803105	-0.794678834	0.01207363	6	-0.135	0.35094336	-9.41E-01	3.90E-01
runt_10	0.02199505	0.04026225	0.0050916	0.0413624	-1.17418139	-0.052601987	6	-0.186	0.48517275	-9.41E-01	3.90E-01
Genomic_DNA	-0.1903245	-0.0433217	-0.16949825	-0.43912995	0.295609796	-0.012688418	6	-0.093	0.24292597	-9.40E-01	3.90E-01
ADH-69	-0.0268212	0.0295707	0.0041794	0.16980495	0.694384369	-0.172201446	6	0.116	0.3035964	9.40E-01	3.90E-01
Genomic_DNA	-0.1809662	-0.04361975	-0.0973087	-0.4546312	0.247552017	-0.001177899	6	-0.088	0.2303258	-9.40E-01	3.91E-01
ADH-1129	-0.03851265	-0.29212775	0.0225732	-0.04494425	-0.377090534	0.225847054	6	-0.084	0.21916966	-9.39E-01	3.91E-01
ADH-485	0.021589	0.04239045	0.3674477	0.45521795	-0.367098521	0.152841308	6	0.112	0.29232691	9.39E-01	3.91E-01
Genomic_DNA	-0.16665415	-0.0754298	-0.0518033	-0.5129258	0.219513205	0.02768048	6	-0.093	0.243309	-9.39E-01	3.91E-01
ADH-1372	0.2076504	0.0561683	0.0318755	-0.6775556	-0.455221972	0.035372987	6	-0.134	0.3486334	-9.39E-01	3.91E-01
Genomic_DNA	-0.1621108	-0.05198795	-0.1790587	-0.53443775	0.272429946	0.039288128	6	-0.103	0.26803454	-9.38E-01	3.91E-01
ADH-2138	0.20583265	-0.08159795	-0.10227285	-0.3482676	-0.701448969	0.222661807	6	-0.134	0.35052966	-9.38E-01	3.91E-01
ADH-161	0.06328095	0.1209645	-0.04995485	-0.1730611	-0.153760588	-0.076155536	6	-0.045	0.11704052	-9.37E-01	3.92E-01
ADH-391	0.12205255	0.28610375	-0.042238	-0.019541	-0.88630665	-0.445232326	6	-0.164	0.42916946	-9.37E-01	3.92E-01
ADH-2068	0.1079153	0.1916306	0.010126	-0.0882315	-0.250084278	1.323092761	6	0.216	0.56393362	9.37E-01	3.92E-01
ADH-587	-0.14030025	-0.01352025	-0.07086275	-0.0043257	0.106957074	-0.070044244	6	-0.032	0.08378909	-9.36E-01	3.92E-01
ADH-360	0.04519525	-0.06627095	-0.0227294	0.16517115	-0.10232782	-0.817562151	6	-0.133	0.34837854	-9.36E-01	3.92E-01
ADH-268	0.070309	0.02218795	0.03326145	-0.23730335	-0.197170773	0.007247246	6	-0.050	0.1316332	-9.35E-01	3.93E-01
ADH-1800	-0.087315	-0.67554205	0.1003345	-0.18536465	-0.17089369	0.277903376	6	-0.123	0.32353044	-9.35E-01	3.93E-01
ADH-544	0.11631645	0.0822309	-0.02874625	-0.15935125	-0.377890804	-0.045754828	6	-0.069	0.18052725	-9.34E-01	3.93E-01
ADH-2451	0.11856855	0.09162695	0.08314765	0.0138727	-0.907353279	-0.324071692	6	-0.154	0.40385938	-9.34E-01	3.93E-01
Genomic_DNA	-0.1792982	-0.08768105	-0.03940735	-0.4941265	0.225348328	0.027574388	6	-0.091	0.23963142	-9.33E-01	3.94E-01
ADH-2853	-0.12370785	0.05550815	-0.0346493	0.103619	0.001091439	-0.508894488	6	-0.085	0.2220135	-9.32E-01	3.94E-01
ADH-38	-0.0356395	-0.1670737	0.18656675	0.2649768	-0.13792666	0.453449206	6	0.094	0.2472898	9.32E-01	3.94E-01
Genomic_DNA	-0.1618212	-0.05938575	-0.12046365	-0.4232714	0.2469467	0.01555631	6	-0.084	0.22024234	-9.31E-01	3.94E-01
ADH-2619	0.00664445	0.1569813	-0.07498525	-0.23408575	-0.077283638	-0.068588371	6	-0.049	0.12778031	-9.31E-01	3.95E-01
ADH-2340	0.1108909	0.12316985	-0.06419675	-0.1518501	-0.562383045	-0.029535738	6	-0.096	0.25175379	-9.31E-01	3.95E-01
ADH-2880	0.05080935	-0.010845	-0.0303007	0.0462128	-0.79009138	-0.012649283	6	-0.124	0.32777726	-9.30E-01	3.95E-01
ADH-2409	0.21374825	0.21115065	0.1100121	0.1174409	-0.221456434	-0.046041704	6	0.064	0.16890549	9.30E-01	3.95E-01
ADH-471	0.03036655	-0.0449471	-0.23061615	-0.3879547	-0.077600996	0.227765727	6	-0.080	0.21244049	-9.28E-01	3.96E-01
ADH-1529	0.01816515	0.0225979	-0.1575845	0.4224884	0.106957074	0.023978865	6	0.073	0.19204917	9.28E-01	3.96E-01
ADH-2817	0.24243285	0.16568965	0.2863321	-0.08231175	-0.230023052	0.070829853	6	0.075	0.19935978	9.28E-01	3.96E-01
ADH-2967(ADH-608)	-0.0081415	-0.1011928	-0.07850905	-0.2217194	0.117844565	0.025973847	6	-0.044	0.11697983	-9.27E-01	3.96E-01
ADH-1475	-0.11742135	-0.0936189	0.0471469	0.058756	0.631464773	0.092668325	6	0.103	0.27265482	9.27E-01	3.97E-01
ADH-1587	0.10543655	-0.00903235	0.057928	-0.5171939	-0.683114592	0.212257182	6	-0.139	0.36821036	-9.24E-01	3.98E-01
ADH-795	0.06152055	-0.06646225	0.283241	0.0544502	-0.075374934	0.035996812	6	0.049	0.12963409	9.24E-01	3.98E-01
ADH-1836	0.0167421	-0.35983215	-0.030886	-0.03326825	0.11305354	-0.066712065	6	-0.060	0.15958905	-9.23E-01	3.98E-01
ADH-2456	-0.0280304	0.06674225	-0.08115155	0.0300244	0.305819501	0.011437774	6	0.051	0.13482993	9.23E-01	3.98E-01
ADH-5	0.19571675	0.07021795	-0.03668545	-0.47410025	-0.487438131	0.06434392	6	-0.111	0.29554359	-9.23E-01	3.99E-01
ADH-2504	-0.03116665	0.1765552	-0.05799255	0.05327315	0.106957074	-0.036615804	6	0.035	0.09349213	9.21E-01	3.99E-01
ADH-2878	-0.05650525	-0.1022688	0.02993135	0.0210819	-0.637580586	0.127917693	6	-0.103	0.27361604	-9.21E-01	3.99E-01
Genomic_DNA	-0.1660392	-0.05713685	-0.03889895	-0.5542256	0.235082609	-0.004806683	6	-0.098	0.25983157	-9.21E-01	3.99E-01
Genomic_DNA	-0.1711445	-0.0563578	-0.05991065	-0.7022401	0.292937264	-0.035418345	6	-0.122	0.32463119	-9.21E-01	3.99E-01
ADH-1313	0.018731	0.1279821	0.07776185	-0.3176039	-0.206413123	-0.089077325	6	-0.065	0.17263819	-9.19E-01	4.00E-01
ADH-3001(ADH-1199)	-0.1415844	-0.23494845	-0.0266165	0.18224665	0.464723542	0.409980574	6	0.109	0.29050939	9.19E-01	4.00E-01
ADH-1574	-0.06666135	-0.0627429	0.01749715	0.0442123	0.577777081	0.037251301	6	0.091	0.24328021	9.18E-01	4.01E-01
ADH-845	-0.05481585	-0.13071935	0.06478125	0.0953346	-0.314572374	0.001560666	6	-0.056	0.15049689	-9.18E-01	4.01E-01
ADH-174	-0.1110282	-0.2911875	-0.1210378	0.6071552	1.393034411	-0.029355753	6	0.241	0.64382661	9.18E-01	4.01E-01
ADH-20	-0.13518205	-0.1554752	0.0863204	0.08647545	0.633002789	0.124841163	6	0.107	0.28474228	9.18E-01	4.01E-01
ADH-2111	-0.03243275	-0.0840196	-0.06323755	-0.0311997	-0.695411958	0.21989824	6	-0.114	0.30545432	-9.17E-01	4.01E-01
ADH-2877	0.12714155	0.14564855	-0.00614635	0.00819895	-0.926838513	-0.261166388	6	-0.152	0.4063849	-9.17E-01	4.01E-01
ADH-2635	-0.02943045	0.04901175	-0.11494905	0.22005335	0.948929922	-0.149833643	6	0.154	0.41124065	9.17E-01	4.01E-01
Genomic_DNA	-0.18031925	-0.0504607	-0.10985965	-0.47761095	0.237775615	0.044238352	6	-0.089	0.2390866	-9.16E-01	4.02E-01
ADH-2404	0.006983	0.0160088	-0.06485995	0.24886115	1.259281149	-0.251150324	6	0.203	0.54207409	9.15E-01	4.02E-01
ADH-2307	-0.199182	-0.18020705	-0.2822973	0.033232	0.346948781	-0.258951916	6	-0.090	0.24153317	-9.14E-01	4.03E-01
ADH-619	0.02032745	0.0809549	-0.0995829	-0.25562265	-0.07190286	0.048402391	6	-0.046	0.12402588	-9.13E-01	4.03E-01
ADH-1975	-0.01647015	-0.0495816	-0.00902435	-0.1145007	-0.459068532	0.17799071	6	-0.078	0.21044085	-9.13E-01	4.03E-01
ADH-262	0.016342	-0.03188275	0.02625145	0.06572865	0.369691698	-0.086906795	6	0.060	0.16063044	9.13E-01	4.03E-01
ADH-1860	-0.0229343	-0.15633325	-0.0402114	0.019843	2.359949299	0.029406891	6	0.365	0.97959751	9.13E-01	4.03E-01
Genomic_DNA	-0.18186715	-0.0333228	-0.0628591	-0.5567619	0.26258602	-0.025976121	6	-0.100	0.26762159	-9.13E-01	4.03E-01
ADH-2365	-0.02164355	0.03214765	-0.26968155	-0.0348379	0.321633402	0.855428259	6	0.147	0.39514238	9.12E-01	4.03E-01
ADH-2416	0.02268095	0.1166267	0.1235944	-0.0220425	0.847922325	-0.25443685	6	0.139	0.37351469	9.12E-01	4.04E-01
ADH-1882	-0.1704376	-0.10273135	-0.08473805	-0.0847051	0.106957074	0.086154508	6	-0.042	0.11175467	-9.11E-01	4.04E-01
ADH-1905	0.09690155	0.0497618	0.1073895	0.4207672	1.031654377	-0.549737889	6	0.193	0.51845147	9.11E-01	4.04E-01
ADH-2320	-0.1234149	-0.1914414	-0.2133432	0.1341263	1.45822245	0.35815536	6	0.237	0.63763874	9.11E-01	4.04E-01
70D_15	-0.0976627	-0.1369368	0.17550835	0.0236746	-0.16436435	-0.082657344	6	-0.047	0.12665386	-9.10E-01	4.04E-01
ADH-1935	-0.1783114	-0.1794333	0.0351065	-0.0146836	0.398714992	0.786044417	6	0.141	0.38015446	9.10E-01	4.05E-01
ADH-932	-0.1181074	-0.00323665	0.0474102	0.4098151	1.748980214	-0.385000681	6	0.283	0.76285326	9.10E-01	4.05E-01
ADH-719	-0.1473073	0.0210435	0.01964655	0.1743048	-0.16320834	-0.255738863	6	-0.059	0.15772499	-9.09E-01	4.05E-01
ADH-749	-0.16177505	-0.1853303	-0.0531362	0.42689135	1.288470128	-0.041387335	6	0.212	0.57219703	9.09E-01	4.05E-01
Genomic_DNA	-0.1939165	-0.03777365	-0.151977	-0.7469895	0.336048876	0.005411474	6	-0.132	0.35476014	-9.08E-01	4.05E-01
ADH-1463	-0.15533445	-0.16704345	-0.25567705	-0.0609253	-0.3548325	0.40394859	6	-0.098	0.26540745	-9.07E-01	4.06E-01
ADH-2638	-0.0690905	-0.21253925	-0.1343642	-0.32266875	-1.11593248	0.619527792	6	-0.206	0.55623796	-9.06E-01	4.06E-01
ADH-1688	0.02758525	0.0246776	-0.0167069	-0.29776135	0.484478148	0.440576931	6	0.110	0.29863345	9.06E-01	4.06E-01
Genomic_DNA	-0.1724202	-0.0672213	-0.1193967	-0.6180349	0.313031049	-0.004714563	6	-0.111	0.30131099	-9.06E-01	4.06E-01
ADH-1891	-0.03542165	-0.04070835	-0.0397796	0.0427018	0.465638042	0.043746241	6	0.073	0.19664278	9.06E-01	4.07E-01
Genomic_DNA	-0.17621595	-0.04175305	-0.0989848	-0.59560995	0.265824538	0.017536717	6	-0.105	0.28366606	-9.06E-01	4.07E-01
ADH-254	-0.04863525	-0.13340915	-0.19709365	0.0991345	0.506206806	0.43082715	6	0.110	0.29622496	9.05E-01	4.07E-01
ADH-2009	-0.13373525	-0.0434776	0.1382547	-0.0034753	0.05387954	0.40813733	6	0.070	0.18922961	9.05E-01	4.07E-01
ADH-1719	0.0892121	-0.0323927	-0.00316125	-0.0288655	-0.418005638	-0.001666721	6	-0.066	0.17809798	-9.05E-01	4.07E-01
Genomic_DNA	-0.1572325	-0.03314515	-0.4879585	-0.91086985	0.548175572	-0.044620391	6	-0.181	0.4898277	-9.05E-01	4.07E-01
ADH-2836	-0.1516055	-0.0776095	0.1987324	-0.04857605	-0.528152532	0.061239477	6	-0.091	0.24652634	-9.04E-01	4.07E-01
ADH-1580	0.0095124	0.04329105	-0.02750695	0.00680065	-0.094242071	-0.04528337	6	-0.018	0.04853073	-9.04E-01	4.08E-01
Genomic_DNA	-0.1977002	-0.05222985	-0.12319065	-0.43414095	0.253164332	0.042136733	6	-0.085	0.2313661	-9.03E-01	4.08E-01
ADH-2509	-0.05830695	-0.1491669	-0.17355075	0.18877895	1.155501662	0.139806175	6	0.184	0.49866755	9.03E-01	4.08E-01
ADH-1389	-0.0962579	-0.03075425	0.195771	0.19076295	0.01452669	-0.006451406	6	0.045	0.121034	9.03E-01	4.08E-01
ADH-401	-0.36106965	-0.3005037	0.10201245	0.2143157	0.650240432	0.687817507	6	0.165	0.44914086	9.02E-01	4.08E-01
ADH-1929	-0.09672515	0.1115259	-0.00528285	0.33378845	-0.659388982	-0.526128845	6	-0.140	0.38121432	-9.02E-01	4.08E-01
hairy_05	-0.0223385	0.0113857	0.00337655	0.01310625	-0.509357541	0.035337694	6	-0.078	0.21209678	-9.02E-01	4.09E-01
ADH-2477	-0.0281245	0.03865055	0.0553677	-0.61843145	-0.019887356	0.002176688	6	-0.095	0.25846119	-9.01E-01	4.09E-01
Genomic_DNA	-0.18338965	-0.03207305	-0.0931556	-0.39504785	0.236262251	0.005044724	6	-0.077	0.20957919	-9.01E-01	4.09E-01
Genomic_DNA	-0.17686955	-0.03713695	-0.04910915	-0.5737958	0.228320588	0.018362695	6	-0.098	0.26785117	-9.00E-01	4.10E-01
ADH-1752	0.19379875	0.0912262	0.2113233	-0.33639165	-0.28200122	-0.635887225	6	-0.126	0.34404385	-8.99E-01	4.10E-01
Genomic_DNA	-0.18690795	-0.0538633	-0.2062488	-0.4721447	0.329147921	0.004127121	6	-0.098	0.26624774	-8.98E-01	4.10E-01
ADH-1916	0.01356425	0.0669689	-0.02566815	0.0438629	-0.587807583	-0.055574139	6	-0.091	0.24755467	-8.98E-01	4.10E-01
ADH-1193	0.0153223	0.00285675	0.0091135	0.0569444	-0.521606996	-0.043164492	6	-0.080	0.21864131	-8.97E-01	4.11E-01
ADH-1557	0.027202	0.09875695	0.0848856	-0.0306378	-0.328867322	-0.245856204	6	-0.066	0.1796082	-8.97E-01	4.11E-01
ADH-825	0.3356377	0.29822995	-0.0270265	0.40991875	-0.206078978	-0.198027504	6	0.102	0.27909986	8.96E-01	4.11E-01
ADH-1276	0.2068528	-0.02131195	-0.08204945	-0.209077	-0.309398998	0.018537983	6	-0.066	0.1808668	-8.95E-01	4.12E-01
Genomic_DNA	-0.1778992	-0.05884215	-0.0414794	-0.4459322	0.197438523	0.047952965	6	-0.080	0.21852504	-8.94E-01	4.12E-01
ADH-382	0.0761808	0.03289135	-0.03655	-0.101866	0.587062461	-0.009806904	6	0.091	0.25032056	8.94E-01	4.12E-01
ADH-690	-0.0021847	0.2945769	-0.15025195	-0.2035337	-0.00320656	1.283270491	6	0.203	0.55678525	8.94E-01	4.12E-01
ADH-1770	-0.16279095	-0.1797432	-0.12736995	-0.0142547	0.523650087	1.078019313	6	0.186	0.51057449	8.94E-01	4.13E-01
ADH-2621	0.0107635	-0.0109817	0.12902785	-0.1922549	-0.157360453	-0.036045974	6	-0.043	0.1173991	-8.93E-01	4.13E-01
ADH-2952(ADH-540)	0.09649025	-0.11217865	-0.24903985	0.0676371	0.106957074	-0.315003363	6	-0.068	0.185365	-8.92E-01	4.13E-01
ADH-2584	-0.01550325	0.1052942	0.15711335	-0.18314675	-0.507959087	-0.080457671	6	-0.087	0.24007188	-8.92E-01	4.13E-01
Genomic_DNA	-0.2009317	-0.055166	0.05547835	-0.7591477	0.223565888	-0.007979176	6	-0.124	0.34074758	-8.92E-01	4.13E-01
ADH-3072(ADH-2073)	-0.07516985	-0.1563497	0.0864203	-0.519917	-1.075579302	0.538746858	6	-0.200	0.55031934	-8.92E-01	4.13E-01
ADH-1949	0.1307856	0.20327125	0.0678084	-0.2257675	0.106957074	0.040119975	6	0.054	0.14807799	8.91E-01	4.14E-01
Genomic_DNA	-0.1826672	-0.0502583	0.0280548	-0.5267843	0.211288951	-0.02301816	6	-0.091	0.24905572	-8.91E-01	4.14E-01
ADH-3065(ADH-1714)	-0.0260453	-0.0497537	0.076777	0.0965114	0.496214754	-0.115907711	6	0.080	0.21907916	8.90E-01	4.14E-01
ADH-1461	0.0494054	0.01858655	-0.1635379	0.4224884	0.106957074	0	5	0.087	0.21319797	9.10E-01	4.14E-01
ADH-2415	0.0705932	0.04380285	0.07181795	-0.1318621	0.752234679	-0.101844395	6	0.117	0.32338828	8.90E-01	4.14E-01
ADH-956	-0.15008685	-0.0828388	0.0804844	0.15166885	0.637443266	-0.019810554	6	0.103	0.28361116	8.88E-01	4.15E-01
ADH-290	0.181463	-0.0712013	-0.12598425	-0.1031302	-0.170444466	0.01273917	6	-0.046	0.12725763	-8.87E-01	4.16E-01
ADH-740	-0.1491576	-0.0913403	-0.05349555	0.2475527	1.628536362	-0.084477382	6	0.250	0.68995539	8.86E-01	4.16E-01
Genomic_DNA	-0.1744615	-0.01328775	-0.20550235	-0.44998175	0.271127471	0.038122328	6	-0.089	0.24607662	-8.86E-01	4.16E-01
ADH-1567	0.02348895	0.04628305	-0.30927055	-0.119013	-0.31117737	0.21456781	6	-0.076	0.21016869	-8.84E-01	4.17E-01
ADH-151	-0.0354	0.0326374	-0.135434	-0.4419904	0.1911722	-0.066950025	6	-0.076	0.21090031	-8.83E-01	4.18E-01
p23	0.0528033	0.05690175	0.138581	0.38804165	-0.176211385	-0.048765605	6	0.069	0.19028084	8.83E-01	4.18E-01
ADH-2631	-0.0133423	0.015616	0.25134215	0.10417305	-0.144170543	0.070806499	6	0.047	0.13172894	8.81E-01	4.18E-01
ADH-871	-0.0315944	-0.010342	0.19639425	-0.04167125	0.107191647	-0.013032915	6	0.034	0.09584835	8.81E-01	4.18E-01
ADH-3011(ADH-1210)	0.0229927	0.07857265	0.10821655	0.10586705	0.860158259	-0.332998238	6	0.140	0.39038269	8.81E-01	4.18E-01
ADH-914	0.1074099	-0.0804658	-0.0160007	-0.19640045	-0.057813315	0.022070729	6	-0.037	0.10248454	-8.81E-01	4.19E-01
ADH-568	0.0271751	-0.0254065	0.06758785	-0.02179465	-0.116374977	-0.074708618	6	-0.024	0.06651095	-8.81E-01	4.19E-01
Genomic_DNA	-0.19550395	-0.0729111	-0.0680065	-0.62828615	0.298318081	0.011600254	6	-0.109	0.30350494	-8.81E-01	4.19E-01
ADH-2299	-0.23692115	-0.1128774	-0.32404315	0.068799	1.122971147	0.75430807	6	0.212	0.58972719	8.81E-01	4.19E-01
ADH-1347	0.32141085	0.03325495	-0.1069013	-0.33295385	-0.948527954	0.078526905	6	-0.159	0.44283269	-8.81E-01	4.19E-01
ADH-2615	0.01835015	-0.06697815	0.0639094	-0.12565855	-0.28922641	0.092683699	6	-0.051	0.14229512	-8.81E-01	4.19E-01
Genomic_DNA	-0.140657	-0.0460583	-0.2345835	-0.4707824	0.313644957	0.013105305	6	-0.094	0.26224021	-8.80E-01	4.19E-01
Genomic_DNA	-0.17557125	-0.0436385	-0.0026016	-0.60102875	0.244528707	-0.02590718	6	-0.101	0.28056753	-8.79E-01	4.20E-01
ADH-1004	-0.0038512	-0.0240729	-0.02678785	-0.0355572	0.619562073	0.027964681	6	0.093	0.25902101	8.78E-01	4.20E-01
ADH-585	-0.01918745	-0.03386525	0.029352	0.1078993	-0.504745828	-0.045499278	6	-0.078	0.21663677	-8.78E-01	4.20E-01
ADH-2389	-0.0390327	0.0259575	0.0470359	-0.17703525	0.142130178	0.480450096	6	0.080	0.22291861	8.78E-01	4.20E-01
ADH-2674	-0.03491865	-0.09251545	-0.092967	0.22132115	-1.238055286	0.101295606	6	-0.189	0.52828479	-8.78E-01	4.20E-01
ADH-3062(ADH-1709)	-0.0886488	-0.35767245	0.0128469	0.07179835	-0.729882762	0.307250103	6	-0.131	0.36488803	-8.78E-01	4.20E-01
ADH-1708	0.10394845	-0.04730545	-0.0160079	0.02609345	-0.509837139	-0.025609679	6	-0.078	0.21815308	-8.77E-01	4.21E-01
ADH-35	-0.16079625	-0.05797225	-0.0560678	0.3154289	-0.369815757	-0.154557909	6	-0.081	0.22516647	-8.77E-01	4.21E-01
ADH-181	0.1907311	0.05332855	-0.1942764	-0.0821716	0.077616067	0.405545969	6	0.075	0.20992542	8.77E-01	4.21E-01
Genomic_DNA	-0.1858368	-0.051229	-0.1180612	-0.4532485	0.283727659	0.005594292	6	-0.087	0.24172807	-8.77E-01	4.21E-01
ADH-2045	-0.0743962	-0.05385775	0.0275375	-0.34761115	0.26311721	-0.290331158	6	-0.079	0.22174768	-8.75E-01	4.21E-01
ADH-1034	0.2075265	0.10446225	0.0710888	-0.10352025	-0.286401218	0.807109471	6	0.133	0.37321938	8.75E-01	4.21E-01
Genomic_DNA	-0.1799796	-0.0533837	-0.06747075	-0.49941865	0.254922632	0.013819117	6	-0.089	0.24791382	-8.75E-01	4.21E-01
Genomic_DNA	-0.15903755	-0.0470148	0.000291	-0.4347181	0.165910291	0.032575272	6	-0.074	0.20616055	-8.75E-01	4.21E-01
ADH-384	0.1509294	0.1111884	-0.10186585	0.0242252	-0.814522966	-0.129793491	6	-0.127	0.35501383	-8.74E-01	4.22E-01
ADH-1650	0.02113805	0.12400025	-0.03784775	0.00489085	-0.35741443	-0.107449654	6	-0.059	0.16482652	-8.74E-01	4.22E-01
Genomic_DNA	-0.176483	-0.0549696	0.0977593	-0.7228458	0.170223632	-0.001326128	6	-0.115	0.32137212	-8.74E-01	4.22E-01
ADH-682	-0.04108815	-0.02572675	-0.00979915	0.4401438	0.898038535	-0.323709448	6	0.156	0.43836906	8.73E-01	4.22E-01
Genomic_DNA	-0.1700155	-0.0363071	0.0722273	-0.0568237	0.631382238	0.167479432	6	0.101	0.28417003	8.73E-01	4.22E-01
ADH-288	-0.0151122	-0.13894565	-0.5920338	0.49954195	-1.274704119	0.177115887	6	-0.224	0.62844304	-8.73E-01	4.23E-01
ADH-2794	0.1716807	0.0140551	0.08012285	-0.01544755	0.106957074	-0.130818238	6	0.038	0.10614065	8.71E-01	4.23E-01
ADH-234	-0.21187325	-0.0985123	0.20318725	0.01593775	0.081198304	-0.576023173	6	-0.098	0.27469275	-8.71E-01	4.24E-01
ADH-2122	-0.0801319	-0.1866948	-0.1817165	0.1845082	-1.228918651	0.325752681	6	-0.195	0.54729086	-8.71E-01	4.24E-01
ADH-1386	0.064662	0.1246975	0.00223715	0.0267924	0.1730147	-0.151143969	6	0.040	0.11279297	8.70E-01	4.24E-01
ADH-807	-0.0126521	-0.00240795	-0.02090185	0.1149213	-0.385733071	-0.054139962	6	-0.060	0.16960013	-8.69E-01	4.25E-01
Genomic_DNA	-0.1932845	-0.05012115	-0.1012292	-0.45394935	0.268051087	0.022250267	6	-0.085	0.23894613	-8.68E-01	4.25E-01
ADH-2370	-0.13153	-0.11167715	-0.29408505	0.22384465	1.411682864	0.219197943	6	0.220	0.61935271	8.68E-01	4.25E-01
ADH-3051(ADH-1649)	0.00172915	0.0779556	0.0149204	-0.1430066	0.447882687	0.023836685	6	0.071	0.19902478	8.68E-01	4.25E-01
Genomic_DNA	-0.1784513	-0.04621345	-0.10753205	-0.36400945	0.23207824	0.036103329	6	-0.071	0.20133363	-8.68E-01	4.25E-01
hairy_09	-0.05476865	-0.0230887	0.1179186	-0.12664715	-0.249794625	0.057411371	6	-0.046	0.13130101	-8.67E-01	4.25E-01
Genomic_DNA	-0.18395695	-0.0515509	0.1361682	-0.57360615	0.106955974	0.009090008	6	-0.093	0.26225792	-8.67E-01	4.26E-01
Genomic_DNA	-0.19784115	-0.04903205	-0.04928545	-0.45455775	0.226885127	0.036737138	6	-0.081	0.22973032	-8.66E-01	4.26E-01
ADH-513	-0.0902871	0.039703	0.1778973	0.0461565	-0.214495029	-0.401676449	6	-0.074	0.20889897	-8.65E-01	4.27E-01
ADH-498	-0.0803474	-0.05379285	0.09666665	-0.076792	-0.23010949	0.086630636	6	-0.043	0.12163391	-8.65E-01	4.27E-01
ADH-2841	0.1329303	0.02964455	0.36905865	0.3871558	-0.327631436	-0.023579495	6	0.095	0.26789948	8.65E-01	4.27E-01
ADH-2003	-0.0286265	-0.13083775	-0.17549905	0.1315385	0.107753382	1.087587263	6	0.165	0.46829783	8.65E-01	4.27E-01
ADH-58	-0.25033285	-0.1442698	-0.1970062	-0.05670055	0.364683498	-0.198435291	6	-0.080	0.22766064	-8.64E-01	4.27E-01
Genomic_DNA	-0.20307175	-0.0284456	-0.08293895	-0.4994622	0.238422781	0.047421216	6	-0.088	0.24940157	-8.64E-01	4.27E-01
Genomic_DNA	-0.174638	-0.0516577	-0.10312955	-0.4076438	0.238653998	0.040763188	6	-0.076	0.21618786	-8.64E-01	4.27E-01
ADH-365	-0.1564943	-0.18614635	-0.05057065	0.03105595	0.427546318	-1.255842115	6	-0.198	0.56327656	-8.63E-01	4.28E-01
Genomic_DNA	-0.170704	-0.0954427	0.0313459	-0.6087466	0.232814515	0.010241001	6	-0.100	0.28425806	-8.62E-01	4.28E-01
ADH-1862	-0.0105135	-0.00528675	-0.1485	-0.1435101	3.55368028	-0.107791814	6	0.523	1.48605469	8.62E-01	4.28E-01
ADH-2199	0.0425752	0.1023426	0.0890234	-0.0638201	-0.889197303	-0.079166494	6	-0.133	0.37816013	-8.62E-01	4.28E-01
PC3	-0.06362125	-0.0815746	-0.1590674	-0.1378769	0.034754607	0.156935702	6	-0.042	0.1186567	-8.62E-01	4.28E-01
ADH-875	-0.0929216	0.03533415	-0.11598445	0.018539	-0.40494523	0.154910901	6	-0.068	0.19199503	-8.61E-01	4.28E-01
ADH-1715	0.007888	-0.05239825	-0.0588619	-0.1358929	-0.572352158	0.246036153	6	-0.094	0.2681591	-8.61E-01	4.29E-01
ADH-3041(ADH-1521)	0.0232033	0.0518189	-0.08052395	-0.04819285	-0.257185017	0.059398083	6	-0.042	0.11929964	-8.61E-01	4.29E-01
ADH-713	-0.01489115	0.0372392	-0.07258405	0.0308993	0.965106488	-0.089748864	6	0.143	0.40624832	8.60E-01	4.29E-01
Genomic_DNA	-0.184625	-0.0303276	-0.08243895	-0.4372819	0.226662016	0.037960516	6	-0.078	0.22316354	-8.60E-01	4.29E-01
Genomic_DNA	-0.16594565	-0.05891715	-0.0371843	-0.5238811	0.284564395	-0.047715296	6	-0.092	0.26071016	-8.60E-01	4.29E-01
ADH-2127	0.0899737	0.13321915	0.11255485	-0.1140752	-0.355863375	-0.344280598	6	-0.080	0.22739235	-8.59E-01	4.30E-01
Genomic_DNA	-0.16872125	-0.0485012	-0.19683475	-0.4053867	0.307537602	0.008899581	6	-0.084	0.23932856	-8.58E-01	4.30E-01
ADH-97	0.06309415	-0.10275035	0.005737	-0.0336795	-0.202798014	0.055693239	6	-0.036	0.10222678	-8.57E-01	4.30E-01
ADH-1261	-0.053167	-0.0864186	0.03221445	0.05344555	0.07049081	-0.33121159	6	-0.052	0.14990583	-8.57E-01	4.31E-01
Genomic_DNA	-0.16012835	-0.0623516	-0.1192203	-0.51233625	0.291995539	0.013882821	6	-0.091	0.26138297	-8.56E-01	4.31E-01
ADH-1871	0.0561146	-0.06805165	0.0734287	-0.0083538	-0.343433478	-0.027531321	6	-0.053	0.15173022	-8.55E-01	4.32E-01
ADH-2767	0.13959155	0.1869191	-0.06181505	0.0080565	-0.574768542	-0.305391728	6	-0.101	0.28998026	-8.55E-01	4.32E-01
ADH-2822	-0.0198589	0.0405608	-0.0578519	-0.00025535	0.370329935	-0.002893038	6	0.055	0.15772484	8.54E-01	4.32E-01
ADH-2386	0.07841765	-0.0185021	0.03746135	0.17125235	-0.909814985	-0.186680701	6	-0.138	0.39638573	-8.53E-01	4.33E-01
ADH-525	-0.0555584	-0.0309262	0.13301015	0.02055525	0.374591568	-0.082625114	6	0.060	0.17194029	8.53E-01	4.33E-01
ADH-1087	0.0571486	0.0356265	0.2024043	-0.2767056	-0.090799254	-0.393735766	6	-0.078	0.22322136	-8.52E-01	4.33E-01
ADH-1432	0.05242035	0.0510665	-0.1303346	-0.1949683	0.307041492	-1.123065602	6	-0.173	0.49727006	-8.52E-01	4.33E-01
ADH-1547	0.07459665	-0.28622065	0.0754208	-0.15983225	-0.027611656	0.021986171	6	-0.050	0.14477625	-8.51E-01	4.34E-01
Genomic_DNA	-0.1875552	-0.0444992	0.00112205	-0.47093055	0.174528702	0.056697796	6	-0.078	0.22613821	-8.50E-01	4.34E-01
Genomic_DNA	-0.17399035	-0.0459362	0.06277845	-0.7185133	0.222542569	-0.021579546	6	-0.112	0.32456324	-8.49E-01	4.35E-01
ADH-1914	0.15150585	0.17815055	-0.13969355	-0.60866285	-0.638589732	0.230256878	6	-0.138	0.39786788	-8.49E-01	4.35E-01
ADH-2204	0.17311055	0.1778684	0.0742881	-0.06071415	-0.290398745	0.437095446	6	0.085	0.24602054	8.48E-01	4.35E-01
ADH-1043	0.15019675	0.1278812	0.04869985	0.3986652	-0.378102934	0.186863499	6	0.089	0.25711314	8.48E-01	4.35E-01
Genomic_DNA	-0.1660018	-0.0483196	-0.06818905	-0.57463285	0.313011403	-0.048310582	6	-0.099	0.28515121	-8.48E-01	4.35E-01
ADH-3089(ADH-2895)	0.07390505	0.0573022	-0.0992358	-0.0665696	0.467007613	-0.006174538	6	0.071	0.20536778	8.47E-01	4.35E-01
ADH-826	-0.0461852	0.41459535	0.1601666	0.3689868	0.106957074	-0.391285126	6	0.102	0.29586975	8.46E-01	4.36E-01
ADH-890	-0.04693895	-0.12825105	0.2419104	0.16962655	0.101948965	-0.040630961	6	0.050	0.14368192	8.46E-01	4.36E-01
ADH-2712	-0.11466645	-0.25510195	-0.2076449	0.33326545	0.32685249	0.719342766	6	0.134	0.38716428	8.46E-01	4.36E-01
ADH-842	0.06637125	-0.09557215	-0.01395565	0.06840835	-0.025089159	-0.239296473	6	-0.040	0.1155639	-8.45E-01	4.37E-01
Genomic_DNA	-0.18183385	-0.04750835	-0.13481795	-0.65065835	0.325536376	0.027973306	6	-0.110	0.31960005	-8.45E-01	4.37E-01
ADH-1814	0.08293225	0.2281692	0.07470995	-0.18177225	-0.166129396	0.474257463	6	0.085	0.24753245	8.45E-01	4.37E-01
ADH-111	0.0653146	0.01194795	-0.03243305	-0.1514995	0.109821677	0.335212414	6	0.056	0.1635599	8.45E-01	4.37E-01
ADH-1781	-0.03313785	0.0945675	-0.28695595	0.2520243	-1.285438703	0.093089578	6	-0.194	0.56398309	-8.44E-01	4.37E-01
ADH-274	0.0494054	0.01858655	0.24992065	0.4224884	0.106957074	-0.327148826	6	0.087	0.2518358	8.43E-01	4.38E-01
ADH-435	0.03658225	0.0074419	-0.26989185	0.1726653	0.283213514	0.167940031	6	0.066	0.19290833	8.42E-01	4.38E-01
Genomic_DNA	-0.19234125	-0.04549235	-0.0344543	-0.47217765	0.252685214	-0.001889264	6	-0.082	0.23934855	-8.42E-01	4.38E-01
ADH-773	0.0954609	0.0978524	0.53810625	0.12017215	-0.288683271	0	5	0.113	0.2926826	8.60E-01	4.38E-01
ADH-2331	-0.28618205	-0.3370048	0.12992195	0.207695	-0.264363798	0.056096839	6	-0.082	0.23994941	-8.40E-01	4.39E-01
Genomic_DNA	-0.18833805	-0.0581314	0.16602955	-0.82441875	0.162991923	-0.014837105	6	-0.126	0.36808576	-8.39E-01	4.40E-01
ADH-2557	-0.014111	0.03868045	0.07811465	-0.31233775	-0.013523833	-0.061392756	6	-0.047	0.13842495	-8.39E-01	4.40E-01
ADH-1970	0.19588715	0.05377045	-0.04800975	-0.272772	-0.379893434	0	5	-0.090	0.23537639	-8.57E-01	4.40E-01
p32	0.0658707	0.0997251	0.30821625	-0.0052827	-0.317592386	0.340228659	6	0.082	0.23904911	8.39E-01	4.40E-01
ADH-801	0.05916175	0.04735965	-0.0356982	0.12804085	-0.139322912	0.171790097	6	0.039	0.11261932	8.39E-01	4.40E-01
ADH-1343	-0.25544515	-0.0206952	0.05260965	0.05261835	1.167030269	0.032091788	6	0.171	0.50159824	8.37E-01	4.41E-01
ADH-306	0.24636985	0.28735355	-0.4534413	-0.5187404	-0.438422128	0.099742465	6	-0.130	0.37933523	-8.36E-01	4.41E-01
eve_01	0.0366427	-0.10205525	0.0934797	0.02909545	0.003370984	0.084076392	6	0.024	0.07062269	8.36E-01	4.41E-01
Genomic_DNA	-0.22778105	-0.0439263	-0.0768195	-0.54605765	0.294122954	0.028743075	6	-0.095	0.27955371	-8.35E-01	4.42E-01
ADH-2187	-0.1400341	-0.24435245	0.01934005	-0.13222635	-0.402897025	0.364036484	6	-0.089	0.26234237	-8.34E-01	4.42E-01
Genomic_DNA	-0.176483	-0.04946825	-0.03066755	-0.5341681	0.253963568	0.00597578	6	-0.088	0.25978302	-8.34E-01	4.42E-01
ADH-2724	0.0031258	-0.09626645	0.23785435	0.085497	0.077682034	-0.06130472	6	0.041	0.12068133	8.34E-01	4.42E-01
ADH-936	0.21610405	-0.0101659	-0.0473235	0.0225148	-0.108535766	0.199368663	6	0.045	0.13323015	8.33E-01	4.43E-01
ADH-1761	0.06746005	0.1920295	-0.28600325	0.00909565	0.106957074	-1.002459307	6	-0.152	0.44738515	-8.33E-01	4.43E-01
70D_21	-0.01104295	-0.0825918	-0.0727567	-0.07945165	0.102002268	-0.001646141	6	-0.024	0.07131463	-8.33E-01	4.43E-01
ADH-2928(ADH-79)	-0.1095619	-0.2424023	-0.2451649	-0.11002515	0.106957074	0.216646158	6	-0.064	0.18805896	-8.33E-01	4.43E-01
ADH-221	-0.1333479	-0.24878985	-0.0813974	0.06517645	-0.121500909	0.195904724	6	-0.054	0.158872	-8.32E-01	4.43E-01
ADH-523	-0.03367545	0.03226665	-0.1222539	-0.1162108	-0.229180403	0.179033831	6	-0.048	0.14225632	-8.32E-01	4.43E-01
Genomic_DNA	-0.176483	-0.0646507	-0.0490298	-0.56973515	0.289379943	-5.8853E-05	6	-0.095	0.27993177	-8.32E-01	4.43E-01
ADH-856	-0.14970915	-0.06128075	-0.02403105	0.44706765	1.778545751	-0.383959439	6	0.268	0.78829606	8.32E-01	4.43E-01
ADH-1704	0.13637865	-0.1220946	0.08524635	-0.04664595	-0.418317579	-0.034119293	6	-0.067	0.19621198	-8.31E-01	4.44E-01
ADH-2750	0.06079095	0.16633725	0.0074444	-0.16054715	-0.85096914	0.022315445	6	-0.126	0.37065624	-8.31E-01	4.44E-01
ADH-1448	0.05612075	0.02901655	-0.063595	-0.1140558	-0.154945966	0.059372194	6	-0.031	0.09239234	-8.31E-01	4.44E-01
ADH-1913	0.04056805	0.03228395	0.03862955	0.0207396	0.028278072	-1.107306044	6	-0.158	0.46521598	-8.31E-01	4.44E-01
ADH-1042	0.1307192	0.2004882	0.14909545	0.35934055	0.057212183	-0.38490592	6	0.085	0.25154794	8.31E-01	4.44E-01
ADH-774	-0.0412967	0.46256145	0.12301735	-0.0502995	-0.100151651	0.026946734	6	0.070	0.20716145	8.29E-01	4.45E-01
ADH-2309	0.04122205	0.0565756	-0.29648395	0.3001569	0.888460306	-0.142284505	6	0.141	0.41779249	8.28E-01	4.45E-01
ADH-2250	-0.0955322	-0.03909325	-0.10541105	0.1290148	1.172604165	-0.049800411	6	0.169	0.49905399	8.28E-01	4.46E-01
Genomic_DNA	-0.1750642	-0.0464838	-0.14464505	-0.4934252	0.325362963	-0.005444017	6	-0.090	0.26628693	-8.27E-01	4.46E-01
ADH-1684	-0.0444381	-0.22567355	0.18617655	0.1193676	-0.347112844	-0.097565723	6	-0.068	0.20194371	-8.27E-01	4.46E-01
ADH-304	-0.24050005	-0.26774665	0.1612227	0.29181705	1.113667755	-0.024076153	6	0.172	0.51052693	8.27E-01	4.46E-01
ADH-1425	-0.1523917	0.06668505	-0.01248955	-0.21496	0.106957074	-0.045207057	6	-0.042	0.12408322	-8.27E-01	4.46E-01
ADH-1241	-0.00434185	0.04067605	-0.096783	0.15640995	-0.188227203	-0.180216007	6	-0.045	0.13493501	-8.24E-01	4.47E-01
ADH-775	-0.15937905	0.11842525	-0.0632615	0.1329552	-0.710093523	0.043899265	6	-0.106	0.31608246	-8.23E-01	4.48E-01
ADH-1570	-0.0600588	0.1463723	0.20059845	0.3313754	-0.093848211	-0.142243535	6	0.064	0.18961879	8.23E-01	4.48E-01
ip25	-0.02729305	-0.05074725	-0.18051575	0.0021896	0.246170275	-0.457250309	6	-0.078	0.23202193	-8.22E-01	4.48E-01
ADH-2825	-0.05124995	0.01150775	0.0961951	-0.2394745	-0.236560975	0.107002923	6	-0.052	0.15523331	-8.22E-01	4.48E-01
Genomic_DNA	-0.2074401	-0.0540833	-0.0456177	-0.487453	0.231809552	0.067175799	6	-0.083	0.24615363	-8.22E-01	4.49E-01
ADH-2848	-0.20660505	-0.2071496	0.16521475	0.2454662	0.764108729	-0.02541868	6	0.123	0.36536717	8.22E-01	4.49E-01
Genomic_DNA	-0.17693515	0.003093	-0.13409155	-0.389202	0.221302736	0.051406983	6	-0.071	0.21088814	-8.22E-01	4.49E-01
ADH-436	-0.0470602	0.0343964	0.08417155	-0.08494945	0.073540104	0.088185652	6	0.025	0.07378238	8.20E-01	4.49E-01
ADH-1892	-0.0584781	0.04716615	0.06168455	-0.0111224	-0.400346719	0.013276396	6	-0.058	0.17312634	-8.20E-01	4.49E-01
Genomic_DNA	-0.1707851	-0.0518694	-0.16442015	-0.4141343	0.269237212	0.06463612	6	-0.078	0.23266511	-8.20E-01	4.50E-01
ADH-1979	0.0502139	-0.02236195	-0.1181961	-0.14301055	-0.320674347	0.19726587	6	-0.059	0.17775059	-8.19E-01	4.50E-01
ADH-882	0.0116399	-0.0032808	0.36304225	0.4180986	1.144998504	-0.708348383	6	0.204	0.61138488	8.19E-01	4.50E-01
ADH-53	0.04363995	-0.01213415	0.17086635	-0.33751865	-0.343235526	0.044909892	6	-0.072	0.21618372	-8.19E-01	4.50E-01
ADH-1521	0.03066645	0.0158701	0.0866266	0.4833103	-0.200538992	0.032348308	6	0.075	0.22363126	8.18E-01	4.50E-01
ADH-2663	0.0633581	-0.08947795	0.0440698	0.09602715	0.220905558	-0.095247071	6	0.040	0.11956949	8.18E-01	4.50E-01
Genomic_DNA	-0.17847775	-0.05130325	-0.02739075	-0.7346062	0.294971047	0.012564698	6	-0.114	0.34176524	-8.17E-01	4.51E-01
ADH-1337	-0.4092123	-0.2635402	0.3227046	0.19569545	-0.150131606	-0.27677971	6	-0.097	0.29057817	-8.17E-01	4.51E-01
Genomic_DNA	-0.18780875	-0.04039225	-0.053892	-0.5556656	0.265717666	0.027664606	6	-0.091	0.27223245	-8.16E-01	4.51E-01
ADH-2222	-0.22091835	-0.12970435	0.09078555	0.1681168	2.34018915	-0.25312016	6	0.333	0.99790973	8.16E-01	4.51E-01
Genomic_DNA	-0.1323731	-0.05194125	0.0911525	-0.54011015	0.084700494	0.065046686	6	-0.081	0.24194524	-8.16E-01	4.52E-01
Hsp-140	0.1733656	0.05761145	0.12972675	-0.00323765	0.058281753	-0.173518765	6	0.040	0.1216064	8.13E-01	4.53E-01
ADH-908	0.16352625	0.17745685	-0.10327835	-0.04053305	0.24775252	-0.123816827	6	0.054	0.16128735	8.13E-01	4.53E-01
ADH-1579	0.03802095	0.0490677	-0.0200472	0.01058035	-0.309302151	-0.03454903	6	-0.044	0.13372771	-8.13E-01	4.53E-01
ADH-1341	-0.01880265	-0.0673599	0.1974006	0.3850905	1.516264804	-0.599796319	6	0.235	0.70969025	8.13E-01	4.53E-01
ADH-1300	0.15756005	0.0631085	-0.0395995	-0.098449	-0.415701669	-0.055735098	6	-0.065	0.19533871	-8.13E-01	4.53E-01
ADH-346	0.0258039	0.00014505	-0.021552	0.22569915	0.650531294	-0.26325006	6	0.103	0.31017293	8.13E-01	4.53E-01
PC5	0.10223995	0.0550714	-0.1420919	-0.06348315	0.270066637	0.06113474	6	0.047	0.1421529	8.13E-01	4.53E-01
ADH-3053(ADH-1651)	0.19184805	-0.2363211	-0.04208655	0.14875295	-0.83682615	0.018598909	6	-0.126	0.37997669	-8.12E-01	4.54E-01
ADH-1673	-0.1812619	-0.11825965	0.19854385	0.1198517	0.386297592	0.013006905	6	0.070	0.21017839	8.12E-01	4.54E-01
Genomic_DNA	-0.1748108	-0.0538195	-0.17423235	-0.3455269	0.276550658	0.044415253	6	-0.071	0.21503748	-8.11E-01	4.54E-01
ADH-1257	-0.1040676	0.19697195	-0.02194105	-0.19596695	0.602027394	0.088806691	6	0.094	0.28477198	8.11E-01	4.54E-01
ADH-1402	0.16749075	0.1584723	0.07284485	-0.1274376	-0.388665561	-0.40275842	6	-0.087	0.26188266	-8.11E-01	4.54E-01
ADH-1533	-0.0004542	0.05714865	-0.01075815	-0.15932085	1.285499634	-0.08859903	6	0.181	0.54652654	8.09E-01	4.55E-01
ADH-699	0.1052626	-0.0109834	0.21617325	-0.2984678	-0.532472938	-0.025519409	6	-0.091	0.27622673	-8.07E-01	4.56E-01
ADH-2473	0.0732057	-0.1223719	-0.17201135	-0.18585315	0.143143163	-0.00537762	6	-0.045	0.13630714	-8.06E-01	4.57E-01
ADH-2400	-0.08557675	-0.217536	0.1176915	0.0603972	0.268555968	0.222129512	6	0.061	0.18510728	8.06E-01	4.57E-01
ADH-1638	0.0373398	0.0774132	0.17698585	-0.38364635	0.882039955	0.025821295	6	0.136	0.41318117	8.06E-01	4.57E-01
ADH-2217	0.04947635	0.0659603	0.0358605	-0.00314345	-0.138698467	0.217491647	6	0.038	0.11493499	8.06E-01	4.57E-01
Genomic_DNA	-0.1771884	-0.0550611	-0.1509533	-0.26364895	0.250382328	0.03390164	6	-0.060	0.18366084	-8.06E-01	4.57E-01
Genomic_DNA	-0.06420325	-0.04212935	0.1950721	-0.01249015	-1.029177342	0.078600041	6	-0.146	0.44318886	-8.05E-01	4.57E-01
Genomic_DNA	-0.16817365	-0.0515563	-0.0392427	-0.47516475	0.256159757	0.005573152	6	-0.079	0.23946461	-8.05E-01	4.57E-01
Genomic_DNA	-0.07822415	-0.2981243	0.0649875	-0.41765995	0.214695548	0.043657153	6	-0.078	0.23863739	-8.05E-01	4.57E-01
Genomic_DNA	-0.1617018	-0.0557468	0.0333672	-0.5215316	0.187278067	0.035499058	6	-0.080	0.24488444	-8.05E-01	4.57E-01
ADH-1886	0.1216581	0.09761685	0.12847655	-0.00492995	-0.383996435	-0.521540178	6	-0.094	0.2854971	-8.05E-01	4.58E-01
ADH-62	-0.0336617	-0.1748781	0.0115413	0.06390235	-0.123838921	0.062236403	6	-0.032	0.09881669	-8.04E-01	4.58E-01
ADH-224	-0.07093955	0.15525985	0.0537553	-0.02926595	-0.941636313	0.037499377	6	-0.133	0.40386757	-8.04E-01	4.58E-01
ADH-409	0.03505965	-0.04299365	-0.08970305	0.1878848	-0.565271724	-0.025698426	6	-0.083	0.25488442	-8.02E-01	4.59E-01
ADH-2975(ADH-819)	0.12336575	0.0137225	0.10149815	-0.0122628	-0.057071187	-1.044151419	6	-0.146	0.44537496	-8.02E-01	4.59E-01
ADH-2058	0.0292179	0.13017445	-0.01843915	-0.11014055	-0.105187597	-0.121222922	6	-0.033	0.09965242	-8.01E-01	4.59E-01
ADH-1443	0.02597085	-0.0563126	0.4027569	0.53044665	-0.18924699	-0.129723989	6	0.097	0.29774274	8.01E-01	4.60E-01
Hsp-13	0.18819155	0.01208975	-0.34452405	0.02373305	-1.165016651	0.249939367	6	-0.173	0.52835892	-8.00E-01	4.60E-01
ADH-1668	-0.0703791	-0.08858615	-0.16902475	-0.5749822	-0.683840334	0.656680212	6	-0.155	0.47468939	-8.00E-01	4.60E-01
ADH-1667	0.03274505	0.04830075	0.4344333	-0.24706125	0.106957074	0.050965203	6	0.071	0.21767853	8.00E-01	4.60E-01
Hsp-65	0.00722485	0.07423565	0.0706969	-0.03098745	-0.973289846	0.043794322	6	-0.135	0.41275516	-7.99E-01	4.60E-01
ADH-1164	0.54056045	0.3765789	0.32925155	0.85547625	-0.329859618	-0.660091888	6	0.185	0.56793182	7.99E-01	4.60E-01
Genomic_DNA	-0.176483	-0.04946825	-0.00781365	-0.5136137	0.210275173	0.053430227	6	-0.081	0.24719786	-7.99E-01	4.61E-01
ADH-2966(ADH-583)	0.13195795	0.06257495	-0.16880955	-0.1894087	-0.192545434	0.063307552	6	-0.049	0.14998784	-7.97E-01	4.61E-01
Genomic_DNA	-0.1751583	-0.0575048	-0.2245448	-0.4167162	0.33672598	0.035904103	6	-0.084	0.25723564	-7.96E-01	4.62E-01
ADH-1601	-0.1671822	-0.07833485	-0.07526595	0.17021495	0.189426307	0.356111525	6	0.066	0.20269281	7.96E-01	4.62E-01
ADH-2789	-0.1321813	-0.2122938	0.11023575	0.2523099	0.556895978	-0.024768946	6	0.092	0.28236377	7.95E-01	4.62E-01
ADH-2786	-0.11438145	-0.29417365	-0.14055155	-0.0689297	0.258787116	0.000836106	6	-0.060	0.18422202	-7.94E-01	4.63E-01
ADH-975	-0.09304065	-0.12714885	-0.21738725	-0.2467124	0.03285301	0.275737357	6	-0.063	0.19314922	-7.94E-01	4.63E-01
ADH-965	-0.1196278	-0.21747245	-0.0344248	0.1204193	-0.234875353	0.160110074	6	-0.054	0.16756728	-7.94E-01	4.63E-01
ADH-3026(ADH-1244)	-0.02215165	-0.0253513	0.01060905	-0.05257135	-0.179753324	0.094852991	6	-0.029	0.08972269	-7.93E-01	4.64E-01
ADH-2764	-0.05227265	-0.14610435	-0.1931644	-0.0248584	-0.311262397	0.312862013	6	-0.069	0.21358826	-7.93E-01	4.64E-01
ADH-1640	0.09511045	0.12086605	-0.1486614	-0.23227885	0.249097711	0.354164523	6	0.073	0.22590833	7.92E-01	4.64E-01
ADH-284	-0.0365399	-0.0169258	0.03043885	0.0900853	0.357572934	-0.107756783	6	0.053	0.16333924	7.92E-01	4.64E-01
ADH-423	-0.04846415	0.06195065	0.02861405	-0.027476	0.35974845	-0.066996014	6	0.051	0.1586953	7.91E-01	4.65E-01
ADH-1183	-0.0110343	0.24783185	-0.05393405	-0.0850173	-0.688087129	-0.012449166	6	-0.100	0.31137079	-7.90E-01	4.65E-01
Genomic_DNA	-0.17631085	-0.0378784	-0.11278695	-0.42875445	0.244235701	0.069370587	6	-0.074	0.2284539	-7.90E-01	4.65E-01
ADH-1188	0.09565725	-0.2844845	0.4136855	0.0599656	0.106957074	0.038257614	6	0.072	0.22221367	7.90E-01	4.65E-01
ADH-1114	0.11485595	0.06871265	-0.09389625	-0.1809732	0.642400822	0.009309215	6	0.093	0.28979425	7.89E-01	4.66E-01
ADH-237	-0.0336193	-0.03357905	-0.0351593	0.0029627	0.325075266	0.046350871	6	0.045	0.1407065	7.89E-01	4.66E-01
Hsp-147	0.0339322	-0.0149944	-0.02009585	-0.0161382	-0.423971058	0.086586937	6	-0.059	0.1834791	-7.89E-01	4.66E-01
ADH-291	0.185142	-0.08300925	-0.00215295	-0.08699005	-0.228517558	-0.046006716	6	-0.044	0.13540815	-7.89E-01	4.66E-01
Genomic_DNA	-0.1244788	-0.03931045	-0.05219385	-0.524983	0.239862619	0.017821029	6	-0.081	0.25071749	-7.87E-01	4.67E-01
ADH-1051	0.0001148	0.0007689	0.2011012	-0.00327425	-0.82531651	-0.065713153	6	-0.115	0.35945356	-7.86E-01	4.67E-01
ADH-439	0.04512085	0.33042705	-0.08467235	0.0438737	-0.359993591	-0.623993315	6	-0.108	0.33734958	-7.86E-01	4.68E-01
Genomic_DNA	-0.1621898	-0.05236515	-0.1377097	-0.32712355	0.241677015	0.05977397	6	-0.063	0.19656858	-7.85E-01	4.68E-01
ADH-2218	0.0863109	-0.06444695	-0.18545455	-0.01632975	-1.248142958	0.359897614	6	-0.178	0.55560547	-7.85E-01	4.68E-01
Genomic_DNA	-0.0669855	-0.03683265	0.0604456	-0.17890065	0.722748018	0.115899908	6	0.103	0.32061836	7.85E-01	4.68E-01
ADH-876	0.08112655	0.1070025	0.0535354	0.0984618	-0.412261265	-0.43284354	6	-0.084	0.26283232	-7.84E-01	4.68E-01
ADH-1748	0.00541185	0.13983135	0.02054235	-0.07971065	-0.274713219	-0.077573974	6	-0.044	0.13858676	-7.84E-01	4.68E-01
ADH-287	0.01598885	0.0915863	0.07836625	-0.10648645	-0.237447156	-0.084772609	6	-0.040	0.12638783	-7.84E-01	4.68E-01
ADH-1207	-0.04559425	0.96133285	0.00023245	-0.18682795	0.106957074	-0.036452369	6	0.133	0.41649496	7.84E-01	4.69E-01
ADH-1820	0.0920088	0.06995755	0.0996465	-0.1138372	0.089875093	-0.060249074	6	0.030	0.09242323	7.84E-01	4.69E-01
ADH-2395	0.08766945	0.1039526	0.0320359	-0.2990554	-0.11309619	-0.107068855	6	-0.049	0.1540438	-7.83E-01	4.69E-01
70D_09	-0.16185215	-0.1943197	-0.0031374	0.0165093	-0.226321089	0.234891576	6	-0.056	0.17436498	-7.83E-01	4.69E-01
Genomic_DNA	-0.18185625	-0.0737575	0.006382	-0.62008055	0.304771424	-0.016621866	6	-0.097	0.30328953	-7.82E-01	4.69E-01
Genomic_DNA	-0.1881558	-0.06064665	-0.0709884	-0.50263695	0.286997958	0.03664541	6	-0.083	0.26038828	-7.82E-01	4.70E-01
ADH-1305	-0.13161365	-0.07115655	-0.25636175	-0.338265	0.381543984	-0.063593085	6	-0.080	0.2505348	-7.81E-01	4.70E-01
p20	0.09966625	0.09608235	-0.2119619	0.0090197	-0.133203521	0.911712549	6	0.129	0.40348054	7.80E-01	4.70E-01
ADH-2442	-0.064694	0.04668465	0.2625899	-0.0948581	-0.432802109	-0.155874862	6	-0.073	0.22970303	-7.80E-01	4.71E-01
Genomic_DNA	-0.1658873	-0.04251945	-0.0797967	-0.47559535	0.282612948	0.009495525	6	-0.079	0.2468859	-7.80E-01	4.71E-01
ADH-1131	0.07569725	-0.0983971	-0.14684585	0.00181725	0.900868642	0.009608229	6	0.124	0.38902181	7.79E-01	4.71E-01
Genomic_DNA	-0.1764713	-0.04935265	-0.10479495	-0.5976925	0.318876402	0.036883116	6	-0.095	0.30006756	-7.79E-01	4.71E-01
Genomic_DNA	-0.16694955	0.08831355	-0.06411245	-0.0646	0.531521521	0.151195488	6	0.079	0.24966684	7.77E-01	4.72E-01
ADH-1993	0.1386613	-0.1314332	-0.1011308	-0.152828	-0.322123802	0.197853801	6	-0.062	0.19496415	-7.77E-01	4.72E-01
ADH-1170	0.0092246	0.0666138	0.06573525	-0.07454255	-0.208518327	-0.057243889	6	-0.033	0.10447451	-7.77E-01	4.73E-01
ADH-2741	-0.1213141	-0.4128496	-0.02019045	0.36264665	0.159894337	0.8824888	6	0.142	0.4473984	7.76E-01	4.73E-01
ADH-479	0.18871625	0.231848	0.1308808	0.01565615	-0.193044489	-0.064857511	6	0.052	0.16265354	7.76E-01	4.73E-01
ADH-598	-0.0001328	0.04907005	0.0669078	-0.04510355	-0.011484856	-0.352457256	6	-0.049	0.1542395	-7.76E-01	4.73E-01
ADH-1319	0.14028455	0.142307	0.1190068	-0.1231911	-0.72397115	-0.191711041	6	-0.106	0.3354014	-7.76E-01	4.73E-01
ADH-107	0.1063589	0.13933655	0.0748027	-0.03754425	-0.253802367	0.353293361	6	0.064	0.20128904	7.76E-01	4.73E-01
ADH-2911	0.05540175	0.1391808	0.14582235	0.2528448	-0.29555903	0.059114291	6	0.059	0.18829054	7.74E-01	4.74E-01
ADH-2430	0.1010067	0.1920482	-0.32366555	0.029255	0.526655217	-0.000724909	6	0.087	0.27720146	7.73E-01	4.75E-01
Genomic_DNA	-0.1753889	-0.04946825	0.1003151	-0.4383528	0.106957074	0.056521327	6	-0.067	0.21140966	-7.71E-01	4.75E-01
ADH-923	0.02135935	0.01327565	0.16648765	0.1311618	0.579003286	-0.346187296	6	0.094	0.29913923	7.71E-01	4.75E-01
ADH-212	0.05173755	0.0320197	0.0308917	0.11243555	0.636937371	-0.29473354	6	0.095	0.30194049	7.70E-01	4.76E-01
ADH-2702	0.0944704	0.16026585	0.0468708	-0.2590635	-0.680096429	0.037197024	6	-0.100	0.31867355	-7.69E-01	4.77E-01
ADH-87	-0.0893385	-0.004845	0.11437475	0.0209817	0.294642736	-0.068051139	6	0.045	0.1421424	7.69E-01	4.77E-01
ADH-650	-0.0311599	-0.1959512	-0.02833645	-0.06487265	0.106957074	0.024235036	6	-0.032	0.10044382	-7.69E-01	4.77E-01
ADH-2632	0.05133905	0.16021375	0.14881675	0.05124885	-0.266158992	0.163552279	6	0.052	0.16416593	7.68E-01	4.77E-01
ADH-1543	0.0146185	0.07739865	0.27150775	-0.0177027	0.106957074	-0.1745761	6	0.046	0.14781828	7.68E-01	4.77E-01
ADH-2398	-0.046477	-0.2195359	-0.18997455	-0.3047492	-0.303529819	0.493705454	6	-0.095	0.30362388	-7.67E-01	4.78E-01
ADH-654	0.032736	0.0489134	-0.0898921	0.1326649	0.106957074	-0.063505444	6	0.028	0.08935385	7.67E-01	4.78E-01
ADH-2869	0.06963385	0.11686395	-0.0896513	0.05265995	0.565431173	-0.216086854	6	0.083	0.26617553	7.65E-01	4.79E-01
ADH-352	-0.05628975	-0.21707845	0.00704005	-0.16473785	0.44064441	0.652386015	6	0.110	0.35333324	7.65E-01	4.79E-01
Genomic_DNA	-0.1746672	-0.0477026	-0.08636875	-0.40963355	0.273375076	0.023048946	6	-0.070	0.22522664	-7.65E-01	4.79E-01
ADH-1724	-0.01427015	0.03690075	0.1062357	0.07342315	0.225041831	-0.176607228	6	0.042	0.13386496	7.65E-01	4.79E-01
ADH-2183	-0.23450165	-0.24900595	-0.1709441	0.6789859	0.600418845	0.165563388	6	0.132	0.42213743	7.65E-01	4.79E-01
ADH-2986(ADH-1058)	-0.31636185	-0.2351554	0.3304109	0.20814715	0.055305125	0.614885302	6	0.110	0.35129188	7.64E-01	4.79E-01
Genomic_DNA	-0.1793158	-0.0421057	0.0077632	-0.51665855	0.227023595	0.032569829	6	-0.078	0.25163219	-7.64E-01	4.80E-01
ADH-1999	-0.0460124	0.0257493	-0.14502895	-0.15356505	-0.763985339	0.384921307	6	-0.116	0.37364461	-7.63E-01	4.80E-01
hairy_13	0.00214765	-0.1502042	-0.03798315	-0.0088435	0.106957074	-0.071421979	6	-0.027	0.08531798	-7.62E-01	4.80E-01
Genomic_DNA	-0.183652	-0.03350685	-0.01451715	-0.40824575	0.207511291	0.040182868	6	-0.065	0.21012439	-7.62E-01	4.80E-01
Genomic_DNA	-0.1784029	-0.06112305	0.09112765	-0.5560052	0.193613452	0.017558614	6	-0.082	0.2646726	-7.61E-01	4.81E-01
ADH-527	0.0494054	0.01858655	0.24992065	0.4224884	0.106957074	-0.358600402	6	0.081	0.26228351	7.61E-01	4.81E-01
ADH-318	-0.0334999	0.0738843	-0.12876935	-0.1188591	0.568553564	0.121259715	6	0.080	0.2593974	7.59E-01	4.82E-01
Hsp-46	-0.04175035	-0.0546906	0.12356985	0.07250095	0.329240099	-0.124683034	6	0.051	0.16357465	7.59E-01	4.82E-01
Genomic_DNA	-0.16473495	-0.00479755	-0.1385237	-0.42871945	0.236425797	0.075066199	6	-0.071	0.22870834	-7.59E-01	4.82E-01
ADH-1082	0.1690709	-0.07293255	0.1040022	-0.1601478	-0.414220491	-0.013005391	6	-0.065	0.20838622	-7.59E-01	4.82E-01
ADH-77	0.02968925	-0.09310645	0.0101688	0.05085505	-0.283098645	0.04386235	6	-0.040	0.13005986	-7.58E-01	4.82E-01
ADH-210	-0.0319837	0.1844392	-0.0095219	-0.0827422	-0.478980947	0.009102176	6	-0.068	0.220685	-7.58E-01	4.83E-01
ADH-2144	0.0434428	-0.04971665	0.07370785	0.0276636	0.106957074	-0.072437488	6	0.022	0.06992002	7.57E-01	4.83E-01
ADH-193	-0.0147408	-0.02258345	-0.1028476	0.1846706	0.179817712	0	5	0.045	0.13007594	7.71E-01	4.84E-01
Genomic_DNA	-0.1741968	-0.0489139	-0.14486635	-0.4167827	0.291100481	0.05484004	6	-0.073	0.23794301	-7.53E-01	4.85E-01
ADH-437	-0.1280739	-0.1618844	-0.1223879	0.1952048	0.268517467	-0.655409329	6	-0.101	0.32758109	-7.53E-01	4.85E-01
ADH-1639	0.10529805	0.1102487	-0.1086919	0.0390377	-0.083570705	0.129687313	6	0.032	0.10415239	7.53E-01	4.86E-01
p9	0.03369475	0.0520846	-0.03648065	-0.33263185	0.362047518	0.438765584	6	0.086	0.28099312	7.52E-01	4.86E-01
ADH-3091(ADH-2905)	0.01498825	-0.0846928	0.1537209	0.0043507	0.124296921	-0.041552375	6	0.029	0.09310534	7.50E-01	4.87E-01
ip46	-0.1373568	-0.10106	-0.15236125	-0.1571793	2.60583842	-0.017236323	6	0.340	1.11118421	7.50E-01	4.87E-01
ADH-228	0.0804286	-0.03870805	0.0872872	0.0445891	-1.411465597	0.129501077	6	-0.185	0.60362795	-7.50E-01	4.87E-01
ADH-1482	0.0429343	0.0174557	-0.2461683	-0.0697471	0.054111503	-0.005358559	6	-0.034	0.11264325	-7.49E-01	4.87E-01
ADH-1974	0.1155075	0.2131308	-0.2260526	-0.14912135	-0.310229649	-0.014523759	6	-0.062	0.20277136	-7.48E-01	4.88E-01
ADH-2465	-0.0416891	0.0541727	-0.0666057	-0.13081885	0.077187889	-0.034007833	6	-0.024	0.07744378	-7.47E-01	4.89E-01
ADH-852	0.03027545	-0.11171405	-0.0224256	0.143445	0.106957074	0.020574276	6	0.028	0.09130686	7.47E-01	4.89E-01
Genomic_DNA	-0.1798612	-0.0291848	0.24082575	-1.049657	0.23942721	-0.092434835	6	-0.145	0.47590787	-7.47E-01	4.89E-01
ADH-1295	-0.2511072	-0.30907875	0.03327605	0.1740672	1.124476976	0.173577697	6	0.158	0.51684903	7.47E-01	4.89E-01
ADH-1439	-0.08673565	0.05969505	-0.16418855	0.5723341	0.106957074	0	5	0.098	0.28697111	7.61E-01	4.89E-01
Genomic_DNA	-0.19406855	-0.0297149	-0.03548335	-0.4525018	0.261627618	0.016846426	6	-0.072	0.2374888	-7.45E-01	4.90E-01
ADH-2437	-0.23320305	-0.26189805	-0.08203515	0.5759093	1.072249701	-0.086430151	6	0.164	0.5398138	7.45E-01	4.90E-01
Genomic_DNA	-0.18824755	-0.0397378	-0.0077153	-0.63015915	0.286494135	0.023289655	6	-0.093	0.30504454	-7.44E-01	4.90E-01
ADH-235	-0.03877925	-0.01737355	0.06116875	0.10571025	0.219544059	-0.114652659	6	0.036	0.11859028	7.42E-01	4.91E-01
ADH-1317	-0.01254025	0.03363305	-0.1002683	0.04641645	0.624442067	-0.096159135	6	0.083	0.27267092	7.42E-01	4.92E-01
Hsp-41	0.0375386	0.02582325	0.02614445	-0.03327395	0.281777678	-0.10205339	6	0.039	0.1299238	7.41E-01	4.92E-01
ADH-2580	0.083457	-0.264393	0.10637255	0.04545875	-0.3251995	0.013613515	6	-0.057	0.18806667	-7.40E-01	4.93E-01
ADH-2201	0.147522	0.08705185	-0.049687	0.0587705	0.584453163	-0.301992293	6	0.088	0.29048752	7.39E-01	4.93E-01
ADH-2558	-0.02871645	0.0009654	-0.0495194	0.00220455	0.56535592	-0.051751868	6	0.073	0.2422955	7.39E-01	4.93E-01
ADH-165	-0.08452935	-0.07017225	0.04314315	0.0674149	0.546417782	-0.06661128	6	0.073	0.2407701	7.39E-01	4.93E-01
ADH-1651	0.0030942	0.13713265	0.0017614	0.0121147	-0.210033344	-0.182325227	6	-0.040	0.13180314	-7.38E-01	4.94E-01
ADH-110	-0.1418987	-0.21144925	0.0557909	0.14069555	0.237696563	0.282474567	6	0.061	0.20102062	7.38E-01	4.94E-01
ADH-2195	0.1800993	0.0386962	0.29877615	-0.2960413	-1.006380725	-0.065045789	6	-0.142	0.47063503	-7.37E-01	4.94E-01
ADH-60	-0.1212919	0.05947125	0.04612095	-0.37676665	0.106957074	-0.03518938	6	-0.053	0.17768829	-7.37E-01	4.94E-01
ADH-2799	0.0549855	0.10220835	0.2916859	-0.21556255	-0.843219465	-0.103255598	6	-0.119	0.39545744	-7.36E-01	4.95E-01
ADH-1766	-0.0063485	0.0458763	-0.0390801	-0.076984	-0.289457303	0.115732723	6	-0.042	0.13880915	-7.36E-01	4.95E-01
ADH-2575	-0.0936192	0.010337	0.0197508	0.0258889	-0.67209172	0.173786581	6	-0.089	0.29798238	-7.34E-01	4.96E-01
ADH-1066	0.08931485	-0.0073971	-0.0343815	0.1428397	-0.02325478	-0.032185034	6	0.022	0.07504553	7.34E-01	4.96E-01
ADH-665	-0.0018892	-0.0148058	-0.07336915	-0.0412508	0.477276305	0.024574576	6	0.062	0.20631103	7.33E-01	4.96E-01
eve_11	-0.07969495	0.0632078	0.1382882	-0.0992443	0.16636812	0.00867747	6	0.033	0.11005947	7.33E-01	4.96E-01
Genomic_DNA	-0.1852014	-0.03265445	-0.02189315	-0.4755198	0.252580536	0.02733971	6	-0.073	0.24286646	-7.32E-01	4.97E-01
ADH-2757	0.16429735	0.1146606	0.1422241	0.1759905	-0.071486125	-0.231121504	6	0.049	0.16456429	7.31E-01	4.98E-01
Genomic_DNA	-0.17142495	-0.0448566	-0.2079071	-0.55089035	0.394377139	0.026562097	6	-0.092	0.31085835	-7.28E-01	4.99E-01
ADH-1562	0.24050065	0.03645305	0.06620545	-0.020476	-0.129381229	0.02273488	6	0.036	0.12120193	7.28E-01	4.99E-01
ADH-988	0.11085105	-0.01435635	0.1013985	-0.15613505	-0.494883224	0.042782962	6	-0.068	0.23057763	-7.27E-01	5.00E-01
ADH-1705	0.19017995	-0.07901155	0.00281865	0.0880512	-0.573569096	-0.100653919	6	-0.079	0.26537716	-7.26E-01	5.00E-01
Genomic_DNA	-0.1801163	-0.0527733	-0.02337105	-0.5569333	0.300113075	0.013416338	6	-0.083	0.28092166	-7.26E-01	5.00E-01
ADH-1806	0.0494054	0.01858655	0.24992065	0.4224884	0.106957074	-0.372574651	6	0.079	0.26699249	7.26E-01	5.00E-01
ADH-3073(ADH-2228)	-0.0562796	-0.15396395	-0.213314	0.2577466	0.003501825	-0.137733107	6	-0.050	0.1689893	-7.25E-01	5.01E-01
ADH-2184	-0.1371534	-0.21564955	0.1261213	0.13509385	-0.241609972	0.032521844	6	-0.050	0.1696102	-7.24E-01	5.02E-01
Hsp-58	0.1201958	0.0838137	0.0449983	0.0272064	0.394511347	-0.285489739	6	0.064	0.21755273	7.23E-01	5.02E-01
ADH-723	0.142849	-0.061641	0.07127845	-0.2868796	-0.105361638	-0.024368733	6	-0.044	0.14943494	-7.22E-01	5.03E-01
ADH-2954(ADH-547)	-0.1820504	-0.3016466	0.05900215	0.3252469	-0.009027348	0.832189383	6	0.121	0.40956728	7.21E-01	5.03E-01
ADH-1384	-0.12839215	-0.0805263	-0.083196	-0.01188155	0.462977707	0.261346278	6	0.070	0.23800675	7.21E-01	5.03E-01
Genomic_DNA	-0.17733025	-0.0384726	0.03456615	-0.69886635	0.261139894	0.040993441	6	-0.096	0.32763847	-7.20E-01	5.04E-01
ADH-468	0.0720894	-0.0703652	-0.0306939	0.0218435	-1.267615344	0.295001172	6	-0.163	0.55596041	-7.19E-01	5.04E-01
ADH-1948	-0.2083126	-0.2022596	0.1696615	0.1702552	0.106957074	-0.531809567	6	-0.083	0.28121693	-7.19E-01	5.04E-01
Genomic_DNA	-0.180797	-0.02055835	-0.0748418	-0.4680962	0.274524645	0.036017303	6	-0.072	0.24622342	-7.19E-01	5.04E-01
70D_25	0.02054695	-0.14968135	0.0252526	0.0838398	0.106957074	0.077024791	6	0.027	0.09315229	7.18E-01	5.05E-01
ADH-2599	0.08552765	0.1992774	-0.0767574	-0.3010844	0.574235371	0.03490781	6	0.086	0.29330547	7.18E-01	5.05E-01
ADH-546	-0.02157045	0.01567835	-0.1328297	-0.07600085	0.251741718	0.255927162	6	0.049	0.16655368	7.18E-01	5.05E-01
ADH-133	0.0973666	0.03922595	-0.13114295	0.21530835	-0.06811872	-0.758504101	6	-0.101	0.34448948	-7.18E-01	5.05E-01
ADH-34	0.06757825	0.2110746	-0.29060235	0.0956553	-0.651955227	0.004200695	6	-0.094	0.32086043	-7.18E-01	5.05E-01
ADH-702	-0.05356	-0.07164295	-0.1156427	0.16145905	0.59775164	-0.041215273	6	0.080	0.27147893	7.18E-01	5.05E-01
ADH-2191	-0.07668615	-0.0296457	-0.355871	0.28740985	0.436860431	-1.441987985	6	-0.197	0.67143863	-7.17E-01	5.05E-01
ADH-300	0.31924135	0.01210285	-0.0631136	-0.04319825	-1.268069517	0.063788423	6	-0.163	0.55859804	-7.16E-01	5.06E-01
ADH-2265	0.1173989	0.0809893	0.10029705	0.04670175	0.606501309	-0.395130336	6	0.093	0.31777064	7.15E-01	5.06E-01
ADH-1629	0.01612465	-0.04337265	-0.0200054	0.1474225	1.062758363	-0.325409967	6	0.140	0.47806189	7.15E-01	5.06E-01
ADH-940	0.10874855	0.0135105	0.0513708	0.45424975	0.783477676	-0.597137127	6	0.136	0.46495337	7.15E-01	5.07E-01
ADH-1093	0.06968685	0.0125328	-0.04464395	0.2333623	-0.499553629	-0.21693382	6	-0.074	0.25494814	-7.13E-01	5.07E-01
ADH-551	-0.06357045	0.05994315	-0.0915109	0.11388685	-0.24942233	0	5	-0.046	0.14190514	-7.27E-01	5.08E-01
ADH-1898	-0.0249918	-0.18341505	-0.17554855	-0.3761513	-0.015029577	0.349278294	6	-0.071	0.24436372	-7.11E-01	5.09E-01
ADH-1670	-0.01146045	0.0625412	-0.23907885	0.23252705	-0.438407334	-0.017989814	6	-0.069	0.23644125	-7.11E-01	5.09E-01
ADH-2529	0.15946405	0.31650875	-0.00894235	-0.0822977	-1.244766223	-0.104638147	6	-0.161	0.55457245	-7.10E-01	5.09E-01
ADH-243	0.0692368	-0.0912534	0.3792093	0.03903765	-0.400679842	-0.613631629	6	-0.103	0.35548894	-7.10E-01	5.10E-01
ADH-1822	0.06467565	-0.0255891	0.0500267	0.1779031	0.003907514	-1.091952365	6	-0.137	0.47307868	-7.09E-01	5.10E-01
Genomic_DNA	-0.17126275	-0.0480188	0.02069735	-0.65827055	0.296364888	0.010224094	6	-0.092	0.31712979	-7.08E-01	5.10E-01
ADH-1943	0.3068256	-0.216032	0.0938694	0.04918715	0.106957074	-0.040243099	6	0.050	0.17323133	7.08E-01	5.10E-01
ADH-1284	0.3097115	-0.0053212	-0.01411845	-0.12725285	0.106957074	-0.010029705	6	0.043	0.15008034	7.07E-01	5.11E-01
ADH-2539	0.0293023	0.03201045	-0.0571084	-0.03600585	0.928799172	-0.194301485	6	0.117	0.40609483	7.06E-01	5.11E-01
runt_16	0.04119495	0.11320825	0.2109939	-0.01635205	0.165282361	-0.235999751	6	0.046	0.16087389	7.06E-01	5.12E-01
ADH-179	0.0557008	0.0913427	0.19657265	0.2458466	-0.221617079	-0.068899194	6	0.050	0.17291259	7.06E-01	5.12E-01
ADH-2210	0.0448684	-0.1487438	-0.3121154	0.18607415	1.042252543	0.008018866	6	0.137	0.47547208	7.04E-01	5.13E-01
ADH-1109	0.0074215	0.0202853	0.0815253	0.00480525	0.042996828	-0.070230414	6	0.014	0.05032149	7.04E-01	5.13E-01
ADH-1476	-0.0586395	-0.0528423	-0.0745953	-0.20987855	0.450589219	-0.678289546	6	-0.104	0.36169801	-7.04E-01	5.13E-01
ADH-2050	-0.0936907	-0.12849705	0.059613	0.1342022	0.106957074	-0.46149708	6	-0.064	0.22218719	-7.04E-01	5.13E-01
ADH-366	0.02011565	0.051382	0.02400285	-0.06864655	-0.420082715	0.073046015	6	-0.053	0.18603885	-7.03E-01	5.14E-01
ADH-2552	0.05363745	0.10142875	0.00436725	0.3166582	-0.540452768	0.834923515	6	0.128	0.44803608	7.02E-01	5.14E-01
Genomic_DNA	-0.1911411	-0.04525545	0.03046225	-0.6063294	0.315708995	-0.026161426	6	-0.087	0.30396189	-7.02E-01	5.14E-01
ADH-2835	0.1081685	-0.14912745	0.07197945	0.0302667	0.302830712	-0.090007387	6	0.046	0.1595754	7.01E-01	5.14E-01
Genomic_DNA	-0.1777329	-0.05329275	-0.02244955	-0.51056995	0.304914143	0.002686737	6	-0.076	0.26603423	-7.00E-01	5.15E-01
ip32	-0.04514175	0.01969865	0.05636025	0.18223185	0.542331065	-0.284620919	6	0.078	0.27458747	7.00E-01	5.15E-01
ADH-1478	-0.0977648	0.0894485	-0.03324935	-0.1678301	0.4000917	-0.983642567	6	-0.132	0.46252859	-7.00E-01	5.15E-01
ADH-1194	0.0425809	0.0880148	-0.0418878	-0.02519515	-0.086050055	-0.104965955	6	-0.021	0.0743802	-7.00E-01	5.15E-01
ADH-153	-0.1032689	-0.0658608	-0.00077215	-0.071737	0.458164017	0.150735775	6	0.061	0.21461796	6.99E-01	5.16E-01
ADH-1312	0.05318945	0.1560948	-0.1637197	-0.06859945	-0.041497089	-0.14326156	6	-0.035	0.12145308	-6.98E-01	5.16E-01
ADH-1907	-0.04249425	-0.07609325	0.0502717	0.1378014	-0.141482823	0.416608506	6	0.057	0.2014446	6.98E-01	5.16E-01
Hsp-93	0.10311755	0.14255905	0.2014054	0.06114385	0.609492766	-0.505697983	6	0.102	0.35778281	6.98E-01	5.16E-01
ADH-2232	-0.0194599	-0.09054515	0.1614684	-0.1235698	-0.250046253	0.071792561	6	-0.042	0.14638938	-6.98E-01	5.16E-01
ADH-1937	-0.00941455	-0.09144075	0.08959165	0.2213637	0.875768927	-0.367846153	6	0.120	0.41996059	6.98E-01	5.16E-01
ADH-2104	0.023456	0.0672226	0.13161585	-0.1728239	-0.408190431	0.017127602	6	-0.057	0.19986252	-6.98E-01	5.16E-01
Genomic_DNA	-0.1701478	-0.0554043	-0.1324516	-0.491509	0.375013669	-0.004212263	6	-0.080	0.28057204	-6.97E-01	5.17E-01
Genomic_DNA	-0.1881743	-0.0519028	-0.00186915	-0.5857049	0.284751625	0.046543848	6	-0.083	0.29097956	-6.96E-01	5.17E-01
ADH-2479	-0.07899185	-0.01850885	-0.05336475	-0.09338845	0.646582951	0.081681039	6	0.081	0.28420011	6.95E-01	5.18E-01
ADH-1504	-0.0008277	0.0080381	-0.1025824	0.2487561	0.059145987	-0.888996258	6	-0.113	0.39749538	-6.95E-01	5.18E-01
ADH-1216	0.0159957	-0.06916595	-0.02984705	-0.19014125	0.60843247	0.142534528	6	0.080	0.2809058	6.94E-01	5.18E-01
ADH-223	-0.0180029	0.04428995	-0.07198645	0.09723625	-0.350314056	0.026722702	6	-0.045	0.16001317	-6.94E-01	5.19E-01
ADH-3082(ADH-2827)	0.10002115	0.00098155	-0.02167485	0.0418535	-1.043102157	0.152378381	6	-0.128	0.45272701	-6.94E-01	5.19E-01
ADH-2906	-0.0854017	-0.12665345	0.19482265	-0.1786316	-0.045217793	0.017017736	6	-0.037	0.13203519	-6.93E-01	5.19E-01
ADH-969	-0.0465859	0.0442901	-0.29065465	-0.052041	-0.754950812	0.433132309	6	-0.111	0.39364163	-6.92E-01	5.20E-01
ADH-1038	0.0117418	-0.0567959	0.11538045	-0.02093555	-0.495162709	0.07157746	6	-0.062	0.22094665	-6.91E-01	5.20E-01
ADH-2300	-0.0737809	-0.0112404	0.34917615	-0.18354745	-0.267232733	-0.187897978	6	-0.062	0.22114459	-6.91E-01	5.20E-01
ADH-3059(ADH-1705)	0.0121544	0.39428195	-0.0120392	-0.11956825	-1.47059919	0.09004957	6	-0.184	0.65376581	-6.90E-01	5.21E-01
ADH-2207	-0.0545622	-0.37848945	-0.1501881	-0.08476815	-0.284112797	0.458895167	6	-0.082	0.29214141	-6.89E-01	5.21E-01
ADH-2417	-0.05013375	0.14646365	0.23206515	-0.1671601	-0.616653934	-0.048053269	6	-0.084	0.29869233	-6.88E-01	5.22E-01
ADH-2855	-0.1834152	-0.35252165	-0.04727735	-0.0752445	-0.324138985	0.475083752	6	-0.085	0.3012148	-6.88E-01	5.22E-01
ADH-2467	0.0472785	-0.04332505	-0.0052641	-0.12389275	0.752049776	-0.073543602	6	0.092	0.32846704	6.88E-01	5.22E-01
ADH-100	0.13624615	0.0770915	-0.17712855	-0.30200085	-0.059263637	0.044044939	6	-0.047	0.16695876	-6.87E-01	5.23E-01
ADH-1889	0.09600805	0.33113915	-0.0616259	-0.18344385	-0.049140001	-0.732644195	6	-0.100	0.35652797	-6.87E-01	5.23E-01
ADH-1603	-0.18333055	-0.17566325	-0.1424942	0.21304715	1.16350084	-0.000648756	6	0.146	0.52085765	6.85E-01	5.24E-01
ADH-618	-0.10056735	0.0796172	0.15176525	0.0845601	-0.021517988	-0.036127986	6	0.026	0.09408255	6.84E-01	5.24E-01
ADH-1083	0.2412507	-0.0604811	0.32773965	-0.10353325	-0.793441535	-0.288911403	6	-0.113	0.40411342	-6.84E-01	5.24E-01
ADH-1302	-0.03363895	-0.10948385	0.01980945	0.4667334	0.902279506	-0.446106793	6	0.133	0.47705602	6.84E-01	5.24E-01
ADH-2085	-0.0048373	0.0581994	0.1530645	0.0654035	0.076284124	-0.166172713	6	0.030	0.10865767	6.84E-01	5.25E-01
ADH-576	0.11054715	0.0408934	-0.0115362	0.12689425	-0.700864099	-0.086444044	6	-0.087	0.31101646	-6.83E-01	5.25E-01
Genomic_DNA	-0.1684144	-0.20033935	0.1809668	-0.4940674	0.209863667	0.025451046	6	-0.074	0.26713608	-6.82E-01	5.25E-01
ADH-1422	-0.07377085	0.9596394	-0.19956995	-0.0134458	0.106957074	-0.071955479	6	0.118	0.42413834	6.81E-01	5.26E-01
ADH-1053	-0.05167605	-0.08797	-0.1025568	-0.00496735	0.163771112	-0.083506924	6	-0.028	0.1001031	-6.81E-01	5.26E-01
ADH-2551	0.03213435	0.0607026	0.295336	0.21193025	-0.367843463	0.15562214	6	0.065	0.23294071	6.80E-01	5.27E-01
ADH-2876	-0.01135455	0.0058454	0.02867435	0.07049585	-0.031093658	-0.249704774	6	-0.031	0.11263883	-6.78E-01	5.28E-01
ADH-169	0.01030925	-0.05155825	-0.1955706	-0.15242905	-0.23902821	0.300966986	6	-0.055	0.19703164	-6.78E-01	5.28E-01
ADH-792	0.03673945	-0.02092385	-0.0215146	0.29767955	-0.622638072	-0.174893881	6	-0.084	0.30546116	-6.76E-01	5.29E-01
ip24	-0.0248969	-0.03344385	0.10633705	-0.2402869	-0.003175177	0.006897825	6	-0.031	0.11394302	-6.76E-01	5.29E-01
Hsp-92	-0.0374172	-0.0295479	0.059314	-0.11485285	-0.081415657	0.737389293	6	0.089	0.32308583	6.74E-01	5.30E-01
ADH-1361	-0.003639	-0.0205345	-0.08074925	0.03137735	-0.256078565	0.120018288	6	-0.035	0.12696305	-6.74E-01	5.30E-01
ADH-1466	0.0070233	0.0592314	0.2201033	0.05013605	-0.01521047	-1.152691775	6	-0.139	0.50363476	-6.74E-01	5.30E-01
ADH-662	0.27255905	0.1811144	0.15750085	-0.2292942	-0.314552563	-0.673225772	6	-0.101	0.36754973	-6.73E-01	5.31E-01
ADH-188	-0.1829492	-0.1667692	-0.24223065	0.0813385	1.469720506	0.109389781	6	0.178	0.64935915	6.72E-01	5.32E-01
ADH-1924	0.2146246	0.30395415	0.0598104	-0.1138093	-0.158897886	-1.207976016	6	-0.150	0.54840627	-6.72E-01	5.32E-01
ADH-1039	0.01498615	0.45058765	-0.03309435	0.2030298	-0.305218161	0.083950255	6	0.069	0.2518637	6.71E-01	5.32E-01
ADH-2252	0.0126173	0.073775	0.22164035	-0.5820512	-0.192388638	0.004362803	6	-0.077	0.28105572	-6.71E-01	5.32E-01
ADH-1101	-0.0526534	-0.02714065	-0.20014225	-0.0219457	0.369139732	-0.564708239	6	-0.083	0.3026431	-6.71E-01	5.32E-01
Genomic_DNA	-0.19377255	-0.03931255	0.016168	-0.51505985	0.291205041	0.00178968	6	-0.073	0.26733026	-6.70E-01	5.32E-01
Genomic_DNA	-0.18593615	-0.0475293	0.12688945	-0.5898024	0.243795759	-0.024944056	6	-0.080	0.29081003	-6.70E-01	5.32E-01
ADH-2238	0.09307265	0.06936455	-0.2612066	-0.23598615	0.050448813	0.021241408	6	-0.044	0.1605333	-6.69E-01	5.33E-01
p24	-0.065376	-0.0773307	0.00795135	0.15384915	0.034423919	-0.304051672	6	-0.042	0.15307388	-6.68E-01	5.34E-01
ADH-2077	-0.21045665	-0.2474072	-0.1205387	-0.11890835	0.688414886	-0.745881146	6	-0.126	0.46248821	-6.66E-01	5.35E-01
ADH-1784	0.0832562	0.1847389	0.1795567	0.49520075	-0.473651779	0.047274975	6	0.086	0.3164379	6.66E-01	5.35E-01
Genomic_DNA	-0.17991045	-0.05629975	0.07762575	-0.46300695	0.179886936	0.063868115	6	-0.063	0.23176871	-6.66E-01	5.35E-01
ADH-1701	-0.16156995	-0.148127	0.39915815	0.1127649	-0.239443709	0.589081869	6	0.092	0.33872742	6.65E-01	5.35E-01
ADH-1859	-0.05358945	-0.0968155	-0.1148004	0.1081857	0.015943164	0.006385453	6	-0.022	0.0829454	-6.63E-01	5.37E-01
ADH-1839	0.02400625	0.06732835	-0.1370265	-0.02589095	0.804864609	-0.152574961	6	0.097	0.35761397	6.63E-01	5.37E-01
ADH-1181	-0.1335103	-0.1560995	-0.2116147	0.056438	0.006274374	0.190869952	6	-0.041	0.15258288	-6.63E-01	5.37E-01
ADH-1683	0.21309065	0.01156915	-0.17685575	-0.373384	-0.78243929	0.412940062	6	-0.116	0.42858914	-6.62E-01	5.37E-01
ADH-1686	0.13468125	0.04213505	-0.0845934	-0.3735366	0.157700361	0.693824546	6	0.095	0.35175895	6.62E-01	5.37E-01
ADH-2654	0.2225528	0.08165235	-0.06207725	-0.16320345	0.241611629	-0.053446766	6	0.045	0.16494186	6.61E-01	5.38E-01
ADH-2589	-0.05979975	-0.11177615	-0.02847005	-0.170115	0.206320739	0.677012468	6	0.086	0.31712545	6.61E-01	5.38E-01
ADH-1817	-0.0492124	0.00917225	0.15219375	-0.17588425	-0.096460405	-0.018203956	6	-0.030	0.11039571	-6.60E-01	5.39E-01
ADH-345	0.01028315	0.005279	-0.11738375	0.01513635	0.322610043	0.001910299	6	0.040	0.1475093	6.58E-01	5.39E-01
ADH-1628	-0.106357	-0.1049915	0.03654	-0.3894167	-0.506545178	0.499863952	6	-0.095	0.35424432	-6.58E-01	5.40E-01
ADH-2525	0.0061826	0.0405044	-0.1119683	0.27966335	0.127520199	-0.103141746	6	0.040	0.14820651	6.58E-01	5.40E-01
Hsp-11	-0.0125628	0.0110147	0.00600215	0.0041304	0.251038679	-0.078158841	6	0.030	0.11311343	6.55E-01	5.41E-01
ADH-2117	-0.10157455	0.3349161	-0.18883	-0.0626384	0.064974611	0.302611703	6	0.058	0.21794881	6.55E-01	5.42E-01
ADH-2628	-0.04683945	-0.1427709	0.0430987	0.04107435	0.038310755	-0.052816379	6	-0.020	0.0748086	-6.55E-01	5.42E-01
Genomic_DNA	-0.17149105	-0.05275835	-0.1055853	-0.3956352	0.281758476	0.076544481	6	-0.061	0.22919267	-6.54E-01	5.42E-01
Hsp-2	0.17334255	0.1178373	0.1024607	-0.10270285	-0.337102841	0.492079534	6	0.074	0.27843132	6.54E-01	5.42E-01
ADH-1479	-0.0707731	-0.1909716	-0.140522	-0.3226712	0.382969464	-0.042597164	6	-0.064	0.24048859	-6.53E-01	5.43E-01
ADH-800	-0.02030765	-0.02083035	-0.09725985	0.218377	-0.342678156	-0.025153066	6	-0.048	0.18013633	-6.52E-01	5.43E-01
ADH-2350	-0.0247571	-0.09584605	-0.14587405	-0.2402293	0.106957074	0.157442244	6	-0.040	0.15180985	-6.52E-01	5.43E-01
ADH-508	0.00952965	-0.0495293	0.15574405	-0.2460989	-0.068022304	-0.009410235	6	-0.035	0.13029545	-6.51E-01	5.44E-01
ADH-1210	0.11457385	0.1598521	0.0349326	-0.02698995	0.106957074	-0.187439348	6	0.034	0.12681397	6.50E-01	5.44E-01
ADH-2693	0.0599825	0.06989325	-0.09715645	-0.0517938	-0.335615736	0.096743356	6	-0.043	0.16218058	-6.49E-01	5.45E-01
ADH-2237	-0.1689661	-0.2219492	-0.14102035	-0.0193585	0.215759104	0.07143219	6	-0.044	0.16619385	-6.49E-01	5.45E-01
ADH-96	0.12205735	-0.0030255	-0.25704575	0.020917	-0.136455904	0.036433723	6	-0.036	0.13675382	-6.48E-01	5.45E-01
Genomic_DNA	-0.18036925	-0.03494385	0.049614	-0.52251635	0.267502157	0.000643751	6	-0.070	0.26509889	-6.47E-01	5.46E-01
ADH-744	-0.1881656	-0.28888385	0.15067395	0.28043365	-0.564788417	0.105727997	6	-0.084	0.3187054	-6.47E-01	5.46E-01
ADH-154	0.1074834	0.0683396	0.07261435	0.17763675	-0.181154331	-0.043462021	6	0.034	0.12727315	6.46E-01	5.47E-01
ADH-2849	0.0421666	0.0991178	-0.00830035	0.20166765	1.201036187	-0.607707604	6	0.155	0.58661964	6.46E-01	5.47E-01
ADH-2275	-0.25147315	-0.1630064	0.20364585	0.00059055	-0.780577143	0.358281652	6	-0.105	0.40056561	-6.45E-01	5.48E-01
ADH-2330	-0.17875345	-0.32611005	-0.21515115	-0.05638985	0.446628797	-0.097524269	6	-0.071	0.27067611	-6.44E-01	5.48E-01
Hsp-148	0.03548665	-0.1604894	-0.0556672	0.0798145	0.055703526	0.275299449	6	0.038	0.14597947	6.44E-01	5.48E-01
ADH-92	0.07286405	-0.0029261	-0.01105985	-0.0996731	0.514716149	-0.108025219	6	0.061	0.23223421	6.43E-01	5.48E-01
ADH-208	0.12768995	0.2194561	0.3685781	-0.1673829	-0.319973514	0.177057591	6	0.068	0.25871608	6.40E-01	5.50E-01
ADH-1106	0.0094374	-0.0943862	0.1811362	-0.0479602	-0.346107746	1.06516809	6	0.128	0.48997148	6.39E-01	5.51E-01
ADH-194	-0.05526785	-0.46558685	0.00236685	0.1201914	-0.040932872	0.104772821	6	-0.056	0.21367571	-6.39E-01	5.51E-01
ADH-451	-0.0287312	0.0278045	-0.1635843	-0.25744275	0.133234938	0.059633962	6	-0.038	0.1464215	-6.39E-01	5.51E-01
Hsp-121	-0.0727113	0.07477285	-0.00810065	0.02932115	-0.059399256	0.185946794	6	0.025	0.09608981	6.37E-01	5.52E-01
ADH-2119	0.086125	0.1154508	0.14026545	0.3849455	-0.535754721	-1.012419983	6	-0.137	0.52691267	-6.36E-01	5.53E-01
ADH-2366	0.12468565	0.19144985	0.16957145	-0.2359219	-0.515765312	1.140939243	6	0.146	0.56156517	6.36E-01	5.53E-01
ADH-1779	0.06275545	-0.0400296	-0.29922245	-0.1331003	-0.364651307	0.36262263	6	-0.069	0.26420328	-6.36E-01	5.53E-01
ADH-1969	0.159928	-0.06833115	-0.01762915	-0.00784175	-0.630838801	0.119465368	6	-0.074	0.28628904	-6.35E-01	5.53E-01
ADH-1352	-0.0026491	-0.0484178	0.08430545	0.44412105	-0.171135595	0.018668893	6	0.054	0.20916289	6.34E-01	5.54E-01
ADH-791	0.1988075	0.00451875	0.17489625	0.1781483	-0.245083715	-0.041300502	6	0.045	0.17406512	6.33E-01	5.54E-01
ADH-1254	-0.00939175	-0.03148225	0.3676424	0.6811818	0.791361949	-0.862815341	6	0.156	0.6041162	6.33E-01	5.55E-01
ADH-2000	-0.04374325	0.16555395	0.0189499	0.0659897	-0.500853063	-0.062847402	6	-0.059	0.23134534	-6.30E-01	5.56E-01
ADH-823	-0.0275599	0.82999925	-0.0452968	0.1881498	-0.365526565	0.036846161	6	0.103	0.39967721	6.30E-01	5.56E-01
ADH-605	-0.25865365	-0.3468618	-0.1213214	0.13050405	0.018352838	0.231295595	6	-0.058	0.22484119	-6.29E-01	5.57E-01
ADH-695	0.0014628	0.0975579	-0.0861757	0.13244785	-0.194601127	-0.157610804	6	-0.034	0.13421119	-6.29E-01	5.57E-01
ADH-1849	-0.0330847	-0.1529455	-0.2313428	0.10488045	0.128646738	0.689462448	6	0.084	0.32811789	6.29E-01	5.57E-01
ADH-1143	-0.1093779	-0.09881055	-0.0712343	-0.03526255	0.464863568	0.204533547	6	0.059	0.23022027	6.29E-01	5.57E-01
Genomic_DNA	-0.17066265	-0.05775985	0.1617724	-0.2746571	0.790020312	0.135823853	6	0.097	0.37939471	6.29E-01	5.57E-01
ADH-2488	-0.04555305	0.0304964	0.09164995	-0.14384115	0.005285472	-0.064067643	6	-0.021	0.08195174	-6.28E-01	5.58E-01
ADH-2394	-0.08805725	-0.15677995	-0.3092372	-0.09687945	0.254969709	0.092136618	6	-0.051	0.19771636	-6.27E-01	5.58E-01
ADH-1017	0.1886202	0.0651575	-0.00972095	0.00311835	-0.513509927	-0.104793556	6	-0.062	0.24151414	-6.27E-01	5.58E-01
ADH-2427	-0.3074016	-0.1840861	0.24590045	0.25955615	-0.394559008	-0.044831381	6	-0.071	0.27703524	-6.27E-01	5.58E-01
ADH-812	0.002309	0.1445528	0.0238232	-0.07619725	-0.317733417	-0.013458335	6	-0.039	0.1543191	-6.26E-01	5.59E-01
Genomic_DNA	-0.16768335	-0.04075535	-0.04286935	-0.44032055	0.272820613	0.055644332	6	-0.061	0.23708427	-6.25E-01	5.59E-01
ADH-2279	0.0206585	-0.4661481	0.0943142	0.03642365	-0.125741535	0.107223112	6	-0.056	0.21759545	-6.25E-01	5.59E-01
ADH-806	-0.1325704	-0.22325515	-0.19438795	0.0245249	0.186651245	0.085471392	6	-0.042	0.16567077	-6.25E-01	5.59E-01
ADH-1338	0.1285777	0.1250228	-0.53181945	-0.2856442	1.988389704	-0.052734957	6	0.229	0.89882442	6.23E-01	5.61E-01
ADH-176	-0.0461912	-0.0133292	0.0394214	-0.7532782	0.2412312	0.010505805	6	-0.087	0.34183178	-6.23E-01	5.61E-01
ADH-2260	-0.08154145	-0.1276794	-0.03764815	-0.02423655	0.120840746	0.019376371	6	-0.022	0.08611442	-6.21E-01	5.62E-01
ADH-112	-0.04089755	-0.00461955	-0.2652248	-0.120209	0.442045969	0.44041287	6	0.075	0.29728098	6.20E-01	5.62E-01
ADH-849	0.068452	0.22731935	0.00849225	0.15040385	-0.695220308	-0.284366381	6	-0.087	0.34563719	-6.20E-01	5.62E-01
ADH-542	-0.1010875	0.05801875	-0.03097465	0.30517825	-0.122313527	-0.51713502	6	-0.068	0.26917674	-6.19E-01	5.63E-01
ADH-741	-0.02158635	-0.0098177	-0.0052358	0.02954655	0.269833722	-0.077609908	6	0.031	0.12213442	6.19E-01	5.63E-01
ADH-1011	0.3562935	0.02881045	0.08404035	-0.11158005	-1.228649873	0.030671401	6	-0.140	0.55499427	-6.18E-01	5.64E-01
ADH-3031(ADH-1296)	-0.20698785	-0.08534085	-0.1303044	0.086038	0.459556829	0.266887326	6	0.065	0.2575266	6.18E-01	5.64E-01
Hsp-156	0.062197	0.02643895	-0.04169775	-0.0724931	-0.04457216	0.250071521	6	0.030	0.11890098	6.18E-01	5.64E-01
ADH-85	-0.1108696	-0.2190526	-0.0878612	-0.3829307	-0.444843949	0.649868635	6	-0.099	0.39387968	-6.17E-01	5.64E-01
ADH-2689	0.02559355	-0.04008645	-0.02615645	-0.092415	0.007990328	0.048428275	6	-0.013	0.05082655	-6.16E-01	5.65E-01
ADH-251	0.0100502	0.17596175	-0.12656275	0.1335846	-0.988147777	0.127160917	6	-0.111	0.44343483	-6.15E-01	5.65E-01
ADH-2899	0.00959405	0.0949683	-0.0603948	-0.09061785	0.251421754	-0.016371093	6	0.031	0.12531777	6.14E-01	5.66E-01
ADH-1062	-0.0151932	-0.0785562	0.1341471	0.2031175	-0.662838819	-0.042121802	6	-0.077	0.30701628	-6.14E-01	5.66E-01
runt_14	-0.03206385	0.0657907	0.10343985	0.09267515	-0.044888654	-0.06997916	6	0.019	0.07662101	6.13E-01	5.67E-01
Genomic_DNA	-0.178233	0.22442295	0.1018497	-0.2806758	0.380741149	0.12405572	6	0.062	0.24841684	6.12E-01	5.68E-01
ADH-1111	0.19625525	0.30116995	0.07202295	-0.0052014	0.189243025	-0.387809306	6	0.061	0.2442768	6.11E-01	5.68E-01
ADH-16	0.06971485	0.08483055	-0.012168	-0.1329755	0.118224067	-0.444038278	6	-0.053	0.21182433	-6.10E-01	5.69E-01
Hsp-18	0.03019735	0.02779985	-0.21620525	0.08248065	0.765083862	-0.163196283	6	0.088	0.35244235	6.09E-01	5.69E-01
ADH-3055(ADH-1667)	0.36454275	0.11390265	-0.34218065	0.0737911	0.106957074	0.023985319	6	0.057	0.22848768	6.09E-01	5.69E-01
ADH-1972	0.0039125	-0.00380845	0.4899915	0.3026007	-0.221532114	-0.161020712	6	0.068	0.27519322	6.08E-01	5.69E-01
ADH-2965(ADH-582)	0.03187015	-0.3940894	0.13063835	0.2187434	-0.014549562	0.442848248	6	0.069	0.27885318	6.08E-01	5.70E-01
Genomic_DNA	-0.1786569	-0.06727615	0.0436387	-0.43616185	0.261871441	0.025736768	6	-0.058	0.23550337	-6.08E-01	5.70E-01
ADH-1500	-0.0316613	-0.0380978	-0.06984225	0.6998544	-0.273259578	0.218957013	6	0.084	0.33972832	6.08E-01	5.70E-01
ADH-425	0.05085495	0.0119606	-0.0044575	-0.1256056	0.25385014	-0.001584664	6	0.031	0.12430853	6.08E-01	5.70E-01
ADH-1159	-0.0234306	0.0949429	-0.07382225	-0.00437505	-0.103980784	0.368774664	6	0.043	0.17362915	6.07E-01	5.70E-01
Genomic_DNA	-0.09078605	-0.0712666	0.0079802	-0.22575895	0.095220003	0.099440055	6	-0.031	0.12457308	-6.07E-01	5.70E-01
ADH-954	0.0090679	-0.08062175	-0.01997095	0.14229785	-0.132575932	-0.059134315	6	-0.023	0.09486022	-6.07E-01	5.71E-01
ADH-477	0.02333455	0.07365395	0.05485065	-0.0191535	0.022018582	-0.448701419	6	-0.049	0.19837183	-6.05E-01	5.72E-01
ADH-1990	0.18385525	0.0816016	0.24686475	-0.0078594	-0.485227424	-0.513410072	6	-0.082	0.33460411	-6.03E-01	5.73E-01
ADH-1180	0.1665229	0.0222427	0.017395	-0.2898532	0.279979733	0.087930699	6	0.047	0.19245739	6.03E-01	5.73E-01
ADH-1154	0.2199461	0.0712982	-0.0715172	-0.10992695	-0.416738626	-0.008094193	6	-0.053	0.2134732	-6.02E-01	5.73E-01
ADH-1709	-0.01567375	0.0953325	0.0195733	-0.0071365	-0.248647399	-0.014102386	6	-0.028	0.11570531	-6.02E-01	5.73E-01
ADH-1484	0.0344655	0.0396901	-0.00897505	-0.001829	0.106957074	-0.079054667	6	0.015	0.06188481	6.02E-01	5.73E-01
ADH-222	-0.03899405	0.02780745	0.00592625	0.12335005	-0.383211896	0.007047006	6	-0.043	0.1751255	-6.02E-01	5.74E-01
eve_14	-0.05927375	-0.1089073	0.03208745	-0.08820695	0.064127295	0.048746772	6	-0.019	0.0756353	-6.01E-01	5.74E-01
Genomic_DNA	-0.19111875	-0.0470523	0.1468428	-0.72622645	0.29704763	-0.00254846	6	-0.087	0.35506447	-6.01E-01	5.74E-01
ADH-1722	-0.09203365	0.00477415	0.0683855	0.00792195	-0.07624589	-0.000562637	6	-0.015	0.05960272	-6.01E-01	5.74E-01
ADH-2740	-0.04244025	0.34836475	0.03326285	-0.04623745	-0.501332596	-0.203046827	6	-0.069	0.27955447	-6.01E-01	5.74E-01
Genomic_DNA	-0.1769656	-0.05452085	0.05891985	-0.54865065	0.224194261	0.095947402	6	-0.067	0.2725572	-6.01E-01	5.74E-01
hairy_17	-0.04386635	0.04444225	0.00288975	0.06462235	-0.217581296	-0.000101475	6	-0.025	0.1016815	-6.01E-01	5.74E-01
ADH-2905	0.0350973	-0.0795267	0.05965185	-0.1111855	-0.073511535	0.055896414	6	-0.019	0.07727254	-6.00E-01	5.75E-01
ADH-2231	-0.19925985	-0.17965395	-0.08152145	0.48687375	0.338145828	0.052561041	6	0.070	0.28417438	5.99E-01	5.75E-01
ADH-2637	0.0138273	-0.03413335	0.07890595	-0.01025085	-0.182282515	0.005684237	6	-0.021	0.0874133	-5.99E-01	5.75E-01
ADH-429	0.12096655	0.0792448	0.12901465	0.0385939	-0.00601048	-0.188692367	6	0.029	0.11806179	5.99E-01	5.76E-01
ip9	-0.14488915	-0.28298525	-0.1168609	0.14674095	-0.131482177	0.239371972	6	-0.048	0.19840495	-5.97E-01	5.77E-01
ADH-783	0.01431225	-0.08666705	-0.00837025	-0.41426795	-0.449219519	0.459078083	6	-0.081	0.33248428	-5.96E-01	5.77E-01
ADH-661	0.04268915	-0.04215945	0.1493438	0.2914298	0.320038971	-0.3843802	6	0.063	0.25974001	5.92E-01	5.79E-01
ADH-2791	0.06076655	0.05232335	0.1695105	-0.5899448	0.273369002	-0.48972164	6	-0.087	0.36112245	-5.92E-01	5.80E-01
ADH-1619	-0.13356785	-0.2848464	-0.1070943	-0.25384305	-0.839848646	0.833931351	6	-0.131	0.54275151	-5.91E-01	5.80E-01
ADH-964	0.3397565	0.0238297	0.0404372	-0.61130155	-0.403181808	0.100924648	6	-0.085	0.35236271	-5.90E-01	5.81E-01
ADH-1866	0.03090445	0.07018065	-0.0981172	-0.04153875	0.490809464	-0.12511659	6	0.055	0.22625037	5.90E-01	5.81E-01
ADH-931	-0.0144539	0.1499456	-0.04862265	-0.1556485	0.02233757	-0.108367792	6	-0.026	0.10726735	-5.89E-01	5.81E-01
ADH-1471	-0.17992225	-0.0874389	0.1089915	0.0541856	0.303661604	0.041189664	6	0.040	0.16678508	5.89E-01	5.81E-01
ADH-362	-0.00450695	-0.1891202	-0.05873135	-0.2792727	1.71514434	-0.091186431	6	0.182	0.75741686	5.89E-01	5.82E-01
ADH-2606	-0.0792081	-0.1966068	-0.0703063	-0.14403195	0.582664381	-0.670968932	6	-0.096	0.40113453	-5.89E-01	5.82E-01
Genomic_DNA	-0.1816932	-0.07102625	0.1559375	-0.10410575	0.452845486	0.080328425	6	0.055	0.23079471	5.88E-01	5.82E-01
ADH-1835	0.0014453	-0.07316825	-0.0459116	0.0271361	0.041645978	-0.013786296	6	-0.010	0.04352112	-5.88E-01	5.82E-01
Genomic_DNA	-0.08925195	-0.050264	-0.14262335	0.0110162	0.393917281	0.164560707	6	0.048	0.19972184	5.87E-01	5.82E-01
ADH-1405	0.04397115	-0.1048655	-0.1240467	-0.077021	0.005587096	0.119319872	6	-0.023	0.09527625	-5.87E-01	5.83E-01
Genomic_DNA	-0.18942435	-0.0592726	0.13510865	-0.1481716	0.401757706	0.186509948	6	0.054	0.22717012	5.87E-01	5.83E-01
ADH-679	0.05532085	0.06350175	-0.08650155	-0.0927093	0.316165702	-0.797133938	6	-0.090	0.37675169	-5.87E-01	5.83E-01
p7	0.01969965	0.0111923	-0.05422815	0.0421506	0.124879393	-0.049002311	6	0.016	0.06592782	5.86E-01	5.83E-01
ADH-1516	-0.18624835	-0.1776557	-0.131435	0.1848238	1.097658365	-0.0722581	6	0.119	0.49851446	5.85E-01	5.84E-01
ADH-1826	-0.02755375	0.0501089	0.1020993	0.0122041	-0.752233067	0.135643582	6	-0.080	0.33458635	-5.85E-01	5.84E-01
eve_05	0.0021719	-0.157012	0.01897675	0.02659375	0.106957074	0.155879359	6	0.026	0.10726841	5.84E-01	5.84E-01
ADH-2189	-0.07392655	-0.08032975	0.0681132	0.2005404	-0.504961837	0.043649494	6	-0.058	0.24232509	-5.84E-01	5.84E-01
ADH-2661	-0.13900125	-0.04712415	0.0770649	0.10952165	-0.108291602	-0.03380686	6	-0.024	0.09899745	-5.84E-01	5.85E-01
ADH-582	0.0431037	0.3827729	0.0959998	-0.0280844	-1.13111382	-0.106797362	6	-0.124	0.52094459	-5.83E-01	5.85E-01
ADH-2585	0.05248215	0.1076757	0.0116679	-0.2573806	0.086369015	-0.234630218	6	-0.039	0.16378561	-5.83E-01	5.85E-01
ADH-1251	0.15101805	0.1004001	-0.1820687	-0.1611262	-0.126861364	0.015638419	6	-0.034	0.14245527	-5.82E-01	5.86E-01
ADH-2227	-0.0380004	0.03458305	-0.3183164	0.0633742	0.844581902	-0.027175535	6	0.093	0.39241556	5.82E-01	5.86E-01
ADH-2030	0.05947015	0.006932	0.16360755	-0.09330205	-0.181873254	-0.142139679	6	-0.031	0.13152324	-5.81E-01	5.86E-01
ADH-1612	-0.2082579	-0.2772397	0.09066075	0.2079071	-0.08096652	0.008192334	6	-0.043	0.18278928	-5.80E-01	5.87E-01
ADH-945	0.0985703	0.09067845	-0.2682918	-0.3233418	0.675990164	0.244375	6	0.086	0.36508456	5.79E-01	5.88E-01
ADH-1984	-0.0352094	0.08767555	0.17605905	-0.16092525	-0.419923235	0.048648984	6	-0.051	0.21408082	-5.79E-01	5.88E-01
ADH-1256	0.07991045	0.13740635	0.1771734	-0.29306515	0.150841219	-0.806191833	6	-0.092	0.39092281	-5.78E-01	5.88E-01
Hsp-157	-0.08330255	-0.4241576	0.0406718	0.1855612	0.513732869	-0.960591401	6	-0.121	0.51405097	-5.78E-01	5.88E-01
ADH-1816	0.0200198	0.01907565	-0.13202495	-0.0823676	-0.576685119	0.332697503	6	-0.070	0.29628807	-5.78E-01	5.88E-01
ADH-1142	-0.0865634	-0.14175315	0.0496795	0.0083652	0.584878549	-0.040179612	6	0.062	0.26474765	5.77E-01	5.89E-01
ADH-678	-0.01340305	-0.0188687	-0.08215885	0.0405724	0.004680776	0.210287852	6	0.024	0.09985596	5.77E-01	5.89E-01
ADH-2666	0.16372185	-0.0436176	0.0310465	-0.20810695	0.330372372	-0.012330125	6	0.044	0.18488736	5.77E-01	5.89E-01
ADH-82	-0.0683412	0.0577404	-0.0440249	0.37594865	-0.687255729	-0.122459445	6	-0.081	0.3460758	-5.76E-01	5.89E-01
ADH-728	0.11153215	0.1147829	0.10374065	0.08400085	-0.19306222	-0.045307576	6	0.029	0.12459076	5.76E-01	5.90E-01
ADH-653	0.10573875	-0.065494	-0.0414211	-0.0221857	0.106957074	0.021407227	6	0.018	0.07448297	5.76E-01	5.90E-01
ADH-2154	-0.0472311	0.01841415	-0.17367545	-0.05855965	0.679884177	0.011820919	6	0.072	0.30582156	5.75E-01	5.90E-01
ADH-608	-0.04609415	0.3294402	0.00883915	0.3549189	-1.671526477	-0.037181771	6	-0.177	0.75422151	-5.75E-01	5.90E-01
ADH-652	0.3571796	-0.07626335	0.24087845	0.0193403	0.106957074	-0.313449281	6	0.056	0.23783011	5.74E-01	5.91E-01
ADH-578	0.3778187	0.2404221	0.01348575	-0.395621	0.106957074	0.027137582	6	0.062	0.26328027	5.74E-01	5.91E-01
ADH-1652	-0.03875605	0.0586775	0.15662445	0.07520555	-0.021747607	-0.630972447	6	-0.067	0.28528421	-5.74E-01	5.91E-01
ADH-2393	-0.1716073	-0.06880365	0.23591535	0.29285245	0.491910442	-0.336808169	6	0.074	0.31567111	5.74E-01	5.91E-01
ADH-2093	0.1267503	0.1151165	-0.0414616	-0.0693011	0.048588952	-0.514680069	6	-0.056	0.2384923	-5.73E-01	5.91E-01
ADH-2024	-0.0847168	-0.0133209	-0.16112085	0.12947255	0.435022007	-0.00765864	6	0.050	0.21194887	5.73E-01	5.91E-01
ADH-2129	-0.11332665	-0.15109575	0.0672975	-0.09814775	-0.272939206	0.290374602	6	-0.046	0.19787997	-5.73E-01	5.91E-01
ADH-1853	0.05713485	0.03629635	0.2120752	-0.16153085	-0.354022298	-0.065427792	6	-0.046	0.19627267	-5.73E-01	5.91E-01
ADH-2787	-0.19799155	-0.3668713	-0.2316739	0.1754495	1.184466541	0.23292494	6	0.133	0.56741204	5.73E-01	5.91E-01
ADH-1838	0.043734	0.0705917	-0.02968865	0.05110765	0.49487845	-0.279715786	6	0.058	0.25020479	5.73E-01	5.92E-01
ADH-3090(ADH-2900)	0.0826215	0.12604785	-0.0842696	-0.00128845	0.378002099	-1.370542545	6	-0.145	0.62050066	-5.72E-01	5.92E-01
ADH-790	-0.1067374	-0.079483	0.1976793	0.04896255	-0.285023624	-0.002262507	6	-0.038	0.16238874	-5.70E-01	5.93E-01
ADH-1185	0.1555189	-0.0311266	0.02569755	0.05480785	0.102493654	-0.155092149	6	0.025	0.10909807	5.70E-01	5.93E-01
Genomic_DNA	-0.19114985	-0.04293225	0.0719184	-0.615475	0.269516088	0.07977501	6	-0.071	0.30685041	-5.70E-01	5.93E-01
ADH-2425	0.02945075	-0.02186235	0.05811235	-0.15416565	-0.046027566	0.027419003	6	-0.018	0.07674497	-5.70E-01	5.94E-01
ADH-2503	0.01701335	0.1786357	0.06063315	0.0963137	-0.838338014	-0.036686348	6	-0.087	0.3751855	-5.68E-01	5.94E-01
ADH-991	0.07284865	0.36531025	0.18787335	0.2229633	-0.513451812	0.08900395	6	0.071	0.30505143	5.68E-01	5.94E-01
eve_09	0.05527385	-0.0401299	-0.00861055	-0.0268043	-0.012737526	0.11652012	6	0.014	0.06005836	5.68E-01	5.95E-01
ADH-264	-0.0157383	-0.208554	0.0338446	0.2230916	-0.266336031	-0.011504226	6	-0.041	0.17646802	-5.67E-01	5.95E-01
Hsp-85	0.2251788	0.0390031	-0.0438687	-0.1135466	-1.011950655	0.258343858	6	-0.108	0.46649673	-5.66E-01	5.96E-01
ADH-1306	0.08599495	0.10064395	-0.15577995	-0.1278053	0.111934524	-0.223290741	6	-0.035	0.15052067	-5.65E-01	5.97E-01
ADH-1682	0.1519358	-0.0030569	0.16220115	-0.2427053	-0.339194905	-0.012274136	6	-0.047	0.20501497	-5.64E-01	5.97E-01
ADH-1005	-0.0127059	-0.0882133	-0.02482455	0.25297465	0.966003922	-0.438320245	6	0.109	0.47462789	5.63E-01	5.98E-01
ADH-1258	-0.07327455	-0.0354692	0.0024622	0.03641055	0.143184901	0.029070709	6	0.017	0.07424141	5.63E-01	5.98E-01
ADH-1349	0.07375	-0.0999554	0.00672555	-0.121408	0.106957074	-0.102631905	6	-0.023	0.09907591	-5.63E-01	5.98E-01
ADH-1487	-0.0737236	-0.4260311	0.25336755	0.6468278	0.106957074	0	5	0.101	0.3966952	5.72E-01	5.98E-01
ADH-420	-0.0934548	-0.1373928	-0.15788095	0.008378	0.106957074	0.108748444	6	-0.027	0.11946147	-5.63E-01	5.98E-01
ADH-3046(ADH-1643)	-0.04467415	-0.037643	-0.2319607	-0.0122611	0.824368846	0.01485462	6	0.085	0.3723885	5.62E-01	5.98E-01
ADH-494	-0.05425115	-0.3091015	-0.1507502	-0.1397863	0.312037002	0.049329361	6	-0.049	0.21274005	-5.61E-01	5.99E-01
Genomic_DNA	-0.1820343	-0.04821705	-0.01791365	-0.4923001	0.359413754	0.000652787	6	-0.063	0.27684044	-5.61E-01	5.99E-01
ADH-642	-0.06070485	-0.0280446	0.2455941	0.32088275	0.625016398	-0.550079095	6	0.092	0.40251209	5.61E-01	5.99E-01
ADH-37	-0.03782325	-0.13432335	0.0407291	0.03372455	-0.950020886	0.422238401	6	-0.104	0.45560756	-5.60E-01	5.99E-01
ADH-934	0.03243665	0.13190795	-0.37535565	0.04206005	0.419943448	0.098915499	6	0.058	0.25567307	5.59E-01	6.00E-01
ADH-2995(ADH-1148)	-0.04700055	-0.1167289	-0.3472054	-0.4959204	0.35660164	0.208827628	6	-0.074	0.32268278	-5.58E-01	6.01E-01
ADH-1868	-0.0233711	-0.35982225	0.08999815	0.04006055	0.388794632	-0.626118379	6	-0.082	0.3585573	-5.58E-01	6.01E-01
ADH-715	-0.04866715	-0.09665425	-0.00969535	0.01989105	0.129185809	-0.116153985	6	-0.020	0.08932684	-5.58E-01	6.01E-01
ADH-1262	0.10993535	-0.0326234	-0.2316494	-0.1043811	0.620734873	0.040954851	6	0.067	0.29584851	5.56E-01	6.02E-01
ADH-1026	-0.0987322	-0.0021569	0.06411	0.22614595	0.484549725	-1.767820724	6	-0.182	0.80318685	-5.56E-01	6.02E-01
ip54	-0.0701861	-0.07220185	-0.41080585	-0.18781865	-0.311117205	0.577590187	6	-0.079	0.34843925	-5.56E-01	6.02E-01
ADH-708	-0.1476902	-0.1395279	0.0154328	0.31417595	-0.193710685	-0.10524541	6	-0.043	0.18860254	-5.55E-01	6.03E-01
ADH-105	0.01834615	0.04261025	-0.16714205	-0.0020429	0.43908843	-0.05073118	6	0.047	0.20610021	5.55E-01	6.03E-01
ADH-2519	0.0940038	0.005071	0.06944545	0.1739884	-0.884363737	0.005779042	6	-0.089	0.39451069	-5.55E-01	6.03E-01
ADH-2571	0.0513303	-0.08320695	-0.07115945	0.06056495	-0.235446467	0.106267277	6	-0.029	0.12657576	-5.54E-01	6.04E-01
Genomic_DNA	-0.15828525	0.1289207	0.053677	-0.25038985	0.47339641	0.095889556	6	0.057	0.25334483	5.53E-01	6.04E-01
ADH-985	-0.14856725	-0.13709935	0.0050621	0.04967405	-0.0615219	0.140414659	6	-0.025	0.11225884	-5.53E-01	6.04E-01
ADH-3074(ADH-2251)	-0.0421487	-0.06706235	0.12028235	-0.04344195	-0.04306065	0.247576003	6	0.029	0.12715192	5.53E-01	6.04E-01
ADH-2219	-0.0001153	-0.083255	-0.04777205	0.10400595	0.218176227	-0.036857854	6	0.026	0.11404225	5.52E-01	6.05E-01
Genomic_DNA	-0.15470455	-0.0672693	-0.066136	-0.59386205	0.430769815	0.007614112	6	-0.074	0.32812507	-5.52E-01	6.05E-01
ADH-2063	0.05135025	-0.078849	0.2031642	-0.0880524	-0.365253093	0.020935699	6	-0.043	0.19013059	-5.51E-01	6.05E-01
Genomic_DNA	-0.1798792	-0.03357255	0.0186978	-0.46340175	0.253249231	0.07436126	6	-0.055	0.24496089	-5.51E-01	6.05E-01
ADH-396	-0.0827341	-0.336416	-0.13121685	-0.26923385	-0.671504825	0.816899842	6	-0.112	0.50044192	-5.50E-01	6.06E-01
Genomic_DNA	-0.1800772	-0.04163185	-0.1114371	-0.4688585	0.36932722	0.060863382	6	-0.062	0.27693809	-5.48E-01	6.07E-01
ADH-2576	-0.0953927	0.0449054	0.08498705	0.1071258	0.106957074	-0.113034963	6	0.023	0.10096487	5.48E-01	6.07E-01
ADH-2353	0.1993209	-0.2178634	0.08363	-0.26698665	0.106957074	-0.168773126	6	-0.044	0.1968768	-5.47E-01	6.08E-01
ADH-2851	0.00969275	0.0492539	-0.1581498	-0.0600614	0.021502517	0.38295995	6	0.041	0.18343335	5.46E-01	6.09E-01
ADH-2168	-0.08724025	0.049444	-0.04613275	0.0759758	-0.620748976	0.236550553	6	-0.065	0.29448637	-5.44E-01	6.10E-01
ADH-1959	-0.06765805	-0.03689525	0.01712635	-0.01031015	0.320179858	-0.030786933	6	0.032	0.14399963	5.43E-01	6.10E-01
ADH-1944	0.132905	-0.0014432	0.0536986	-0.22210555	0.106957074	-0.316087833	6	-0.041	0.18500775	-5.43E-01	6.10E-01
Genomic_DNA	-0.18666635	-0.05811875	0.09304225	-0.5413287	0.279692228	0.039012762	6	-0.062	0.28153404	-5.43E-01	6.11E-01
70D_20	0.0591011	0.0270795	0.08190535	-0.075235	0.172583638	-0.122441745	6	0.024	0.10767014	5.42E-01	6.11E-01
Genomic_DNA	-0.1709105	-0.09201955	-0.02291915	-0.3889463	0.279072076	0.092834956	6	-0.050	0.22833827	-5.42E-01	6.11E-01
ADH-1498	0.1523622	0.1352585	0.07992125	0.03039845	-0.248288103	0.043354763	6	0.032	0.14569734	5.41E-01	6.12E-01
ADH-2924(ADH-55)	0.08846865	0.04678355	-0.17935785	-0.15315575	0.41327304	0.066387619	6	0.047	0.21333152	5.40E-01	6.12E-01
ADH-220	0.0036774	-0.03944345	-0.00839335	0.07073095	-0.345751363	0.105911909	6	-0.036	0.16113561	-5.40E-01	6.12E-01
ADH-831	-0.19408695	-0.20871565	-0.00790885	-0.00564145	0.273862064	-0.090899252	6	-0.039	0.17635813	-5.40E-01	6.12E-01
ADH-1198	-0.0632938	0.05885235	0.0870463	0.11232775	0.346879359	-0.27119808	6	0.045	0.20461313	5.40E-01	6.12E-01
Genomic_DNA	-0.0286095	-0.12202285	0.0622848	-0.23751165	0.519575527	0.156125728	6	0.058	0.26455056	5.40E-01	6.12E-01
ADH-261	0.06383715	0.0483382	-0.0480652	-0.0950687	0.108173859	0.022211472	6	0.017	0.07524281	5.39E-01	6.13E-01
ADH-2363	-0.0201061	-0.165429	-0.08789525	0.023627	-0.182032633	1.058273612	6	0.104	0.47407377	5.39E-01	6.13E-01
PC2	-0.0933319	-0.1489948	-0.11952285	-0.0339595	0.064817596	0.169537342	6	-0.027	0.12243277	-5.38E-01	6.13E-01
ADH-742	-0.0915714	-0.04640325	-0.0501137	-0.2218115	-0.42024245	0.449721918	6	-0.063	0.288785	-5.38E-01	6.14E-01
ADH-2642	0.1245644	0.06975785	-0.08758045	-0.2507318	-0.082047	0.04531743	6	-0.030	0.13730356	-5.37E-01	6.14E-01
ADH-1379	-0.1077647	-0.1775275	-0.08026055	0.0306745	-0.692310351	0.516664596	6	-0.085	0.3881517	-5.37E-01	6.14E-01
ADH-78	-0.0482532	0.2498865	-0.03595	-0.0396187	-0.318090449	-0.04423281	6	-0.039	0.17970461	-5.37E-01	6.14E-01
ADH-2985(ADH-1056)	-0.09726395	-0.00687475	0.24187145	-0.0063747	-0.137318719	-0.196351362	6	-0.034	0.15403803	-5.36E-01	6.15E-01
ADH-1940	0.03138285	-0.0359803	-0.03792	-0.0895606	0.424198945	-0.825602963	6	-0.089	0.40641595	-5.36E-01	6.15E-01
ADH-1018	0.23040975	0.14943785	0.1810085	-0.3621151	0.106957074	-0.01994895	6	0.048	0.21796365	5.35E-01	6.15E-01
ADH-1954	-0.05797495	-0.16788375	0.12493545	0.0835217	-0.229762311	0.057882626	6	-0.032	0.14443038	-5.35E-01	6.16E-01
ADH-666	0.06090915	-0.01893055	-0.06509335	-0.0944194	0.071549025	-0.042485211	6	-0.015	0.0675873	-5.34E-01	6.16E-01
ADH-1805	-0.0710954	0.19885105	-0.1787471	0.0679505	-0.426550244	0.110949626	6	-0.050	0.22827815	-5.34E-01	6.16E-01
ADH-2607	-0.0340498	-0.0904552	0.03056475	-0.17594225	0.3356967	-0.373534113	6	-0.051	0.23565632	-5.33E-01	6.17E-01
ADH-3045(ADH-1581)	0.02214405	-0.00086195	-0.1107847	-0.15490845	-0.164253578	0.218912451	6	-0.032	0.1453698	-5.33E-01	6.17E-01
ADH-2029	0.0643289	-0.03607595	-0.00189725	-0.25828085	0.415206082	0.103401531	6	0.048	0.21979192	5.32E-01	6.17E-01
ADH-1151	-0.1615108	0.01060675	0.07274665	0.17787945	-0.036499339	0.089509582	6	0.025	0.11712192	5.32E-01	6.17E-01
ADH-3020(ADH-1236)	0.0494054	0.01858655	0.24992065	0.2606077	0.106957074	-1.641249052	6	-0.159	0.7329463	-5.32E-01	6.17E-01
ADH-1322	-0.1396086	-0.220438	-0.2219991	0.18465165	0.976760522	0.017199954	6	0.099	0.45749426	5.32E-01	6.17E-01
Genomic_DNA	-0.16956925	-0.0486435	-0.039983	-0.59918045	0.44302145	-0.020810126	6	-0.073	0.33372906	-5.32E-01	6.17E-01
ADH-2892	0.0457892	0.04352705	-0.4370531	-0.1765792	0.787486129	0.282282823	6	0.091	0.41866894	5.32E-01	6.18E-01
ADH-995	0.0323217	0.05059215	-0.0268393	0.067788	0.106957074	-0.554073234	6	-0.054	0.24897442	-5.30E-01	6.19E-01
Genomic_DNA	-0.1900824	-0.0427992	0.07956375	-0.3896616	0.176821768	0.091877799	6	-0.046	0.21132859	-5.30E-01	6.19E-01
ADH-2269	0.03998765	0.04846925	0.06823385	-0.02210515	0.085061782	-0.120517463	6	0.017	0.07643946	5.29E-01	6.19E-01
ADH-793	-0.06468385	-0.15290405	0.15598215	0.41091805	-0.064449494	-0.017126883	6	0.045	0.20651765	5.29E-01	6.19E-01
ADH-2065	-0.0097353	-0.0722855	0.05933625	0.0066864	-0.125915344	0.048979288	6	-0.015	0.07169331	-5.29E-01	6.19E-01
ADH-447	0.0830505	0.06186065	0.0715066	-0.14795595	-0.215160618	0.446496874	6	0.050	0.23169032	5.28E-01	6.20E-01
ADH-1671	-0.1760007	-0.1879347	-0.0923579	0.1408511	0.14422655	0.521847198	6	0.058	0.27103509	5.28E-01	6.20E-01
Genomic_DNA	-0.17327575	0.0305968	0.0432256	-0.426346	0.178422212	0.065988624	6	-0.047	0.21798735	-5.27E-01	6.21E-01
ADH-1140	-0.0575674	-0.1782317	-0.25580265	-0.39535365	-0.861258226	0.967421702	6	-0.130	0.60545595	-5.26E-01	6.21E-01
Genomic_DNA	-0.17319425	-0.05191695	0.1209002	-0.4865144	0.317361247	-0.076574263	6	-0.058	0.27209448	-5.25E-01	6.22E-01
ADH-732	0.04797445	-0.03722085	0.051793	-0.33372345	0.106957074	-0.038126658	6	-0.034	0.15735961	-5.25E-01	6.22E-01
ADH-316	0.1564023	0.00268395	-0.0684112	0.072747	-0.360611392	-0.030326619	6	-0.038	0.17707294	-5.25E-01	6.22E-01
ADH-1264	0.03343175	0.0090985	-0.25523385	0.09723775	0.637053995	-0.127304216	6	0.066	0.3072244	5.24E-01	6.23E-01
runt_05	-0.12279785	-0.0639228	0.1930024	0.04884935	0.162855099	-0.052318663	6	0.028	0.12921792	5.23E-01	6.23E-01
ADH-1691	0.02802715	-0.065684	-0.03263455	-0.17546215	0.106957074	0.015851274	6	-0.020	0.09604552	-5.23E-01	6.24E-01
ADH-414	-0.1288598	0.0828892	-0.12883755	-0.0474125	-0.38350589	0.308550955	6	-0.050	0.23232912	-5.22E-01	6.24E-01
ADH-2074	0.2622463	-0.12890635	-0.09746095	0.11485355	0.106957074	-0.062235054	6	0.033	0.1529875	5.22E-01	6.24E-01
ADH-1135	0.04766325	-0.0142797	0.14899985	-0.00559345	-0.529651146	0.044866292	6	-0.051	0.24142954	-5.21E-01	6.25E-01
ADH-1539	0.36957115	0.06910675	0.2593	-0.02309655	0.106957074	-0.428863546	6	0.059	0.27702962	5.20E-01	6.25E-01
ADH-2742	-0.0106204	0.02312575	-0.05628265	0.19604255	-0.284092178	-0.066019319	6	-0.033	0.15542913	-5.20E-01	6.25E-01
ADH-1512	-0.05503135	-0.205896	-0.0351986	0.1562958	0.153563793	0.185355702	6	0.033	0.15647454	5.19E-01	6.26E-01
ADH-1786	0.05819265	-0.031919	0.0614962	0.07235575	-1.024488618	0.275302037	6	-0.098	0.46496416	-5.17E-01	6.27E-01
ADH-472	-0.0502536	-0.03451215	-0.083261	-0.0250823	0.563853681	-0.053753523	6	0.053	0.2511379	5.15E-01	6.28E-01
ADH-593	-0.01824045	0.08497255	-0.03051415	-0.08027	0.344992647	-0.093342902	6	0.035	0.16460708	5.15E-01	6.29E-01
ADH-894	-0.15319655	-0.20881545	0.04684995	-0.2330167	0.2306939	0.082470649	6	-0.039	0.18675148	-5.14E-01	6.29E-01
ADH-2066	0.02349785	-0.09198815	-0.10162345	-0.112244	-0.047783373	0.186199606	6	-0.024	0.11440311	-5.14E-01	6.29E-01
ADH-1014	0.22653275	0.15153425	-0.1485092	-0.33407	0.106957074	-0.310243142	6	-0.051	0.24488288	-5.13E-01	6.30E-01
ADH-385	0.2412157	-0.09505275	-0.04627755	0.11665065	0.106957074	-0.13931513	6	0.031	0.1470809	5.11E-01	6.31E-01
ADH-2923(ADH-40)	-0.0916394	-0.08652645	-0.15975875	0.04107825	0.25425312	0.276748748	6	0.039	0.18718508	5.11E-01	6.31E-01
ADH-2164	0.09825955	0.1532573	0.022206	2.25E-05	-0.247529125	-0.238671209	6	-0.035	0.16991033	-5.10E-01	6.31E-01
ADH-897	0.08925575	0.05347375	0.16982095	0.00016935	-0.159306592	-0.014376147	6	0.023	0.11138096	5.10E-01	6.32E-01
ADH-2968(ADH-649)	0.1096901	0.08920795	-0.1143964	-0.10623165	0.477360752	-0.158998927	6	0.049	0.23784472	5.09E-01	6.32E-01
ADH-125	0.17761445	0.15173405	0.17220375	-0.0285757	-0.162399097	-0.763883645	6	-0.076	0.36350647	-5.09E-01	6.32E-01
ADH-33	0.01853155	0.217802	-0.0176595	0.4240508	-1.251423067	-0.121879935	6	-0.122	0.58649281	-5.09E-01	6.33E-01
hairy_01	-0.08136355	-0.09480565	0.1117851	0.03274945	-0.134931339	0.045823537	6	-0.020	0.09700829	-5.08E-01	6.33E-01
ADH-2884	0.03879635	0.56321725	-0.0794078	0.0269732	-1.342888601	0.001307431	6	-0.132	0.63632679	-5.08E-01	6.33E-01
ADH-548	-0.22506105	0.0873533	-0.03799305	0.295293	1.133747215	-0.541456335	6	0.119	0.57289079	5.07E-01	6.34E-01
Genomic_DNA	-0.1827865	-0.1014033	-0.16830665	-0.3737699	0.419421623	0.067806451	6	-0.057	0.27315892	-5.07E-01	6.34E-01
ADH-2701	-0.0252797	-0.01543605	0.0306607	0.09391375	0.82372222	-0.40780135	6	0.083	0.40344207	5.06E-01	6.35E-01
ADH-510	0.12339675	0.1211184	-0.06099235	-0.32378645	-0.4430468	0.244071197	6	-0.057	0.27391051	-5.06E-01	6.35E-01
ADH-2410	-0.08071195	-0.05427765	-0.0557587	-0.01148375	0.475194563	-0.009173279	6	0.044	0.2130718	5.05E-01	6.35E-01
runt_06	-0.0056767	-0.0354108	0.01479855	0.02404585	-0.094509907	0.036776578	6	-0.010	0.04851486	-5.05E-01	6.35E-01
ADH-1012	0.351557	-0.0895204	-0.07078835	-0.22385385	0.106957074	0.185669463	6	0.043	0.21041495	5.04E-01	6.35E-01
ADH-2522	0.26428705	-0.0144214	0.11028895	-0.11184205	-0.526452294	-0.051125611	6	-0.055	0.26699232	-5.03E-01	6.36E-01
ADH-1928	0.05512515	0.126693	0.0700247	0.28829225	-0.497797098	0.321902159	6	0.061	0.29543761	5.03E-01	6.36E-01
ADH-2560	-0.02831065	-0.0904184	0.2163841	0.05895935	-0.44733467	0.801186722	6	0.085	0.41421115	5.03E-01	6.36E-01
ADH-166	-0.15335455	-0.1486425	-0.0405847	0.0329245	0.119448421	0.052732329	6	-0.023	0.11157241	-5.03E-01	6.36E-01
ADH-1899	0.02186875	-0.0462867	-0.1035547	-0.38993175	0.658353811	-0.701839487	6	-0.094	0.45582299	-5.03E-01	6.36E-01
ADH-226	0.0594741	0.11029475	0.0703327	0.28282465	-0.362572034	0.104136263	6	0.044	0.21507311	5.02E-01	6.37E-01
Genomic_DNA	-0.1548228	-0.06945235	-0.00858445	-0.48623075	0.297190469	0.098473145	6	-0.054	0.26301055	-5.02E-01	6.37E-01
ADH-1656	0.00198875	-0.0877766	0.17622995	-0.14162535	-0.409501826	0.186675133	6	-0.046	0.22309155	-5.01E-01	6.37E-01
ADH-1931	-0.05504675	-0.2258335	0.05793535	0.0010993	-0.337472483	0.288978962	6	-0.045	0.22027465	-5.01E-01	6.38E-01
Genomic_DNA	-0.1699586	-0.03255285	0.0877707	-0.73636515	0.384336274	0.010264452	6	-0.076	0.37228211	-5.01E-01	6.38E-01
ADH-2458	0.02890445	0.0412974	0.08458035	-0.04992735	-1.230936864	0.427285552	6	-0.116	0.57071533	-5.00E-01	6.38E-01
ADH-68	0.05075125	0.0844482	-0.035771	-0.0180219	0.088498997	-0.39145075	6	-0.037	0.1812164	-4.99E-01	6.39E-01
Hsp-10	0.02082575	0.0642204	0.08696285	-0.03505	0.291997055	-0.22341749	6	0.034	0.16821751	4.99E-01	6.39E-01
Genomic_DNA	-0.17638485	-0.0538285	0.1182584	-0.64426515	0.342707776	0.007263604	6	-0.068	0.33258587	-4.99E-01	6.39E-01
ADH-76	0.10617855	-0.17296295	-0.09564825	-0.35131235	-0.293517349	0.446118722	6	-0.060	0.29570117	-4.99E-01	6.39E-01
ADH-1791	-0.04893115	0.01300025	-0.02800505	-0.24789615	-0.404046313	0.388231989	6	-0.055	0.26865797	-4.98E-01	6.40E-01
ADH-880	0.1423565	0.17260455	0.1087616	-0.34412515	-0.731349647	0.190351211	6	-0.077	0.37840005	-4.98E-01	6.40E-01
Hsp-3	0.0756941	0.0286939	0.0375883	0.04648505	-0.142038737	-0.179426093	6	-0.022	0.10913027	-4.98E-01	6.40E-01
ADH-632	0.02099105	0.10512085	-0.02779765	0.34084615	-0.145735576	-0.083013792	6	0.035	0.17273747	4.97E-01	6.40E-01
ADH-1134	0.1962636	0.1891713	0.0128841	-0.0196375	-0.500487069	-0.199457488	6	-0.054	0.26378997	-4.97E-01	6.40E-01
ADH-2478	-0.0668368	0.05572795	-0.1120557	-0.8101212	0.353144007	0.10149866	6	-0.080	0.39325693	-4.97E-01	6.40E-01
ADH-2652	0.0546528	-0.17874755	0.277543	-0.0052855	-0.359688659	-0.049633142	6	-0.044	0.21562361	-4.94E-01	6.42E-01
ADH-1941	0.1051946	0.1576875	0.24560375	-0.04394595	-0.211065293	-0.052074218	6	0.034	0.16654347	4.94E-01	6.42E-01
Hsp-111	-0.0339114	0.0186527	-0.02929245	0.34530315	1.042254962	-0.664736947	6	0.113	0.56090744	4.94E-01	6.42E-01
ADH-1400	0.0196841	-0.02622835	0.1010216	0.02217895	0.088926167	-0.458872002	6	-0.042	0.20954782	-4.93E-01	6.43E-01
ADH-1785	-0.0274949	0.1960231	0.14791905	0.1881415	-0.630240095	-0.27159	6	-0.066	0.32897474	-4.93E-01	6.43E-01
ADH-1637	-0.08452275	0.1518578	-0.4451414	0.2803324	0.979032227	-0.271794353	6	0.102	0.50544032	4.93E-01	6.43E-01
ADH-761	0.2407446	0.14428515	0.0242136	-0.08987305	-0.106057082	-0.046086982	6	0.028	0.13867298	4.92E-01	6.43E-01
ADH-986	-0.0476591	-0.12023235	-0.0325581	-0.22030795	0.462237025	-0.385944678	6	-0.057	0.28606403	-4.92E-01	6.44E-01
ADH-1293	-0.00167205	-0.07557285	0.0108599	0.1585007	0.547966796	-0.299389021	6	0.057	0.28337626	4.91E-01	6.44E-01
ADH-1459	-0.04106135	0.05731495	0.00164105	0.04960975	0.05414745	-0.275456669	6	-0.026	0.12829694	-4.89E-01	6.45E-01
hairy_10	0.08183765	0.0686452	0.03447535	-0.08855535	0.14081087	-0.115878619	6	0.020	0.1012344	4.89E-01	6.45E-01
ADH-1374	0.05032055	0.2488764	-0.08286545	-0.1327819	-0.305157554	-0.001734135	6	-0.037	0.18642954	-4.89E-01	6.45E-01
ADH-752	0.07465055	0.10425385	0.2012152	-0.7073936	-0.110342658	0.042609748	6	-0.066	0.33024865	-4.88E-01	6.46E-01
ADH-1138	-0.1678316	-0.1913792	-0.11385475	0.11857265	0.709452622	-1.025292081	6	-0.112	0.56061962	-4.88E-01	6.46E-01
ADH-80	-0.01220005	0.1464613	0.0689445	0.0116612	-0.457113879	-0.011022042	6	-0.042	0.21207206	-4.88E-01	6.46E-01
PC1	-0.0956362	-0.1814692	-0.10570535	0.11879255	0.169498169	0.330245802	6	0.039	0.19793608	4.86E-01	6.47E-01
ADH-2865	0.05130705	0.0343546	0.020486	0.06107715	0.128995663	-0.174322515	6	0.020	0.10248361	4.86E-01	6.48E-01
ADH-1224	-0.04520765	-0.2452112	-0.0079393	0.1604389	0.018641932	-0.036352656	6	-0.026	0.13084968	-4.86E-01	6.48E-01
ADH-2035	-0.0023706	0.01939795	0.40319425	0.20600885	-0.230892498	-0.12338072	6	0.045	0.22873325	4.85E-01	6.48E-01
ADH-1573	-0.0168983	-0.12068225	-0.2223633	-0.1613751	-0.021802986	0.316287094	6	-0.038	0.19093158	-4.85E-01	6.48E-01
Hsp-21	0.02142405	-0.01623865	0.28857495	-0.12004425	-0.192957964	0.250244939	6	0.039	0.19461263	4.85E-01	6.48E-01
ADH-464	0.0741589	0.1403772	0.1110754	0.153205	-0.330984213	0.069245954	6	0.036	0.18303363	4.84E-01	6.49E-01
ADH-2649	0.0427523	0.08499195	0.0067604	-0.0691523	-0.101158354	0.146419651	6	0.018	0.09328626	4.84E-01	6.49E-01
ADH-148	0.1552555	0.0560489	-0.03974155	-0.32603815	-0.116455195	0.068065676	6	-0.034	0.17115008	-4.84E-01	6.49E-01
ADH-296	0.01832335	0.04451605	0.110941	-0.0175019	-0.359359926	0.006618268	6	-0.033	0.16594098	-4.83E-01	6.49E-01
ADH-2810	0.0839719	0.10269455	-0.0868515	-0.1926667	-0.09079052	0.044363185	6	-0.023	0.11767667	-4.83E-01	6.49E-01
ADH-1694	0.07295705	0.04123975	0.08455775	-0.05289225	0.235957634	-0.836142539	6	-0.076	0.38402601	-4.83E-01	6.50E-01
ADH-2918(ADH-13)	-0.08989305	-0.154811	-0.1474621	-0.5127814	-0.420672081	0.781982302	6	-0.091	0.45955227	-4.83E-01	6.50E-01
ADH-303	-0.2500712	-0.1550686	0.14712335	0.2815587	0.209480285	-0.651977138	6	-0.070	0.35417646	-4.83E-01	6.50E-01
p8	0.05969825	0.06717825	0.0915382	0.00363555	0.024128775	-0.145244313	6	0.017	0.08538079	4.83E-01	6.50E-01
ADH-1453	-0.16459405	-0.2658651	0.0860374	0.54273515	0.174300935	-0.033547035	6	0.057	0.28708342	4.82E-01	6.50E-01
ADH-2773	0.04897045	-0.02974495	0.09154755	-0.1510112	-0.084375799	0.018986225	6	-0.018	0.08954152	-4.82E-01	6.50E-01
ADH-2636	0.06240965	-0.0419457	-0.0177899	-0.0303097	-0.318558062	0.158042254	6	-0.031	0.15965337	-4.81E-01	6.51E-01
ADH-32	-0.0071487	0.05676735	0.0440639	0.2031036	-0.270629223	-0.243752407	6	-0.036	0.18505699	-4.80E-01	6.51E-01
ADH-231	0.01978965	0.0482427	0.0335304	-0.1284139	0.107808603	-0.230949333	6	-0.025	0.12770599	-4.79E-01	6.52E-01
ADH-1734	-0.172444	-0.12156035	-0.22694105	-0.3472532	-0.590015607	0.869157078	6	-0.098	0.50245834	-4.79E-01	6.52E-01
ADH-465	-0.0781894	-0.05846595	-0.12958055	0.2184259	-0.077161355	0.358996924	6	0.039	0.19986871	4.78E-01	6.53E-01
ADH-2617	0.4454814	0.4057773	0.11487825	0.03621275	0.173011089	-0.693091539	6	0.080	0.41210728	4.78E-01	6.53E-01
ADH-622	-0.06766155	-0.0649252	0.0393415	0.1064419	0.285698458	-0.686540753	6	-0.065	0.33153822	-4.77E-01	6.53E-01
ADH-1654	0.0834519	0.03652365	0.1348755	0.0413808	-0.392183306	-0.132114791	6	-0.038	0.19534329	-4.77E-01	6.54E-01
ADH-2875	0.05404985	-0.70030005	0.021334	0.17066055	1.122117305	0.011362148	6	0.113	0.58400466	4.75E-01	6.55E-01
ADH-41	-0.13828525	-0.09859335	0.06845805	0.03130955	0.215641673	-0.281876225	6	-0.034	0.17525651	-4.74E-01	6.56E-01
ADH-2651	-0.0794404	-0.1023951	0.1402586	0.26013095	-0.855644823	0.165778238	6	-0.079	0.40662612	-4.73E-01	6.56E-01
ADH-2862	0.1046932	0.1356031	-0.0901931	-0.0603852	-0.05286496	-0.175242697	6	-0.023	0.11953476	-4.73E-01	6.56E-01
ADH-2372	0.13803975	0.07935405	-0.10056325	-0.10684875	0.317018006	-0.756116783	6	-0.072	0.37105375	-4.72E-01	6.57E-01
ADH-2896	-0.0610994	-0.04787935	0.039599	0.0132575	0.380684464	-0.118084675	6	0.034	0.1786217	4.72E-01	6.57E-01
ADH-2922(ADH-39)	0.03902405	-0.0032389	0.09409585	-0.1703987	-0.02872254	-0.033643091	6	-0.017	0.08901212	-4.72E-01	6.57E-01
ADH-2321	-0.0477173	-0.0221396	0.04857715	0.0275172	-0.335322314	0.141307163	6	-0.031	0.16273664	-4.71E-01	6.57E-01
ADH-555	0.24691605	-0.1372363	0.0325363	-0.0414287	-0.180370914	-0.098774396	6	-0.030	0.1546379	-4.71E-01	6.58E-01
ADH-2052	-0.02432445	-0.09904815	0.18037255	0.21059895	-0.278355325	0.25175217	6	0.040	0.20903081	4.71E-01	6.58E-01
ADH-476	-0.1962535	-0.16203925	0.18449115	0.1219029	0.260788537	0.005793776	6	0.036	0.18656483	4.70E-01	6.58E-01
ADH-2067	0.05708245	-0.00429835	0.288103	-0.02725965	-0.256994679	0.154474841	6	0.035	0.18412187	4.68E-01	6.59E-01
ADH-1022	0.0494915	-0.09532925	-0.20116725	-0.12984145	-0.055193416	0.248591782	6	-0.031	0.16006215	-4.68E-01	6.60E-01
Genomic_DNA	-0.1671582	-0.05589515	0.01572205	-0.4542421	0.278597105	0.097355572	6	-0.048	0.24945826	-4.67E-01	6.60E-01
ADH-2604	-0.09341825	-0.2620111	-0.05052675	-0.11098075	0.554748955	-0.417206166	6	-0.063	0.33168174	-4.67E-01	6.60E-01
ADH-3	0.0494054	0.01858655	0.24992065	0.4224884	-1.530307219	-0.01494606	6	-0.134	0.70396622	-4.67E-01	6.60E-01
ADH-1833	-0.0548501	-0.028601	0.03056835	0.02443985	-0.249446482	0.608675125	6	0.055	0.28976912	4.66E-01	6.61E-01
ADH-356	-0.001264	0.01855485	-0.03417465	-0.07169285	0.416045301	-0.108838944	6	0.036	0.1916386	4.66E-01	6.61E-01
p6	-0.05636225	-0.19266375	-0.0315995	-0.0457673	0.197108865	-0.014058224	6	-0.024	0.12570938	-4.66E-01	6.61E-01
ADH-539	0.09952065	0.11199775	0.11336525	0.3180151	-0.376772291	-0.002860517	6	0.044	0.23101826	4.65E-01	6.61E-01
ADH-1604	0.1025165	0.076331	-0.010803	-0.378232	-0.609347323	0.404198684	6	-0.069	0.3648129	-4.65E-01	6.62E-01
ADH-460	-0.03396895	-0.16304605	-0.16680375	-0.00018265	0.144394852	0.507746464	6	0.048	0.25313251	4.65E-01	6.62E-01
Hsp-97	0.1075185	0.0350195	-0.17097865	0.1260607	-0.051590898	0.083497294	6	0.022	0.11379704	4.65E-01	6.62E-01
ADH-1255	0.04210285	0.13691855	0.2244383	-0.4346435	0.044585964	0.275807848	6	0.048	0.25452872	4.64E-01	6.62E-01
ADH-1058	0.19509625	-0.02976665	0.0045104	0.04579205	-0.393798691	-0.042993739	6	-0.037	0.19485366	-4.63E-01	6.63E-01
Genomic_DNA	-0.19469555	-0.0499665	0.15951225	-0.51930435	0.245778975	0.046282538	6	-0.052	0.27633628	-4.62E-01	6.64E-01
ADH-1658	0.04062395	-0.24448645	0.27867455	-0.10831795	-0.127592614	0.467342771	6	0.051	0.27198325	4.60E-01	6.65E-01
ADH-2435	0.000172	-0.0309178	-0.03549435	0.4035873	-0.064363206	-0.653740683	6	-0.063	0.3383653	-4.59E-01	6.65E-01
ADH-1858	0.1501553	-0.0282474	-0.1373772	-0.0934174	0.106957074	-0.138659759	6	-0.023	0.12515267	-4.59E-01	6.66E-01
ADH-2568	0.0042647	-0.02472525	0.1007083	-0.00948645	-0.172828605	0.002739633	6	-0.017	0.08842464	-4.59E-01	6.66E-01
ADH-2072	-0.10131745	-0.0867142	-0.05158625	-0.150567	-0.227412146	0.377937533	6	-0.040	0.21358671	-4.58E-01	6.66E-01
ADH-670	0.13114915	0.1105695	0.0204716	-0.1311658	-0.012929549	-0.011296312	6	0.018	0.09533421	4.57E-01	6.67E-01
ADH-2010	0.15816975	0.0267766	0.15029815	-0.01303145	0.234963363	-1.135576877	6	-0.096	0.51719992	-4.57E-01	6.67E-01
ADH-2664	0.10412315	-0.0789779	-0.11855435	0.01330945	0.133590199	0.05885656	6	0.019	0.10051687	4.56E-01	6.67E-01
ADH-2533	0.01376385	-0.0424968	-0.17375515	-0.2171253	0.23340272	0.482597918	6	0.049	0.26535499	4.56E-01	6.68E-01
ADH-1116	0.0545984	-0.16115505	-0.1078411	0.0658439	0.106957074	-0.080848098	6	-0.020	0.10990405	-4.55E-01	6.68E-01
runt_18	0.1090233	0.19661	-0.0498612	-0.25073125	0.106957074	0.064861448	6	0.029	0.15895124	4.54E-01	6.69E-01
ADH-2461	-0.0295109	-0.1173788	-0.0914637	-0.39815955	-0.493063755	0.673808055	6	-0.076	0.41086582	-4.53E-01	6.70E-01
Genomic_DNA	-0.19067005	-0.0326638	0.0445877	-0.1804185	0.533050588	0.121722597	6	0.049	0.26696672	4.52E-01	6.70E-01
ADH-2483	-0.05788915	-0.1313876	0.04064245	-0.3647885	-0.145650521	0.383526963	6	-0.046	0.24939488	-4.51E-01	6.71E-01
ADH-2396	-0.173164	-0.14201965	0.2503642	0.0825829	0.193672002	-0.532721585	6	-0.054	0.29112009	-4.51E-01	6.71E-01
ADH-2797	0.0893142	-0.0249206	0.0238475	0.0726708	-0.324321677	-0.003567838	6	-0.028	0.1516563	-4.49E-01	6.72E-01
ADH-1515	-0.07975275	-0.25622955	0.0728436	0.13390555	0.13580147	0.177215075	6	0.031	0.16701425	4.49E-01	6.72E-01
ADH-2823	0.1316191	0.1851619	-0.0186052	-0.3747305	0.338139095	0.005439562	6	0.045	0.24284218	4.49E-01	6.72E-01
ADH-2762	0.31422485	0.00536455	-0.0476393	-0.5797605	-0.488544323	0.363820999	6	-0.072	0.39421267	-4.48E-01	6.73E-01
ADH-1375	0.1863667	0.15343845	-0.16530205	0.01357285	-0.036014483	-0.385545648	6	-0.039	0.21290447	-4.48E-01	6.73E-01
ADH-2727	0.05901815	0.0850933	-0.04304205	-0.1251421	0.28135999	-0.093436348	6	0.027	0.14943657	4.48E-01	6.73E-01
ADH-818	-0.03675795	-0.1785383	0.25056845	0.1280224	-0.259222881	0.364564467	6	0.045	0.24514385	4.47E-01	6.73E-01
ADH-1141	-0.1267556	-0.1033244	-0.17575935	-0.126931	0.127450017	0.828897792	6	0.071	0.38656379	4.47E-01	6.73E-01
ADH-1089	0.1189929	0.13287855	0.0419069	-0.19472355	0.01428262	0.015531653	6	0.021	0.11761532	4.47E-01	6.73E-01
ADH-808	-0.005506	0.0382676	0.0490668	0.0846409	-0.378574007	0.023069005	6	-0.032	0.17260421	-4.47E-01	6.73E-01
Hsp-70	0.02151415	0.03439425	0.1050683	0.1249729	0.358470621	-0.380977106	6	0.044	0.24099008	4.46E-01	6.74E-01
ADH-1253	-0.15451605	-0.37097205	-0.10114295	0.4224884	-0.499084669	0.304715445	6	-0.066	0.36488086	-4.46E-01	6.74E-01
Genomic_DNA	-0.1600252	-0.05033605	-0.03101385	-0.45345465	0.333018961	0.078037471	6	-0.047	0.26011344	-4.45E-01	6.75E-01
ADH-689	-0.0936268	-0.06885125	-0.09487105	0.0841991	1.127363682	-0.379191576	6	0.096	0.5271097	4.45E-01	6.75E-01
ADH-1982	0.11568235	0.2189188	-0.12066395	-0.069044	-0.498829308	0.077141076	6	-0.046	0.25402633	-4.45E-01	6.75E-01
ADH-694	-0.07279305	0.08862245	0.12490595	0.10649785	-0.094969593	-0.350072586	6	-0.033	0.18173866	-4.44E-01	6.75E-01
ADH-1947	-0.20102185	-0.10813365	-0.284121	0.18519045	0.106957074	0.6853539	6	0.064	0.35317642	4.44E-01	6.76E-01
ADH-2197	-0.00905505	0.0656844	-0.15112535	0.15323605	0.696399351	-0.364909941	6	0.065	0.35873892	4.44E-01	6.76E-01
ADH-2930(ADH-86)	-0.15814005	-0.2681147	-0.26089475	-0.56592795	-0.669627783	1.192102095	6	-0.122	0.67316856	-4.43E-01	6.76E-01
ADH-1096	0.19599655	0.2304668	-0.1583655	-0.43574135	-0.291480995	0.152592025	6	-0.051	0.28251191	-4.43E-01	6.76E-01
Genomic_DNA	-0.1964315	-0.02876975	0.1006364	-0.5389403	0.266646113	0.088866256	6	-0.051	0.28396648	-4.43E-01	6.76E-01
ADH-155	0.0564704	0.0854625	-0.15884765	-0.07693175	0.757602697	-0.269200548	6	0.066	0.36390353	4.43E-01	6.77E-01
ADH-2581	-0.16069905	-0.15378955	-0.26729175	0.04809355	0.804109808	0.153015943	6	0.071	0.3907317	4.42E-01	6.77E-01
ip4	0.09442715	0.057153	-0.1389401	-0.5267188	-0.239948347	0.40755255	6	-0.058	0.32018334	-4.42E-01	6.77E-01
ADH-696	-0.00743105	-0.3601907	-0.1920429	0.04800925	-0.217452481	0.429412073	6	-0.050	0.2777368	-4.41E-01	6.78E-01
ADH-2101	0.0158496	0.1098701	-0.01949205	0.0333465	0.461635028	-1.221458836	6	-0.103	0.57528513	-4.40E-01	6.78E-01
ADH-1231	-0.046636	0.171125	-0.03276065	0.04114845	-0.583299932	0.152280895	6	-0.050	0.27670873	-4.40E-01	6.78E-01
ADH-2345	0.02813475	0.0956865	-0.2214742	0.24051815	0.915266043	-0.532432231	6	0.088	0.48825882	4.40E-01	6.79E-01
ADH-2796	-0.1253264	-0.2172774	0.0556018	0.2103197	0.033319889	0.236521305	6	0.032	0.17948608	4.39E-01	6.79E-01
ADH-2190	-0.21128305	-0.08354135	0.0169335	0.325737	-0.223787122	0.49308406	6	0.053	0.29477459	4.39E-01	6.79E-01
ip50	0.05539325	0.03824765	-0.10124145	0.04281865	-0.029425725	-0.078287038	6	-0.012	0.06742905	-4.39E-01	6.79E-01
ADH-2120	-0.05490855	0.15483085	0.1702008	0.20441585	-0.655902914	-0.170648514	6	-0.059	0.32754209	-4.39E-01	6.79E-01
ADH-1315	0.03949405	0.07818395	0.0244803	0.2076657	1.062997805	-0.783876764	6	0.105	0.58819985	4.37E-01	6.81E-01
ADH-2629	-0.04404475	-0.0506745	0.02771785	-0.0227064	0.383431024	-0.104503375	6	0.032	0.17763145	4.35E-01	6.82E-01
ADH-1746	0.058918	0.03943715	0.192367	-0.15036415	-0.14212184	0.155958325	6	0.026	0.14505173	4.34E-01	6.82E-01
ADH-870	0.03778815	0.0049953	0.1254256	-0.13997435	-0.202175418	0.042595563	6	-0.022	0.12376697	-4.33E-01	6.83E-01
ADH-798	0.2104421	0.3451319	-0.0048544	-0.11182585	-0.372972743	0.213381137	6	0.047	0.26365472	4.32E-01	6.83E-01
ADH-1225	0.02308255	-0.04207125	-0.060896	0.3518046	-0.063984786	-0.037034733	6	0.028	0.1614778	4.32E-01	6.84E-01
70D_08	0.00481325	-0.0084756	0.06728955	0.01733565	-0.422877429	0.133595637	6	-0.035	0.19716172	-4.31E-01	6.84E-01
ADH-1927	-0.00468035	0.14268215	0.08947525	0.01207015	-0.448653701	-0.012991062	6	-0.037	0.21060356	-4.31E-01	6.85E-01
ADH-343	-0.16689015	-0.1334144	0.1361772	-0.0561975	-0.121607566	0.184238132	6	-0.026	0.14962728	-4.30E-01	6.85E-01
ADH-2153	0.1236229	0.1722659	0.13788805	-0.1701831	-0.130866986	0.020865287	6	0.026	0.14598859	4.30E-01	6.85E-01
ADH-30	0.11581985	0.07299825	-0.09436525	0.18681605	-0.03602131	-0.116655254	6	0.021	0.12222766	4.30E-01	6.85E-01
ADH-973	0.0669394	-0.0235583	0.1163381	0.0253373	-0.293055238	-0.042995095	6	-0.025	0.14362625	-4.29E-01	6.86E-01
ADH-1130	0.14293185	-0.0540071	0.07761345	-0.13917525	-0.213078703	0.042999474	6	-0.024	0.13608579	-4.28E-01	6.86E-01
70D_13	-0.0479231	-0.07473125	0.01430175	-0.02846915	-0.039571514	0.107913637	6	-0.011	0.06530865	-4.28E-01	6.86E-01
ADH-499	-0.08558555	0.01433465	-0.1009227	-0.1231557	0.441194979	0.076114748	6	0.037	0.21218718	4.27E-01	6.87E-01
ADH-2212	0.1907618	0.1564722	-0.00851375	-0.22568265	-0.254045574	0.411039082	6	0.045	0.25815431	4.27E-01	6.87E-01
Genomic_DNA	-0.1929996	-0.0417357	0.0929581	-0.45009345	0.269421522	0.060448608	6	-0.044	0.25100491	-4.26E-01	6.88E-01
ADH-1030	0.2465808	0.37149895	0.089382	-0.42859015	-0.613195211	-0.068314703	6	-0.067	0.38578437	-4.26E-01	6.88E-01
ADH-648	-0.03959065	-0.0732079	-0.0885227	-0.1946053	0.106957074	0.153467894	6	-0.023	0.13005107	-4.25E-01	6.88E-01
Genomic_DNA	-0.17091935	0.1656487	0.11305735	-0.37433995	0.473259611	0.097718223	6	0.051	0.29245275	4.25E-01	6.89E-01
ADH-2574	-0.0268612	0.1886002	0.10173315	0.31789425	-0.972538757	-0.088348813	6	-0.080	0.46108821	-4.25E-01	6.89E-01
ADH-2028	-0.0043346	-0.07323625	0.00581305	0.1429528	0.043069713	-0.252393666	6	-0.023	0.13283769	-4.25E-01	6.89E-01
Hsp-22	-0.03187725	0.0110911	0.0651073	-0.0149981	0.196609611	-0.453974546	6	-0.038	0.21985637	-4.23E-01	6.90E-01
ADH-735	-0.0132351	0.0124104	-0.0233699	-0.06787275	0.1837855	-0.2297334	6	-0.023	0.13331308	-4.23E-01	6.90E-01
ADH-1173	-0.06316455	0.06594485	-0.0232906	-0.3700997	-0.576689542	0.565001991	6	-0.067	0.3926013	-4.18E-01	6.93E-01
ADH-2025	-0.1962889	-0.08844775	-0.17031695	0.12554605	0.17633609	-0.004210894	6	-0.026	0.15369187	-4.18E-01	6.93E-01
ADH-540	-0.0551674	-0.0028699	0.1690187	-0.00764505	-0.307693107	0.043294528	6	-0.027	0.15741881	-4.18E-01	6.93E-01
ADH-3039(ADH-1485)	0.12969225	0.64609805	-0.00448965	0.1275941	-0.342305632	-1.189458715	6	-0.105	0.61899828	-4.17E-01	6.94E-01
ADH-873	0.02534215	0.18811535	0.12779785	-0.0922626	-0.611332481	0.064961351	6	-0.050	0.29123279	-4.17E-01	6.94E-01
Genomic_DNA	-0.1833819	-0.04281255	0.0576527	-0.44394985	0.285524339	0.072017597	6	-0.042	0.24970166	-4.17E-01	6.94E-01
ADH-1290	-0.08550155	-0.00354695	0.06136315	-0.1276384	-0.258001755	0.796223803	6	0.064	0.37509523	4.17E-01	6.94E-01
ADH-1158	-0.03993025	0.45992915	0.01810265	0.11948685	-0.263028372	-0.049064604	6	0.041	0.24053301	4.17E-01	6.94E-01
ADH-1280	0.05184975	0.1335363	-0.25443205	-0.1292024	0.228259702	0.159325289	6	0.032	0.18625874	4.15E-01	6.95E-01
ADH-2037	0.02883785	0.0876779	0.10922695	0.15645815	-0.296228883	0.080591749	6	0.028	0.16404352	4.15E-01	6.96E-01
ADH-541	-0.1421327	-0.10679375	-0.07817875	0.29131605	0.294502514	-0.053310864	6	0.034	0.20254661	4.14E-01	6.96E-01
p33	0.07054465	-0.10755705	-0.0868031	0.0301639	-0.371370714	0.252994732	6	-0.035	0.20948491	-4.13E-01	6.97E-01
ADH-3064(ADH-1713)	-0.02867125	-0.1087567	0.00527745	-0.48439475	-0.215361404	0.502889105	6	-0.055	0.32513138	-4.13E-01	6.97E-01
ADH-267	0.11565475	0.0676656	-0.07167785	-0.1150152	-0.222950591	0.089957491	6	-0.023	0.13492287	-4.13E-01	6.97E-01
ADH-2735	-0.0381073	-0.20366225	-0.08634045	0.20922065	0.149771187	-0.208427309	6	-0.030	0.17594207	-4.12E-01	6.97E-01
ADH-569	0.0432392	0.1328668	-0.1236593	-0.11515245	0.49202288	-0.891396117	6	-0.077	0.45807473	-4.12E-01	6.98E-01
ADH-412	-0.03213725	-0.12118115	-0.1940757	0.1376078	0.384242382	0.03405594	6	0.035	0.20682106	4.12E-01	6.98E-01
ADH-2162	-0.04197255	-0.16420965	0.061334	0.32621175	0.011730971	-0.027310743	6	0.028	0.16444163	4.12E-01	6.98E-01
ip23	0.03507135	0.01940915	-0.031556	-0.0097822	-0.08833553	0.028112468	6	-0.008	0.04673806	-4.11E-01	6.98E-01
ADH-2561	-0.0888428	-0.26541215	-0.1252605	-0.1001009	0.403353438	-0.053403885	6	-0.038	0.22838646	-4.11E-01	6.98E-01
ADH-56	-0.10603285	-0.18596165	-0.1575775	0.22141075	0.598853148	-0.857277749	6	-0.081	0.48451364	-4.10E-01	6.99E-01
ADH-780	-0.01510355	-0.15141685	0.1093716	0.0361766	-0.570674586	0.295570668	6	-0.049	0.29490588	-4.10E-01	6.99E-01
Genomic_DNA	-0.17018985	-0.0394322	0.0363974	-0.4710195	0.323541461	0.055367383	6	-0.044	0.26446718	-4.10E-01	6.99E-01
ADH-2097	0.100081	0.11337745	-0.01221685	0.0126907	-0.137622003	0.014403531	6	0.015	0.09050606	4.09E-01	6.99E-01
ADH-1971	-0.1543957	-0.19172675	-0.0103024	0.54069315	0.390730098	-0.243912024	6	0.055	0.33074032	4.09E-01	7.00E-01
ADH-2959(ADH-572)	0.04507475	0.0387829	0.1115841	-0.10768675	-0.12709066	-0.055685302	6	-0.016	0.09521696	-4.07E-01	7.01E-01
ADH-455	0.09745905	-0.00373645	0.21940735	0.0452352	-0.48087787	-0.119234206	6	-0.040	0.24307122	-4.06E-01	7.02E-01
Genomic_DNA	-0.16913395	-0.0288647	0.1722753	-0.67726985	0.314145068	0.044954188	6	-0.057	0.34606652	-4.06E-01	7.02E-01
ADH-2829	-0.0349403	0.03594725	0.1876893	0.10688865	0.157979023	-0.282183005	6	0.029	0.17254267	4.05E-01	7.02E-01
Genomic_DNA	-0.210679	-0.03639345	0.2265468	-0.64561315	0.320156945	0.002901526	6	-0.057	0.34546822	-4.05E-01	7.02E-01
ADH-2233	0.04296405	-0.31436735	0.02289065	0.07027955	0.230745518	0.130874331	6	0.031	0.18487964	4.05E-01	7.02E-01
ADH-2696	0.02116245	0.1239789	0.2602417	0.3852574	-0.387081093	-0.128656585	6	0.046	0.27776129	4.04E-01	7.03E-01
hairy_04	-0.02833685	0.0292861	0.16279095	-0.076041	0.061280424	-0.060416825	6	0.015	0.0894897	4.04E-01	7.03E-01
ADH-2377	0.0576216	-0.1448893	-0.060947	-0.2693295	0.106957074	0.150886262	6	-0.027	0.16156845	-4.04E-01	7.03E-01
ADH-1324	-0.08199275	-0.09735405	0.22410995	0.06992105	-0.382919678	0.063511272	6	-0.034	0.20735992	-4.03E-01	7.04E-01
ADH-2675	-0.06746145	-0.19805	-0.2161304	0.2280819	0.372662121	0.116928633	6	0.039	0.23907021	4.03E-01	7.04E-01
ADH-3042(ADH-1540)	-0.0418782	-0.1737597	-0.4188935	0.06736665	0.106957074	0.232571447	6	-0.038	0.23188323	-4.01E-01	7.05E-01
ADH-2277	0.0424539	0.03890005	0.06491815	-0.2033072	-0.817274975	0.458464635	6	-0.069	0.42383268	-4.01E-01	7.05E-01
ADH-2263	-0.04690325	-0.10699435	-0.03460505	-0.79343715	0.499199905	0.073379288	6	-0.068	0.41738314	-4.00E-01	7.05E-01
ADH-2433	-0.00487015	0.01273495	0.25357425	0.0264555	-0.706428573	0.092196233	6	-0.054	0.33315995	-4.00E-01	7.06E-01
ADH-680	-0.1303439	-0.09269285	0.0767128	-0.2223517	0.589097502	-0.603461719	6	-0.064	0.39183039	-3.99E-01	7.06E-01
ADH-2225	0.1822242	0.1811415	-0.03392195	-0.48058995	-0.739445958	0.450454979	6	-0.073	0.45067472	-3.99E-01	7.07E-01
ip28	-0.04238155	-0.03284695	0.04354305	-0.0030542	0.64306038	-1.190843066	6	-0.097	0.59663371	-3.99E-01	7.07E-01
ADH-427	0.0592494	0.1057487	-0.3308275	-0.2399117	0.270134971	0.416094757	6	0.047	0.28799069	3.98E-01	7.07E-01
ADH-1713	0.0383441	0.0144279	0.04554275	0.21658095	-0.510701883	-0.043929905	6	-0.040	0.24650648	-3.97E-01	7.08E-01
70D_12	0.04990945	-0.08573865	-0.0292219	-0.00522325	0.236414092	-0.053458797	6	0.019	0.11606599	3.96E-01	7.08E-01
ADH-3014(ADH-1228)	0.1371871	-0.97962465	-0.04475055	0.2826361	0.175504147	-0.01603963	6	-0.074	0.46008964	-3.95E-01	7.09E-01
ADH-992	0.12091285	0.1776907	0.10819505	-0.03689305	-0.424456668	0.298231689	6	0.041	0.25237673	3.94E-01	7.10E-01
ADH-2908	0.0555262	0.8450599	-0.07501105	0.11157505	-0.586884521	0.093218061	6	0.074	0.45948416	3.94E-01	7.10E-01
Hsp-53	-0.00048985	-0.02587405	-0.0207997	0.03864395	-0.004639543	0.04100752	6	0.005	0.02887759	3.94E-01	7.10E-01
ADH-535	-0.04358795	-0.057989	0.0562444	-0.07377545	0.183702982	0.028650705	6	0.016	0.09694061	3.93E-01	7.11E-01
ADH-2815	0.03076735	0.0978412	-0.0486397	-0.2665781	-0.163916455	0.665420535	6	0.052	0.32774254	3.92E-01	7.11E-01
ADH-937	0.1018698	0.0528979	0.06431445	-0.39326505	-0.393656752	0.296800808	6	-0.045	0.28382462	-3.90E-01	7.13E-01
ADH-270	-0.0099752	0.0364281	-0.04371845	-0.05830745	-0.177674931	0.465316638	6	0.035	0.22240953	3.89E-01	7.13E-01
ADH-2766	-0.00850745	0.01095805	0.03565165	0.34113825	-0.182360319	-0.033585201	6	0.027	0.17191733	3.88E-01	7.14E-01
ADH-2223	-0.1089192	-0.0387032	0.0349905	0.01856265	0.307796985	-0.072190246	6	0.024	0.14935986	3.87E-01	7.15E-01
ADH-1700	0.15526065	-0.0184967	0.2581083	0.14123985	-0.267209643	-0.086967006	6	0.030	0.19207503	3.87E-01	7.15E-01
ADH-1065	0.07514135	0.1529934	0.0506696	-0.1774481	0.038268153	-0.305197002	6	-0.028	0.17501374	-3.86E-01	7.15E-01
ADH-843	0.46328165	0.0526394	0.09049125	-0.05895815	-0.179625052	-0.146300708	6	0.037	0.23433115	3.86E-01	7.15E-01
ADH-2591	-0.2128441	-0.2763042	-0.03482545	0.10974465	0.391621335	0.273591369	6	0.042	0.26556507	3.86E-01	7.15E-01
ADH-203	-0.1022599	0.0823017	-0.2708834	0.0447353	-0.309288818	0.328697814	6	-0.038	0.23989426	-3.86E-01	7.16E-01
ADH-2341	0.0322952	0.02862805	-0.26410625	-0.14119245	0.49354748	0.094229493	6	0.041	0.25851276	3.84E-01	7.16E-01
ADH-1912	0.12458355	0.11328185	-0.0089126	-0.28291275	-0.527759396	0.296477861	6	-0.048	0.30375699	-3.83E-01	7.17E-01
ip44	-0.1328579	-0.0723234	-0.12920555	0.09808965	0.507020803	-0.041216884	6	0.038	0.24461708	3.83E-01	7.17E-01
ADH-289	0.0742522	-0.01144395	-0.2573561	-0.1269199	-0.067449709	0.707204779	6	0.053	0.33934901	3.83E-01	7.18E-01
ADH-958	-0.0598332	-0.02594455	0.3331427	0.2308317	0.779624432	-0.773477725	6	0.081	0.51681804	3.83E-01	7.18E-01
ADH-3016(ADH-1232)	0.2712949	-0.00202505	0.03574285	-0.16050215	0.064104151	-0.430977299	6	-0.037	0.23759353	-3.82E-01	7.18E-01
ADH-1900	-0.03246225	-0.0660029	0.12460525	0.033195	-0.297869031	0.096407753	6	-0.024	0.15276932	-3.80E-01	7.20E-01
ADH-999	0.0875096	0.0776097	0.0453619	-0.0442592	0.336615304	-0.308182833	6	0.032	0.20960402	3.79E-01	7.20E-01
ADH-2281	-0.0300919	-0.24292625	0.2087397	-0.01635575	0.165462878	-0.268070877	6	-0.031	0.19869682	-3.76E-01	7.22E-01
Genomic_DNA	-0.18016845	-0.0279476	0.0280776	-0.39143695	0.301270169	0.054625151	6	-0.036	0.23377545	-3.76E-01	7.22E-01
ADH-863	0.2023019	0.16037325	0.11465135	0.06495565	-0.395050723	0.052688363	6	0.033	0.21734287	3.76E-01	7.23E-01
ip29	0.0621317	0.1264535	0.11205655	-0.03960735	0.11084834	-0.241274089	6	0.022	0.14257187	3.74E-01	7.24E-01
ADH-491	0.1084097	0.0717199	0.0480855	0.24399395	-0.275125181	-0.037571903	6	0.027	0.17413013	3.74E-01	7.24E-01
ADH-340	0.0377312	-0.01381155	-0.274687	-0.2985151	-0.064936405	0.38604018	6	-0.038	0.24929693	-3.74E-01	7.24E-01
ADH-3006(ADH-1204)	-0.0048842	0.0687921	-0.1636416	-0.02195855	0.779207248	-0.311289971	6	0.058	0.37844516	3.73E-01	7.24E-01
ADH-1020	-0.0786891	-0.3328573	0.17183175	-0.135184	0.106957074	0.094492829	6	-0.029	0.1898112	-3.73E-01	7.24E-01
ADH-1406	-0.0119514	-0.030809	-0.28768855	-0.1578403	0.273199372	0.469672522	6	0.042	0.28042768	3.71E-01	7.26E-01
ADH-980	0.06853305	0.08795245	-0.09938735	-0.24348065	-0.210831889	0.228999836	6	-0.028	0.18642321	-3.68E-01	7.28E-01
ADH-2492	0.0579213	0.11461195	0.01983925	0.0533328	0.294536853	-0.349823161	6	0.032	0.2110989	3.68E-01	7.28E-01
ADH-2973(ADH-807)	0.0331759	0.0304515	-0.0040569	-0.05521735	0.214187983	-0.117347947	6	0.017	0.11227974	3.68E-01	7.28E-01
ADH-2768	-0.01660925	0.0787089	0.01782315	0.2374162	-0.365107301	-0.136496288	6	-0.031	0.20466106	-3.68E-01	7.28E-01
ADH-1692	-0.09169015	-0.13539835	-0.2031322	0.32605775	0.628693756	-1.032503505	6	-0.085	0.56438098	-3.67E-01	7.28E-01
ADH-1832	0.07929225	0.1309966	-0.1905107	-0.20920545	0.015577243	0.044740439	6	-0.022	0.14350941	-3.67E-01	7.28E-01
ADH-2048	-0.23441545	-0.1774089	0.03248845	0.17003995	0.395694523	0.020587217	6	0.034	0.23076008	3.66E-01	7.29E-01
ADH-1161	0.0506693	0.03495155	0.0243544	0.04333055	0.106957074	-0.44332909	6	-0.031	0.20428148	-3.66E-01	7.29E-01
ADH-2468	0.06014165	0.1234413	0.32489495	-0.0551674	-0.198471815	-0.089856197	6	0.027	0.18459881	3.65E-01	7.30E-01
ADH-872	0.0614647	0.199096	0.3489093	-0.440659	-0.554301953	0.062967739	6	-0.054	0.3614454	-3.64E-01	7.31E-01
ADH-2697	0.06027305	0.2526907	0.04224255	0.1660295	-0.78869844	-0.067255355	6	-0.056	0.37542815	-3.64E-01	7.31E-01
ADH-1538	0.3824783	0.0925874	-0.2373302	-0.2160782	0.106957074	-0.382049626	6	-0.042	0.28445538	-3.64E-01	7.31E-01
Genomic_DNA	-0.1728362	0.01702955	0.0080855	-0.36557215	0.236956941	0.089400429	6	-0.031	0.21080208	-3.62E-01	7.32E-01
ADH-2244	-0.11942785	-0.2680501	0.09333455	0.1266054	0.106957074	-0.07974532	6	-0.023	0.15834857	-3.62E-01	7.32E-01
ADH-383	-0.07450875	-0.0441339	0.1771598	0.1409824	1.015025186	-0.719385664	6	0.083	0.55958778	3.61E-01	7.33E-01
ADH-2362	0.31595545	0.08586325	0.25218925	0.16430165	-0.440985409	-0.762256997	6	-0.064	0.43556931	-3.61E-01	7.33E-01
ADH-145	0.4114539	-0.0985923	-0.042358	-0.0869884	-0.341454582	-0.058738855	6	-0.036	0.24519075	-3.61E-01	7.33E-01
Genomic_DNA	-0.17642755	-0.049071	0.1687147	-0.4638765	0.218206074	0.07817568	6	-0.037	0.25397738	-3.61E-01	7.33E-01
ADH-1115	0.08361305	0.1589189	0.2004144	0.05434525	-0.298638858	-0.03992615	6	0.026	0.17996996	3.60E-01	7.34E-01
ADH-2715	0.0314976	-0.0590029	0.16755305	0.01738575	-0.380887846	0.05793345	6	-0.028	0.18799754	-3.59E-01	7.34E-01
Genomic_DNA	-0.1775968	-0.0504128	0.13682935	-0.47748135	0.290783787	0.042489791	6	-0.039	0.26755141	-3.59E-01	7.34E-01
ADH-213	-0.0642528	-0.0614397	0.02543105	0.0714728	0.22508434	-0.370697293	6	-0.029	0.19832725	-3.59E-01	7.34E-01
ADH-2976(ADH-829)	-0.0471176	-0.0153301	0.02856585	0.2428978	-0.493568995	0.068342387	6	-0.036	0.24607328	-3.59E-01	7.34E-01
ADH-2707	-0.11995505	-0.06361145	-0.03208025	0.10237715	0.842341843	-1.349268452	6	-0.103	0.70652725	-3.58E-01	7.35E-01
ADH-1292	-0.05191195	-0.1032704	0.0797137	-0.03858665	0.374494961	-0.100076805	6	0.027	0.18285439	3.58E-01	7.35E-01
ADH-2915	-0.08269215	-0.153184	0.11825145	0.01008265	0.047711798	-0.024073436	6	-0.014	0.09599066	-3.57E-01	7.36E-01
ADH-2109	-0.0565653	0.0010271	0.2221644	0.41689965	0.977285902	-0.993416031	6	0.095	0.65033374	3.56E-01	7.36E-01
Genomic_DNA	-0.17553575	-0.0356668	0.10339155	-0.5264899	0.996535611	0.080286459	6	0.074	0.50731804	3.56E-01	7.36E-01
ADH-1685	0.0591965	0.0726386	0.13034265	-0.03461215	-0.060051686	-0.091504917	6	0.013	0.08715992	3.56E-01	7.36E-01
Hsp-161	0.5081665	0.60768955	0.2756642	-0.10222205	0.111793669	-0.918610637	6	0.080	0.5534447	3.56E-01	7.36E-01
ADH-1385	-0.014402	0.02810585	0.15231535	0.05901275	0.301431256	-0.340165999	6	0.031	0.21376113	3.56E-01	7.37E-01
ADH-3017(ADH-1233)	-0.2064902	-0.3904973	0.02401405	0.4650884	0.251446107	-0.463087262	6	-0.053	0.3667885	-3.56E-01	7.37E-01
ADH-3005(ADH-1203)	-0.0363071	-0.0653984	-0.0323296	-0.2501376	0.039474259	0.213547778	6	-0.022	0.15066738	-3.55E-01	7.37E-01
ADH-1178	0.00078985	0.00484145	-0.09035225	-0.3513186	0.106957074	0.17003669	6	-0.027	0.18316589	-3.54E-01	7.37E-01
ADH-1211	-0.0872413	0.32306445	0.11665525	-0.4820941	0.106957074	-0.225726552	6	-0.041	0.28639644	-3.54E-01	7.38E-01
ADH-2118	-0.1976694	-0.04911785	0.18577175	0.27790175	-0.375332559	-0.050113713	6	-0.035	0.2405671	-3.54E-01	7.38E-01
Genomic_DNA	-0.1813353	-0.04790535	0.204154	-0.70269645	0.324275652	0.087003443	6	-0.053	0.36514848	-3.54E-01	7.38E-01
ADH-354	-0.04803705	-0.1471864	-0.08225535	-0.03001265	0.670914838	-0.097283197	6	0.044	0.30965262	3.51E-01	7.40E-01
ADH-467	0.04738065	0.0810919	-0.00355535	0.15653945	-0.322405271	-0.105082194	6	-0.024	0.17015953	-3.50E-01	7.40E-01
ADH-1560	-0.09014425	-0.27811495	-0.0461545	0.08299685	-0.001838528	0.195240882	6	-0.023	0.1608977	-3.50E-01	7.40E-01
ADH-1440	-0.2613274	-0.34988705	-0.0940822	0.2072563	0.275703516	0.008501804	6	-0.036	0.24939262	-3.50E-01	7.41E-01
Genomic_DNA	-0.18126585	-0.1395503	0.1459166	-0.3756911	0.229828781	0.119793368	6	-0.033	0.2346092	-3.50E-01	7.41E-01
ADH-2089	-0.02346295	-0.10880175	-0.08086465	-0.07398615	-0.068113534	0.585849945	6	0.038	0.26959104	3.49E-01	7.41E-01
ADH-452	-0.0026383	0.0240652	0.1378385	0.1048894	0.075275286	-0.564198883	6	-0.037	0.26311743	-3.49E-01	7.41E-01
ADH-84	0.02116295	-0.2492029	-0.04016265	-0.04626015	0.106957074	0.096243811	6	-0.019	0.13033993	-3.48E-01	7.42E-01
ADH-1048	-0.20379365	-0.3218844	-0.1718113	0.2923888	0.048813387	0.154802016	6	-0.034	0.23652996	-3.48E-01	7.42E-01
ADH-1182	0.0698033	0.12204425	0.09457275	0.0175103	0.114998402	-0.286446354	6	0.022	0.15580038	3.47E-01	7.43E-01
ADH-557	-0.021873	-0.00538945	-0.08827675	-0.16143305	0.231748666	0.17445902	6	0.022	0.15213195	3.47E-01	7.43E-01
ADH-3044(ADH-1562)	-0.15152435	-0.27618165	0.18122095	0.08860575	-0.2596572	0.745110973	6	0.055	0.38591605	3.47E-01	7.43E-01
ADH-1213	0.00828545	-0.08321555	0.04667715	-0.01215305	-0.080582337	0.067594748	6	-0.009	0.06309889	-3.45E-01	7.44E-01
ADH-2284	0.220922	0.23184215	-0.1853219	-0.2461543	0.153108672	0.00087925	6	0.029	0.20775766	3.44E-01	7.45E-01
ADH-2779	0.01178885	0.03363095	0.14613385	-0.28239365	-0.006131312	-0.022620518	6	-0.020	0.14180047	-3.44E-01	7.45E-01
ADH-2301	-0.14523955	-0.0279394	-0.00856005	0.0782041	-0.016714207	0.22482138	6	0.017	0.12414971	3.44E-01	7.45E-01
ADH-2933(ADH-193)	-0.07245495	-0.03121525	-0.0498202	0.0453317	-0.642636964	0.456102122	6	-0.049	0.35136832	-3.42E-01	7.46E-01
ADH-854	-0.11484075	-0.06707695	0.03343535	0.044592	-0.075947931	0.309419451	6	0.022	0.15459885	3.42E-01	7.46E-01
ADH-1565	0.07719375	0.19281345	0.03467135	-0.037982	-0.245579723	-0.154659723	6	-0.022	0.15939723	-3.42E-01	7.46E-01
ADH-325	-0.104455	-0.08824275	-0.19239235	0.12909385	-0.704171052	0.604281259	6	-0.059	0.42714897	-3.40E-01	7.48E-01
ADH-1840	0.052182	0.0914835	-0.13356925	-0.15388725	0.322477822	-0.032518991	6	0.024	0.17555786	3.40E-01	7.48E-01
ADH-2813	0.03940125	0.0396022	-0.20009425	-0.47175305	0.122066727	0.254541361	6	-0.036	0.25984921	-3.40E-01	7.48E-01
ADH-2597	0.09767285	0.1104747	-0.17916255	-0.2277881	0.059457084	0.304588003	6	0.028	0.19874077	3.39E-01	7.48E-01
ADH-1460	0.03270505	0.11533575	-0.01727875	0.072431	0.813946845	-0.634545849	6	0.064	0.46058187	3.39E-01	7.48E-01
70D_16	-0.0850835	-0.0197932	0.1176033	0.0931653	-0.009972407	-0.031046658	6	0.011	0.07810661	3.39E-01	7.48E-01
ADH-258	-0.05486615	-0.0387468	-0.0059615	-0.041012	0.390019873	-0.099763568	6	0.025	0.18141879	3.37E-01	7.50E-01
ADH-1279	-0.14389075	-0.09572025	0.181973	-0.06368815	-0.236191596	0.208723139	6	-0.025	0.18038798	-3.37E-01	7.50E-01
ADH-627	0.20169745	0.0016601	-0.1224232	-0.00718075	-0.112314317	0.148164245	6	0.018	0.13288236	3.37E-01	7.50E-01
ADH-1769	0.0510177	0.0316734	-0.0572165	-0.0516489	0.12467389	-0.039164956	6	0.010	0.07216378	3.36E-01	7.51E-01
ADH-1057	-0.0939896	-0.26209925	-0.2198087	0.19364595	0.433277224	-0.290951207	6	-0.040	0.29193574	-3.36E-01	7.51E-01
ADH-2038	-0.0819557	-0.30563885	0.1423646	0.18639105	-0.016589088	-0.069998262	6	-0.024	0.17708264	-3.35E-01	7.51E-01
ip11	-0.03289045	-0.11932815	0.05261345	-0.034913	-0.07576476	0.349151326	6	0.023	0.16955292	3.34E-01	7.52E-01
ADH-2837	0.01243935	0.03663615	-0.41386445	-0.08772	0.587915698	-0.442590456	6	-0.051	0.37584032	-3.34E-01	7.52E-01
ADH-777	-0.06930985	0.0142287	-0.11156805	0.19451465	-0.292692461	0.122354038	6	-0.024	0.17466882	-3.33E-01	7.53E-01
ADH-160	0.08548555	0.13803075	-0.05313175	-0.0511877	-0.046594172	-0.006101048	6	0.011	0.08157768	3.33E-01	7.53E-01
ADH-2390	0.0566948	0.04280355	0.17002915	-0.35464835	-0.715950769	1.377718316	6	0.096	0.70922561	3.32E-01	7.53E-01
ADH-813	0.04778025	0.1193028	0.24307785	0.1492773	0.223434302	-1.252378934	6	-0.078	0.5795728	-3.31E-01	7.54E-01
ADH-3034(ADH-1371)	0.02726905	0.0518736	-0.01047195	-0.21195675	-0.005691073	0.275193085	6	0.021	0.15593482	3.30E-01	7.54E-01
ADH-1112	0.0193077	0.0180811	-0.01278235	-0.47093085	0.436094706	-0.234213494	6	-0.041	0.30256066	-3.30E-01	7.55E-01
ADH-684	0.1340998	-0.04047495	0.1143784	0.17297935	-1.079888447	0.289478252	6	-0.068	0.50688134	-3.30E-01	7.55E-01
ADH-687	-0.19969045	-0.2507832	-0.21355605	-0.20605795	0.227978639	0.412709178	6	-0.038	0.28438248	-3.29E-01	7.55E-01
Genomic_DNA	-0.16755035	-0.048531	0.1100099	-0.4338787	0.283211412	0.056718161	6	-0.033	0.24800762	-3.29E-01	7.55E-01
70D_22	-0.07938045	-0.10764925	0.0947141	0.01092795	-0.03316175	0.052000627	6	-0.010	0.07762926	-3.29E-01	7.56E-01
ADH-2861	0.0046741	0.05111035	0.10379595	0.08598285	0.282218086	-0.851761998	6	-0.054	0.40210755	-3.29E-01	7.56E-01
ADH-238	-0.0387791	-0.10053555	0.0570386	0.016555	0.066040818	-0.053573643	6	-0.009	0.06617786	-3.29E-01	7.56E-01
ADH-1199	0.05523305	0.06913105	0.0312181	0.0895411	-0.315523705	-0.052278144	6	-0.020	0.15271008	-3.28E-01	7.56E-01
ADH-628	-0.10635095	-0.29539655	0.16173035	0.11924045	-0.07977456	0.395112967	6	0.032	0.24294602	3.27E-01	7.57E-01
ADH-1088	-0.0233043	-0.09028605	-0.1343243	-0.0394622	0.334356261	0.089197169	6	0.023	0.17026715	3.27E-01	7.57E-01
ADH-314	0.0506004	-0.02751125	-0.5759927	-0.02922325	0.283710108	0.068837345	6	-0.038	0.28718789	-3.26E-01	7.57E-01
p27	-0.06863515	-0.14266705	-0.17208995	-0.05949265	0.247044347	0.376479619	6	0.030	0.2260745	3.26E-01	7.57E-01
ADH-747	0.31622665	0.02822345	-0.01293605	0.08008925	-0.242731587	-0.361547972	6	-0.032	0.2411745	-3.26E-01	7.58E-01
ADH-750	-0.0710002	-0.0821983	-0.3274246	-0.0768047	0.313142212	0.075298897	6	-0.028	0.21159961	-3.26E-01	7.58E-01
Genomic_DNA	-0.18387815	-0.05882565	0.06850285	-0.42440285	0.364992285	0.02284545	6	-0.035	0.26397712	-3.26E-01	7.58E-01
ADH-1771	-0.09914475	-0.06006785	0.0600072	0.14969435	0.676748958	-1.226069163	6	-0.083	0.6259728	-3.25E-01	7.58E-01
ADH-2553	0.0422915	0.17588715	0.3565201	0.42895065	-0.869203727	-0.551837262	6	-0.070	0.5243727	-3.25E-01	7.58E-01
ADH-9	0.0333846	0.1185382	0.1048329	0.2273174	-0.708608848	-0.043743584	6	-0.045	0.33760135	-3.24E-01	7.59E-01
Genomic_DNA	-0.1676227	-0.0548074	0.09975555	-0.5201434	0.359504785	0.049387125	6	-0.039	0.29467409	-3.24E-01	7.59E-01
ADH-1617	0.0494054	0.01858655	0.24992065	0.2575003	0.106957074	-1.085825212	6	-0.067	0.50889683	-3.24E-01	7.59E-01
ADH-869	0.0521113	0.1860173	0.15739555	-0.5619205	-0.053124603	0.003855385	6	-0.036	0.27310481	-3.22E-01	7.60E-01
ADH-3010(ADH-1209)	-0.1559653	-0.1340913	0.48582835	0.32647395	-0.227939325	-0.607464189	6	-0.052	0.39737753	-3.22E-01	7.61E-01
ADH-1234	0.1139025	0.0633778	-0.10251995	0.4242575	-0.200383771	-0.120355928	6	0.030	0.22664391	3.21E-01	7.61E-01
ADH-1297	-0.15730315	-0.26388565	-0.1305919	-0.3080297	0.048402235	0.559975895	6	-0.042	0.31990495	-3.21E-01	7.61E-01
ADH-1706	0.22674955	-0.03865205	-0.08691285	-0.0159331	-0.191487371	-0.001997905	6	-0.018	0.13815645	-3.20E-01	7.62E-01
ADH-2502	-0.0648942	0.51036515	0.0481413	0.15626525	-0.351230121	-0.6038035	6	-0.051	0.39085585	-3.19E-01	7.63E-01
ADH-2744	0.0009141	0.0270784	-0.07667515	0.25733585	-0.2132341	-0.121412706	6	-0.021	0.16149241	-3.19E-01	7.63E-01
ADH-538	0.0668981	0.0207065	-0.0605661	-0.09268485	-0.397960554	0.288241222	6	-0.029	0.22516347	-3.18E-01	7.63E-01
Genomic_DNA	-0.18505695	-0.04138325	0.12540885	-0.5157882	0.297380742	0.097292507	6	-0.037	0.28544695	-3.18E-01	7.64E-01
ADH-227	0.04662095	0.24782855	0.21241445	0.1505021	-0.570726106	0.151285877	6	0.040	0.30677164	3.17E-01	7.64E-01
ADH-2449	0.00170145	-0.122358	0.0502257	0.1639399	-0.137640658	-0.043426408	6	-0.015	0.11307197	-3.16E-01	7.65E-01
ADH-2453	0.06625325	0.19867815	-0.0051638	-0.24722845	-0.092033106	-0.036636971	6	-0.019	0.15005046	-3.16E-01	7.65E-01
ADH-1413	0.0272712	0.08560765	0.0558987	-0.0069643	0.526258053	-1.109904417	6	-0.070	0.54597137	-3.15E-01	7.65E-01
ADH-225	0.00887105	0.26076205	0.0354888	0.2363761	-0.485596575	0.156502055	6	0.035	0.27494959	3.15E-01	7.65E-01
ADH-1669	0.02259025	-0.03192565	-0.0026966	0.01720935	0.197417054	-0.336408771	6	-0.022	0.17377743	-3.14E-01	7.66E-01
ADH-369	0.2589099	0.22875495	-0.10051635	-0.27712145	0.001862471	0.043619488	6	0.026	0.20205871	3.14E-01	7.66E-01
ADH-1245	0.0734566	0.0806168	0.03894465	0.0186267	-0.127879221	-0.024134532	6	0.010	0.0775906	3.14E-01	7.66E-01
ADH-351	-0.14121815	-0.22456345	-0.13942005	-0.3965381	0.292316743	1.002594473	6	0.066	0.51223676	3.13E-01	7.67E-01
ADH-2095	0.0506113	0.0843658	-0.08768345	-0.05694075	0.71409891	-0.42046122	6	0.047	0.37252996	3.11E-01	7.68E-01
ADH-8	0.07988835	0.1067015	-0.033018	-0.0282455	-0.130398647	0.074348322	6	0.012	0.09098019	3.11E-01	7.68E-01
ADH-2980(ADH-905)	-0.05354255	-0.04966955	-0.29126195	-0.0260676	0.327507151	-0.058269974	6	-0.025	0.1988405	-3.11E-01	7.69E-01
ADH-406	-0.01941125	0.08912325	-0.08946725	0.24980225	0.891826411	-0.724457077	6	0.066	0.5239455	3.10E-01	7.69E-01
ADH-410	-0.02164705	-0.0792858	-0.12610925	0.03536325	-0.100655914	0.456141283	6	0.027	0.21800611	3.07E-01	7.71E-01
ADH-1519	-0.259775	-0.26977975	0.1974484	-0.36876905	1.124494134	-0.005824686	6	0.070	0.5568967	3.06E-01	7.72E-01
ADH-2405	-0.10689105	-0.0782655	-0.1150372	-0.1021409	0.550869487	0.046608503	6	0.033	0.26095986	3.05E-01	7.72E-01
ADH-2185	0.14256335	0.04132615	-0.08962805	-0.46152335	-0.245475458	0.38986783	6	-0.037	0.29901365	-3.04E-01	7.73E-01
ADH-1994	0.2496686	-0.0948704	-0.18807765	-0.18899095	0.073202279	0.021907738	6	-0.021	0.17062775	-3.04E-01	7.73E-01
ADH-1961	-0.01584395	-0.02376595	-0.2078742	-0.2358145	0.408082832	0.266390013	6	0.032	0.25730915	3.03E-01	7.74E-01
ADH-2333	0.02077155	0.01494785	-0.2784339	0.5162162	0.76231554	-0.653273909	6	0.064	0.51539526	3.03E-01	7.74E-01
ADH-910	-0.0745687	-0.0132935	-0.3214994	0.07325435	1.288201887	-0.486257523	6	0.078	0.62836429	3.03E-01	7.74E-01
ADH-595	-0.01864215	-0.0244695	-0.1284529	0.07540775	-0.278802272	0.24349373	6	-0.022	0.17735396	-3.03E-01	7.74E-01
ADH-1726	-0.0769581	0.1692535	0.0666528	-0.01339665	-0.256429199	0.243970609	6	0.022	0.17973128	3.02E-01	7.75E-01
ADH-1371	0.08579275	-0.0311723	0.0236113	0.4305501	-0.398349267	0.086478376	6	0.033	0.26606816	3.02E-01	7.75E-01
Genomic_DNA	-0.18786995	-0.03537335	-0.02666315	-0.48054775	0.430192699	0.078747632	6	-0.037	0.30042381	-3.01E-01	7.76E-01
ADH-1897	0.0546725	-0.0870188	0.07229865	-0.0322364	0.049834235	-0.116686171	6	-0.010	0.08042873	-3.00E-01	7.76E-01
ADH-201	-0.0292406	0.10768765	-0.06088875	0.3053506	-0.303347333	-0.174212614	6	-0.026	0.21343924	-2.96E-01	7.79E-01
p14	0.0198946	0.0015422	0.4858463	0.2331781	-0.556693318	0.065618126	6	0.042	0.34486648	2.95E-01	7.80E-01
ADH-2397	0.06266415	-0.05616185	0.27852185	0.21706745	0.251894034	-0.532451405	6	0.037	0.30677327	2.95E-01	7.80E-01
Genomic_DNA	-0.1709204	-0.05593335	-0.13426375	-0.30108775	0.401524877	0.083123896	6	-0.030	0.24653614	-2.94E-01	7.81E-01
ADH-2821	0.0399959	-0.02685555	-0.1234679	-0.02794065	0.295934977	-0.052457306	6	0.018	0.14617136	2.94E-01	7.81E-01
ADH-1965	0.0845556	0.02965485	-0.0016196	0.04557875	-0.221609883	-0.014259003	6	-0.013	0.10808993	-2.93E-01	7.81E-01
ADH-1906	0.0867801	-0.03366785	-0.1192817	0.2500068	-1.213891184	0.590037009	6	-0.073	0.61234013	-2.93E-01	7.81E-01
ADH-256	-0.08442175	-0.1110838	-0.104305	-0.250841	0.541411769	-0.198350987	6	-0.035	0.28932849	-2.93E-01	7.81E-01
ADH-373	-0.14124975	-0.0867132	-0.13495285	0.2140266	-0.039545512	0.087497989	6	-0.017	0.14072103	-2.93E-01	7.81E-01
ADH-2843	-0.22219535	-0.1914809	0.07328625	0.0562389	-0.062021334	0.546559635	6	0.033	0.27944623	2.93E-01	7.81E-01
ADH-1200	-0.00051135	0.0050381	-0.11769035	0.05652855	0.106957074	-0.115210118	6	-0.011	0.09064611	-2.92E-01	7.82E-01
ADH-781	0.0270845	-0.1596745	0.1860422	0.2386691	0.143670772	-0.286699947	6	0.025	0.20829669	2.92E-01	7.82E-01
ADH-814	-0.14758405	-0.0759593	-0.0069124	0.20547295	0.214605583	-0.078871239	6	0.018	0.15495141	2.92E-01	7.82E-01
Genomic_DNA	-0.177997	0.01663665	0.1453703	-0.46675375	0.296208988	-0.003156224	6	-0.032	0.26559515	-2.92E-01	7.82E-01
ADH-1997	-0.02724785	0.5972878	-0.0288592	0.08468185	-0.574551199	-0.335502806	6	-0.047	0.39867517	-2.91E-01	7.83E-01
ADH-901	0.0247372	0.06063475	0.3147568	-0.08169425	-0.136562278	-0.066657654	6	0.019	0.16181124	2.91E-01	7.83E-01
ADH-1517	-0.0554398	-0.11638395	-0.1735797	0.18456115	0.382954866	-0.070876198	6	0.025	0.21385851	2.89E-01	7.84E-01
ADH-1458	-0.0588732	-0.0001733	0.2787736	0.011542	-0.246074151	-0.107249592	6	-0.020	0.17371591	-2.87E-01	7.86E-01
ADH-730	-0.0174248	-0.0681122	-0.07609535	0.0403568	0.147272947	-0.089674484	6	-0.011	0.0910133	-2.86E-01	7.87E-01
ADH-2691	0.00274095	-0.01242245	0.33294765	0.0442026	-0.588671101	0.011066285	6	-0.035	0.30075453	-2.85E-01	7.87E-01
ADH-821	-0.0852866	0.12003295	0.06917935	0.04339285	-0.272893442	0.251829848	6	0.021	0.18087721	2.85E-01	7.87E-01
ADH-2412	-0.0463785	0.0258136	-0.1697709	-0.2024507	-0.18138519	0.856066908	6	0.047	0.4062346	2.83E-01	7.88E-01
ADH-1328	-0.07448445	-0.08251365	-0.11171335	-0.28779605	0.086838398	0.32499794	6	-0.024	0.2084894	-2.83E-01	7.88E-01
ADH-2017	0.1352398	-0.0827298	-0.0720389	0.25536655	-0.333996556	-0.042466165	6	-0.023	0.20277913	-2.83E-01	7.88E-01
ADH-596	-0.02741645	0.03358115	-0.0362529	-0.0143511	0.397579498	-0.565813174	6	-0.035	0.30792054	-2.82E-01	7.89E-01
ADH-1885	0.033045	-0.1558758	-0.0333379	-0.0962764	0.352154391	0.022666857	6	0.020	0.17765152	2.81E-01	7.90E-01
ADH-1788	-0.0004729	-0.08816685	0.0652688	0.14488165	0.337606452	-0.309256195	6	0.025	0.21858581	2.80E-01	7.91E-01
ADH-580	0.6473553	-0.10918875	-0.17977435	-0.36154155	-0.515024008	0.22921662	6	-0.048	0.4237679	-2.78E-01	7.92E-01
ADH-553	-0.04834765	-0.1492094	0.37224095	0.05039525	-0.32743574	-0.056111314	6	-0.026	0.23318715	-2.77E-01	7.93E-01
ADH-989	0.07201375	0.01793095	0.0694132	-0.0450913	-0.214063151	0.192889082	6	0.016	0.13707208	2.77E-01	7.93E-01
[truncated: 55,283 more chars]
