# Supplementary material for: Genomic analysis of heat-shock factor targets in Drosophila
Source: Genome Biol. 2005 Jun 10;6(7):R63. doi: 10.1186/gb-2005-6-7-r63 (PMC1175994; doi:10.1186/gb-2005-6-7-r63)
Supplement: Additional Data File 2 — Tab-delimited file of data from the cDNA arrays. The average ratio for each of the 7 independent immunopurifications from 3 separate chromatin preparations is given (N = number of technical replicates used to calculate the average). For each clone the FlyBase ID, gene symbol and BDGP clone number is given. The headers indicate the chromatin batch (A, B and C) and immunopurification (1-4). [file gb-2005-6-7-r63-S2.txt]

Cyber T analysis; Average ratio for each technical replicate														
Flybase_ID	FlyBase_symbol	CloneID	Chromatin A IP1 N=4	Chromatin A IP2 N=4	Chromatin A IP3 N=2 	ChromatinA IP4 N=2	Chromatin B IP1 N=2	Chromatin B IP2 N=2	Chromatin C IP1 N=2	#obs	Mn	SD	t	p
FBgn0010851	sgl	SD09476	1.707	1.496	1.792	1.639	1.724	1.646	0.000	6	1.667396833	0.1009901	4.04E+01	1.74E-07
FBgn0024909	Taf7	LD21722	2.217	2.701	2.235	2.289	1.682	1.903	1.868	7	2.127993244	0.339384	1.66E+01	3.06E-06
FBgn0039266	CG11791	GH19563	1.457	2.488	2.050	2.001	1.950	1.705	1.691	7	1.906021625	0.331375	1.52E+01	5.08E-06
FBgn0037439	CG10286	GH12023	1.984	2.021	2.565	2.095	2.735	1.870	1.624	7	2.127715462	0.3902073	1.44E+01	6.95E-06
FBgn0034182	CG9640	LD23906	-1.278	-0.665	-0.990	-0.998	-1.044	-0.905	-0.942	7	-0.974823118	0.1822841	-1.41E+01	7.79E-06
FBgn0036846	MESR6	LD22716	2.523	2.288	2.470	2.037	2.133	1.588	1.515	7	2.079147605	0.3994186	1.38E+01	9.11E-06
FBgn0037360	CG2182	LD47517	0.000	2.007	2.420	2.386	2.232	1.813	1.621	6	2.079727758	0.3224929	1.58E+01	1.85E-05
FBgn0052041	CG32041	LD36162	3.552	3.982	3.325	3.214	2.800	2.285	2.141	7	3.042852845	0.670331	1.20E+01	2.02E-05
FBgn0033224	CG1553	SD06318	1.210	2.836	2.434	2.373	2.193	2.349	1.858	7	2.178981902	0.5172675	1.11E+01	3.11E-05
FBgn0033342	CG8258	LD24495	1.459	1.670	2.621	2.169	2.500	1.423	1.895	7	1.962314038	0.4830402	1.07E+01	3.83E-05
FBgn0015222	Fer1HCH	LD25232	0.961	2.335	1.998	2.503	2.166	1.893	2.049	7	1.986346861	0.497416	1.06E+01	4.23E-05
FBgn0031090	CG9575	LD21953	1.338	1.523	1.770	1.562	1.316	0.701	1.706	7	1.41638417	0.3580382	1.05E+01	4.46E-05
FBgn0053144	CG33144	GH08706	1.081	1.401	1.795	1.472	1.502	0.775	1.145	7	1.310098469	0.3346708	1.04E+01	4.74E-05
FBgn0036661	CG9705	LD47312	2.705	3.837	2.357	2.429	2.584	1.640	3.167	7	2.673888602	0.6872567	1.03E+01	4.91E-05
FBgn0033609	CG13213	SD01170	1.441	1.591	1.307	1.282	1.322	0.555	1.181	7	1.239762634	0.3287971	9.98E+00	5.87E-05
FBgn0010406	RNaseX25	GH08338	1.045	1.829	1.639	2.095	2.632	1.686	1.695	7	1.802961448	0.4831707	9.87E+00	6.23E-05
FBgn0036005	CG3428	LD34623	1.635	3.139	2.827	2.947	2.872	1.751	1.825	7	2.427890713	0.6559749	9.79E+00	6.53E-05
FBgn0029819	CG3016	LD41827	0.618	0.977	1.571	1.216	0.947	1.239	1.098	7	1.095183838	0.2959048	9.79E+00	6.53E-05
FBgn0027581	BcDNA:GH06193	GH06193	0.514	0.546	0.386	0.680	0.615	0.902	0.502	7	0.591981206	0.1648158	9.50E+00	7.74E-05
FBgn0034690	CG6437	LD24788	0.703	1.160	1.629	1.858	1.683	1.247	1.392	7	1.381714694	0.3889376	9.40E+00	8.24E-05
FBgn0028689	Rpn6	LD18931	1.247	1.373	2.304	1.007	1.290	1.641	1.422	7	1.469092279	0.4148955	9.37E+00	8.39E-05
FBgn0032717	CG10600	LD29554	1.374	1.702	1.328	1.417	1.902	0.845	2.206	7	1.539195008	0.4418507	9.22E+00	9.21E-05
FBgn0004432	Cyp1	SD01793	1.845	2.362	2.431	1.724	1.741	0.852	1.677	7	1.804556065	0.5225402	9.14E+00	9.67E-05
FBgn0036505	CG7945	LD01950	0.837	1.919	1.860	2.067	1.866	1.262	1.258	7	1.581327918	0.4597156	9.10E+00	9.89E-05
FBgn0051536	CG31536	SD09116	0.962	2.086	2.159	1.828	1.539	1.364	1.117	7	1.579276895	0.4649846	8.99E+00	1.06E-04
FBgn0029944	CG2079	LD32155	1.828	2.196	2.305	1.308	2.484	1.726	0.984	7	1.832966843	0.5457347	8.89E+00	1.13E-04
FBgn0024291	Sir2	LD07439	1.910	3.117	1.832	1.958	1.346	1.501	1.755	7	1.917102281	0.5736168	8.84E+00	1.16E-04
FBgn0053111	CG33111	GH02426	1.387	1.813	2.077	1.568	1.066	0.813	1.262	7	1.4264472	0.4333918	8.71E+00	1.27E-04
FBgn0037632	CG8351	LD47396	0.973	1.764	1.938	0.897	1.578	1.784	1.037	7	1.424623954	0.4405604	8.56E+00	1.40E-04
FBgn0035754	Trap36	LD46084	2.940	2.492	1.922	1.518	1.657	1.159	1.746	7	1.919095775	0.6066118	8.37E+00	1.58E-04
FBgn0033413	CG8806	LD36516	0.831	1.785	1.814	1.751	1.021	0.947	1.289	7	1.348338053	0.4298464	8.30E+00	1.66E-04
FBgn0001220	Hsc70-5	GM13788	0.874	2.139	2.527	1.589	1.462	1.858	1.352	7	1.685812801	0.5434326	8.21E+00	1.76E-04
FBgn0032794	CG10084	LD45403	0.927	1.210	0.912	0.614	0.481	0.624	1.087	7	0.836573627	0.269802	8.20E+00	1.77E-04
FBgn0020250	sra	LD15403	1.109	2.429	1.492	1.172	1.113	1.291	1.729	7	1.476478773	0.4770116	8.19E+00	1.79E-04
FBgn0032030	CG17293	GH09638	0.922	1.007	0.656	0.609	1.071	0.370	0.988	7	0.803278197	0.260956	8.14E+00	1.84E-04
FBgn0035630	CG10576	LD30448	0.848	1.801	2.063	2.421	2.149	1.067	1.723	7	1.724494419	0.575468	7.93E+00	2.14E-04
FBgn0032961	CG1416	LD43819	2.057	4.770	3.086	2.318	2.499	2.171	2.652	7	2.793256803	0.9357671	7.90E+00	2.19E-04
FBgn0021872	Xbp1	GH09250	1.969	2.492	1.336	1.663	2.155	1.625	0.731	7	1.710166044	0.5751508	7.87E+00	2.23E-04
FBgn0035520	CG11586	LD44732	0.364	0.444	0.238	0.279	0.575	0.623	0.525	7	0.435209284	0.147959	7.78E+00	2.37E-04
FBgn0025618	EG:34F3.7	LP01681	1.233	0.838	1.118	1.202	1.223	0.608	1.915	7	1.162483305	0.4063854	7.57E+00	2.76E-04
FBgn0011341	Karybeta3	GH07384	1.009	1.217	1.465	0.828	1.254	1.183	0.349	7	1.043578229	0.3655038	7.55E+00	2.79E-04
FBgn0033166	CG11166	LD35207	1.565	1.153	1.418	0.414	1.502	0.893	1.487	7	1.204782766	0.4220267	7.55E+00	2.80E-04
FBgn0026418	Hsc70Cb	LD32979	1.204	3.382	2.247	2.538	2.606	1.794	1.381	7	2.164465811	0.7633905	7.50E+00	2.90E-04
FBgn0034988	CG3362	LD28544	0.698	1.417	1.670	0.566	1.634	1.249	1.372	7	1.229573094	0.435152	7.48E+00	2.96E-04
FBgn0043364	EP2237	SD05726	2.602	1.791	2.906	2.221	1.677	1.376	0.923	7	1.928054341	0.6943579	7.35E+00	3.25E-04
FBgn0015828	TfIIEalpha	GH11150	1.433	0.946	0.943	1.974	1.475	0.568	1.477	7	1.259337253	0.4676254	7.13E+00	3.85E-04
FBgn0029174	FKBP59	LD47530	3.087	3.536	2.578	1.346	2.116	1.164	2.421	7	2.321281107	0.8631768	7.12E+00	3.88E-04
FBgn0003716	tkv	GH25238	0.672	0.999	1.503	1.172	2.179	1.056	1.301	7	1.268981861	0.4774384	7.03E+00	4.13E-04
FBgn0025725	alphaCop	LD46584	1.112	2.254	2.786	2.543	2.163	0.807	1.815	7	1.925711584	0.7316062	6.96E+00	4.35E-04
FBgn0037556	CG9636	LD29354	1.897	1.677	0.613	0.777	1.719	1.104	1.706	7	1.356175843	0.516504	6.95E+00	4.41E-04
FBgn0039143	CG5991	LD21713	0.714	1.791	1.965	1.365	1.705	0.852	0.906	7	1.328156297	0.5076041	6.92E+00	4.50E-04
FBgn0036772	CG5290	SD05938	1.696	0.610	0.720	1.855	1.250	1.802	1.200	7	1.304804285	0.507096	6.81E+00	4.92E-04
FBgn0019661	roX1	GH10432	2.013	3.543	2.420	1.627	2.518	0.855	3.058	7	2.290463208	0.8948566	6.77E+00	5.07E-04
FBgn0015657	DnaJ-1	SD08787	1.707	3.913	2.941	2.374	2.516	2.240	0.937	7	2.375354403	0.9341402	6.73E+00	5.25E-04
FBgn0028734	Fmr1	GH22839	-0.579	-0.486	-0.433	-0.724	-0.779	-0.254	-0.284	7	-0.505483508	0.2025114	-6.60E+00	5.80E-04
FBgn0038868	CG5862	GH18921	0.708	1.041	1.360	0.930	1.711	1.362	0.433	7	1.077897022	0.435152	6.55E+00	6.04E-04
FBgn0031161	CG15445	LD38858	0.245	1.374	1.474	1.631	1.407	0.871	1.149	7	1.164607568	0.4738299	6.50E+00	6.30E-04
FBgn0035720	CG10077	GH10652	1.367	1.728	1.207	0.799	0.574	0.571	1.172	7	1.059552463	0.4316431	6.49E+00	6.34E-04
FBgn0001226	Hsp27	GM13686	1.543	2.787	1.110	1.058	2.017	1.486	0.976	7	1.568022723	0.6475588	6.41E+00	6.82E-04
FBgn0022238	lolal	LD14505	0.680	1.222	0.775	0.436	0.411	0.571	0.571	7	0.666721627	0.2761162	6.39E+00	6.92E-04
FBgn0010348	Arf79F	LD24904	0.710	2.117	2.615	1.969	1.928	1.315	0.905	7	1.651269657	0.6928332	6.31E+00	7.42E-04
FBgn0001224	Hsp23	LD06759	1.788	2.786	2.247	1.569	0.632	1.272	1.364	7	1.665429088	0.6991201	6.30E+00	7.44E-04
FBgn0028394	CG17834	LP07538	1.303	1.391	0.996	1.289	0.126	0.927	1.189	7	1.031559685	0.4331669	6.30E+00	7.45E-04
FBgn0010651	l(2)08717	GH07529	0.376	1.915	1.990	2.696	2.451	1.617	1.509	7	1.793539613	0.7551152	6.28E+00	7.56E-04
FBgn0001104	G-ialpha65A	LD22201	1.564	2.179	1.153	0.903	0.652	0.839	1.527	7	1.259447004	0.5315281	6.27E+00	7.65E-04
FBgn0037346	eIF-5C	LD21309	0.950	1.631	1.128	1.186	1.692	0.231	1.444	7	1.180241874	0.4986603	6.26E+00	7.70E-04
FBgn0035915	CG6372	GH13022	-0.831	-0.193	-0.450	-0.432	-0.325	-0.538	-0.531	7	-0.471419642	0.1993214	-6.26E+00	7.73E-04
FBgn0013772	Cyp6a8	GH05558	-0.991	-0.612	-1.204	-0.891	-0.899	-0.633	-0.193	7	-0.774795653	0.3278455	-6.25E+00	7.76E-04
FBgn0037235	CG1103	LD47387	0.997	0.687	1.673	1.445	2.296	1.271	2.487	7	1.550854726	0.6567308	6.25E+00	7.79E-04
		SD02481	0.195	0.281	0.310	0.267	0.376	0.057	0.384	7	0.267280492	0.1132524	6.24E+00	7.82E-04
FBgn0052649	CG32649	LD23884	1.722	3.012	1.383	1.855	2.605	1.628	0.648	7	1.836045133	0.779583	6.23E+00	7.90E-04
FBgn0025630	EG:22E5.3	SD05956	0.922	1.048	0.531	0.413	0.610	0.296	0.585	7	0.62929068	0.2678333	6.22E+00	8.00E-04
FBgn0015245	Hsp60	SD06594	0.905	0.670	1.437	1.163	1.407	1.418	0.274	7	1.039133965	0.4455607	6.17E+00	8.32E-04
FBgn0014906	CG3488	LD07767	1.301	1.585	2.430	2.088	0.571	1.231	1.059	7	1.466354054	0.6298721	6.16E+00	8.40E-04
FBgn0033807	AQP	HL08087	-0.578	-0.394	-1.182	-0.866	-1.015	-0.549	-0.410	7	-0.713209297	0.3091611	-6.10E+00	8.82E-04
FBgn0037001	CG6020	GM13757	0.728	1.721	0.666	1.204	1.000	0.461	0.903	7	0.954963593	0.4146344	6.09E+00	8.89E-04
FBgn0034939	CG2980	LD21694	-0.730	-0.736	-1.271	-0.257	-0.805	-0.461	-0.866	7	-0.732257808	0.3195686	-6.06E+00	9.13E-04
FBgn0010398	Lrr47	GH06740	0.903	2.313	2.529	1.781	0.797	1.505	1.094	7	1.560442863	0.6818156	6.06E+00	9.19E-04
FBgn0017558	Pdk	LD23669	0.813	1.528	0.621	1.683	0.509	0.879	1.386	7	1.06006375	0.4661925	6.02E+00	9.51E-04
FBgn0034748	CG17807	SD10403	0.625	1.743	2.440	1.025	1.375	1.268	0.975	7	1.350082536	0.5945051	6.01E+00	9.58E-04
FBgn0035639	CG5537	LD21741	0.168	1.366	1.454	1.514	2.025	1.199	1.886	7	1.373257817	0.6051607	6.00E+00	9.61E-04
FBgn0028662	VhaPPA1-1	GH03514	-0.722	-0.627	-0.524	-1.026	-0.605	-0.942	-0.140	7	-0.655099198	0.2913841	-5.95E+00	1.01E-03
FBgn0031018	CG12200	LD30246	0.273	1.413	0.974	0.802	0.748	0.685	0.610	7	0.786464733	0.3498312	5.95E+00	1.01E-03
FBgn0046214	BcDNA:SD06613	SD06613	0.401	1.541	2.044	1.008	1.131	0.941	1.009	7	1.153664705	0.5157634	5.92E+00	1.04E-03
FBgn0017561	Ork1	GH25390	0.092	0.460	0.411	0.298	0.616	0.282	0.437	7	0.3708109	0.165781	5.92E+00	1.04E-03
FBgn0011741	Actr13E	LD47054	0.989	1.754	2.368	1.578	1.348	1.757	0.334	7	1.447062841	0.6472024	5.92E+00	1.04E-03
FBgn0030681	CG8231	GH13725	2.307	1.132	2.447	0.477	2.112	1.152	1.512	7	1.591252327	0.7265328	5.79E+00	1.16E-03
FBgn0032401	CG6792	SD03430	0.895	1.342	1.338	1.654	1.801	1.605	0.137	7	1.253268468	0.5734036	5.78E+00	1.17E-03
FBgn0003319	Sb	LD44584	0.882	1.141	2.217	1.199	1.122	1.017	0.456	7	1.14756812	0.5343002	5.68E+00	1.28E-03
FBgn0015019	Cctgamma	LD20933	1.159	1.749	1.816	1.859	0.298	0.703	1.338	7	1.274700011	0.5995591	5.63E+00	1.35E-03
FBgn0016792	dmt	LD40216	0.789	0.965	2.146	2.658	1.591	0.877	2.334	7	1.62293491	0.767551	5.59E+00	1.39E-03
FBgn0037608	mRpL19	LD34436	-0.849	-0.868	-0.765	-1.335	-0.594	-0.150	-0.662	7	-0.746051614	0.3553103	-5.56E+00	1.44E-03
FBgn0031228	CG11455	GH23780	1.649	3.223	3.162	1.436	1.567	0.668	1.973	7	1.953949224	0.934131	5.53E+00	1.47E-03
FBgn0041094	scylla	LD22812	0.480	1.899	1.450	0.584	1.025	1.098	0.769	7	1.043551985	0.5007012	5.51E+00	1.49E-03
FBgn0031233	CG11490	LD27216	0.316	1.088	0.927	1.441	0.464	1.335	0.661	7	0.890219355	0.4292891	5.49E+00	1.53E-03
		LD42896	1.068	2.050	0.922	0.677	1.392	1.546	0.403	7	1.15095643	0.5578911	5.46E+00	1.58E-03
FBgn0020381	Dredd	GH10971	0.642	0.897	0.304	0.294	0.834	0.444	0.310	7	0.532294334	0.2589387	5.44E+00	1.60E-03
FBgn0051657	CG31657	LD47649	1.054	0.255	1.046	0.647	1.246	0.967	0.330	7	0.792254572	0.3858777	5.43E+00	1.61E-03
FBgn0003074	Pgi	GH13575	1.194	2.491	2.791	0.436	2.270	1.396	1.382	7	1.708491584	0.83536	5.41E+00	1.65E-03
FBgn0052920	CG32920	LD45324	1.174	2.071	0.757	1.181	1.106	0.941	0.337	7	1.081118127	0.5287978	5.41E+00	1.65E-03
FBgn0026015	Top3beta	SD10251	0.608	0.393	0.670	0.503	0.140	0.410	0.170	7	0.4132738	0.2025291	5.40E+00	1.67E-03
FBgn0003557	Su(dx)	LD32282	0.318	0.686	1.228	1.209	0.849	0.935	0.256	7	0.783251976	0.3894797	5.32E+00	1.79E-03
FBgn0032032	CG17294	GH05949	0.993	2.708	0.932	1.548	1.944	1.446	0.555	7	1.446737219	0.7205542	5.31E+00	1.81E-03
FBgn0011754	PhKgamma	GH28523	0.462	0.744	0.385	0.721	0.253	0.148	0.377	7	0.441491508	0.223115	5.24E+00	1.95E-03
FBgn0037538	CG3223	GH08043	0.547	0.996	1.561	0.822	0.384	0.459	1.208	7	0.853687975	0.4317041	5.23E+00	1.95E-03
FBgn0034050	CG8297	GM13912	0.699	3.194	2.010	1.736	1.056	1.526	1.144	7	1.623382391	0.821045	5.23E+00	1.95E-03
FBgn0015247	Iap2	LD34777	0.236	1.289	2.121	1.311	1.819	1.678	0.672	7	1.303683042	0.6598433	5.23E+00	1.96E-03
FBgn0038145	CG8863	GM13664	0.545	1.152	0.836	0.071	1.129	0.738	1.257	7	0.818353842	0.4164561	5.20E+00	2.02E-03
FBgn0002777	mnb	LD34846	0.353	0.074	0.309	0.303	0.060	0.235	0.309	7	0.234872825	0.1197154	5.19E+00	2.03E-03
		GM09828	0.449	1.615	1.571	1.310	1.027	0.633	0.398	7	1.00040276	0.5165642	5.12E+00	2.17E-03
FBgn0052486	CG32486	LD47625	0.454	1.581	1.321	0.489	1.641	0.594	0.862	7	0.991694364	0.5151977	5.09E+00	2.24E-03
FBgn0035244	CG7955	GH20617	0.684	0.618	1.501	1.152	0.978	0.394	0.344	7	0.810110735	0.421295	5.09E+00	2.25E-03
FBgn0032399	CG6785	GH27293	1.816	2.258	1.034	0.978	1.530	1.670	0.089	7	1.339297181	0.707443	5.01E+00	2.43E-03
FBgn0026199	myoglianin	LD29161	-1.127	-1.420	-1.100	-0.487	-0.488	-0.427	-0.451	7	-0.785753865	0.4153807	-5.00E+00	2.44E-03
FBgn0022708	Adk2	SD09634	0.486	0.949	1.149	1.592	0.834	0.641	0.245	7	0.842217421	0.4458387	5.00E+00	2.46E-03
FBgn0053097	CG33097	GH12404	1.048	0.366	1.306	0.680	1.588	0.712	0.397	7	0.871132659	0.4613248	5.00E+00	2.46E-03
FBgn0023529	EG:25E8.1	GH11566	0.505	1.678	1.564	1.451	0.803	0.206	1.492	7	1.099834526	0.5869451	4.96E+00	2.56E-03
FBgn0031897	CG13784	SD10385	0.328	0.609	0.035	0.707	0.783	0.512	0.933	7	0.558248586	0.3011228	4.90E+00	2.70E-03
FBgn0024245	dnt	SD02824	0.640	1.378	0.613	1.079	1.166	0.087	0.667	7	0.804129511	0.4342411	4.90E+00	2.71E-03
		GH19706	0.362	0.448	0.932	1.488	1.132	1.050	0.344	7	0.822239939	0.4440723	4.90E+00	2.71E-03
FBgn0004624	CaMKII	LD31422	-0.193	-0.324	-0.555	-0.967	-1.024	-0.426	-0.558	7	-0.578232686	0.3129323	-4.89E+00	2.74E-03
FBgn0016984	sktl	LP03320	0.430	1.732	2.404	1.194	2.522	1.184	0.767	7	1.461735756	0.7937073	4.87E+00	2.79E-03
FBgn0031263	CG2789	GH02075	0.427	1.011	1.403	0.871	0.065	0.799	0.879	7	0.779326296	0.4273695	4.82E+00	2.93E-03
FBgn0001215	Hrb98DE	LD38464	0.463	0.516	0.778	0.535	1.442	1.318	0.402	7	0.778957185	0.4282772	4.81E+00	2.96E-03
FBgn0037027	CG3680	LD27862	1.051	1.957	1.933	0.758	1.762	0.996	0.161	7	1.231162053	0.6779107	4.80E+00	2.99E-03
FBgn0025336	CG4882	LD24471	0.040	1.591	0.998	0.739	1.057	0.574	0.975	7	0.853356264	0.4786846	4.72E+00	3.27E-03
FBgn0041585	olf186-F	SD10626	0.402	0.396	0.240	0.445	0.031	0.644	0.710	7	0.409832277	0.2306285	4.70E+00	3.32E-03
FBmc0000381		GAL4	0.288	0.548	0.223	0.053	0.723	0.564	0.510	7	0.415517974	0.2338383	4.70E+00	3.32E-03
FBgn0004574	Rop	SD04216	0.121	0.771	0.695	0.094	0.550	0.821	0.708	7	0.537213366	0.3051482	4.66E+00	3.48E-03
FBgn0037109	Trap220	GH23971	-0.455	-0.575	-0.566	-0.683	-0.029	-0.327	-0.208	7	-0.406127752	0.231012	-4.65E+00	3.50E-03
FBgn0030478	CG1640	SD05601	0.652	0.963	1.076	0.300	0.381	0.326	0.324	7	0.57474075	0.3278345	4.64E+00	3.55E-03
FBgn0037357	sec23	GH01163	-0.547	-0.240	-0.405	-0.876	-0.530	-0.836	-0.089	7	-0.503208722	0.2896875	-4.60E+00	3.71E-03
		GH23165	-0.391	-0.685	-0.261	-0.810	-1.131	-0.543	-0.194	7	-0.573634673	0.330461	-4.59E+00	3.72E-03
FBgn0036449	CG5295	LD21785	1.078	1.288	2.725	1.296	1.049	0.808	0.455	7	1.242729527	0.7161697	4.59E+00	3.73E-03
FBgn0026361	Sep-09	LD28935	0.714	0.293	1.579	1.524	1.522	0.437	0.688	7	0.96523233	0.558385	4.57E+00	3.80E-03
FBgn0028833	Dak1	LD46840	0.730	1.274	1.259	1.331	0.280	0.112	1.284	7	0.895512916	0.5220636	4.54E+00	3.94E-03
FBgn0037433	CG17919	GH14494	0.687	1.050	1.306	1.132	0.632	-0.063	0.670	7	0.773450172	0.452245	4.52E+00	4.00E-03
FBgn0034051	Mlf	LD44205	0.566	0.968	2.327	1.503	0.920	0.939	0.432	7	1.093679843	0.6422766	4.51E+00	4.08E-03
FBgn0034638	CG10433	GH10517	0.262	1.758	0.801	1.730	1.602	0.295	1.512	7	1.137012439	0.6685729	4.50E+00	4.11E-03
FBgn0010812	Tom34	SD10334	1.792	2.328	0.819	2.387	1.263	0.573	0.450	7	1.372980746	0.8088395	4.49E+00	4.14E-03
		LD26837	0.199	0.413	1.082	1.373	1.596	1.537	0.573	7	0.967660488	0.5700664	4.49E+00	4.14E-03
FBgn0040346	EG:BACR7A4.17	LD33276	1.101	1.853	1.698	1.349	0.071	0.725	0.638	7	1.06214936	0.6312676	4.45E+00	4.32E-03
FBgn0028507	BG:DS09217.4	GH21948	0.753	2.311	1.770	1.438	0.582	0.525	0.682	7	1.151502458	0.6958611	4.38E+00	4.68E-03
FBgn0032166	CG4619	LD45607	0.809	0.530	2.361	0.876	1.698	0.907	0.590	7	1.110140127	0.671363	4.37E+00	4.69E-03
FBgn0011754	PhKgamma	GH22314	0.417	0.575	0.218	0.949	0.504	0.286	0.156	7	0.443459273	0.2694249	4.35E+00	4.80E-03
FBgn0037207	CG11100	SD09884	0.582	1.355	0.347	0.954	1.880	1.264	0.313	7	0.9563207	0.581884	4.35E+00	4.83E-03
FBgn0029820	CG16721	LD23868	1.321	2.604	1.040	1.947	1.555	1.084	-0.058	7	1.356298103	0.8287223	4.33E+00	4.93E-03
FBgn0039776	PH4alphaEFB	SD05564	0.325	1.015	0.891	1.111	1.140	0.242	0.193	7	0.70225841	0.4293153	4.33E+00	4.94E-03
FBgn0010851	sgl	GH20839	1.959	0.835	1.880	1.232	1.004	0.474	0.202	7	1.083831841	0.663161	4.32E+00	4.96E-03
FBgn0037992	CG4702	LD43816	1.263	2.286	1.068	1.056	2.373	0.000	1.197	7	1.320369331	0.8098033	4.31E+00	5.02E-03
FBgn0035266	CG7995	GH18690	0.112	0.387	0.729	0.934	0.240	0.381	0.440	7	0.46029871	0.2824545	4.31E+00	5.03E-03
FBgn0030873	CG15814	GH03873	1.158	0.312	0.254	0.813	0.188	1.001	1.088	7	0.687759978	0.4231543	4.30E+00	5.09E-03
FBgn0015930	dpld	LD02463	0.648	0.929	0.425	0.864	-0.135	0.718	0.605	7	0.579139917	0.3563692	4.30E+00	5.09E-03
FBgn0033459	CG12744	GH03826	1.188	2.727	2.207	1.035	2.079	1.278	-0.043	7	1.495781854	0.920449	4.30E+00	5.10E-03
FBgn0033859	CG6197	LD29218	0.972	1.056	0.157	0.720	1.958	1.339	0.466	7	0.952279474	0.5908488	4.26E+00	5.30E-03
FBgn0035871	CG7188	GH14327	0.733	1.238	1.842	1.070	0.020	0.528	1.042	7	0.924627647	0.5755204	4.25E+00	5.38E-03
FBgn0035829	CG8044	GM01628	2.552	2.218	2.131	1.184	0.170	0.704	1.013	7	1.424547615	0.88685	4.25E+00	5.38E-03
FBgn0031590	CG3702	LP05054	0.184	1.047	0.511	1.311	0.758	0.212	0.621	7	0.663429374	0.4152522	4.23E+00	5.52E-03
FBgn0026208	mbf1	GH10148	0.905	1.524	0.502	0.867	0.473	0.141	0.529	7	0.705879123	0.4435005	4.21E+00	5.62E-03
FBgn0026597	Axn	LD38584	-0.681	-0.449	-0.957	-0.468	-0.384	0.017	-0.991	7	-0.558890319	0.3519344	-4.20E+00	5.68E-03
FBgn0025637	skpA	HL01263	1.285	2.171	1.893	1.917	0.532	0.779	0.117	7	1.241834538	0.7883435	4.17E+00	5.89E-03
FBgn0035720	CG10077	HL01868	0.845	1.017	0.277	0.587	0.338	0.404	0.103	7	0.510029622	0.3253861	4.15E+00	6.03E-03
FBgn0036249	CG11560	LD43225	0.101	0.415	0.338	0.073	0.320	0.420	0.717	7	0.340507961	0.2173642	4.14E+00	6.05E-03
FBgn0033109	CG9446	LD37992	0.327	0.469	2.016	1.138	0.553	0.723	1.498	7	0.960653856	0.6193029	4.10E+00	6.33E-03
FBgn0020368	Vha68-1	GH21132	0.010	0.276	0.727	0.437	0.304	0.218	0.491	7	0.351658235	0.2273837	4.09E+00	6.42E-03
FBgn0035637	CG10542	LD35285	-0.489	-0.256	-0.684	-1.763	-0.668	-1.034	-0.489	7	-0.769011923	0.4992953	-4.07E+00	6.54E-03
FBgn0052940	CG32940	GH12504	-0.049	-0.879	-0.251	-0.374	-0.680	-0.843	-0.336	7	-0.487506633	0.3165448	-4.07E+00	6.54E-03
FBgn0025627	EG:22E5.6	LD31238	0.980	1.376	1.025	0.191	0.735	0.617	0.076	7	0.714153385	0.464734	4.07E+00	6.61E-03
FBgn0042092	BEST:GH23590	GH23590	-0.689	-0.166	-0.786	-0.073	-1.138	-0.871	-0.437	7	-0.594393853	0.3869757	-4.06E+00	6.62E-03
FBgn0036688	CG7729	LD28629	0.334	0.450	1.168	1.821	1.058	0.435	0.563	7	0.832707362	0.5423279	4.06E+00	6.63E-03
FBgn0035246	CG13928	GH11843	0.251	0.109	0.421	0.440	0.548	0.176	0.890	7	0.404827749	0.2647806	4.05E+00	6.76E-03
FBgn0001977	l(2)35Bg	LD32407	1.181	1.450	0.180	0.310	0.499	1.155	0.510	7	0.754939074	0.4963258	4.02E+00	6.92E-03
FBgn0037704	tensin	SD01953	0.680	0.304	0.274	1.181	0.479	0.241	0.383	7	0.505916321	0.3333081	4.02E+00	6.99E-03
FBgn0039635	CG11876	GH08474	-0.329	-0.362	-0.652	-0.488	-0.036	-0.751	-0.135	7	-0.39328692	0.2593251	-4.01E+00	7.02E-03
FBgn0024211	mfas	GH11519	0.332	0.312	0.615	0.103	1.055	0.329	0.856	7	0.514602127	0.3407195	4.00E+00	7.15E-03
FBgn0023527	EG:25E8.3	LD43561	0.362	1.166	1.429	0.328	1.062	0.076	0.929	7	0.764648	0.507363	3.99E+00	7.22E-03
FBgn0036505	CG7945	LD01461	1.964	2.386	1.481	1.664	0.370	0.576	0.306	7	1.24944461	0.8311242	3.98E+00	7.30E-03
FBgn0052921	CG32921	GH13033	-0.010	-0.507	-0.230	-0.504	-0.526	-0.406	-0.083	7	-0.323783715	0.2156244	-3.97E+00	7.34E-03
FBgn0003965	v	GH14143	0.490	0.264	0.350	0.745	0.089	0.592	0.087	7	0.373540616	0.250038	3.95E+00	7.52E-03
FBgn0050055	CG30055	GM14547	0.705	1.498	1.536	1.383	0.054	0.229	0.915	7	0.902746004	0.6056257	3.94E+00	7.59E-03
FBgn0038659	endoA	GH12907	0.815	0.768	0.008	0.056	0.819	0.759	1.077	7	0.614486149	0.4123874	3.94E+00	7.60E-03
FBgn0039541	CG12876	LD25543	0.533	1.448	0.645	1.206	2.082	0.234	0.576	7	0.960532941	0.6471999	3.93E+00	7.74E-03
FBgn0036306	CG10973	LD28549	2.538	3.220	0.507	1.767	0.465	1.210	1.014	7	1.531544831	1.0390863	3.90E+00	7.99E-03
FBgn0033905	CG18324	SD01736	-2.092	-0.899	-1.587	-2.476	-0.368	-0.669	-0.474	7	-1.223548612	0.8327001	-3.89E+00	8.10E-03
FBgn0033005	CG3107	LD22374	0.666	0.576	0.885	0.042	0.201	0.200	0.742	7	0.473068236	0.3224092	3.88E+00	8.15E-03
FBgn0050011	gem	HL07889	0.207	0.274	0.166	0.390	0.003	0.312	0.061	7	0.201769354	0.1377393	3.88E+00	8.21E-03
		LD22010	2.544	1.837	1.611	1.051	0.932	0.315	0.248	7	1.219676402	0.8330159	3.87E+00	8.23E-03
FBgn0052541	CG32541	LD15404	0.478	0.541	1.083	0.842	0.190	0.503	0.032	7	0.524128841	0.3582671	3.87E+00	8.26E-03
FBgn0015396	jumu	LD24749	0.273	0.236	0.777	0.161	0.654	0.983	0.239	7	0.474693787	0.3248951	3.87E+00	8.31E-03
FBgn0028519	BG:DS05899.1	LD28132	0.935	2.584	0.768	2.313	2.054	0.096	0.842	7	1.370192505	0.9385418	3.86E+00	8.34E-03
FBgn0030228	CG1826	LD01947	0.356	0.734	0.860	0.595	-0.095	0.447	0.312	7	0.458492715	0.3146837	3.85E+00	8.41E-03
FBgn0024364	EG:8D8.4	LD38432	-1.171	-0.973	-0.690	-0.254	-0.559	-0.613	0.053	7	-0.60089477	0.4125951	-3.85E+00	8.43E-03
FBgn0034215	CG4802	GM01885	0.811	1.903	1.288	1.638	0.027	0.280	1.006	7	0.993371586	0.6837015	3.84E+00	8.52E-03
FBgn0022160	l(2)k05713	GH10595	-0.630	-0.666	-0.908	-0.126	-0.307	-0.025	-0.570	7	-0.461850902	0.31836	-3.84E+00	8.58E-03
FBgn0037636	CG9821	LD47990	0.115	0.558	0.092	0.898	1.393	0.704	0.948	7	0.672467935	0.4670291	3.81E+00	8.87E-03
FBgn0038306	CG6563	LD34544	-0.747	-1.551	-1.377	0.387	-1.363	-0.984	-0.898	7	-0.933361714	0.6513431	-3.79E+00	9.06E-03
FBgn0037610	CG8043	GH14121	0.308	1.474	1.510	1.262	0.830	-0.049	0.645	7	0.854135275	0.5970559	3.78E+00	9.13E-03
FBgn0037634	CG8359	LD09733	-1.139	-0.541	0.000	-1.150	-0.261	-0.885	-0.230	6	-0.701137593	0.4167379	-4.12E+00	9.16E-03
FBgn0015763	lic	SD04985	1.138	0.588	0.051	0.011	0.991	0.936	1.084	7	0.685595085	0.4807577	3.77E+00	9.26E-03
FBgn0040475	SH3PX1	LD47602	1.930	0.018	1.317	0.777	0.940	0.715	0.441	7	0.87674972	0.6152784	3.77E+00	9.29E-03
FBgn0058010	CG40010	LD04530	0.909	1.290	1.132	-0.221	0.757	0.562	0.523	7	0.707265403	0.4968597	3.77E+00	9.33E-03
FBgn0039905	CG2052	GH06573	-0.402	-0.886	-0.409	-0.415	0.088	-0.338	-0.458	7	-0.402751263	0.2832851	-3.76E+00	9.38E-03
FBgn0032051	CG13097	SD02943	0.249	0.070	1.472	1.280	1.005	1.443	0.391	7	0.844266742	0.5951672	3.75E+00	9.48E-03
FBgn0005616	msl-2	GH22488	0.174	0.005	0.301	0.503	0.468	0.257	0.104	7	0.25902463	0.1827527	3.75E+00	9.51E-03
FBgn0034886	CG5411	GH21295	-0.428	-0.761	-0.063	-0.777	-0.385	-0.205	-0.174	7	-0.399026057	0.2816437	-3.75E+00	9.53E-03
FBgn0050392	CG30392	GH03649	-0.333	-0.357	-0.937	-1.309	-0.259	-1.792	-1.918	7	-0.986507661	0.704313	-3.71E+00	1.00E-02
FBgn0015623	Cpr	LD46590	0.458	0.497	0.736	0.322	0.980	0.052	0.142	7	0.455280883	0.3250528	3.71E+00	1.00E-02
FBgn0051211	CG31211	LD35413	-0.024	-0.806	-0.707	-1.653	-0.737	-0.318	-0.692	7	-0.705378848	0.5036816	-3.71E+00	1.00E-02
FBgn0035781	CG8560	GH20109	-0.783	-0.305	-0.891	-0.316	-0.884	-0.727	0.132	7	-0.539098943	0.3858231	-3.70E+00	1.01E-02
		HL02687	-0.325	-0.229	-0.785	-0.013	-0.795	-0.825	-0.267	7	-0.462784276	0.3317267	-3.69E+00	1.02E-02
FBgn0037213	CG12581	GM02933	0.293	1.384	0.558	0.915	0.265	0.127	0.767	7	0.615714902	0.4418801	3.69E+00	1.03E-02
FBgn0003317	sax	GH13369	0.474	1.262	1.172	0.322	0.130	1.033	0.247	7	0.662907831	0.4768225	3.68E+00	1.04E-02
FBgn0016131	Cdk4	LD31205	0.472	0.385	1.098	1.889	0.120	1.003	0.721	7	0.812778254	0.5863521	3.67E+00	1.05E-02
FBgn0023180	Orc6	LD28671	-0.173	0.594	0.261	0.929	1.064	0.612	0.791	7	0.582704638	0.4222396	3.65E+00	1.07E-02
FBgn0038197	foxo	LD45950	0.793	0.353	0.199	0.281	0.128	0.669	0.123	7	0.363912482	0.2662062	3.62E+00	1.11E-02
FBgn0020626	Osbp	LD31802	-0.008	0.186	0.032	0.200	0.313	0.122	0.226	7	0.152889765	0.1125574	3.59E+00	1.15E-02
FBgn0001133	grau	GH04731	0.199	-0.060	0.196	0.265	0.405	0.560	0.574	7	0.305564421	0.2255236	3.58E+00	1.16E-02
FBgn0030086	CG7033	SD02216	0.298	0.633	1.121	1.023	1.531	-0.197	1.240	7	0.806975084	0.5991547	3.56E+00	1.19E-02
FBgn0029906	CG4542	LD44072	0.476	0.421	1.263	0.630	0.415	0.164	1.634	7	0.714759734	0.5306923	3.56E+00	1.19E-02
FBgn0030607	CG5560	LD21294	-0.671	0.029	-0.054	-0.763	-0.872	-0.385	-0.904	7	-0.517240449	0.3848743	-3.56E+00	1.20E-02
FBgn0034978	CG3257	GH22264	-0.512	-0.552	0.000	-0.181	-0.687	-0.575	-0.001	6	-0.418136226	0.2660689	-3.85E+00	1.20E-02
FBgn0035235	CG7879	SD09402	0.114	0.324	0.634	1.164	0.769	0.460	0.000	6	0.577456275	0.3680422	3.84E+00	1.21E-02
FBgn0033423	CG1809	GH04113	0.169	0.960	0.482	0.888	0.378	1.290	0.066	7	0.604580647	0.4514034	3.54E+00	1.22E-02
FBgn0032305	CG6700	LD35341	-1.610	-1.422	-0.191	-0.304	-0.578	-0.297	-1.348	7	-0.821340693	0.6136065	-3.54E+00	1.22E-02
FBgn0033638	CG9005	GH03947	-0.209	-0.554	0.000	-0.454	-0.688	-0.670	0.003	6	-0.428693359	0.2744981	-3.83E+00	1.23E-02
FBgn0036305	CG10984	LD07457	0.535	-0.145	0.329	0.505	0.665	0.244	0.821	7	0.422026494	0.3161022	3.53E+00	1.23E-02
FBgn0032484	CG9431	GH27420	-1.282	-0.410	-1.325	-0.813	-0.690	-0.878	0.276	7	-0.731914828	0.5483713	-3.53E+00	1.23E-02
FBgn0039612	CG14523	HL07928	-0.506	-1.295	-1.061	-0.130	-1.187	-0.220	-0.265	7	-0.666324106	0.4993723	-3.53E+00	1.24E-02
FBgn0040070	Trx-2	SD03042	0.304	2.224	1.756	2.247	0.318	1.445	0.238	7	1.218720099	0.9144164	3.53E+00	1.24E-02
FBgn0040237	bor	LD30988	0.000	0.422	0.711	0.069	0.710	0.150	0.722	6	0.46393123	0.2980727	3.81E+00	1.25E-02
FBgn0037756	CG8507	LD29322	-1.002	-1.113	-2.384	-0.286	-0.618	-0.428	-0.698	7	-0.932986084	0.703729	-3.51E+00	1.27E-02
FBgn0013983	imd	GH20785	0.662	0.804	0.494	1.198	-0.279	0.623	0.613	7	0.587874398	0.44441	3.50E+00	1.28E-02
FBgn0037201	CG10712	SD06626	0.600	0.476	0.445	0.958	1.273	1.078	-0.223	7	0.658150525	0.5004607	3.48E+00	1.32E-02
FBgn0000711	flw	GH05039	0.606	0.025	0.120	0.551	0.967	0.199	0.744	7	0.458880934	0.3513126	3.46E+00	1.35E-02
FBgn0020255	ran	GM14354	0.066	0.934	1.618	0.304	0.347	0.585	0.903	7	0.679442464	0.5215018	3.45E+00	1.37E-02
FBgn0034137	CG4945	GH19382	0.183	0.158	0.716	-0.014	0.304	0.681	0.546	7	0.36781536	0.2827634	3.44E+00	1.38E-02
FBgn0032957	CG2225	GH15653	-0.044	-0.544	-0.007	-0.196	-0.711	-0.555	-0.686	7	-0.391872452	0.301463	-3.44E+00	1.38E-02
FBgn0051149	CG31149	GH21941	-0.592	-0.324	-0.734	0.063	-0.057	-0.478	-0.672	7	-0.399322237	0.3072442	-3.44E+00	1.38E-02
FBgn0031713	CG7277	GH22740	1.216	1.174	0.701	0.925	-0.306	0.513	0.492	7	0.673658149	0.5207565	3.42E+00	1.41E-02
FBgn0030745	CG4239	GH25683	0.333	0.609	0.972	0.496	-0.264	0.870	0.713	7	0.532461326	0.4125519	3.41E+00	1.42E-02
FBgn0038814	CG15923	SD10391	0.262	0.098	0.814	0.978	0.429	1.015	0.071	7	0.523915788	0.4075604	3.40E+00	1.45E-02
FBgn0037874	CG4800	GM13045	3.054	2.808	0.882	1.062	0.423	0.254	1.487	7	1.424171748	1.108219	3.40E+00	1.45E-02
FBgn0039293	CG11851	LD40966	0.413	0.882	0.514	-0.045	1.638	0.965	0.421	7	0.684129852	0.5372701	3.37E+00	1.51E-02
FBgn0039561	CG4963	GH09840	0.250	0.131	0.352	0.589	0.836	0.107	0.157	7	0.346095132	0.2731987	3.35E+00	1.54E-02
FBgn0038610	CG7675	GH26851	-0.089	0.414	0.730	0.563	0.523	0.110	0.260	7	0.358720719	0.2834813	3.35E+00	1.55E-02
FBgn0034897	CG11299	LD39604	0.442	0.091	1.156	0.635	1.004	-0.027	0.547	7	0.549909065	0.4350759	3.34E+00	1.55E-02
FBgn0004106	cdc2	LD38718	-0.248	2.599	1.245	1.195	1.047	0.614	1.059	7	1.072974331	0.8495459	3.34E+00	1.56E-02
FBgn0032123	CG3811	GH04717	-1.346	-0.538	-1.731	-3.389	-0.954	-0.982	-0.221	7	-1.308648885	1.0420848	-3.32E+00	1.60E-02
FBgn0026150	ApepP	LD20901	0.077	0.978	0.414	1.445	0.210	0.371	0.714	7	0.601360599	0.4798202	3.32E+00	1.61E-02
FBgn0036733	CG6322	SD09427	-0.040	-0.768	-0.550	-0.690	-0.091	-0.270	-0.184	7	-0.370338532	0.2956085	-3.31E+00	1.61E-02
FBgn0042111	CG18766	LD37276	0.810	1.189	0.645	1.112	0.331	0.576	-0.282	7	0.625899407	0.5002881	3.31E+00	1.62E-02
FBgn0034727	mRpS29	LD41023	0.163	0.535	1.568	0.109	1.007	0.576	0.483	7	0.634340466	0.5072829	3.31E+00	1.62E-02
FBgn0039854	CG1635	LD44914	0.003	1.260	2.209	0.906	0.264	1.303	0.551	7	0.927900932	0.7449042	3.30E+00	1.65E-02
		LD02307	-1.172	0.114	-0.892	-0.147	-1.001	-0.494	-0.478	7	-0.581593129	0.467597	-3.29E+00	1.66E-02
FBgn0020386	Pk61C	LD22131	0.295	0.085	0.383	0.026	0.913	0.702	0.335	7	0.391565177	0.3184103	3.25E+00	1.74E-02
FBgn0014163	fax	LD28084	1.132	0.586	0.998	-0.026	0.294	0.284	0.320	7	0.51259068	0.4185742	3.24E+00	1.77E-02
FBgn0028688	Rpn7	LD47143	-0.214	0.208	0.891	0.805	1.499	0.563	1.055	7	0.686662993	0.5636217	3.22E+00	1.81E-02
FBgn0034745	CG4329	GH09832	0.277	0.289	0.121	0.645	0.738	0.756	-0.071	7	0.393620548	0.3232898	3.22E+00	1.81E-02
FBgn0000986	Fs(2)Ket	SD08803	-0.028	0.594	0.831	1.393	0.875	0.433	0.080	7	0.59684235	0.4917741	3.21E+00	1.83E-02
FBgn0022382	Pka-R2	LD44591	0.733	0.408	0.204	0.582	1.283	0.256	0.047	7	0.501703786	0.4152904	3.20E+00	1.87E-02
FBgn0037539	CG10435	LD44032	0.451	0.705	0.389	0.422	0.890	0.536	-0.286	7	0.443730625	0.3677082	3.19E+00	1.88E-02
FBgn0020503	CLIP-190	GM09007	0.291	-0.037	0.256	0.724	0.388	0.089	0.316	7	0.289612829	0.2404294	3.19E+00	1.89E-02
		LD18978	1.038	0.354	0.443	1.038	0.147	1.235	-0.047	7	0.601073147	0.4994579	3.18E+00	1.90E-02
FBgn0029879	CG14444	LD39177	-0.541	-0.107	-0.893	-0.653	-0.347	-0.079	-1.467	7	-0.583957683	0.4867849	-3.17E+00	1.92E-02
FBgn0011655	Med	LD22279	1.168	1.688	1.071	0.558	1.039	-0.482	0.663	7	0.815067625	0.680067	3.17E+00	1.93E-02
FBgn0036248	CG17153	LD31163	-0.152	1.933	1.278	1.847	1.146	0.884	-0.030	7	0.986777041	0.825339	3.16E+00	1.95E-02
FBgn0015229	glec	GH13232	1.069	0.875	1.025	-0.259	0.701	0.542	0.134	7	0.583940441	0.4906695	3.15E+00	1.98E-02
FBgn0039589	CG9986	LD27564	-0.485	-0.092	-1.594	-0.156	-0.853	-1.195	-0.329	7	-0.671929157	0.5647193	-3.15E+00	1.99E-02
FBgn0003721	Tm1	GH09289	-0.028	0.082	0.232	0.965	0.671	0.409	0.797	7	0.446937669	0.3758326	3.15E+00	1.99E-02
FBgn0031030	CG14217	LD21241	-1.267	-1.055	-0.360	0.453	-0.667	-1.161	-0.935	7	-0.713239512	0.5999306	-3.15E+00	1.99E-02
FBgn0030194	CG2221	LD40707	-0.178	-0.028	1.318	1.187	1.053	0.749	0.753	7	0.693228775	0.5845598	3.14E+00	2.01E-02
FBgn0036824	CG3902	GH07925	-0.066	-1.197	-0.157	-0.146	-0.397	-0.797	-0.819	7	-0.51127262	0.4312738	-3.14E+00	2.02E-02
FBgn0020513	ade5	HL08006	0.102	0.687	1.667	0.658	0.046	0.999	0.447	7	0.658057378	0.5573662	3.12E+00	2.05E-02
FBgn0037663	CG9746	GH20665	0.909	-0.604	0.845	1.060	0.857	1.523	0.822	7	0.773101619	0.6551262	3.12E+00	2.05E-02
FBgn0034275	CG5002	LD38576	0.579	1.088	2.151	1.684	-0.423	0.522	1.770	7	1.05282656	0.89456	3.11E+00	2.07E-02
FBgn0035664	CG6467	LP10918	-1.101	-0.154	-1.034	-0.071	-0.401	-1.086	-0.136	7	-0.568989557	0.4835229	-3.11E+00	2.08E-02
FBgn0022359	Sodh-2	LD47736	-0.084	0.077	-0.198	-0.708	-0.825	-0.584	-0.447	7	-0.395542253	0.3365365	-3.11E+00	2.09E-02
FBgn0029721	CG7010	LD13846	0.460	0.457	0.139	-0.067	0.372	0.265	0.057	7	0.240429917	0.2048905	3.10E+00	2.10E-02
		LD05680	-0.859	0.255	-0.511	-0.802	-0.452	-0.178	-0.924	7	-0.495905672	0.4232132	-3.10E+00	2.11E-02
FBgn0032445	CG6153	GM14633	1.489	1.543	1.135	0.252	0.137	0.287	0.284	7	0.732516477	0.6294676	3.08E+00	2.17E-02
FBgn0033737	CG8831	LD24841	-0.081	-0.751	-1.524	-1.775	-0.499	-1.683	0.059	7	-0.893360617	0.768011	-3.08E+00	2.17E-02
FBgn0038160	CG9759	GH02603	-0.558	-1.198	-1.955	-0.004	-0.923	-0.528	-0.207	7	-0.767607118	0.660448	-3.08E+00	2.18E-02
FBgn0035025	CG11416	LD29665	-0.011	-1.200	-0.234	-0.607	-0.283	-0.806	-0.223	7	-0.480423687	0.4133996	-3.07E+00	2.18E-02
FBgn0039644	CG11897	LD17001	-0.081	-0.238	-0.291	-0.019	-0.196	-0.755	-0.409	7	-0.284135365	0.244529	-3.07E+00	2.18E-02
FBgn0038805	TFAM	LD40493	-0.504	-1.245	-1.025	-0.440	-0.316	0.057	-0.230	7	-0.529076223	0.4557465	-3.07E+00	2.19E-02
FBgn0023519	mRpL16	LD21404	-0.422	-1.105	-0.319	-0.815	-0.790	-0.596	0.322	7	-0.532099421	0.4594017	-3.06E+00	2.21E-02
FBgn0030608	CG9057	GH06230	0.488	0.767	1.151	0.737	0.895	-0.514	1.308	7	0.690540178	0.5964438	3.06E+00	2.21E-02
FBgn0000114	aret	LD29068	0.198	-0.763	-0.173	-0.928	-0.387	-0.367	-0.715	7	-0.447899565	0.3881402	-3.05E+00	2.24E-02
FBgn0052183	CG32183	GH26928	-0.040	-0.408	-0.325	-0.462	-0.159	0.056	-0.623	7	-0.280257704	0.2430174	-3.05E+00	2.25E-02
FBgn0029978	CG1515	LD34211	0.220	0.941	0.660	-0.223	1.191	1.341	0.376	7	0.643941213	0.559322	3.05E+00	2.26E-02
FBgn0030067	CG10648	LD18882	0.814	1.159	1.093	0.623	-0.402	0.537	0.399	7	0.603179808	0.5245526	3.04E+00	2.27E-02
FBgn0027951		LD15632	-1.203	-0.296	0.095	-0.028	-0.942	-0.893	-0.716	7	-0.569092839	0.4957404	-3.04E+00	2.29E-02
FBgn0000459	disco	GH27656	-0.302	-0.756	-0.108	-0.200	-0.309	-0.115	-0.082	7	-0.267489722	0.234301	-3.02E+00	2.34E-02
FBgn0020255	ran	LD32416	0.482	0.377	1.596	0.225	0.176	0.691	0.355	7	0.55729042	0.4886037	3.02E+00	2.35E-02
FBgn0037064	CG9389	GH15479	-0.018	-0.376	-1.353	-1.226	-1.144	-0.112	-0.316	7	-0.649350418	0.5694456	-3.02E+00	2.35E-02
FBgn0038478	CG5148	SD02553	-0.996	-0.123	-1.785	-0.106	-0.556	-1.139	-0.277	7	-0.7119362	0.6248767	-3.01E+00	2.36E-02
FBgn0010416	TH1	LD42626	-0.103	-0.598	0.003	-1.624	-0.649	-0.492	-0.779	7	-0.606109721	0.5329958	-3.01E+00	2.37E-02
FBgn0034172	CG6665	SD03555	1.705	2.197	1.118	-0.212	1.067	1.313	-0.119	7	1.009826831	0.8914167	3.00E+00	2.41E-02
FBgn0028870	BG:DS06874.1	GH20441	-0.687	-0.110	0.338	-0.820	-1.387	-1.476	-1.358	7	-0.785689292	0.6945668	-2.99E+00	2.42E-02
FBgn0051637	CG31637	LD35051	0.143	-0.120	0.087	0.324	0.376	0.349	0.250	7	0.201047353	0.1777573	2.99E+00	2.42E-02
FBgn0038279	CG3837	LD44769	0.387	0.042	0.232	0.143	1.105	1.330	1.329	7	0.652483763	0.5774425	2.99E+00	2.43E-02
FBgn0052043	CG32043	LD45273	-0.162	0.291	0.395	0.108	0.586	0.717	0.831	7	0.394986522	0.3496598	2.99E+00	2.44E-02
FBgn0035835	CG7915	GH20978	-0.586	-0.739	0.146	-0.961	-0.383	-0.109	-0.336	7	-0.424058063	0.3757457	-2.99E+00	2.44E-02
FBgn0038835	CG17274	GH01149	-0.235	-0.403	-0.273	0.042	-0.108	-0.163	-0.041	7	-0.168805073	0.1497067	-2.98E+00	2.45E-02
FBgn0035773	CG8580	LD26817	-0.771	0.165	-0.410	-1.130	-0.198	-0.901	-0.301	7	-0.506744562	0.4495463	-2.98E+00	2.46E-02
FBgn0037646	CG11967	GH10821	0.297	2.181	-0.372	1.413	0.666	1.102	2.128	7	1.059296973	0.9408339	2.98E+00	2.47E-02
FBgn0028420	Kr-h1	LD32311	0.311	-0.062	-0.054	0.804	0.467	0.778	0.904	7	0.449838138	0.4032285	2.95E+00	2.56E-02
		LD45662	-0.082	-0.416	-0.507	-0.026	-0.070	-0.167	-0.639	7	-0.272570142	0.2445454	-2.95E+00	2.56E-02
FBgn0040207	kat80	LD44201	0.726	0.409	0.390	0.009	1.292	0.117	0.390	7	0.476114399	0.4272137	2.95E+00	2.57E-02
FBgn0020653	Trxr-1	GM14215	0.351	0.098	1.041	-0.131	0.849	0.435	1.183	7	0.546685885	0.491981	2.94E+00	2.59E-02
FBgn0036144	CG6207	LD23788	0.211	0.849	0.912	0.937	0.047	0.424	-0.064	7	0.473483132	0.426385	2.94E+00	2.60E-02
FBgn0031145	Ntf-2	GM08921	0.919	0.958	0.674	1.021	-0.270	0.026	0.542	7	0.552771255	0.4978822	2.94E+00	2.60E-02
FBgn0004586	grh	LP11035	-0.045	-0.845	-0.740	-0.603	-1.044	-0.200	0.097	7	-0.482676763	0.4347727	-2.94E+00	2.60E-02
FBgn0011244	Hsp60B	GH05807	0.074	-0.069	0.397	0.877	0.471	0.706	0.186	7	0.377492368	0.3403114	2.93E+00	2.61E-02
FBgn0040349	EG:BACR7A4.14	GH01674	0.333	-1.954	-1.370	-0.995	-0.776	-1.314	-0.061	7	-0.87661279	0.790401	-2.93E+00	2.61E-02
FBgn0051451	CG31451	GH16531	-0.359	-0.420	-0.350	-0.990	-1.021	-0.537	0.272	7	-0.486572352	0.4390592	-2.93E+00	2.62E-02
FBgn0033082	CG3273	LD23309	1.000	1.248	1.529	1.486	0.719	-0.474	0.192	7	0.814297384	0.7348028	2.93E+00	2.62E-02
FBgn0005658	Ets65A	GH07491	-1.150	-0.276	-0.599	-0.735	-0.699	-0.850	0.417	7	-0.555990124	0.5029659	-2.92E+00	2.65E-02
FBgn0038608	CG7670	GM14514	-0.607	-0.252	-0.776	0.049	-0.464	-1.230	-0.096	7	-0.482246719	0.4370845	-2.92E+00	2.67E-02
FBgn0002865	Mst98Ca	GH09231	-0.039	-0.389	0.101	-0.238	-0.545	-0.844	-0.647	7	-0.371615459	0.3369794	-2.92E+00	2.67E-02
FBgn0000408	Cyt-c-d	LP05614	1.030	2.575	0.882	-0.237	0.483	0.928	0.859	7	0.931532425	0.845069	2.92E+00	2.68E-02
FBgn0037971	CG10007	LP09696	-0.465	-0.815	-1.218	0.255	-0.099	-1.412	-0.821	7	-0.653640579	0.5939138	-2.91E+00	2.69E-02
FBgn0036104	CG6418	LD32732	0.271	0.356	1.546	0.297	0.182	0.639	0.352	7	0.520297853	0.4738536	2.91E+00	2.72E-02
FBgn0052636	CG32636	GM07526	1.969	2.195	0.471	1.013	0.374	0.369	0.077	7	0.923883556	0.8414944	2.90E+00	2.72E-02
FBgn0050492	CG30492	SD02660	0.000	0.205	0.768	0.607	0.179	1.333	0.277	6	0.561170774	0.4459266	3.08E+00	2.74E-02
FBgn0026206	mei-P26	GH10646	-0.524	-0.956	-0.345	0.234	-0.206	-0.796	-0.402	7	-0.427800854	0.3911134	-2.89E+00	2.76E-02
FBgn0000064	Ald	LD37852	0.658	0.470	1.308	0.100	0.659	0.198	0.012	7	0.486363446	0.4456916	2.89E+00	2.78E-02
FBgn0035621	CG10591	LD26105	-0.764	-1.363	-0.590	0.189	-1.137	-0.338	-0.155	7	-0.594082965	0.5456355	-2.88E+00	2.80E-02
FBgn0024246	dlt	LD22238	-0.026	-0.080	0.615	0.574	0.267	1.033	0.760	7	0.448765747	0.4123765	2.88E+00	2.81E-02
FBgn0038332	CG6136	GH05358	-0.656	-0.540	-0.076	-0.592	0.174	-0.200	-0.447	7	-0.333899639	0.3074857	-2.87E+00	2.83E-02
FBgn0019948	Phm	GH12243	-0.269	-0.423	-0.760	-0.201	-0.066	-0.101	-1.116	7	-0.419482245	0.386856	-2.87E+00	2.85E-02
FBgn0035473	mge	LP07226	-0.309	-0.516	-0.095	-0.248	-0.230	-0.475	-1.382	7	-0.465042046	0.4292651	-2.87E+00	2.86E-02
FBgn0053158	CG33158	SD04694	0.266	0.625	0.390	1.119	-0.171	0.260	0.507	7	0.428023189	0.395146	2.87E+00	2.86E-02
FBgn0033529	CG17765	GH27120	1.032	1.643	1.016	-0.665	0.833	1.129	0.503	7	0.784428081	0.7250301	2.86E+00	2.87E-02
FBgn0037301	Mms19	GH06271	-0.224	-0.374	-0.905	-1.451	-0.994	-0.723	0.305	7	-0.623736857	0.576824	-2.86E+00	2.88E-02
FBgn0037807	CG6293	LD30822	-0.192	-0.554	0.068	-0.826	-0.501	-0.024	-0.357	7	-0.340736009	0.3151585	-2.86E+00	2.88E-02
FBgn0035997	CG3445	LD31045	0.518	1.829	0.115	1.178	0.234	0.638	0.207	7	0.674102632	0.6240711	2.86E+00	2.89E-02
FBgn0004852	Ac76E	GH26260	0.004	-0.145	-1.348	-1.618	-0.732	-0.671	-0.189	7	-0.67140594	0.622364	-2.85E+00	2.90E-02
		GM07077	-0.565	-1.018	-2.172	-1.560	-1.389	0.384	-0.225	7	-0.935124106	0.8674343	-2.85E+00	2.91E-02
FBgn0011559	Acp36DE	GH11288	-1.095	-0.478	-0.556	0.008	-1.204	0.089	-0.462	7	-0.528115424	0.4921428	-2.84E+00	2.96E-02
FBgn0041203	LIMK1	GH23615	-0.627	-0.815	-0.648	0.615	-0.770	-1.100	-0.811	7	-0.593722162	0.5549182	-2.83E+00	2.99E-02
FBgn0026593	BEST:HL03644	GH02816	0.206	-0.306	-1.610	-1.721	-0.298	-0.588	-1.086	7	-0.771949176	0.7226519	-2.83E+00	3.01E-02
FBgn0033769	CG8768	GH17516	0.053	-0.075	-0.144	-0.410	-0.707	-0.209	-0.436	7	-0.275404564	0.2581923	-2.82E+00	3.03E-02
		GH03275	0.558	-1.100	-1.031	-0.307	-0.829	-0.668	-1.141	7	-0.645400139	0.6052663	-2.82E+00	3.03E-02
FBgn0031194	CG17598	GM14138	-0.419	-0.283	0.042	-0.376	-0.252	0.096	-0.327	7	-0.216973725	0.2036537	-2.82E+00	3.04E-02
		GH10215	-0.669	-0.635	-0.849	-1.328	-0.140	0.280	-0.480	7	-0.545976427	0.5128323	-2.82E+00	3.05E-02
FBgn0036357	CG10724	LD27045	-0.156	0.210	0.782	0.589	0.988	0.736	0.035	7	0.454940519	0.4276646	2.81E+00	3.06E-02
FBgn0037252	CG14650	GH27269	0.197	-0.264	0.412	0.557	0.578	0.651	0.227	7	0.33681539	0.3172619	2.81E+00	3.08E-02
FBgn0034936	CG2970	SD03319	0.821	2.199	1.524	1.364	0.161	-0.430	0.838	7	0.925276804	0.8768611	2.79E+00	3.15E-02
FBgn0035644	CG10489	LD25702	0.211	0.296	0.642	-0.178	0.402	0.980	1.283	7	0.519463261	0.4923772	2.79E+00	3.15E-02
FBgn0032635	CG15141	LD24839	-0.141	1.089	1.024	1.009	-0.352	0.891	1.080	7	0.657253333	0.624057	2.79E+00	3.17E-02
FBgn0029088	disp	LD27661	0.027	0.773	2.062	0.667	0.024	1.048	0.526	7	0.732533001	0.6972403	2.78E+00	3.20E-02
FBgn0038487	CG4060	LD21452	-0.143	-0.764	-0.226	-0.794	-0.160	-0.151	-0.054	7	-0.327331113	0.312514	-2.77E+00	3.24E-02
FBgn0001225	Hsp26	LD11379	2.421	2.863	1.275	0.695	-0.743	0.948	1.156	7	1.230754714	1.1795881	2.76E+00	3.28E-02
FBgn0029807	CG3108	LP01044	0.356	-0.047	-0.016	0.635	0.286	1.087	0.621	7	0.417492821	0.4002382	2.76E+00	3.29E-02
FBgn0033076	CG15233	LD11861	0.428	2.324	1.243	1.255	0.427	0.794	-0.332	7	0.877050392	0.8411984	2.76E+00	3.29E-02
FBgn0013343	Syx1A	LD43943	0.307	0.344	-0.075	1.054	0.464	1.522	0.322	7	0.562598436	0.5399442	2.76E+00	3.30E-02
FBgn0032774	CG17549	GH19142	-0.935	-1.163	-1.616	-0.020	0.245	-2.097	-0.535	7	-0.874469038	0.8395606	-2.76E+00	3.30E-02
FBgn0000024	Ace	GH25720	-0.882	-0.645	-0.184	-0.317	-1.998	-0.047	-0.677	7	-0.678545182	0.6528956	-2.75E+00	3.33E-02
FBgn0052982	CG32982	GH13229	-0.117	-0.547	-0.159	-0.311	-0.479	0.115	-0.156	7	-0.236379502	0.2277848	-2.75E+00	3.35E-02
FBgn0013305	Nmda1	GH26622	1.111	1.081	0.562	1.229	0.735	1.263	-0.773	7	0.743971494	0.7172519	2.74E+00	3.35E-02
FBgn0036398	CG9007	GH26152	0.095	-0.750	-2.083	-0.464	-0.605	-0.412	-0.648	7	-0.695479789	0.6705195	-2.74E+00	3.35E-02
FBgn0037282	CG14657	LD28447	-0.207	-0.096	0.468	0.830	0.789	0.573	0.701	7	0.436898725	0.4217565	2.74E+00	3.37E-02
FBgn0033924	CG8613	GH13403	-1.216	-0.204	-1.160	-1.986	-0.348	-0.184	-0.112	7	-0.744205362	0.7188003	-2.74E+00	3.38E-02
FBgn0030320	CG2247	LD03230	0.156	0.407	0.417	0.607	0.103	0.030	-0.020	7	0.242832858	0.2348057	2.74E+00	3.39E-02
FBgn0030530	CG11063	LD31670	-0.466	0.157	-0.644	-0.344	-0.541	-0.212	-0.028	7	-0.296917485	0.2876381	-2.73E+00	3.41E-02
FBgn0033235	CG8728	GH09295	-0.464	-0.865	-1.126	-1.181	0.524	-0.276	-1.048	7	-0.633813005	0.6141805	-2.73E+00	3.42E-02
FBgn0052529	CG32529	GH14389	0.155	0.524	1.241	0.808	0.967	-0.070	0.021	7	0.520886102	0.5055623	2.73E+00	3.44E-02
FBgn0015240	Hr96	GH14435	0.008	-0.555	-1.000	-0.437	-0.125	-0.145	-0.223	7	-0.353995524	0.3438551	-2.72E+00	3.45E-02
FBgn0015930	dpld	LD39167	0.042	0.487	0.350	0.356	0.286	0.326	1.474	7	0.474281374	0.4609327	2.72E+00	3.45E-02
FBgn0022073	Thor	HL08053	0.082	0.771	0.881	0.357	0.948	0.247	-0.179	7	0.443814611	0.4315353	2.72E+00	3.46E-02
FBgn0030624	CG9106	GH05991	-0.500	-0.020	-1.711	-0.431	-0.473	-0.734	-0.134	7	-0.571717858	0.5559699	-2.72E+00	3.46E-02
FBgn0010300	brat	LD16270	0.612	0.745	0.272	0.709	0.557	0.772	-0.475	7	0.45615385	0.4437857	2.72E+00	3.47E-02
FBgn0032678	CG12750	SD04745	0.031	0.178	1.092	-0.148	0.692	1.165	1.389	7	0.628321154	0.6120659	2.72E+00	3.48E-02
FBgn0037248	CG9809	GH02708	-0.404	-0.605	0.000	-0.367	-0.295	0.036	0.000	5	-0.32683486	0.2329191	-3.14E+00	3.49E-02
FBgn0024277	trio	SD08659	-0.061	-0.109	-0.290	-0.524	0.120	-0.328	-0.439	7	-0.232962902	0.2271204	-2.71E+00	3.49E-02
FBgn0027548	nito	SD06722	-0.222	-0.038	-0.571	-1.043	-0.302	-1.254	-0.043	7	-0.496024791	0.4840572	-2.71E+00	3.51E-02
FBgn0037202	Ssl1	GH08526	-0.987	-0.326	0.131	-0.058	-0.397	-1.034	-0.452	7	-0.445996609	0.4356111	-2.71E+00	3.52E-02
FBgn0033688	CG8877	LD33339	-0.661	-0.798	0.014	0.175	-0.479	-0.244	-0.767	7	-0.394143946	0.385983	-2.70E+00	3.55E-02
FBgn0030039	CG12123	GH02722	0.792	2.027	1.394	0.936	-0.074	0.269	0.072	7	0.773664114	0.7579061	2.70E+00	3.55E-02
FBgn0039801	CG11315	GH26608	-0.104	-0.319	-0.487	-0.847	-0.447	-0.703	0.259	7	-0.378487195	0.3712587	-2.70E+00	3.57E-02
FBgn0039919	CG1783	LD10695	1.218	0.842	0.640	0.961	-0.605	0.818	0.371	7	0.606166503	0.5951156	2.69E+00	3.58E-02
FBgn0026372	RpL23a	GM06171	-0.076	-0.091	-0.488	-0.539	-1.345	-0.076	-0.647	7	-0.465915862	0.4576007	-2.69E+00	3.59E-02
FBgn0034873	CG5360	LD45221	-0.187	0.262	1.733	0.779	1.247	0.069	0.989	7	0.698779902	0.6869138	2.69E+00	3.60E-02
FBgn0038194	Cyp6d5	GH07481	0.636	0.406	0.003	0.667	-0.139	0.821	0.189	7	0.368916609	0.3627411	2.69E+00	3.60E-02
FBgn0001316	klar	GM08528	0.223	1.334	1.054	0.676	0.014	0.270	0.073	7	0.520449227	0.5127865	2.69E+00	3.63E-02
FBgn0036239	CG5684	GH06247	-0.817	-0.728	-0.905	-0.024	-0.259	0.217	-0.498	7	-0.430507689	0.4247962	-2.68E+00	3.65E-02
FBgn0025937	cmp44E	LD03322	0.508	0.457	0.242	0.518	-0.341	0.525	0.288	7	0.314085737	0.3107017	2.67E+00	3.68E-02
FBgn0027611	BcDNA:GH02419	GH02419	-0.334	-1.570	0.395	-1.113	-0.543	-0.337	-1.349	7	-0.693012014	0.687895	-2.67E+00	3.73E-02
FBgn0051183	CG31183	GH09326	-0.402	-1.134	-0.412	-2.181	-0.385	-0.816	0.105	7	-0.74642553	0.7414812	-2.66E+00	3.74E-02
FBgn0034372	CG5469	LD37137	0.865	0.020	0.694	0.476	-0.249	0.958	0.351	7	0.445142674	0.4423229	2.66E+00	3.74E-02
FBgn0038192	CG9924	GM07940	-0.361	-0.488	-0.279	-0.986	-0.872	-0.034	0.140	7	-0.411251193	0.4111506	-2.65E+00	3.82E-02
FBgn0033477	CG12918	GH10427	-1.957	0.126	-0.854	-0.459	-0.829	0.082	-1.328	7	-0.745692879	0.7472721	-2.64E+00	3.85E-02
FBgn0014879	Set	LD23703	0.276	0.344	0.790	0.072	-0.085	0.300	1.026	7	0.389227611	0.3902797	2.64E+00	3.86E-02
FBgn0039928	calsyntenin-1	LD11689	-1.303	0.198	-0.499	-0.404	-0.638	-0.102	-0.513	7	-0.46584912	0.4674623	-2.64E+00	3.87E-02
FBgn0021761	Nup154	LD21772	-0.024	-0.273	-0.031	-0.356	-0.494	-0.264	0.047	7	-0.19936335	0.200471	-2.63E+00	3.90E-02
FBgn0036497	ran-like	GH25818	1.252	0.776	0.879	-0.270	0.341	0.588	0.046	7	0.516078696	0.5189956	2.63E+00	3.90E-02
FBgn0034943	Fmo-1	GH24271	0.240	-0.236	0.585	1.852	0.200	1.258	1.199	7	0.728242461	0.7339105	2.63E+00	3.93E-02
FBgn0039733	CG11504	LD26477	-0.027	-1.147	-0.580	-1.219	-0.603	-0.628	0.335	7	-0.55270774	0.5582177	-2.62E+00	3.96E-02
FBgn0003048	pcx	SD01552	-1.246	-1.779	-1.219	0.403	-1.703	-0.704	0.199	7	-0.864192226	0.8730055	-2.62E+00	3.96E-02
FBgn0037082	CG5664	SD02622	-0.694	-1.168	-1.179	-0.914	-0.167	-0.788	0.571	7	-0.619904626	0.6266325	-2.62E+00	3.97E-02
FBgn0052380	CG32380	GH24627	0.180	0.461	0.507	0.685	1.590	-0.238	0.700	7	0.554880929	0.5613532	2.62E+00	3.98E-02
FBgn0038601	CG18600	LD14127	-1.658	-0.478	-1.387	0.030	-0.644	-0.227	-0.114	7	-0.639753149	0.6478034	-2.61E+00	4.00E-02
FBgn0029947	CG1999	GH15272	-0.400	-0.505	-0.576	-1.188	-0.152	0.147	-0.220	7	-0.413509382	0.4191331	-2.61E+00	4.01E-02
FBgn0037723	CG8327	GH08387	0.538	1.580	1.809	0.041	1.267	1.214	-0.529	7	0.845777976	0.8575844	2.61E+00	4.02E-02
		GM02743	1.021	1.359	1.995	1.423	0.110	0.649	-0.568	7	0.855776498	0.8684054	2.61E+00	4.03E-02
FBgn0020909	Rtc1	SD02972	-0.040	-0.412	-0.605	0.268	-0.350	-0.543	-0.756	7	-0.348106079	0.3532716	-2.61E+00	4.03E-02
FBgn0029512	Aos1	LD33652	0.230	-0.967	-2.101	-0.082	-0.811	-0.603	-0.765	7	-0.728328859	0.7415532	-2.60E+00	4.07E-02
FBgn0037721	CG9427	GH19763	0.295	-0.080	0.855	0.930	0.407	-0.138	0.635	7	0.414996551	0.4227174	2.60E+00	4.08E-02
FBgn0032340	CG6181	LD41624	0.011	-0.858	-0.593	-0.625	-0.618	0.122	-0.079	7	-0.377201448	0.3842867	-2.60E+00	4.08E-02
FBgn0014427	ESTS:39C10S	GM02605	-0.757	0.210	-0.433	-0.430	-1.510	-1.419	-0.088	7	-0.632337386	0.6443027	-2.60E+00	4.08E-02
FBgn0033434	CG1902	SD04017	-0.047	0.402	0.992	0.019	0.483	0.087	0.670	7	0.37221814	0.3801815	2.59E+00	4.12E-02
FBgn0026314	Ugt35b	GH11333	-0.292	-1.162	-0.407	-0.528	0.180	-0.666	-0.079	7	-0.421936997	0.4311641	-2.59E+00	4.13E-02
FBgn0052130	CG32130	GH02003	0.636	0.488	-0.222	0.241	0.604	0.473	0.003	7	0.317661936	0.3246784	2.59E+00	4.13E-02
FBgn0039767	CG2218	LD28173	-0.068	0.819	0.373	0.648	0.201	-0.111	0.655	7	0.359526397	0.3675214	2.59E+00	4.13E-02
FBgn0033241	CG2915	GM01959	1.556	1.704	0.126	0.891	0.513	-0.402	0.727	7	0.730801519	0.7471914	2.59E+00	4.13E-02
FBgn0030157	CG1468	GH18955	-0.201	1.480	1.756	0.683	0.349	0.461	0.244	7	0.681781536	0.6975848	2.59E+00	4.14E-02
FBgn0013972	Gycalpha99B	GH08311	-0.753	-1.216	-0.039	0.533	-1.111	-1.125	-0.749	7	-0.636960555	0.6519667	-2.58E+00	4.15E-02
FBgn0027541	BcDNA:GH12174	GH12174	-1.923	-0.185	-0.981	-1.012	0.130	-0.057	-0.856	7	-0.697662788	0.7146708	-2.58E+00	4.16E-02
FBgn0034308	CG10915	LD34893	0.446	-0.199	1.128	-0.087	0.540	0.851	0.560	7	0.462520944	0.4742677	2.58E+00	4.18E-02
FBgn0024179	wit	GH13548	0.234	-0.989	-1.283	-0.473	-1.155	-0.057	-0.253	7	-0.56780315	0.5838805	-2.57E+00	4.22E-02
FBgn0010238	Lac	LD33460	0.958	0.959	1.288	1.052	-0.565	0.284	0.361	7	0.619613918	0.6386347	2.57E+00	4.25E-02
FBgn0027660	blot	LD29349	0.519	-0.239	0.185	0.354	0.137	0.322	0.397	7	0.239281136	0.2467689	2.57E+00	4.26E-02
FBgn0026080	EG:EG0007.7	LD31064	0.703	0.939	0.816	-0.696	1.074	0.561	1.964	7	0.766057392	0.7901416	2.57E+00	4.26E-02
		GM01267	-1.292	-0.484	-1.204	0.500	-0.493	-0.617	-0.426	7	-0.573862342	0.5923547	-2.56E+00	4.27E-02
FBgn0052631	CG32631	LP02557	-0.293	-1.413	-0.222	-0.624	-1.796	-0.604	0.211	7	-0.67714487	0.700579	-2.56E+00	4.31E-02
FBgn0004395	unk	LD33756	0.061	-0.047	0.623	0.231	0.410	0.075	0.831	7	0.312090968	0.3241091	2.55E+00	4.36E-02
FBgn0036800	CG6897	LD27847	-0.342	-0.068	-0.083	-0.563	-0.760	-0.022	-0.099	7	-0.276818497	0.2879554	-2.54E+00	4.39E-02
FBgn0037150	CG7133	LD30543	3.528	2.750	2.392	0.315	-0.171	0.367	0.597	7	1.396881911	1.4546415	2.54E+00	4.40E-02
FBgn0010704	CG7085	LD23816	0.354	0.179	1.185	1.142	-0.116	0.225	0.362	7	0.475974503	0.495839	2.54E+00	4.41E-02
FBgn0000480	Doa	LD44053	0.323	0.548	0.105	0.047	0.122	-0.069	0.345	7	0.202957657	0.2114888	2.54E+00	4.41E-02
FBgn0039560	CG5514	GH07623	0.310	0.485	0.325	-0.057	0.007	0.539	0.019	7	0.232648703	0.2424408	2.54E+00	4.41E-02
FBgn0039709	Cad99C	LD23052	-0.967	-0.118	-0.121	-1.245	-0.285	0.113	-0.847	7	-0.495622995	0.5170833	-2.54E+00	4.43E-02
FBgn0020653	Trxr-1	LD21729	-0.204	1.026	1.351	0.632	0.524	-0.237	1.161	7	0.607554252	0.6343143	2.53E+00	4.44E-02
FBgn0026751	XRCC1	LD06164	-0.372	0.005	-0.269	-1.163	-0.404	-0.041	-0.336	7	-0.368356892	0.385214	-2.53E+00	4.47E-02
FBgn0010567	l(2)04154	LD10094	0.855	1.602	0.739	0.150	0.146	-0.156	0.578	7	0.559190808	0.5856951	2.53E+00	4.49E-02
FBgn0029882	CG3226	LD13807	0.451	2.323	1.330	0.645	-0.084	0.399	0.324	7	0.769772086	0.8071036	2.52E+00	4.51E-02
FBgn0013467	igl	GH28577	-0.450	-1.315	-0.112	-0.655	-0.616	0.231	-0.318	7	-0.462210125	0.4851887	-2.52E+00	4.53E-02
FBgn0033988	CG7761	GH09755	-0.230	0.418	0.052	0.539	0.833	0.443	0.247	7	0.328595855	0.3450657	2.52E+00	4.53E-02
FBgn0028484	Ack	GH10777	-0.174	-0.601	-0.047	-0.441	-0.622	-0.623	0.246	7	-0.32310478	0.3397987	-2.52E+00	4.55E-02
FBgn0032681	CG10283	LD47881	-0.094	0.899	0.193	0.825	0.266	0.265	0.108	7	0.351698777	0.3700356	2.51E+00	4.56E-02
FBgn0031574	CG3964	SD03378	-0.451	-0.354	-0.883	-1.299	0.261	-0.035	-0.736	7	-0.499704738	0.5258919	-2.51E+00	4.57E-02
FBgn0028373	inx3	LD34202	0.097	0.160	0.557	1.678	1.335	0.368	0.075	7	0.610047986	0.6430051	2.51E+00	4.59E-02
FBgn0040235	c12.1	LD46621	-0.857	0.167	-0.282	-0.381	-0.461	-0.190	-0.110	7	-0.301940811	0.3184927	-2.51E+00	4.60E-02
FBgn0029903	CG4532	LD25748	-0.522	-1.076	0.000	-0.043	0.007	-0.519	-0.391	6	-0.423905215	0.3938728	-2.64E+00	4.62E-02
FBgn0034649	CG9865	GH02741	0.102	-0.477	0.391	1.198	0.849	1.471	0.937	7	0.638478387	0.6749105	2.50E+00	4.63E-02
FBgn0052600	CG32600	GH12331	-0.251	-0.390	-0.107	0.034	-0.096	-0.587	-0.048	7	-0.206275065	0.218182	-2.50E+00	4.64E-02
FBgn0034118	CG6251	GH12838	0.910	-0.070	0.954	0.641	0.347	0.265	-0.141	7	0.415146645	0.4392008	2.50E+00	4.65E-02
FBgn0027554	BcDNA:GH10229	GH10229	0.998	0.785	0.671	-0.208	-0.158	0.372	1.315	7	0.539270847	0.5719448	2.49E+00	4.69E-02
FBgn0025117	und	GH03119	-0.013	0.411	0.682	0.526	0.662	0.774	-0.334	7	0.386740078	0.4109204	2.49E+00	4.72E-02
FBgn0030243	CG2186	LD02311	-0.328	-0.077	-0.118	-0.286	-1.001	-0.418	0.009	7	-0.317193443	0.3371816	-2.49E+00	4.72E-02
FBgn0016691	Oscp	GH01760	0.457	0.170	1.959	0.962	0.162	0.337	0.252	7	0.613933702	0.6536956	2.48E+00	4.75E-02
FBgn0035114	CG16971	LD20362	0.723	1.330	0.488	0.197	0.261	-0.025	0.090	7	0.437554048	0.466304	2.48E+00	4.76E-02
FBgn0036043	CG8177	GH28665	-0.240	-0.890	-0.418	-0.836	-0.105	-0.310	0.219	7	-0.368597273	0.3931382	-2.48E+00	4.78E-02
FBgn0035091	CG3829	GH19047	0.175	1.620	0.997	-0.049	1.301	1.466	-0.324	7	0.740702997	0.7909786	2.48E+00	4.80E-02
FBgn0027792	EG:BACN32G11.5	GH06695	-0.465	-0.425	-0.170	-1.046	-0.325	-0.124	0.134	7	-0.345814572	0.3697519	-2.47E+00	4.82E-02
FBgn0036117	CG6321	LD15494	0.926	1.408	1.316	1.245	-0.273	-0.330	0.534	7	0.68939447	0.7375928	2.47E+00	4.83E-02
FBgn0035238	CG12104	LP01188	0.508	2.317	1.213	1.293	-0.636	0.633	0.589	7	0.845287822	0.9054382	2.47E+00	4.85E-02
FBgn0034455	CG11007	LD01519	-1.345	0.638	-1.342	-1.505	-1.964	0.158	-0.823	7	-0.883390877	0.9468234	-2.47E+00	4.86E-02
FBgn0040068	vav	GH01128	-0.312	-0.329	-0.433	-0.087	-1.659	-0.134	-0.541	7	-0.499024681	0.5351584	-2.47E+00	4.86E-02
FBgn0015562	veg	GM14315	0.983	0.437	0.761	1.457	1.768	1.601	-0.945	7	0.866225762	0.9301928	2.46E+00	4.89E-02
FBgn0035388	CG2162	LD40717	0.548	0.736	-0.116	0.554	1.019	-0.173	0.283	7	0.407379767	0.4377898	2.46E+00	4.90E-02
FBgn0035063	Eap	LD36016	-0.389	1.007	0.672	0.761	0.702	0.010	0.405	7	0.452561106	0.486385	2.46E+00	4.90E-02
FBgn0033327	PGRP-SC1b	GH07464	0.148	0.126	-0.708	-0.321	-0.653	-0.318	-0.549	7	-0.324828466	0.3491622	-2.46E+00	4.90E-02
		GH11046	0.315	-0.562	0.027	-0.582	-1.314	-1.449	-0.606	7	-0.595769703	0.6406529	-2.46E+00	4.91E-02
FBgn0003244	rg	GH23814	-0.341	0.127	-0.104	-0.792	-0.207	-1.005	-0.253	7	-0.367973478	0.3959364	-2.46E+00	4.92E-02
FBgn0038746	Surf6	SD09607	1.990	0.067	1.794	-0.659	1.155	1.242	0.578	7	0.880985574	0.9483689	2.46E+00	4.93E-02
FBgn0035945	CG5026	LD09625	-0.418	0.013	-0.303	-0.389	-1.357	0.063	-0.811	7	-0.457394749	0.4926718	-2.46E+00	4.94E-02
FBgn0004635	rho	LD06131	-0.368	-0.157	-0.084	-0.450	-0.687	-1.024	0.174	7	-0.37080591	0.3994967	-2.46E+00	4.94E-02
FBgn0034847	CG3502	LD34564	0.289	0.608	0.896	0.206	-0.306	0.420	0.300	7	0.344566504	0.371341	2.45E+00	4.95E-02
FBgn0036279	CG4357	GH27027	-0.009	-0.239	-0.101	-0.859	-0.766	-0.740	0.100	7	-0.373602756	0.402717	-2.45E+00	4.95E-02
FBgn0030878	CG6769	LD10434	-0.034	-0.247	-0.758	0.137	-0.356	-0.224	-0.345	7	-0.260996526	0.2813376	-2.45E+00	4.95E-02
FBgn0041585	olf186-F	LD03241	0.648	2.203	1.191	1.418	-0.630	0.235	0.778	7	0.834751163	0.9021303	2.45E+00	4.99E-02
FBgn0040060	yip7	GH08377	-0.102	0.012	-0.974	-1.592	-0.247	-0.486	-0.289	7	-0.525225711	0.5688664	-2.44E+00	5.03E-02
FBgn0013263	Trl	LD41963	0.620	-0.094	0.073	0.144	0.815	0.629	0.091	7	0.325452418	0.3527596	2.44E+00	5.04E-02
FBgn0029980	CG10778	GM02310	0.781	2.449	1.143	0.869	-0.640	0.482	0.814	7	0.842500714	0.9132794	2.44E+00	5.04E-02
FBgn0030762	CG4453	LD47460	-0.592	-1.656	-1.103	-0.162	0.444	-1.054	-0.366	7	-0.641135397	0.695152	-2.44E+00	5.05E-02
FBgn0011661	Moe	SD10366	-0.399	-0.147	-0.400	-0.676	-0.813	0.093	0.076	7	-0.323726964	0.3510072	-2.44E+00	5.05E-02
FBgn0000611	exd	LD03509	0.667	0.154	0.321	1.034	0.377	1.092	-0.359	7	0.469271364	0.5100599	2.43E+00	5.09E-02
FBgn0038358	CG4525	GH11140	-0.751	-0.630	0.107	-1.507	-1.304	-1.172	0.486	7	-0.681400372	0.7417409	-2.43E+00	5.11E-02
FBgn0036990	mRpL15	GM01846	-0.717	-0.001	-0.150	-0.864	-1.602	-0.353	-0.027	7	-0.530633891	0.5779767	-2.43E+00	5.12E-02
FBgn0003091	Pkc53E	GH03188	0.301	0.093	-0.310	1.383	0.496	1.241	0.688	7	0.55609087	0.6059789	2.43E+00	5.13E-02
FBgn0033635	CG7777	LD27313	-0.320	-0.403	-0.681	-0.128	-0.064	-1.058	0.101	7	-0.364441978	0.3974256	-2.43E+00	5.14E-02
FBgn0035889	CG7163	GH05885	-0.898	-0.875	-2.563	-1.563	0.267	0.146	-0.754	7	-0.891265902	0.9734084	-2.42E+00	5.17E-02
FBgn0033544	CG7220	GH28095	-1.583	-1.169	-0.073	-0.585	-1.016	-0.012	0.165	7	-0.610584285	0.6670279	-2.42E+00	5.17E-02
FBgn0035714	CG8549	GH01786	0.482	-1.081	0.448	-1.009	-2.109	-1.619	-2.182	7	-1.009744957	1.1035127	-2.42E+00	5.18E-02
FBgn0036732	CG7571	GH01690	-0.107	-0.908	-0.576	-0.733	-0.319	-0.594	0.404	7	-0.404896035	0.4426752	-2.42E+00	5.19E-02
FBgn0034908	CG5543	LD24649	-0.596	-0.469	-1.210	-1.737	0.615	-0.993	-0.370	7	-0.679992472	0.7438701	-2.42E+00	5.20E-02
FBgn0038049	CG5844	LP03547	0.155	0.141	-0.203	-0.734	-0.578	-0.869	-0.554	7	-0.377497768	0.4130022	-2.42E+00	5.20E-02
FBgn0031897	CG13784	GH13387	-1.024	-0.234	-0.239	0.405	-0.709	-1.540	-0.660	7	-0.571529794	0.6253108	-2.42E+00	5.20E-02
FBgn0030183	CG15309	GH10478	0.000	-0.321	1.033	0.265	0.437	1.094	0.887	6	0.565837219	0.5462887	2.54E+00	5.21E-02
FBgn0028499	BcDNA:GH04120	GH04120	-0.180	-0.597	-0.225	-0.542	-0.748	-0.173	0.270	7	-0.313539947	0.3435235	-2.41E+00	5.22E-02
FBgn0004551	Ca-P60A	GH26644	0.630	1.583	1.638	2.127	-1.111	1.032	0.817	7	0.959445487	1.0512492	2.41E+00	5.22E-02
FBgn0035853	CG7375	LD29377	0.944	2.359	1.012	1.378	1.746	0.959	-1.238	7	1.022833856	1.1222888	2.41E+00	5.25E-02
FBgn0010583	dock	LD42588	0.141	-0.536	0.830	0.958	0.393	0.827	0.825	7	0.491046888	0.5392001	2.41E+00	5.26E-02
		LD02060	0.937	0.870	0.350	1.154	-0.190	1.105	-0.316	7	0.558646782	0.6138972	2.41E+00	5.27E-02
FBgn0025698	BEST:CK01510	GH09271	-0.527	-0.157	0.078	-0.890	-0.547	-0.008	-1.519	7	-0.510207641	0.5607923	-2.41E+00	5.28E-02
FBgn0027348	bgm	GM14009	-0.004	-0.110	0.051	0.374	0.528	0.455	0.799	7	0.299018849	0.3296657	2.40E+00	5.33E-02
FBgn0030504	CG2691	LD28893	-0.841	-0.262	-0.573	-0.149	-0.319	0.294	-0.395	7	-0.32065959	0.3537108	-2.40E+00	5.34E-02
FBgn0035005	CG3483	GH13226	-0.441	-0.582	-0.500	-0.464	-0.108	0.381	-0.416	7	-0.304462958	0.3365695	-2.39E+00	5.38E-02
FBgn0033199	CG17985	LD36653	-0.106	0.514	1.135	1.357	1.324	1.072	-0.544	7	0.678610174	0.750314	2.39E+00	5.38E-02
FBgn0035978	CG4347	GH05088	1.151	-0.804	-1.937	-1.244	-1.276	-0.664	-2.327	7	-1.014342009	1.1220648	-2.39E+00	5.39E-02
FBgn0011708	Syx5	SD07852	-0.381	0.231	1.249	1.597	0.111	0.567	1.080	7	0.636337258	0.7040844	2.39E+00	5.39E-02
FBgn0035083	CG2803	GH28534	0.275	0.844	0.379	0.431	0.019	-0.227	0.427	7	0.306994526	0.3398132	2.39E+00	5.40E-02
FBgn0032361	CG6488	SD07339	-0.135	-0.701	-0.589	-0.985	-0.132	-0.393	0.275	7	-0.379977036	0.4210606	-2.39E+00	5.42E-02
FBgn0033088	CG3271	LD44494	-0.598	-0.243	0.069	-0.017	-0.617	-0.232	-0.075	7	-0.244568779	0.2716566	-2.38E+00	5.46E-02
FBgn0039094	CG10184	LD34157	-0.483	-0.312	-0.660	-0.104	-0.003	0.152	-0.795	7	-0.315054841	0.3506384	-2.38E+00	5.50E-02
FBgn0051305	CG31305	GH01923	-0.452	-1.673	-0.285	-2.028	-0.648	0.519	-0.827	7	-0.770544291	0.8576271	-2.38E+00	5.50E-02
FBgn0034142	CG8306	LD31990	0.000	0.892	0.947	-0.056	0.432	0.888	-0.117	6	0.497696014	0.4893816	2.49E+00	5.51E-02
FBgn0033033	CG11066	GH05918	-0.592	0.032	-0.479	-1.012	0.028	0.062	-0.833	7	-0.399175017	0.4449999	-2.37E+00	5.53E-02
FBgn0027779	VhaSFD	SD07421	0.397	0.768	0.509	1.230	0.617	-0.638	0.709	7	0.513186664	0.5723193	2.37E+00	5.53E-02
FBgn0000479	dnc	GH12916	-0.163	-0.234	-0.116	-0.444	-0.873	-0.265	0.131	7	-0.280507427	0.3137365	-2.37E+00	5.59E-02
FBgn0003401	shu	LD24746	0.761	1.310	0.376	-0.033	-0.019	0.487	0.134	7	0.430772776	0.4820054	2.36E+00	5.59E-02
FBgn0015376	cutlet	SD07712	0.151	-0.525	-0.697	-1.297	-0.338	-0.086	-0.184	7	-0.425082696	0.4756984	-2.36E+00	5.60E-02
FBgn0011823	Pen	LP03126	1.235	0.567	-0.173	0.648	0.395	-0.139	0.494	7	0.432284975	0.4841321	2.36E+00	5.61E-02
FBgn0003204	ras	LD36080	0.069	-0.039	0.052	0.203	0.461	0.304	0.048	7	0.156810524	0.1757437	2.36E+00	5.62E-02
FBgn0039590	CG10011	SD03956	-0.188	-1.069	0.382	-1.024	-0.742	-0.434	-0.179	7	-0.464719726	0.5212324	-2.36E+00	5.64E-02
FBgn0031310	CG4764	GH25884	0.672	0.272	0.374	0.154	0.620	-0.389	0.689	7	0.341714391	0.383426	2.36E+00	5.64E-02
FBgn0038398	CG4979	GH15759	-0.549	-2.374	-0.417	-1.086	-2.275	-0.060	0.264	7	-0.928198755	1.041702	-2.36E+00	5.65E-02
FBgn0051232	CG31232	GH24605	0.633	-0.174	1.164	0.014	0.101	0.425	1.003	7	0.452525554	0.5082602	2.36E+00	5.66E-02
FBgn0015558	tty	LD23194	-0.686	-0.396	-0.682	-0.712	0.163	0.107	-0.158	7	-0.337836347	0.3795852	-2.35E+00	5.67E-02
FBgn0037760	CG9461	GM01353	0.419	-0.152	0.562	0.544	-0.109	0.150	0.666	7	0.297180535	0.3342441	2.35E+00	5.69E-02
FBgn0039165	CG6204	GH20028	-0.210	0.315	-0.632	-0.688	0.039	-0.898	-0.834	7	-0.415255437	0.4673798	-2.35E+00	5.70E-02
FBgn0027873	BcDNA:LD14168	LD14168	0.144	-0.510	0.184	-0.676	-0.959	-0.215	-1.011	7	-0.434713617	0.4893051	-2.35E+00	5.70E-02
FBgn0039261	CG6422	LD44979	1.721	0.040	1.470	-0.043	1.241	-0.052	0.415	7	0.68449679	0.7705037	2.35E+00	5.70E-02
FBgn0001991	Ca-alpha1D	GH02029	-0.923	0.087	-1.252	-0.614	-0.520	-2.242	0.234	7	-0.747136634	0.8414855	-2.35E+00	5.71E-02
FBgn0032597	CG17904	LD39271	-0.645	0.224	-0.036	-1.907	-0.859	-0.325	-0.745	7	-0.613394893	0.6917026	-2.35E+00	5.74E-02
FBgn0040494	BcDNA:LD37196	LD37196	0.183	0.127	0.900	0.693	0.633	1.169	-0.401	7	0.472061479	0.5334335	2.34E+00	5.77E-02
FBgn0029803	CG15770	GM14590	-0.485	0.108	-0.982	0.080	-1.011	-0.035	-1.312	7	-0.519629069	0.5877436	-2.34E+00	5.79E-02
FBgn0011217	eff	GH14739	0.258	0.964	1.219	0.952	0.449	-0.105	-0.243	7	0.499056528	0.5651125	2.34E+00	5.81E-02
FBgn0031925	Cyp4d21	GH25251	-1.034	-1.149	-2.130	-1.295	-1.387	0.488	0.459	7	-0.863843384	0.9790119	-2.33E+00	5.83E-02
FBgn0040600	CG13631	GH19356	1.070	1.157	0.106	0.221	0.267	-0.153	0.373	7	0.434434175	0.4928019	2.33E+00	5.84E-02
FBgn0035085	CG3770	SD01285	0.436	1.167	1.247	0.071	-0.232	0.599	0.148	7	0.490730047	0.5568655	2.33E+00	5.85E-02
FBgn0035680	CG10733	LD30746	0.475	0.022	0.655	-0.398	0.431	0.718	0.570	7	0.353484763	0.401286	2.33E+00	5.86E-02
FBgn0016034	mael	LD20229	0.964	1.447	0.594	0.559	-0.396	0.727	-0.081	7	0.545029949	0.6194024	2.33E+00	5.88E-02
FBgn0038300	CG4203	LD29184	-1.044	-0.756	-0.482	-1.143	0.253	-1.612	0.331	7	-0.636316547	0.7234438	-2.33E+00	5.89E-02
FBgn0032017	CG7810	LD46912	-2.058	0.055	-1.382	-1.604	-0.598	0.042	0.062	7	-0.783189477	0.893444	-2.32E+00	5.95E-02
FBgn0039054	CG13830	GH12794	0.293	-0.549	-0.133	-0.199	-0.293	-0.338	-0.500	7	-0.245625847	0.2804365	-2.32E+00	5.97E-02
FBgn0035849	ERR	GH28308	0.618	0.064	0.251	1.012	-0.215	0.625	0.177	7	0.361869278	0.4133449	2.32E+00	5.98E-02
FBgn0046222	BcDNA:LD24014	LD24014	-0.088	0.005	0.224	0.687	0.011	0.600	0.735	7	0.310552886	0.3547502	2.32E+00	5.98E-02
FBgn0030293	CG1737	LD07301	-0.741	0.152	-0.203	-0.001	-0.698	-0.755	-0.110	7	-0.336549983	0.3850699	-2.31E+00	6.01E-02
FBgn0038058	CG5608	SD04925	0.715	1.214	1.222	-0.738	1.652	0.164	0.640	7	0.695661571	0.7960476	2.31E+00	6.01E-02
FBgn0035478	CG10853	LP09837	0.027	0.071	-0.399	-0.717	-0.144	-0.250	-0.226	7	-0.234156396	0.267946	-2.31E+00	6.01E-02
FBgn0037544	CG11035	LD38634	-0.200	1.714	0.336	-0.043	0.957	0.306	1.259	7	0.618322635	0.7083075	2.31E+00	6.03E-02
FBgn0037512	CG2616	GH19222	0.370	-0.232	-0.459	-0.354	-0.546	-0.267	-0.326	7	-0.259074586	0.2976865	-2.30E+00	6.09E-02
FBgn0034566	CG9313	GH05829	-0.590	0.078	-0.674	0.279	-0.372	-1.083	-0.436	7	-0.399786656	0.4600453	-2.30E+00	6.12E-02
FBgn0027518	BcDNA:LD21720	LD21720	0.212	0.061	-0.141	1.219	0.403	0.510	0.360	7	0.374682504	0.4324241	2.29E+00	6.17E-02
FBgn0035985	CG3672	GH12638	0.668	0.586	0.799	0.844	1.148	-0.712	0.310	7	0.520456149	0.6006815	2.29E+00	6.17E-02
FBgn0035034	CG3565	GH14476	-0.246	-0.028	-1.338	-1.604	-2.070	-0.320	0.226	7	-0.768639923	0.8877939	-2.29E+00	6.19E-02
FBgn0052663	CG32663	LD27278	-0.702	0.237	-0.260	-1.429	-1.164	-0.390	0.022	7	-0.526531155	0.6089916	-2.29E+00	6.22E-02
FBgn0027108	inx2	LD22570	0.394	0.277	-0.052	0.187	0.947	0.916	-0.106	7	0.366191339	0.4237854	2.29E+00	6.23E-02
FBgn0032729	CG10639	LD39082	-0.282	0.864	0.780	0.102	0.291	0.547	0.154	7	0.351019771	0.4062778	2.29E+00	6.23E-02
FBgn0003638	su(w[a])	SD01276	0.608	0.795	1.398	0.042	-0.083	0.150	0.240	7	0.450012818	0.5208894	2.29E+00	6.23E-02
FBgn0001986	l(2)35Df	GH07290	-0.356	0.520	1.086	0.344	1.423	0.481	0.093	7	0.513071773	0.5942078	2.28E+00	6.24E-02
FBgn0032721	CG10602	LD27070	1.371	-0.466	0.058	0.439	0.517	0.801	0.866	7	0.512175104	0.5934458	2.28E+00	6.25E-02
FBgn0038690	CG11703	GH20514	-0.827	0.251	-0.641	-1.519	-1.115	0.058	-0.130	7	-0.560380599	0.6494115	-2.28E+00	6.25E-02
FBgn0031293	CG4226	GH25591	-0.286	0.063	-0.086	-2.293	-1.399	-0.668	-0.406	7	-0.724998734	0.8405103	-2.28E+00	6.26E-02
FBgn0027493	BcDNA:LD32788	LD32788	-0.034	-0.625	0.043	-0.312	-0.617	-0.463	0.117	7	-0.270075216	0.3133119	-2.28E+00	6.27E-02
FBgn0035540	Syx17	GH06387	0.807	-0.302	1.320	0.840	1.156	-0.528	1.280	7	0.653319975	0.7590206	2.28E+00	6.30E-02
FBgn0038424	CG17565	LD36454	-0.493	-0.826	0.510	-1.482	-0.241	-0.693	-0.421	7	-0.520824259	0.6053912	-2.28E+00	6.31E-02
FBmc0000187		P Transposase	0.374	-0.167	0.822	0.911	-0.053	0.218	1.550	7	0.522148824	0.6079198	2.27E+00	6.35E-02
FBgn0030964	Pvf1	LD28763	-0.339	0.184	0.795	0.685	0.406	0.094	1.131	7	0.422259863	0.492282	2.27E+00	6.37E-02
FBgn0032997	CG17486	LD18112	1.266	0.775	1.601	1.235	-0.803	0.389	0.363	7	0.689477274	0.8053861	2.26E+00	6.41E-02
FBgn0027575	GABA-B-R2	GH07312	-0.723	-1.300	0.453	-0.646	0.151	-1.068	-0.636	7	-0.538255895	0.6290234	-2.26E+00	6.42E-02
FBgn0010070	Msp-300	SD10272	-0.147	-0.022	0.203	0.779	0.617	0.181	0.375	7	0.283622082	0.331779	2.26E+00	6.44E-02
FBgn0036736	Nedd4	SD04682	0.071	0.096	0.697	0.401	-0.185	0.211	0.450	7	0.248859112	0.2912353	2.26E+00	6.45E-02
FBgn0001222	Hsf	SD02833	1.026	-0.408	1.406	-0.066	0.657	1.501	0.261	7	0.625271318	0.7322015	2.26E+00	6.46E-02
FBgn0036897	CG8786	GM01527	1.476	2.430	1.566	1.365	-0.579	0.123	0.021	7	0.914550158	1.0721026	2.26E+00	6.48E-02
FBgn0023522	EG:39E1.1	LD42227	-0.153	-1.115	-0.334	0.722	-1.499	-1.455	-0.984	7	-0.688155274	0.8076149	-2.25E+00	6.50E-02
FBgn0052168	scaf6	HL02088	-1.087	0.269	-0.839	0.230	-0.545	-0.640	-0.446	7	-0.436955933	0.5130406	-2.25E+00	6.51E-02
FBgn0036533	CG6151	LD28933	0.395	0.989	0.137	-0.206	0.037	0.445	0.500	7	0.328093474	0.3853042	2.25E+00	6.52E-02
FBgn0013548	l(2)dtl	LD21681	0.114	0.087	0.893	0.496	0.588	0.204	-0.198	7	0.312095488	0.3670643	2.25E+00	6.55E-02
FBgn0037274	CG2503	LD37523	0.452	-0.202	0.668	0.353	0.918	0.457	-0.180	7	0.352294557	0.4144283	2.25E+00	6.55E-02
FBgn0032691	CG10414	LD17982	-0.772	-0.176	-0.127	-0.405	-1.934	-0.123	-0.332	7	-0.552606264	0.6501248	-2.25E+00	6.55E-02
FBgn0000634	Fas1	LD25556	-0.033	-0.046	-0.306	-0.879	-0.526	0.078	-0.263	7	-0.282086582	0.3326065	-2.24E+00	6.60E-02
FBgn0032149	CG4036	LD42289	-0.552	-0.115	-1.530	-0.438	-0.401	-0.157	0.077	7	-0.445001863	0.5251754	-2.24E+00	6.62E-02
FBgn0039743	CG7946	LD23804	-0.021	1.039	1.596	0.703	0.482	-0.521	0.851	7	0.589805645	0.696649	2.24E+00	6.63E-02
FBgn0030096	Zpr1	LD37736	0.301	0.305	0.378	-0.054	0.951	0.432	-0.165	7	0.30676954	0.3624159	2.24E+00	6.64E-02
FBgn0036337	CG11255	GH14845	0.159	-0.821	-0.536	-2.790	-0.308	-1.324	-0.210	7	-0.832636823	0.9838153	-2.24E+00	6.64E-02
FBgn0039566	CG4849	LD28793	-0.280	-0.975	-0.590	0.278	-0.619	-0.316	0.019	7	-0.354953905	0.4198019	-2.24E+00	6.66E-02
FBgn0000257	car	LD22396	0.944	0.352	0.007	0.729	-0.223	0.556	0.105	7	0.352767881	0.4172504	2.24E+00	6.66E-02
FBgn0005771	noc	LD28078	1.180	0.610	-0.008	0.272	0.112	0.010	0.312	7	0.355621042	0.4209471	2.24E+00	6.68E-02
FBgn0039182	CG5728	LD41803	-0.022	0.511	0.250	0.253	-0.106	1.406	0.831	7	0.446111732	0.5281189	2.23E+00	6.68E-02
FBgn0025387	EG:66A1.3	GH15731	0.708	-0.099	0.805	0.688	1.278	-0.377	0.346	7	0.478385039	0.5664346	2.23E+00	6.69E-02
FBgn0034089	CG8446	LD22815	0.160	0.209	0.591	0.280	0.731	0.804	-0.372	7	0.343130574	0.406464	2.23E+00	6.69E-02
FBgn0036016	CG3306	GH11578	-2.055	-1.884	-2.406	0.581	-1.184	-1.176	0.728	7	-1.056530279	1.2518217	-2.23E+00	6.70E-02
FBgn0037240	Cont	LD28757	-0.588	0.415	0.366	1.229	1.237	1.056	0.210	7	0.560646079	0.6646955	2.23E+00	6.71E-02
FBgn0004390	Gap1	LD17675	-0.396	0.158	0.201	-0.382	-0.533	-0.659	-0.343	7	-0.279195072	0.3312324	-2.23E+00	6.73E-02
FBgn0028743	EG:52C10.2	LD40005	-0.027	0.304	0.421	-0.288	0.895	0.370	0.810	7	0.355103645	0.4213852	2.23E+00	6.73E-02
FBgn0028646	aralar1	GH07418	-0.344	-1.583	0.033	-1.149	-0.736	-0.603	0.397	7	-0.569273414	0.675585	-2.23E+00	6.73E-02
FBgn0052354	CG32354	GH09510	0.466	0.148	0.836	0.353	-0.261	1.001	0.059	7	0.371835747	0.4413853	2.23E+00	6.74E-02
FBgn0031764	CG9107	LD29822	0.289	-0.031	0.348	0.644	0.410	-0.016	-0.059	7	0.226432105	0.2687911	2.23E+00	6.74E-02
FBgn0040239	bc10	LD43519	0.118	0.016	0.182	0.708	0.644	1.063	2.663	7	0.770599311	0.9156642	2.23E+00	6.76E-02
FBgn0038735	CG4662	LD23951	-0.600	0.359	-0.974	-0.254	-1.039	-0.281	-0.122	7	-0.415932807	0.49428	-2.23E+00	6.76E-02
FBgn0013269	FK506-bp1	LD30817	0.288	0.279	0.402	-0.204	-0.073	0.420	0.704	7	0.259281753	0.3082367	2.23E+00	6.77E-02
FBgn0040777	CG14767	SD02746	0.191	0.913	-0.428	0.298	1.182	0.213	1.213	7	0.51188121	0.6088029	2.22E+00	6.78E-02
FBgn0000079	Amy-p	GH10266	-0.355	-0.648	-0.702	-0.323	0.046	-0.181	0.200	7	-0.280381048	0.3335665	-2.22E+00	6.78E-02
FBgn0040294	POSH	LD45365	0.288	0.120	0.488	0.070	-0.173	0.118	0.438	7	0.192855611	0.2294651	2.22E+00	6.79E-02
FBgn0037967	CG3281	LD47774	-0.466	-0.236	1.249	0.781	0.902	1.073	0.557	7	0.551618579	0.6569962	2.22E+00	6.81E-02
FBgn0052026	CG32026	GH12815	0.151	-1.030	-0.799	-1.321	0.469	-2.023	-0.475	7	-0.718309331	0.8557259	-2.22E+00	6.81E-02
FBgn0030778	CG4678	GH08425	0.000	0.337	2.171	0.319	1.294	-0.227	0.957	6	0.80840284	0.8540206	2.32E+00	6.82E-02
FBgn0003117	pnr	SD02611	0.000	-0.910	0.068	-0.186	-0.946	0.025	-1.162	6	-0.518400353	0.5477703	-2.32E+00	6.82E-02
FBgn0024366	EG:8D8.2	LD40802	0.000	0.307	-0.016	0.015	1.235	0.980	0.430	7	0.421588731	0.503496	2.22E+00	6.86E-02
FBgn0052332	CG32332	GH10732	0.928	0.223	1.280	0.875	-0.626	1.222	0.152	7	0.578953887	0.6920352	2.21E+00	6.88E-02
FBgn0037728	CG16817	LD23532	0.711	1.674	0.021	0.822	-0.256	-0.025	1.341	7	0.612792924	0.7327394	2.21E+00	6.89E-02
FBgn0032371	CG4983	GH17939	0.003	1.458	0.238	0.782	-0.082	0.101	1.570	7	0.581456072	0.6963814	2.21E+00	6.92E-02
FBgn0026173	slim	GH26048	0.527	0.073	0.875	1.102	-0.080	0.069	0.110	7	0.382316998	0.4589495	2.20E+00	6.97E-02
FBgn0029974	CG10946	GH19181	-0.541	-0.612	-1.817	-1.791	-0.245	0.157	0.081	7	-0.681245814	0.8184118	-2.20E+00	6.99E-02
FBgn0030625	CG5877	LD29352	0.627	-0.282	0.318	0.863	1.108	0.553	-0.182	7	0.429235438	0.5157256	2.20E+00	6.99E-02
FBgn0032677	CG5790	GH13884	-0.787	0.206	-0.509	-0.041	0.041	-1.444	-1.319	7	-0.550522672	0.6619057	-2.20E+00	7.01E-02
FBgn0032262	CG7384	LD46023	-0.015	-0.455	0.853	0.541	1.403	0.341	1.017	7	0.526488644	0.6333033	2.20E+00	7.01E-02
FBgn0024285	Srp54	LD29830	-0.425	-0.722	-0.472	0.383	-0.962	-0.595	0.080	7	-0.387669952	0.4665103	-2.20E+00	7.02E-02
FBgn0032796	CG10188	GH26723	0.138	-0.099	-2.396	-0.558	-0.135	-2.084	-0.711	7	-0.835015992	1.0053224	-2.20E+00	7.03E-02
FBgn0052700	CG32700	GH19985	-0.696	-0.051	-0.282	-0.149	-0.263	-1.311	0.028	7	-0.389167002	0.4687302	-2.20E+00	7.04E-02
FBgn0030327	CG2448	GH11963	-0.247	0.135	0.963	1.067	0.741	0.753	-0.204	7	0.45818485	0.5526101	2.19E+00	7.07E-02
FBgn0038597	CG8064	GH01043	-0.257	0.160	0.756	1.254	0.651	0.452	-0.031	7	0.426469569	0.5149549	2.19E+00	7.10E-02
FBgn0031739	CG14005	LD40415	-0.171	0.994	0.577	-0.008	0.674	-0.018	1.491	7	0.505464066	0.6107188	2.19E+00	7.11E-02
FBgn0040236	c11.1	LD28902	0.469	0.400	-0.351	0.710	0.406	0.087	0.240	7	0.280259342	0.3387294	2.19E+00	7.12E-02
FBgn0052633	CG32633	LD47544	1.128	0.241	0.337	1.268	0.876	-0.181	-0.193	7	0.496539614	0.6003179	2.19E+00	7.12E-02
FBgn0023215	EG:114E2.2	GH28809	0.155	-1.308	-0.910	-0.068	-0.346	-1.061	0.093	7	-0.492220704	0.5953249	-2.19E+00	7.13E-02
FBgn0004362	HmgD	LD24628	-0.870	-0.001	-0.812	-0.533	0.214	-0.946	0.080	7	-0.409566845	0.4954854	-2.19E+00	7.14E-02
FBgn0040305	MTF-1	SD10848	1.728	0.103	1.405	-0.389	0.991	0.320	0.252	7	0.630133607	0.7627544	2.19E+00	7.15E-02
FBgn0036691	CG7842	GM13517	-0.535	-0.487	-1.329	0.138	-0.198	0.175	-1.066	7	-0.471303851	0.5711159	-2.18E+00	7.17E-02
FBgn0011828	Pxn	SD07234	-0.169	0.045	-1.218	-0.101	-0.220	-0.235	-1.269	7	-0.452396971	0.5483658	-2.18E+00	7.18E-02
FBgn0003429	slo	LD16342	-0.815	-0.264	-0.277	-0.975	-0.335	0.336	-0.168	7	-0.356907553	0.4327244	-2.18E+00	7.18E-02
FBgn0000412	D1	LD34139	0.395	-0.409	-0.383	-1.045	-1.724	-0.633	-0.114	7	-0.559058364	0.6781079	-2.18E+00	7.19E-02
FBgn0030777	CG9672	GH16384	-0.454	-1.178	-0.055	0.146	-0.812	-0.610	0.097	7	-0.409453791	0.497607	-2.18E+00	7.24E-02
FBgn0028952	BEST:LD15963	LD22825	-0.568	-0.266	-0.496	-0.301	-0.146	-0.691	0.398	7	-0.29565277	0.3593788	-2.18E+00	7.24E-02
FBgn0029924	CG4586	LD40103	-0.524	-0.663	-0.127	0.166	-0.559	-1.129	0.136	7	-0.385779833	0.4693688	-2.17E+00	7.26E-02
FBgn0032223	GATAd	GH03570	0.396	0.792	1.698	0.135	0.123	-0.086	2.559	7	0.802248989	0.9787923	2.17E+00	7.32E-02
		LD25304	0.070	-0.478	0.544	0.286	1.151	0.691	1.394	7	0.52276908	0.6383386	2.17E+00	7.34E-02
		LD28068	-0.830	-0.180	-0.188	-0.678	-1.681	-0.461	0.352	7	-0.523686324	0.6399851	-2.16E+00	7.36E-02
FBgn0030990	CG7556	GH07340	-0.030	-1.190	-0.985	-0.215	-0.343	0.397	-1.048	7	-0.487853941	0.5975792	-2.16E+00	7.41E-02
FBgn0026620	tacc	LD15470	-0.029	0.142	0.007	1.008	0.402	0.895	0.050	7	0.353782068	0.4333921	2.16E+00	7.41E-02
FBgn0027539	BcDNA:GH12663	GH12663	0.487	-0.071	0.323	1.163	1.545	-0.113	0.230	7	0.509204579	0.6239573	2.16E+00	7.42E-02
FBgn0004838	Hrb27C	LD46853	0.000	-1.103	0.159	-1.572	-1.025	0.304	-0.899	6	-0.689291897	0.7501442	-2.25E+00	7.42E-02
FBgn0037710	CG9393	LD23308	-0.455	1.560	1.990	0.235	-0.045	0.800	0.886	7	0.709925908	0.8710401	2.16E+00	7.44E-02
FBgn0033661	CG13185	SD07158	0.042	-0.191	0.980	-0.089	1.465	0.951	0.445	7	0.51472378	0.6327085	2.15E+00	7.49E-02
FBgn0051169	CG31169	LD07113	-0.568	-0.614	0.340	-0.471	-0.403	0.128	-0.629	7	-0.316725338	0.389395	-2.15E+00	7.49E-02
		GM04458	-0.223	0.144	0.000	-0.822	-0.719	-0.397	-0.052	6	-0.344848397	0.3769219	-2.24E+00	7.51E-02
FBgn0050503	CG30503	LD02291	-0.795	0.470	-0.232	-0.237	-0.908	-0.356	-0.524	7	-0.368646721	0.4538104	-2.15E+00	7.52E-02
FBgn0030554	CG1434	SD08006	-0.704	-0.690	-1.378	-0.421	-1.102	0.543	0.027	7	-0.532202816	0.6552102	-2.15E+00	7.52E-02
FBgn0038251	CG3508	LD30520	0.237	0.893	1.918	0.617	0.108	0.544	-0.300	7	0.573664929	0.7078262	2.14E+00	7.57E-02
FBgn0040587	CG17618	LD08231	-0.347	0.156	0.096	-0.455	-0.790	-0.482	-0.109	7	-0.275795905	0.3403993	-2.14E+00	7.58E-02
FBgn0013756	Mtor	SD01380	0.054	-0.224	0.101	-0.535	-0.204	-0.632	-0.123	7	-0.223391765	0.2758202	-2.14E+00	7.59E-02
FBgn0027590	BcDNA:GH04753	GH04753	0.027	0.708	-0.509	-0.977	-1.023	-1.543	-0.987	7	-0.614765597	0.7606861	-2.14E+00	7.63E-02
FBgn0032924	CG9247	GM01690	0.725	-0.039	-0.025	0.447	0.285	-0.075	0.392	7	0.244234684	0.3030459	2.13E+00	7.70E-02
FBgn0003495	spz	SD07354	-0.776	0.751	1.630	1.335	0.240	1.171	0.283	7	0.661881702	0.8214001	2.13E+00	7.70E-02
FBgn0030671	CG8134	GH09650	-0.051	1.255	2.048	-0.489	1.133	0.327	0.620	7	0.691827774	0.8596372	2.13E+00	7.73E-02
FBgn0027507	BcDNA:LD22679	LD22679	0.598	-0.098	0.140	0.045	0.129	1.075	0.374	7	0.323222917	0.4018137	2.13E+00	7.74E-02
FBgn0038984	CG5315	LD23846	-0.270	0.554	1.265	-0.218	0.756	0.639	0.336	7	0.437490979	0.5446215	2.13E+00	7.77E-02
FBgn0037736	CG12950	GH14967	0.000	0.020	1.010	0.835	0.158	-0.087	0.504	6	0.406395735	0.4497688	2.21E+00	7.78E-02
FBgn0037637	CG9836	GH01635	-2.155	0.018	-0.168	-0.591	-0.217	-0.205	-0.903	7	-0.602796806	0.7506635	-2.12E+00	7.78E-02
FBgn0033675	CG8889	LD21768	-0.810	0.485	0.886	1.052	0.581	0.392	0.990	7	0.510893089	0.6362623	2.12E+00	7.78E-02
FBgn0038840	CG5621	GH10694	-0.763	-0.471	0.249	-1.506	-0.265	-0.851	0.161	7	-0.492266536	0.6133042	-2.12E+00	7.79E-02
FBgn0027511	BcDNA:LD22117	LD22117	-0.395	-0.221	-0.567	0.011	-1.287	-0.948	0.318	7	-0.441417209	0.5508587	-2.12E+00	7.83E-02
FBgn0050147	Hil	SD03168	0.474	0.224	0.051	0.793	-0.273	0.384	0.228	7	0.268667186	0.3354318	2.12E+00	7.84E-02
FBgn0027785	NP15.6	GH05862	-0.170	-0.688	0.538	-0.418	-1.115	-0.694	-0.359	7	-0.415155088	0.5185777	-2.12E+00	7.85E-02
FBgn0016685	Nlp	LD16456	0.762	1.244	0.509	0.728	-0.594	0.542	0.076	7	0.466667021	0.5839592	2.11E+00	7.89E-02
FBgn0039006	Cyp6d4	GH24669	0.844	0.449	1.364	0.905	-0.693	0.149	0.649	7	0.52409194	0.6578694	2.11E+00	7.96E-02
FBgn0029822	CG12236	GH20830	0.062	-0.017	0.283	0.777	0.543	0.626	-0.216	7	0.293856161	0.3689809	2.11E+00	7.97E-02
FBgn0038297	CG4196	GH14710	-0.057	-0.752	-0.865	-1.797	0.086	-0.457	0.076	7	-0.538095173	0.6760578	-2.11E+00	7.98E-02
FBgn0040273	Spt5	GH15359	-0.564	-0.760	0.332	0.227	-0.655	-1.174	-0.402	7	-0.428232326	0.5391994	-2.10E+00	8.03E-02
FBgn0031988	CG8668	LD29807	0.002	0.038	0.846	0.156	0.768	0.573	-0.151	7	0.318873722	0.4022405	2.10E+00	8.08E-02
FBgn0036116	CG7888	GH09436	0.249	-0.171	1.996	0.885	1.449	0.220	-0.072	7	0.650626778	0.821182	2.10E+00	8.09E-02
FBgn0031484	CG3165	LD40940	-0.142	-1.568	-0.609	-3.270	-0.824	-0.614	0.416	7	-0.944433431	1.1920826	-2.10E+00	8.09E-02
FBgn0015380	drl	LD35237	1.531	-0.571	0.515	0.486	0.985	0.234	0.416	7	0.513689469	0.6485294	2.10E+00	8.10E-02
FBgn0013743	5-HT2	HL07802	0.631	0.780	-0.002	0.384	-0.368	0.739	0.189	7	0.335998011	0.4243356	2.09E+00	8.10E-02
FBgn0002781	mod(mdg4)	SD03001	-1.154	-0.208	-0.515	0.443	-0.686	-0.964	-0.008	7	-0.441782336	0.5581609	-2.09E+00	8.11E-02
FBgn0027600	BcDNA:GH02976	GH02976	0.281	0.167	0.869	0.108	0.224	0.428	-0.230	7	0.26387593	0.3348806	2.08E+00	8.22E-02
FBgn0032925	CG9246	LD46269	-0.308	-0.103	0.831	1.094	0.333	0.213	0.821	7	0.411557983	0.5223417	2.08E+00	8.22E-02
FBgn0038877	CG3308	GH08045	0.417	0.548	-0.584	0.515	0.148	0.872	0.767	7	0.383311768	0.4868342	2.08E+00	8.24E-02
FBgn0038123	CG8508	GH09161	0.675	1.214	2.219	0.929	0.064	-0.525	0.297	7	0.696089098	0.8841473	2.08E+00	8.24E-02
FBgn0028371	jbug	GH03118	0.028	-1.024	-0.957	0.013	0.164	-1.056	-0.210	7	-0.434567477	0.5521138	-2.08E+00	8.25E-02
FBgn0014455	Ahcy13	GM02466	-0.757	0.152	-0.954	-0.418	-1.382	-0.369	0.363	7	-0.480922744	0.6111229	-2.08E+00	8.25E-02
FBgn0011270	Pglym87	GH28416	-0.200	-0.438	-0.712	-1.293	-0.230	-0.759	0.517	7	-0.445165661	0.5658277	-2.08E+00	8.26E-02
FBgn0039715	CG7814	GH19431	-0.333	-0.695	0.147	-1.502	-0.776	0.347	-0.582	7	-0.484719167	0.6175132	-2.08E+00	8.31E-02
FBgn0039104	CG10252	GH13953	0.354	0.386	-0.413	0.581	0.717	0.587	-0.021	7	0.312979217	0.3988344	2.08E+00	8.32E-02
FBgn0036630	CG4561	LD21116	-0.328	-1.242	-2.010	-0.756	-0.048	0.170	-0.076	7	-0.612851421	0.7819734	-2.07E+00	8.35E-02
FBgn0036996	CG5932	LP10120	-0.290	0.310	-0.725	-0.357	-0.025	-0.216	-0.592	7	-0.270622124	0.3458634	-2.07E+00	8.39E-02
FBgn0035420	CG14967	GH07785	1.969	-1.019	1.202	0.584	0.861	0.186	1.931	7	0.816386351	1.0442785	2.07E+00	8.41E-02
FBgn0036777	CG7341	LD14783	-1.137	-0.283	-0.582	0.031	-0.624	0.482	-1.157	7	-0.467204036	0.5978002	-2.07E+00	8.41E-02
FBgn0039342	CG5107	GH01257	-0.186	-0.438	0.012	-0.516	-0.319	-2.124	-0.323	7	-0.556338727	0.7122082	-2.07E+00	8.43E-02
FBgn0033013	CG2905	GM13382	-0.458	-0.710	-0.049	-0.543	-1.071	0.016	0.268	7	-0.364015369	0.4661886	-2.07E+00	8.44E-02
FBgn0034200	CG11395	GH14572	0.621	1.102	-0.040	0.906	-0.178	-0.026	0.356	7	0.391428763	0.5013667	2.07E+00	8.44E-02
FBgn0050460	CG30460	GH27233	-0.450	-0.088	0.279	-0.953	-0.675	-0.172	-0.172	7	-0.318726865	0.408306	-2.07E+00	8.44E-02
FBgn0027572	BcDNA:GH07485	GH07485	0.176	-0.158	0.146	1.069	0.349	0.836	0.018	7	0.347919953	0.4460455	2.06E+00	8.46E-02
FBgn0030101	CG12118	LP04941	-0.612	1.302	1.225	0.952	0.176	0.271	0.395	7	0.529976381	0.6796331	2.06E+00	8.47E-02
FBgn0032790	CG10194	GH04973	-0.685	-0.152	-0.433	0.128	-1.160	-0.637	0.242	7	-0.385260595	0.4943483	-2.06E+00	8.48E-02
FBgn0037368	CG1239	LP01332	0.300	0.526	-1.226	-1.342	-1.475	-1.187	-0.197	7	-0.657431124	0.8437067	-2.06E+00	8.49E-02
FBgn0051522	CG31522	LD10305	0.366	0.831	0.453	0.967	-0.396	0.329	-0.007	7	0.363294223	0.4664964	2.06E+00	8.50E-02
FBgn0041184	Socs36E	SD04308	-0.093	-0.457	0.000	0.000	-0.860	-0.265	-0.028	5	-0.340475819	0.3344678	-2.28E+00	8.51E-02
FBgn0037337	Taf60-2	LD25013	0.333	0.038	-1.505	-1.218	-0.815	-1.905	0.198	7	-0.696072738	0.894318	-2.06E+00	8.51E-02
FBgn0052016	CG32016	LD07709	0.415	1.052	0.135	1.161	0.301	0.381	-0.454	7	0.427390715	0.5491908	2.06E+00	8.52E-02
FBgn0003862	trx	LD39445	0.003	-0.271	1.144	1.237	0.264	0.920	0.034	7	0.475835795	0.6115153	2.06E+00	8.52E-02
		GM01206	-0.541	-0.605	0.028	0.036	-1.132	-0.167	-0.008	7	-0.341188481	0.4385955	-2.06E+00	8.53E-02
FBgn0032752	CG10702	LD35811	-1.810	0.479	-2.039	-0.274	-0.710	-0.360	-0.224	7	-0.705556815	0.9072472	-2.06E+00	8.53E-02
FBgn0000289	cg	GH24215	-0.055	-0.556	-0.754	-0.324	-0.471	0.208	0.048	7	-0.272073488	0.3499468	-2.06E+00	8.54E-02
FBgn0031106	Syx16	GH10149	0.079	-0.260	-0.109	-1.272	-0.660	-0.007	-0.315	7	-0.363104281	0.4679328	-2.05E+00	8.59E-02
FBgn0041111	lilli	LD28949	0.277	0.253	-0.144	0.189	0.163	0.207	-0.061	7	0.126259736	0.1627272	2.05E+00	8.59E-02
FBgn0037920	CG14710	LD47721	0.587	-0.218	1.076	0.470	1.585	0.595	-0.381	7	0.530589488	0.684322	2.05E+00	8.61E-02
FBgn0010501	Dcp-1	LD13945	0.147	0.502	0.867	-0.062	-0.028	0.534	-0.014	7	0.278030692	0.358975	2.05E+00	8.63E-02
FBgn0029113	Uba2	LD22577	0.642	1.017	1.278	1.271	1.160	-1.016	0.172	7	0.646196754	0.8345093	2.05E+00	8.64E-02
FBgn0035090	CG2736	GH15894	-0.399	-0.873	-2.279	-1.143	-0.226	-0.454	0.572	7	-0.686076839	0.8863982	-2.05E+00	8.65E-02
FBgn0026083	CG4857	LD28992	-0.541	0.198	-1.555	0.141	-0.416	-0.392	-0.578	7	-0.448815691	0.5800667	-2.05E+00	8.66E-02
FBgn0037472	CG10098	LD30995	-0.738	-0.527	0.074	-1.731	-0.666	0.008	0.075	7	-0.500643408	0.6481876	-2.04E+00	8.70E-02
FBgn0003687	Tbp	LD44083	-0.169	-0.359	-0.615	0.135	-0.227	-0.592	0.150	7	-0.239545121	0.3101542	-2.04E+00	8.70E-02
FBgn0000404	CycA	LD44443	0.279	0.170	-0.092	1.062	1.170	0.070	0.087	7	0.392250549	0.5079236	2.04E+00	8.71E-02
FBgn0015844	Xpd	LD11051	0.155	0.317	0.564	0.784	-0.417	0.338	0.282	7	0.288953796	0.3741727	2.04E+00	8.71E-02
FBgn0038401	CG5916	LD45246	-0.055	0.411	0.768	-0.318	1.214	0.489	0.238	7	0.392441509	0.5088096	2.04E+00	8.74E-02
FBgn0030842	CG8557	SD02996	-0.113	-0.388	0.000	-0.380	-0.354	-0.075	0.161	6	-0.19149695	0.2211304	-2.12E+00	8.74E-02
FBgn0030800	CG9104	LD40282	-0.359	-0.167	-0.523	0.333	-0.198	-0.384	-0.179	7	-0.210853204	0.2734513	-2.04E+00	8.74E-02
FBgn0038303	CG6623	LD45339	-0.088	-0.425	-0.635	-0.831	0.136	0.184	-0.428	7	-0.298133291	0.38666	-2.04E+00	8.74E-02
FBgn0033923	CG8603	GH26230	-0.135	-0.179	-0.138	-0.903	-0.005	-0.256	-0.036	7	-0.236041084	0.3061806	-2.04E+00	8.75E-02
FBgn0029901	CG3135	GH27042	-0.042	0.237	-0.690	-0.724	-0.172	-0.936	-0.046	7	-0.339086862	0.4399843	-2.04E+00	8.76E-02
FBgn0029764	CG3249	GM14014	-0.366	-0.028	0.801	0.586	1.691	0.077	1.079	7	0.548562438	0.7120866	2.04E+00	8.77E-02
FBgn0015905	ast	SD02572	-0.014	-1.057	-0.809	-1.019	0.631	-0.452	-0.524	7	-0.463386362	0.6031999	-2.03E+00	8.84E-02
FBgn0030052	CG12065	GH15213	0.165	-0.649	-0.207	-0.425	-0.195	-0.490	0.138	7	-0.237435989	0.3093151	-2.03E+00	8.85E-02
FBgn0033466	CG12130	LD34757	0.134	-0.331	0.938	0.569	1.312	0.799	-0.166	7	0.465265518	0.6062132	2.03E+00	8.86E-02
		LD15505	-0.392	-0.783	-0.058	0.397	-0.280	-0.469	-0.406	7	-0.284391453	0.3706179	-2.03E+00	8.86E-02
FBgn0027342	fz4	LD28410	0.750	0.341	0.207	0.157	0.885	-0.494	1.324	7	0.45278421	0.5903574	2.03E+00	8.88E-02
FBgn0023526	EG:25E8.4	GH27792	0.232	-0.047	0.425	0.006	0.544	0.095	-0.013	7	0.177459857	0.2314115	2.03E+00	8.88E-02
FBgn0026749	Yippee	LD40977	0.416	-0.294	1.522	0.159	0.264	0.347	0.556	7	0.424212273	0.5536508	2.03E+00	8.90E-02
FBgn0035232	CG12099	LD09551	0.600	0.753	0.046	0.317	-0.047	0.015	0.030	7	0.244756628	0.3196906	2.03E+00	8.92E-02
FBgn0015391	glu	LD20207	0.206	0.152	-0.148	1.533	0.145	0.844	0.315	7	0.435377617	0.569173	2.02E+00	8.94E-02
FBgn0027552	BcDNA:GH10614	GH10614	-0.834	-0.553	0.442	-0.334	-0.747	-1.489	0.106	7	-0.487171715	0.6369602	-2.02E+00	8.95E-02
FBgn0025742	myotubularin	LD28822	-0.063	-0.671	-1.463	-0.196	-1.590	-0.586	0.520	7	-0.578482887	0.7565067	-2.02E+00	8.95E-02
FBgn0030757	CG9902	GM14421	0.382	0.203	0.694	0.772	0.213	-0.544	0.890	7	0.372648925	0.4873796	2.02E+00	8.95E-02
FBgn0020510	Abi	LD37010	-1.132	-0.211	-0.640	0.679	-0.640	-0.282	-1.094	7	-0.474067752	0.6201539	-2.02E+00	8.96E-02
FBgn0028894	BG:DS02740.9	SD03793	1.837	1.047	0.435	-0.624	0.805	0.355	0.219	7	0.582098805	0.7638593	2.02E+00	9.04E-02
FBgn0016715	Reg-2	GH02773	0.066	-0.541	0.019	-3.133	-1.087	-0.330	-0.848	7	-0.836374167	1.0976971	-2.02E+00	9.04E-02
FBgn0034951	CG3860	GH12064	0.454	-0.697	0.989	0.383	0.747	0.907	0.252	7	0.433434837	0.5694057	2.01E+00	9.07E-02
FBgn0001114	Glt	SD01663	0.453	-0.355	-0.840	-2.056	-0.006	-1.937	-0.333	7	-0.724956659	0.9527292	-2.01E+00	9.07E-02
FBgn0035056	CG9196	LP10725	-0.277	0.163	-0.094	-0.297	-0.617	-0.023	-0.165	7	-0.187130887	0.245969	-2.01E+00	9.08E-02
FBgn0031990	CG8552	LD21041	-0.357	-0.286	-0.809	0.343	-0.687	-0.540	0.109	7	-0.318026811	0.4182263	-2.01E+00	9.09E-02
FBgn0038752	CG4462	GH10729	-0.887	-0.928	-0.456	0.898	-0.694	-1.064	-0.408	7	-0.50569983	0.6651802	-2.01E+00	9.10E-02
FBgn0011660	Pms2	SD07911	-1.528	-1.418	-1.337	-0.136	-0.236	0.166	0.273	7	-0.60240379	0.7926607	-2.01E+00	9.11E-02
FBgn0051937	CG31937	LD32609	1.347	1.806	0.966	0.160	-0.403	0.057	0.271	7	0.600593081	0.7904623	2.01E+00	9.11E-02
FBgn0042712	HBS1	GH18819	0.493	0.297	1.061	-0.563	0.451	0.515	0.311	7	0.366405018	0.4829678	2.01E+00	9.15E-02
FBgn0031321	CG4947	LP01967	0.862	1.635	0.645	0.825	0.713	-0.031	-0.708	7	0.562922471	0.7420259	2.01E+00	9.15E-02
FBgn0003162	Pu	LD37787	0.425	-0.172	0.781	-0.139	0.911	0.074	0.378	7	0.322478506	0.4260521	2.00E+00	9.21E-02
FBgn0037374	CG10978	LD38087	-0.003	1.035	1.144	0.561	-0.621	0.363	0.822	7	0.471622983	0.6231235	2.00E+00	9.21E-02
FBgn0039745	CG7950	GM02245	-0.348	2.431	0.930	1.291	-0.367	0.586	0.616	7	0.734043869	0.9700963	2.00E+00	9.22E-02
FBgn0027932	Akap200	LP02734	0.138	-0.265	-0.795	-0.344	0.035	-0.879	-0.015	7	-0.30355995	0.4017445	-2.00E+00	9.25E-02
FBgn0037070	CG11309	LD40450	0.610	-0.867	0.515	-0.984	-1.116	-1.342	-1.161	7	-0.620673076	0.8221471	-2.00E+00	9.28E-02
FBgn0024991	EG:100G10.8	LD37765	0.348	0.832	1.984	0.926	-0.024	0.073	-0.169	7	0.567227249	0.751377	2.00E+00	9.28E-02
FBgn0037623	CG9801	GH23026	-0.455	-0.780	-0.107	-0.361	0.053	0.277	-0.613	7	-0.283861552	0.3762922	-2.00E+00	9.30E-02
FBgn0052207	CG32207	LD41276	-0.456	0.653	-0.054	1.388	0.954	0.232	0.553	7	0.467118747	0.6198831	1.99E+00	9.32E-02
		LD26757	0.421	-0.399	0.430	0.385	0.467	0.489	-0.020	7	0.253340438	0.3363686	1.99E+00	9.34E-02
FBgn0003116	pn	GH15456	-0.210	-0.053	-0.505	-1.662	-1.332	0.035	0.054	7	-0.524954684	0.6971011	-1.99E+00	9.34E-02
FBgn0034705	CG11170	GH11358	0.967	0.961	1.222	0.277	-0.159	-0.353	0.272	7	0.455386261	0.6057492	1.99E+00	9.38E-02
FBgn0033244	CG8726	LD23236	-0.062	-0.244	-1.054	0.110	-0.580	-0.055	-0.199	7	-0.297848359	0.3967323	-1.99E+00	9.42E-02
FBgn0040285	Scamp	GM04934	0.160	-0.056	-0.177	-0.054	-0.129	-0.221	-0.281	7	-0.108371021	0.1445954	-1.98E+00	9.46E-02
FBgn0034406	CG15106	LD35885	0.040	0.084	-0.947	-0.462	-0.598	0.235	-1.004	7	-0.378979854	0.505935	-1.98E+00	9.48E-02
FBgn0039311	CG10513	GH13495	-0.669	-0.013	-1.020	-1.926	0.015	0.346	-0.787	7	-0.579195584	0.7734072	-1.98E+00	9.48E-02
FBgn0026198	nbs	LD44438	0.229	0.370	0.065	0.594	-0.218	1.100	0.100	7	0.320218362	0.4276499	1.98E+00	9.49E-02
FBgn0031256	CG4164	LD30318	0.253	0.198	-0.304	0.987	0.258	0.435	0.183	7	0.28711455	0.3834838	1.98E+00	9.49E-02
FBgn0038092	beat-Vb	GH08468	-1.054	-1.338	-0.333	-0.651	0.291	-0.135	0.088	7	-0.447516318	0.5979054	-1.98E+00	9.50E-02
FBgn0010452	trn	GH10871	-0.119	-0.200	1.024	0.831	1.313	0.523	-0.128	7	0.463477493	0.6197593	1.98E+00	9.52E-02
FBgn0051363	CG31363	GH10365	0.724	-0.111	0.510	0.510	0.002	0.007	0.069	7	0.244604728	0.3274401	1.98E+00	9.55E-02
FBgn0051342	CG31342	LD33058	-0.236	-0.798	-0.706	-1.469	-0.567	-0.090	0.552	7	-0.473349493	0.6344036	-1.97E+00	9.58E-02
FBgn0039858	CycG	LD46284	0.022	1.564	0.485	-0.220	1.807	0.574	-0.056	7	0.596465017	0.7994824	1.97E+00	9.58E-02
FBgn0028523	BG:DS02780.1	GH08155	-0.766	-1.099	-0.252	-0.619	0.416	0.185	-0.734	7	-0.409894508	0.549548	-1.97E+00	9.59E-02
FBgn0027524	BcDNA:LD21537	LD21537	-0.142	-0.758	-0.335	0.548	-0.354	-0.637	-0.633	7	-0.330162178	0.4426983	-1.97E+00	9.59E-02
FBgn0011341	Karybeta3	SD05186	0.539	0.395	-0.032	0.343	0.763	0.887	-0.462	7	0.347378521	0.4658586	1.97E+00	9.60E-02
FBgn0038143	CG9813	GH14502	-0.371	0.153	-1.034	-0.341	-0.414	-0.031	-0.007	7	-0.29216021	0.3918679	-1.97E+00	9.60E-02
FBgn0010226	GstS1	LD21131	1.419	0.618	0.246	-0.276	0.416	-0.066	0.494	7	0.407354727	0.5465343	1.97E+00	9.61E-02
FBgn0038098	CG7381	SD10416	0.067	-0.428	-0.404	-0.461	-1.012	0.250	-0.160	7	-0.306864087	0.4117399	-1.97E+00	9.61E-02
FBgn0032446	CG5780	SD05240	0.565	0.511	-0.111	0.361	0.098	0.116	-0.098	7	0.205980133	0.2763905	1.97E+00	9.61E-02
FBgn0000368	crb	LD13435	-0.842	-1.141	-0.441	-1.216	-0.632	0.639	0.114	7	-0.502669447	0.6750653	-1.97E+00	9.63E-02
FBgn0037238	CG1090	GH23040	0.229	0.129	-0.245	0.287	0.352	0.123	0.128	7	0.1433866	0.1929182	1.97E+00	9.68E-02
FBgn0032915	CG12050	LD30416	0.610	-0.645	-0.758	-0.281	-0.409	-0.981	-0.216	7	-0.382848999	0.5152662	-1.97E+00	9.69E-02
FBgn0030216	spri	SD06366	0.384	0.112	0.873	-0.178	0.175	0.804	-0.053	7	0.302388768	0.4070263	1.97E+00	9.69E-02
FBgn0051038	CG31038	GH14951	-0.156	0.915	-0.404	0.532	1.273	0.495	0.350	7	0.429271589	0.5781477	1.96E+00	9.71E-02
FBgn0030679	CG8206	GH04557	0.263	1.690	1.595	-0.106	0.820	-0.161	0.010	7	0.587357887	0.7921621	1.96E+00	9.75E-02
FBgn0020309	crol	LP02106	0.161	-0.198	0.198	0.516	0.302	0.583	-0.075	7	0.212324935	0.2863989	1.96E+00	9.75E-02
FBgn0032049	CG13095	GH11417	-0.449	1.744	-0.267	2.109	0.262	0.338	1.736	7	0.782022342	1.055092	1.96E+00	9.76E-02
FBgn0002284	Pros26	LD24159	-0.060	0.478	0.874	-0.274	0.274	0.690	0.135	7	0.302423628	0.4081263	1.96E+00	9.76E-02
FBgn0035533	CG15015	GM03419	-0.961	-0.481	-0.470	-0.535	-0.687	0.776	-0.498	7	-0.407966388	0.5506805	-1.96E+00	9.77E-02
FBgn0039313	CG11892	GH09761	0.375	-0.863	-2.172	0.273	-0.044	-1.151	-1.254	7	-0.690967152	0.9341864	-1.96E+00	9.81E-02
FBgn0052597	CG32597	GH27568	-0.632	1.686	0.544	-0.079	0.445	0.785	1.758	7	0.643763108	0.8705574	1.96E+00	9.82E-02
FBgn0033830	CG10814	LP01339	-0.801	0.063	-0.952	0.070	-0.219	0.029	-0.367	7	-0.311099929	0.4209271	-1.96E+00	9.83E-02
FBgn0032769	CG10750	GH24871	-0.445	-0.588	0.514	-0.685	-0.649	-0.424	0.016	7	-0.323173167	0.4374499	-1.95E+00	9.84E-02
FBgn0010877	l(3)05822	LD44138	-0.077	0.495	-1.057	-1.895	-0.462	-1.180	-0.043	7	-0.602619677	0.8188709	-1.95E+00	9.95E-02
FBgn0034132	CG4439	GH07689	0.245	0.060	0.580	0.050	0.908	-0.109	0.105	7	0.262839906	0.3573767	1.95E+00	9.96E-02
FBgn0022213	Cas	LD14270	-0.038	0.167	0.349	0.125	-0.198	0.372	0.335	7	0.158943396	0.2161142	1.95E+00	9.96E-02
FBgn0036735	CG6311	LD37618	-0.442	-0.059	-1.866	-1.681	-0.259	0.509	-0.627	7	-0.63185336	0.8591589	-1.95E+00	9.96E-02
FBgn0031872	CG9211	GH03927	1.119	-0.604	1.099	1.674	1.093	0.001	-0.083	7	0.614351643	0.8354918	1.95E+00	9.97E-02
FBgn0035670	CG10472	GH05321	0.101	-0.512	-0.597	-0.476	0.190	-0.571	0.048	7	-0.259531934	0.3531268	-1.94E+00	9.98E-02
FBgn0043458	BEST:LD02105	LD02105	0.454	2.072	1.188	-0.874	0.798	0.671	0.298	7	0.658223782	0.8962176	1.94E+00	1.00E-01
FBgn0004057	Zw	SD03244	-0.255	-0.634	0.341	-0.514	-0.368	0.121	-0.880	7	-0.31280153	0.4259385	-1.94E+00	1.00E-01
FBgn0032849	mRpS18b	LP10852	0.071	-0.317	-0.243	-1.154	-1.536	0.029	-0.081	7	-0.461728384	0.6288225	-1.94E+00	1.00E-01
FBgn0027523	BcDNA:LD21623	LD21623	0.028	-0.178	0.056	-0.918	0.108	-0.802	-1.534	7	-0.462893727	0.6307048	-1.94E+00	1.00E-01
FBgn0050078	CG30078	GH22805	0.151	-0.460	0.166	-1.613	-0.332	-0.735	-0.290	7	-0.444990193	0.6073839	-1.94E+00	1.01E-01
FBgn0004919	gol	GH20973	0.220	-0.595	0.281	-1.024	-0.030	-1.388	-0.762	7	-0.470967093	0.6433362	-1.94E+00	1.01E-01
FBgn0027560	Tps1	GH08860	0.057	-0.691	0.088	-0.425	-0.876	0.167	-0.426	7	-0.300684246	0.4107889	-1.94E+00	1.01E-01
FBgn0036698	CG7724	GH25466	0.379	-0.888	-0.360	0.342	-0.541	-0.892	-1.055	7	-0.430789072	0.5888552	-1.94E+00	1.01E-01
FBgn0003022	Ote	LD41911	-0.186	1.437	0.332	-0.259	0.563	0.229	1.256	7	0.481638455	0.6583891	1.94E+00	1.01E-01
FBgn0000566	Eip55E	LD22255	-0.354	-0.297	-0.881	-2.831	0.260	-0.642	-0.336	7	-0.725787537	0.9921684	-1.94E+00	1.01E-01
FBgn0039056	cenB1A	GM06875	0.616	0.514	0.129	-0.023	-0.019	-0.046	0.206	7	0.196632797	0.269303	1.93E+00	1.02E-01
FBgn0030299	CG11727	GH08923	-1.280	-0.867	-0.357	0.436	-0.550	-0.425	0.115	7	-0.418191559	0.5744082	-1.93E+00	1.02E-01
FBgn0032229	CG5045	GH10833	-0.807	-1.162	-2.059	0.107	-0.439	0.067	0.140	7	-0.593351622	0.8170831	-1.92E+00	1.03E-01
FBgn0031008	CG8010	LD24910	-0.095	0.298	-1.784	0.039	-0.789	-0.658	-0.509	7	-0.499751831	0.688953	-1.92E+00	1.03E-01
		GM06310	0.246	-0.346	-0.652	-0.636	-0.018	0.105	-0.785	7	-0.297966075	0.4112442	-1.92E+00	1.04E-01
FBgn0015570	alpha-Est2	GH15053	-0.752	-0.715	-0.579	0.712	-0.877	-0.062	-0.545	7	-0.402448445	0.5560583	-1.91E+00	1.04E-01
FBgn0032817	CG10631	GH11885	-0.305	-0.834	-1.348	0.272	-0.721	0.140	-0.136	7	-0.41883867	0.5787761	-1.91E+00	1.04E-01
FBgn0034602	CG15658	GH22922	0.519	0.330	-0.150	0.409	0.174	0.197	-0.155	7	0.18919154	0.261595	1.91E+00	1.04E-01
FBgn0029672	CG2875	LD21615	0.378	0.548	-0.105	-0.430	0.342	0.786	0.699	7	0.316770279	0.4396512	1.91E+00	1.05E-01
FBgn0038223	CG8538	HL04319	-0.176	-0.327	0.097	0.022	-0.808	-0.042	-0.301	7	-0.219304385	0.3044043	-1.91E+00	1.05E-01
FBgn0003013	osa	LD20534	-0.249	-0.075	0.160	-0.300	-0.817	-0.452	0.061	7	-0.238859222	0.3316662	-1.91E+00	1.05E-01
FBgn0037375	CG1193	GH23455	-0.159	-0.259	-0.099	0.130	0.024	-0.632	-0.237	7	-0.17585451	0.24446	-1.90E+00	1.06E-01
FBgn0038921	CG6332	GH07879	0.566	-0.966	-1.007	-1.005	-0.029	-0.161	-0.428	7	-0.432857299	0.6021648	-1.90E+00	1.06E-01
FBgn0030421	CG3812	LD44987	-0.219	-0.490	-1.104	-0.273	-0.083	0.333	-0.356	7	-0.313141928	0.4356514	-1.90E+00	1.06E-01
FBgn0047321	BcDNA:GH05057	GH05057	-1.181	-0.056	0.304	-0.420	-0.447	-0.219	-0.267	7	-0.326646073	0.4544718	-1.90E+00	1.06E-01
FBgn0028988	sp1	GH04125	-0.636	0.543	-1.059	-0.611	0.179	-0.920	-0.418	7	-0.417538201	0.5812318	-1.90E+00	1.06E-01
		SD10988	-0.376	0.669	-0.912	-0.555	-0.218	-0.432	-0.754	7	-0.36841364	0.5133769	-1.90E+00	1.06E-01
FBgn0034113	CG8060	SD05384	-0.327	-0.751	-0.821	0.477	-0.284	-0.053	-0.445	7	-0.314946709	0.4395222	-1.90E+00	1.07E-01
FBgn0017565	Nacalpha	GH11940	0.169	-0.036	-1.323	0.029	-0.701	-0.537	-0.214	7	-0.373441918	0.5214477	-1.89E+00	1.07E-01
FBgn0031981	CG7466	LD09511	-1.772	-0.285	-0.580	-1.704	-0.565	-0.106	0.661	7	-0.621584919	0.8682514	-1.89E+00	1.07E-01
FBgn0028399	TMS1	GH01515	-0.834	-1.019	-0.723	-1.694	-2.193	1.128	-0.084	7	-0.774318575	1.0817128	-1.89E+00	1.07E-01
FBgn0025885	Inos	GM13306	-0.978	-0.574	0.421	-1.695	0.125	-1.243	0.014	7	-0.561343634	0.7844235	-1.89E+00	1.07E-01
FBgn0019890	CG8954	LD22235	0.553	-0.675	1.782	0.533	1.114	0.652	-0.033	7	0.560678168	0.7838099	1.89E+00	1.07E-01
FBgn0035833	CG7565	GH22222	-0.363	-0.142	-1.010	-1.399	-0.109	0.263	-0.148	7	-0.415291649	0.5807752	-1.89E+00	1.07E-01
FBgn0032105	CG4454	LD36125	-0.458	0.938	0.213	0.369	0.323	0.109	0.938	7	0.347409392	0.4866971	1.89E+00	1.08E-01
FBgn0039280	CG10238	GH02855	0.741	1.103	1.905	1.605	-0.072	0.249	-0.782	7	0.678359534	0.9512199	1.89E+00	1.08E-01
FBgn0003137	Ppn	GH05059	0.126	0.262	0.508	-0.447	0.408	0.463	0.309	7	0.232718749	0.3265507	1.89E+00	1.08E-01
FBgn0038046	CG5641	GH25564	-0.003	-0.155	-0.211	-1.447	0.120	-0.665	-0.291	7	-0.378871828	0.531906	-1.88E+00	1.08E-01
FBgn0033352	CG8232	LD37466	-0.094	-0.815	-0.300	-0.524	0.174	-0.078	-0.036	7	-0.23881483	0.3353924	-1.88E+00	1.09E-01
FBgn0015075	Ddx1	SD05527	0.162	0.826	-0.260	0.736	0.596	0.910	-0.357	7	0.37329607	0.5249409	1.88E+00	1.09E-01
FBgn0024921	Trn	LD19058	-0.862	0.507	-0.365	-0.114	-0.326	-0.873	-0.307	7	-0.334341415	0.4703662	-1.88E+00	1.09E-01
FBgn0040064	yip2	HL08109	0.871	1.285	0.739	0.291	-0.210	0.182	-0.279	7	0.411350844	0.579	1.88E+00	1.09E-01
FBgn0035169	CG13890	GH11143	-0.455	-1.081	-0.439	-0.653	-2.285	0.596	-0.116	7	-0.633204006	0.8922565	-1.88E+00	1.10E-01
FBgn0036931	CG14183	GH08353	-1.006	-1.220	-0.398	-1.611	-0.116	0.343	0.252	7	-0.536691626	0.7565509	-1.88E+00	1.10E-01
FBgn0039026	CG7029	GH23001	-0.089	-0.566	0.016	0.028	-0.191	0.027	-0.349	7	-0.160464174	0.2262637	-1.88E+00	1.10E-01
FBgn0037386	CG1208	GH09052	0.047	-0.693	-1.076	0.605	-0.503	-0.740	-0.417	7	-0.396702481	0.5598009	-1.87E+00	1.10E-01
FBgn0051782	CG31782	GM06363	-0.061	0.706	-1.078	-0.466	-0.393	-1.126	-0.735	7	-0.450462278	0.6357924	-1.87E+00	1.10E-01
FBgn0037299	CG1115	LD45836	0.286	0.633	-0.273	0.376	0.130	0.026	0.234	7	0.201565918	0.2845023	1.87E+00	1.10E-01
FBgn0032259	CG6144	LD37206	-0.227	-0.751	-0.761	-0.889	-1.133	0.679	-0.022	7	-0.443586443	0.6264461	-1.87E+00	1.10E-01
FBgn0030306	CG1751	LD42119	0.155	-0.176	0.781	0.358	0.079	0.649	-0.068	7	0.254007117	0.3590557	1.87E+00	1.10E-01
FBgn0042125	CG18787	LD29969	-0.888	-0.279	-0.249	-0.339	0.174	-0.437	0.188	7	-0.261554949	0.370001	-1.87E+00	1.11E-01
FBgn0041342	Cct1	LD46058	0.535	0.493	0.655	0.410	-0.333	0.310	-0.191	7	0.268392921	0.379823	1.87E+00	1.11E-01
		GM08552	0.025	-0.350	-0.338	0.069	0.131	-0.253	-0.380	7	-0.156557798	0.2221103	-1.86E+00	1.11E-01
FBgn0037442	CG10277	LD21637	-0.544	-0.630	-0.165	-1.951	-0.158	0.074	-0.046	7	-0.488235001	0.6936927	-1.86E+00	1.12E-01
FBgn0003567	su(Hw)	LD15893	-0.528	-0.770	0.068	0.092	-0.631	-0.503	0.248	7	-0.289167535	0.4108858	-1.86E+00	1.12E-01
FBgn0035252	CG7970	LD19311	-0.505	2.314	1.032	1.588	-0.239	0.329	0.420	7	0.705626384	1.0043372	1.86E+00	1.12E-01
FBgn0035850	CG7986	LD38705	-0.708	-0.221	-0.918	-0.382	-0.481	0.451	0.012	7	-0.320892801	0.4567814	-1.86E+00	1.12E-01
FBgn0025620	EG:34F3.5	LP09811	0.844	0.877	-0.232	0.138	0.051	0.022	0.391	7	0.298772738	0.4253236	1.86E+00	1.12E-01
FBgn0033271	CG8708	GH18356	0.315	0.733	-0.801	0.954	0.746	0.733	0.241	7	0.417296408	0.5943943	1.86E+00	1.13E-01
FBgn0037121	Rpb8	GM03174	1.389	0.971	0.323	0.529	-0.371	-0.027	0.139	7	0.421791551	0.6008223	1.86E+00	1.13E-01
FBgn0032750	CG10495	LD05576	-0.086	0.455	0.166	-0.740	-1.636	-0.859	-0.842	7	-0.505956194	0.7211652	-1.86E+00	1.13E-01
FBgn0051358	CG31358	GH04404	-0.190	-0.201	0.944	0.543	0.901	0.674	-0.123	7	0.363978737	0.5190287	1.86E+00	1.13E-01
FBgn0033964	CG10155	GH01083	-1.058	0.847	-0.489	-0.575	-0.427	-1.006	-0.385	7	-0.441740946	0.6301474	-1.85E+00	1.13E-01
FBgn0039488	CG6066	LD27582	0.192	0.515	0.702	0.087	-0.155	0.318	-0.111	7	0.221156221	0.3155619	1.85E+00	1.13E-01
FBgn0036735	CG6311	LD31122	-1.035	-0.155	-1.197	-2.521	-0.512	0.487	0.043	7	-0.698541033	0.9973394	-1.85E+00	1.13E-01
FBgn0035028	CG3522	LD23890	-0.420	-0.297	-1.096	-0.921	0.241	0.142	-0.127	7	-0.353863243	0.5052541	-1.85E+00	1.13E-01
FBgn0033269	CG8709	GH19076	0.058	-0.251	1.028	0.377	0.823	-0.083	0.341	7	0.327531366	0.4681076	1.85E+00	1.14E-01
FBgn0034333	CG5154	GH12410	-0.465	-0.100	-0.860	0.318	-0.898	-0.059	-0.132	7	-0.313598483	0.448351	-1.85E+00	1.14E-01
		LD29917	-0.477	0.180	-0.512	0.046	-0.090	-0.991	-0.127	7	-0.281738495	0.4032433	-1.85E+00	1.14E-01
FBgn0029761	SK	GH16664	-0.370	-1.069	0.042	0.168	-0.688	-0.018	-0.224	7	-0.308358214	0.4414715	-1.85E+00	1.14E-01
FBgn0015032	Cyp4c3	GH05994	-0.011	-1.292	0.032	-0.048	-0.526	-0.725	0.061	7	-0.358414812	0.5133279	-1.85E+00	1.14E-01
FBgn0037236	CG9772	GM13370	-0.014	0.368	0.118	1.484	2.220	-0.199	0.374	7	0.621537046	0.8902403	1.85E+00	1.14E-01
FBgn0052653	CG32653	GH02424	-1.309	-0.495	0.000	0.000	0.268	-1.252	-0.246	5	-0.606793524	0.6738265	-2.01E+00	1.14E-01
FBgn0030406	CG1463	GM05421	0.082	0.575	1.123	0.864	-0.716	0.259	0.859	7	0.435029747	0.6238778	1.84E+00	1.15E-01
FBgn0037207	CG11100	SD10763	0.659	1.390	-0.381	-0.082	1.499	0.372	0.070	7	0.503735763	0.7225484	1.84E+00	1.15E-01
FBgn0039881	CG1971	LD03819	0.241	1.414	0.661	0.647	-0.472	0.380	0.012	7	0.411871038	0.5908036	1.84E+00	1.15E-01
FBgn0010417	Taf6	LD24529	-0.177	0.023	0.383	0.614	1.281	-0.024	0.309	7	0.344078336	0.4937568	1.84E+00	1.15E-01
FBgn0033101	CG9436	LD24696	-0.467	-0.869	0.280	-0.917	0.307	-0.420	-0.302	7	-0.341160306	0.4897451	-1.84E+00	1.15E-01
FBgn0036834	CG6836	GH26215	-0.008	-0.608	-0.312	-0.145	0.055	0.060	-0.209	7	-0.166782543	0.2395231	-1.84E+00	1.15E-01
FBgn0002989	okr	LD35220	-0.615	-0.130	0.078	-2.096	-1.081	0.318	-0.454	7	-0.568598539	0.8173271	-1.84E+00	1.15E-01
FBgn0032600	CG17912	LD27810	-0.486	0.096	0.252	-0.587	-0.614	-0.208	-0.109	7	-0.236434933	0.3401531	-1.84E+00	1.16E-01
FBgn0052392	CG32392	GH13213	-0.477	-0.516	0.229	0.013	-0.073	-0.580	-0.100	7	-0.215122122	0.3097359	-1.84E+00	1.16E-01
FBgn0002936	ninaA	GH08867	0.392	0.859	-0.450	0.695	0.368	0.086	0.144	7	0.299271546	0.4309516	1.84E+00	1.16E-01
FBgn0027496	BcDNA:LD29885	LD29885	0.045	0.061	0.009	0.000	-0.679	-0.914	-0.491	6	-0.328193464	0.4233488	-1.90E+00	1.16E-01
FBgn0034186	CG8950	LD44919	1.707	-0.852	0.260	1.043	0.391	0.932	0.394	7	0.553525227	0.7986776	1.83E+00	1.16E-01
FBgn0038806	CG5412	GH07367	-0.629	-0.848	-0.379	-0.384	-0.722	0.172	0.458	7	-0.333171977	0.4809717	-1.83E+00	1.17E-01
FBgn0028487	BcDNA:GH09045	GH09045	-1.375	-0.644	-0.397	-0.541	-0.552	0.501	0.118	7	-0.412830061	0.5963269	-1.83E+00	1.17E-01
FBgn0030245	CG1637	LD07917	0.071	1.202	1.035	0.690	-0.542	0.072	0.425	7	0.421842546	0.6098035	1.83E+00	1.17E-01
FBgn0038638	CG7702	LP06937	-0.197	0.331	-0.116	-0.068	1.324	0.565	1.123	7	0.423315946	0.6119513	1.83E+00	1.17E-01
FBgn0031820	DLP	LD31537	0.050	0.783	1.074	0.922	0.081	0.208	-0.441	7	0.382486867	0.5537293	1.83E+00	1.17E-01
FBgn0032424	CG17010	GH13257	0.439	0.490	-0.175	1.135	0.568	0.569	-0.468	7	0.365260219	0.5293558	1.83E+00	1.18E-01
FBgn0031506	Tdp1	LD37277	0.463	0.359	1.543	0.122	-0.029	2.013	-0.320	7	0.59289468	0.8593727	1.83E+00	1.18E-01
FBgn0051374	CG31374	GH01093	-0.101	0.087	0.751	0.717	0.572	-0.157	0.032	7	0.271394582	0.3940434	1.82E+00	1.18E-01
FBgn0024891	ferrochelatase	GH01314	0.197	0.665	0.064	1.306	0.089	0.220	-0.161	7	0.339984057	0.4937683	1.82E+00	1.18E-01
FBgn0033177	CG11141	LD29078	-0.747	-1.162	-0.142	-1.019	-0.249	0.284	0.229	7	-0.400922428	0.5825226	-1.82E+00	1.18E-01
FBgn0037897	CG5270	GH21817	0.754	0.884	0.010	-0.371	0.202	0.229	0.353	7	0.294435483	0.4278194	1.82E+00	1.18E-01
FBgn0001123	G-salpha60A	LD26182	1.207	0.664	-1.168	1.501	0.356	0.943	0.664	7	0.59533594	0.8651899	1.82E+00	1.19E-01
FBgn0031875	CG3430	LD32660	-0.419	-0.509	0.480	-0.725	-0.999	0.300	-1.627	7	-0.500112226	0.7275633	-1.82E+00	1.19E-01
FBgn0053167	CG33167	GM01778	0.255	0.274	0.303	0.437	-0.031	0.496	-0.338	7	0.199366187	0.2901007	1.82E+00	1.19E-01
FBgn0015321	UbcD4	LD27480	0.173	0.214	-0.150	-0.968	-0.719	-1.088	-0.073	7	-0.372951703	0.5427252	-1.82E+00	1.19E-01
FBgn0035776	CG8564	LP10047	-0.023	0.806	-0.252	1.479	0.299	0.371	0.115	7	0.399225326	0.5810297	1.82E+00	1.19E-01
FBgn0036478	CG6854	LD27537	0.046	-0.237	-0.610	-0.844	-0.034	0.163	-0.226	7	-0.248903957	0.3624874	-1.82E+00	1.19E-01
FBgn0034136	DAT	GH22929	-0.158	-0.471	-0.506	0.433	-0.529	0.016	-1.018	7	-0.319045227	0.4646921	-1.82E+00	1.19E-01
FBgn0030177	CG2972	LD17927	-0.503	0.587	-0.697	-0.064	-0.418	-0.740	-0.357	7	-0.313096387	0.4567178	-1.81E+00	1.20E-01
FBgn0000117	arm	LD23131	0.264	-0.602	0.658	0.071	0.608	1.190	0.486	7	0.382150117	0.5581279	1.81E+00	1.20E-01
FBgn0038294	CG6803	GH14252	0.042	0.111	-0.630	-0.858	-0.378	-0.571	0.249	7	-0.290874558	0.4257811	-1.81E+00	1.21E-01
FBgn0035133	Ptpmeg	LD13416	0.006	0.019	0.061	-0.024	-0.431	-0.595	-0.269	7	-0.176117003	0.2580461	-1.81E+00	1.21E-01
FBgn0024332	Mcm3	LD07144	-0.394	-0.035	0.209	-0.026	-0.896	-0.194	-0.363	7	-0.242913336	0.3559461	-1.81E+00	1.21E-01
FBgn0037943	CG14722	LD21659	-0.382	0.486	-0.404	1.106	1.047	0.371	0.722	7	0.420886785	0.616755	1.81E+00	1.21E-01
FBgn0027929	BG:DS00180.12	GH07762	0.508	-1.503	-0.523	-0.604	-0.337	-1.062	0.214	7	-0.472386631	0.6927754	-1.80E+00	1.21E-01
FBgn0032430	CG6388	LD33880	-0.933	-0.903	-0.206	-1.325	-0.215	0.513	0.013	7	-0.436442803	0.6401051	-1.80E+00	1.21E-01
FBgn0004432	Cyp1	GM09255	0.491	1.360	0.872	1.188	-0.699	0.064	0.148	7	0.489026008	0.719261	1.80E+00	1.22E-01
FBgn0026196	nop5	LD32943	-0.057	0.802	0.994	0.260	0.849	-0.130	-0.244	7	0.353567757	0.5202864	1.80E+00	1.22E-01
FBgn0027553	BcDNA:GH10333	GH10333	0.036	-1.107	0.000	0.255	-0.945	-0.307	-0.362	6	-0.405106569	0.5341629	-1.86E+00	1.22E-01
FBgn0038810	CG5434	LP10092	0.489	0.494	0.142	-0.321	0.153	0.618	-0.001	7	0.224917293	0.3311033	1.80E+00	1.22E-01
FBgn0030065	CG12075	LD23217	-0.149	0.137	-0.058	0.121	0.337	0.179	0.565	7	0.161639751	0.2382502	1.79E+00	1.23E-01
FBgn0030365	CG1796	LD24662	1.231	0.174	0.420	0.639	-0.227	-0.279	0.531	7	0.355645148	0.5256578	1.79E+00	1.24E-01
FBgn0033929	Tfb1	SD04652	0.508	0.492	-0.379	-0.297	0.516	0.837	0.505	7	0.311713044	0.4609934	1.79E+00	1.24E-01
FBgn0032698	CG10336	SD08134	0.120	0.266	1.325	0.657	-0.261	0.515	-0.099	7	0.36035637	0.5333902	1.79E+00	1.24E-01
FBgn0031313	CG5080	LD34147	-0.380	-1.179	0.801	-1.716	-0.509	0.104	-1.178	7	-0.579461731	0.8591819	-1.78E+00	1.25E-01
FBgn0038762	CG4836	GH25858	-0.123	-0.331	-0.582	0.206	-0.254	-0.350	0.124	7	-0.18725712	0.277869	-1.78E+00	1.25E-01
FBgn0033765	nemy	GH22838	-0.663	0.247	-0.825	-0.851	-0.957	0.256	0.139	7	-0.379120776	0.5629857	-1.78E+00	1.25E-01
FBgn0000370	crc	GH11210	-0.220	-0.668	-1.281	-0.439	-0.340	-0.160	0.529	7	-0.368529265	0.5474179	-1.78E+00	1.25E-01
FBgn0039073	CG4408	LD41739	-0.938	0.853	-2.585	-1.409	-0.520	-0.349	-0.135	7	-0.726298012	1.0797945	-1.78E+00	1.25E-01
FBgn0032138	CG4364	LD27336	-0.716	0.258	-0.419	-0.611	-0.771	-0.421	0.433	7	-0.320878247	0.4771486	-1.78E+00	1.26E-01
FBgn0029957	CG12155	SD08447	-0.405	0.979	0.524	0.536	0.446	-0.283	0.530	7	0.332587547	0.4952825	1.78E+00	1.26E-01
FBgn0028684	Tbp-1	GH12068	1.898	0.458	0.558	-0.073	0.192	0.428	-0.206	7	0.464929019	0.6923842	1.78E+00	1.26E-01
FBgn0035987	CG3689	SD03330	0.947	-0.222	0.510	0.184	-0.264	0.273	0.688	7	0.302256888	0.4506278	1.77E+00	1.26E-01
FBgn0053143	CG33143	GH15416	0.311	-0.387	0.477	0.477	0.478	-0.114	0.369	7	0.230213619	0.3434906	1.77E+00	1.27E-01
FBgn0036579	CG5027	LD24073	-0.100	-0.142	0.483	0.933	1.283	0.418	-0.192	7	0.38327539	0.5720862	1.77E+00	1.27E-01
FBgn0035574	Gef64C	GH26207	-0.180	-0.655	0.230	-2.072	-0.267	-0.550	-0.036	7	-0.504239382	0.753084	-1.77E+00	1.27E-01
FBgn0020372	TM4SF	GH07902	0.094	0.086	0.692	0.440	0.433	0.817	-0.492	7	0.295734693	0.4421259	1.77E+00	1.27E-01
FBgn0010314	Cks	LD20271	-0.513	1.442	1.526	1.253	-0.802	1.328	0.355	7	0.655352203	0.9801347	1.77E+00	1.27E-01
FBgn0030323	CG2371	LD41421	0.594	1.204	-0.155	0.541	-0.201	0.168	0.152	7	0.329021888	0.4921203	1.77E+00	1.27E-01
FBgn0035519	CG1309	GH07444	-0.109	-0.171	-1.303	0.202	-0.382	-1.310	0.112	7	-0.422817832	0.6327515	-1.77E+00	1.27E-01
FBgn0038927	CG6015	LD21931	-0.265	-1.391	-1.113	-0.783	0.705	-0.610	0.088	7	-0.481273353	0.7202792	-1.77E+00	1.28E-01
FBgn0037392	CG10989	LD07495	0.082	-0.328	0.203	0.000	-0.578	-0.438	-0.303	6	-0.227066678	0.3049673	-1.82E+00	1.28E-01
		LP03261	-0.022	-0.623	-0.454	-0.361	0.275	-1.238	0.058	7	-0.337862753	0.5062075	-1.77E+00	1.28E-01
FBgn0033540	CG11887	LD47515	-0.612	0.342	-0.024	-1.113	-0.046	-0.536	-0.238	7	-0.318285857	0.4774909	-1.76E+00	1.28E-01
FBgn0037265	CG12001	HL01040	0.634	0.315	0.185	0.374	0.246	0.009	-0.338	7	0.203708405	0.3056284	1.76E+00	1.28E-01
FBgn0032171	CG5846	LP07441	0.601	1.092	-0.618	0.902	-0.193	0.540	0.493	7	0.402304799	0.6039154	1.76E+00	1.28E-01
FBgn0026262	bip2	LD19767	-0.142	0.641	-0.677	0.062	-1.909	-1.469	-0.615	7	-0.586904802	0.8812722	-1.76E+00	1.29E-01
FBgn0033741	CG8545	GM03068	-1.769	0.553	-0.110	-0.390	-2.020	-0.245	-0.348	7	-0.61827276	0.9295744	-1.76E+00	1.29E-01
FBgn0000077	amx	GH02974	-0.110	-0.065	0.917	-0.039	0.206	0.305	0.528	7	0.248896948	0.3743084	1.76E+00	1.29E-01
FBgn0034693	CG11073	GH02992	-0.413	0.151	-0.401	-0.328	0.365	-0.389	-0.762	7	-0.253939809	0.381919	-1.76E+00	1.29E-01
FBgn0015514	mm	GH16081	-0.810	0.323	0.000	-1.482	-1.112	-0.117	0.030	6	-0.527895776	0.7120769	-1.82E+00	1.29E-01
FBgn0039664	CG2006	LD27084	-0.106	0.711	0.797	0.001	0.269	0.604	-0.282	7	0.284768393	0.4284473	1.76E+00	1.29E-01
FBgn0032488	CG16812	LD36945	-0.188	0.435	-0.026	0.369	-0.069	0.252	0.643	7	0.202176766	0.3044356	1.76E+00	1.29E-01
FBgn0031191	CG14617	GH03511	0.882	0.023	1.181	1.135	0.205	-0.219	-0.271	7	0.419253029	0.6316063	1.76E+00	1.30E-01
FBgn0030018	Mlk2	GH26507	0.185	0.215	0.192	-0.047	1.072	0.272	-0.099	7	0.255680247	0.3860801	1.75E+00	1.30E-01
FBgn0035128	RhoGEF3	HL01913	-0.377	0.127	0.229	-0.640	-1.193	-0.616	0.072	7	-0.34268909	0.5175867	-1.75E+00	1.30E-01
FBgn0033709	CG13164	GH03065	-0.544	-0.340	-0.184	-1.724	-0.549	0.374	-0.057	7	-0.432043244	0.652706	-1.75E+00	1.30E-01
FBgn0010633	vlc	LD44824	-0.310	-0.201	-1.163	-0.176	0.642	-1.608	-0.569	7	-0.483572139	0.7309054	-1.75E+00	1.31E-01
FBgn0033260	cul-4	GM14815	0.209	0.023	1.494	0.570	-0.301	-0.069	1.213	7	0.448421189	0.6784137	1.75E+00	1.31E-01
FBgn0014396	tim	GH03106	-0.314	-0.329	-0.589	0.000	0.210	-0.168	-0.028	6	-0.202930433	0.2756529	-1.80E+00	1.31E-01
FBgn0000810	fs(1)K10	LD37240	-0.292	0.389	0.209	0.527	0.411	0.340	-0.155	7	0.20438335	0.3095023	1.75E+00	1.31E-01
FBgn0004571	spin	LD30873	-0.180	-0.271	0.249	0.619	0.286	0.321	0.503	7	0.217964129	0.3303723	1.75E+00	1.31E-01
FBgn0017539	Scs-fp	GH13919	-0.088	-0.138	0.754	0.340	0.643	0.122	0.006	7	0.234103279	0.354914	1.75E+00	1.32E-01
FBgn0052564	CG32564	LD43171	-0.438	-0.369	0.503	-0.088	-0.924	-0.100	-0.824	7	-0.319928339	0.4856251	-1.74E+00	1.32E-01
FBgn0011836	Taf2	LD43729	-0.380	-0.915	0.141	0.308	-0.334	-0.823	-0.109	7	-0.301694414	0.4582666	-1.74E+00	1.32E-01
FBgn0039846	CG11337	LD03255	-0.614	0.499	-0.448	-0.718	-1.104	-0.313	0.182	7	-0.359323687	0.5458971	-1.74E+00	1.32E-01
FBgn0028408	Rep2	GM07741	-0.703	-0.106	0.037	0.189	-0.912	-0.607	0.076	7	-0.289431776	0.440106	-1.74E+00	1.33E-01
FBgn0037540	CG2702	LD18233	0.562	1.352	-0.156	0.775	0.262	0.153	-0.314	7	0.376402453	0.5727394	1.74E+00	1.33E-01
FBgn0038917	CG6678	LD39062	0.128	0.078	-0.082	0.627	0.280	-0.070	0.153	7	0.158984807	0.2419994	1.74E+00	1.33E-01
FBgn0030053	CG12081	LD20420	-1.015	-0.238	-0.085	0.093	-0.613	-0.055	0.048	7	-0.266310144	0.4058668	-1.74E+00	1.33E-01
FBgn0037555	Ada2S	LD24527	-0.211	-0.039	1.256	0.241	1.113	-0.155	0.551	7	0.393943131	0.600512	1.74E+00	1.33E-01
FBgn0032358	CG4851	GH17076	0.569	-0.241	0.364	0.487	0.065	0.625	-0.202	7	0.238156719	0.363051	1.74E+00	1.33E-01
FBgn0036174	CG6110	LP11159	-0.268	-1.427	-0.653	-0.289	0.723	-0.607	-0.412	7	-0.418986921	0.6391666	-1.73E+00	1.34E-01
FBgn0041789	Pax	SD04793	0.583	0.272	-0.504	0.423	1.116	0.355	0.032	7	0.325331256	0.4963792	1.73E+00	1.34E-01
FBgn0030762	CG4453	LD46585	0.348	-0.719	-1.010	0.008	0.071	-1.190	-0.207	7	-0.385600553	0.5886077	-1.73E+00	1.34E-01
FBgn0028622	l(2)05510	GH08941	-0.043	-0.159	0.241	-2.141	0.154	-1.859	-0.674	7	-0.640137367	0.9775854	-1.73E+00	1.34E-01
FBgn0030630	CG12608	LD30439	0.061	-0.365	0.372	0.956	0.249	0.147	0.414	7	0.26208321	0.4006797	1.73E+00	1.34E-01
FBgn0034270	CG6401	LD44262	-0.181	-0.835	-2.671	-1.865	-0.418	-0.338	0.917	7	-0.770018639	1.1776209	-1.73E+00	1.34E-01
		LD08233	0.327	2.598	1.497	0.735	-0.490	-0.116	0.264	7	0.687847426	1.0524467	1.73E+00	1.35E-01
FBgn0031399	CG7074	LD45056	0.000	-0.342	1.050	-0.469	0.647	1.253	1.538	6	0.612698768	0.841398	1.78E+00	1.35E-01
FBgn0037918	CG6791	LD22666	0.283	-0.666	-0.076	0.221	-0.473	-0.456	-0.709	7	-0.26797887	0.4102232	-1.73E+00	1.35E-01
FBgn0031768	CG12393	SD10969	-0.501	0.590	0.020	-0.922	-0.681	-0.775	-0.162	7	-0.347209615	0.5316211	-1.73E+00	1.35E-01
FBgn0034243	Ngp	SD10213	0.257	0.587	-0.360	-0.268	1.099	0.515	0.493	7	0.331953345	0.5094977	1.72E+00	1.36E-01
FBgn0039828	CG1542	LD28980	-0.754	-0.718	0.601	-0.562	0.170	-0.708	-0.418	7	-0.341604551	0.524445	-1.72E+00	1.36E-01
FBgn0029094	asf1	LD39377	0.569	-0.612	-1.457	-0.172	-0.656	-0.072	-0.438	7	-0.405469653	0.6228423	-1.72E+00	1.36E-01
FBgn0000406	Cyt-b5-r	GH03691	-1.150	-0.601	0.202	-1.930	-0.446	-2.092	0.976	7	-0.720090296	1.1068094	-1.72E+00	1.36E-01
FBgn0033728	CG8505	LD46766	-2.358	-0.508	-0.041	-0.583	-0.253	0.494	-0.812	7	-0.580182096	0.8917975	-1.72E+00	1.36E-01
FBgn0039055	CG4656	LD40758	0.563	-0.371	-0.137	0.953	1.349	0.471	-0.014	7	0.401931281	0.6181273	1.72E+00	1.36E-01
FBgn0034933	CG3735	LD35854	-0.322	-0.694	-0.164	-1.290	0.031	0.512	-0.755	7	-0.383005531	0.5891026	-1.72E+00	1.36E-01
FBgn0039184	CG6432	GH15945	-0.606	-1.560	-1.830	0.091	0.308	0.187	-0.466	7	-0.553630672	0.8523212	-1.72E+00	1.36E-01
FBgn0032010	CG8086	GH11964	-0.203	0.284	0.221	0.213	0.371	0.347	-0.159	7	0.153508188	0.2363691	1.72E+00	1.37E-01
FBgn0033323	CG12376	GH07338	0.059	-2.694	-0.953	0.286	-0.626	0.428	-1.683	7	-0.740537651	1.141724	-1.72E+00	1.37E-01
FBgn0014340	mof	LD24203	0.403	0.176	-0.133	0.506	-0.069	0.384	2.019	7	0.46968607	0.7249233	1.71E+00	1.37E-01
FBgn0039831	CG12054	LD46863	0.244	0.333	0.274	0.704	-0.295	0.190	-0.039	7	0.201541657	0.311391	1.71E+00	1.38E-01
FBgn0037855	CG6621	LD24134	0.131	0.029	0.140	0.490	0.540	0.060	-0.202	7	0.169641128	0.2621371	1.71E+00	1.38E-01
FBgn0037066	CG7752	LD15904	-0.036	0.864	0.918	0.647	-0.773	0.938	0.309	7	0.40948612	0.6336622	1.71E+00	1.38E-01
FBgn0039636	CG11877	LD37690	-0.306	-1.069	-0.384	-0.724	0.094	0.615	-0.865	7	-0.376929134	0.5841962	-1.71E+00	1.39E-01
FBgn0036478	CG6854	LD27370	-0.329	-0.127	-0.897	-0.542	0.005	0.322	-0.198	7	-0.252408591	0.3914502	-1.71E+00	1.39E-01
FBgn0028990	serpin-27A	LD24467	-0.089	-0.031	-0.237	0.371	-0.448	-0.455	-0.775	7	-0.237580388	0.368513	-1.71E+00	1.39E-01
FBgn0001142	Gs1	LD47536	0.279	0.240	0.870	-0.362	0.552	0.025	0.156	7	0.251174995	0.3896704	1.71E+00	1.39E-01
FBgn0028692	Rpn2	LD22648	0.207	-0.282	0.951	0.547	-0.315	0.441	0.542	7	0.298559799	0.4634095	1.70E+00	1.39E-01
FBgn0028476	BcDNA:LD22910	LD22910	-0.922	-0.244	-0.618	0.029	-0.304	-0.551	0.504	7	-0.300792348	0.4672286	-1.70E+00	1.39E-01
FBgn0030529	CG10997	LD46306	-1.681	-2.931	-0.309	0.001	-0.864	0.102	0.364	7	-0.759797932	1.1803891	-1.70E+00	1.39E-01
FBgn0030772	CG9699	LP06017	0.807	-0.186	0.169	0.211	-0.166	0.196	0.700	7	0.247285118	0.3843447	1.70E+00	1.40E-01
FBgn0001624	dlg1	LD10659	-0.097	-0.065	-0.741	0.075	-0.837	-0.678	0.305	7	-0.291164592	0.4525966	-1.70E+00	1.40E-01
FBgn0004244	Rdl	GH09619	0.025	-0.569	0.260	-0.032	-0.083	-0.906	-0.572	7	-0.268323927	0.4172212	-1.70E+00	1.40E-01
FBgn0034214	CG6550	GH28477	-0.357	-0.888	-1.612	0.574	-0.321	0.015	-0.505	7	-0.442092394	0.6874295	-1.70E+00	1.40E-01
FBgn0029526	CG18166	GH02584	-0.297	-0.708	-0.283	0.418	-0.061	-0.933	-0.124	7	-0.283894597	0.4414532	-1.70E+00	1.40E-01
FBgn0011586	e(r)	LD03564	-1.279	0.655	0.108	-0.832	-1.047	0.088	-1.082	7	-0.484072228	0.75287	-1.70E+00	1.40E-01
FBgn0039228	CG6980	GH10293	1.105	1.136	-1.164	-0.539	1.883	0.864	2.503	7	0.826716375	1.2862763	1.70E+00	1.40E-01
FBgn0023213	eIF-4G	GM10051	0.201	0.051	-0.285	-0.296	-1.342	-0.517	-0.094	7	-0.325942019	0.5073932	-1.70E+00	1.40E-01
FBgn0036764	CG5535	GH08303	-0.098	-0.049	-1.608	0.563	-0.577	-0.837	-0.475	7	-0.440103726	0.6853599	-1.70E+00	1.40E-01
FBgn0014469	Cyp4e2	LD22157	-0.118	-0.367	-0.823	0.405	0.040	-0.322	-0.770	7	-0.27952293	0.4363213	-1.69E+00	1.41E-01
FBgn0036367	CG10116	GH07181	0.504	1.833	1.185	-0.171	0.107	-0.081	0.010	7	0.483960257	0.7555893	1.69E+00	1.41E-01
FBgn0036096	CG8003	LD35289	-0.509	-0.344	-0.814	-0.311	-1.285	0.405	0.246	7	-0.373219599	0.5828925	-1.69E+00	1.41E-01
FBgn0010488	l(2)01424	GH12286	0.000	-0.304	-1.129	-1.105	-0.049	-1.273	0.626	6	-0.538947803	0.7564238	-1.75E+00	1.41E-01
FBgn0029818	CG3033	GH05723	-0.104	-0.462	-0.575	0.081	0.311	-0.259	-0.422	7	-0.204315519	0.31933	-1.69E+00	1.41E-01
FBgn0039215	CG6695	SD06668	-0.671	-0.681	-0.934	0.043	0.224	0.080	-0.109	7	-0.29261133	0.4577986	-1.69E+00	1.42E-01
FBgn0052627	CG32627	SD05477	0.569	-0.153	-0.026	0.987	1.505	0.064	-0.095	7	0.407143008	0.637632	1.69E+00	1.42E-01
FBgn0037766	CG12806	GH24564	0.099	-0.599	-0.415	-0.345	0.047	-0.471	0.230	7	-0.207588579	0.3251102	-1.69E+00	1.42E-01
FBgn0034926	CG5591	GH27953	-0.169	0.011	1.054	1.152	-0.166	0.558	0.079	7	0.359741033	0.5634182	1.69E+00	1.42E-01
FBgn0033485	CG1381	LD47064	-0.413	0.853	-1.721	-0.353	-2.010	-0.088	-0.627	7	-0.622763509	0.9756547	-1.69E+00	1.42E-01
FBgn0011571	caz	LD22761	-0.126	-0.445	-0.046	-0.757	0.088	-0.445	0.203	7	-0.218290731	0.3420979	-1.69E+00	1.42E-01
FBgn0040466	Dip2	SD09045	-0.583	0.487	-0.329	-1.131	-0.738	-0.839	0.382	7	-0.392981661	0.6162453	-1.69E+00	1.43E-01
FBgn0039144	CG5429	LD35669	0.669	0.225	1.400	0.513	-1.154	1.509	0.795	7	0.565385166	0.8873907	1.69E+00	1.43E-01
FBgn0030247	CG15208	GH19655	0.048	-0.484	-0.069	0.217	-0.401	-0.954	-0.114	7	-0.251099273	0.3941743	-1.69E+00	1.43E-01
FBgn0010019	Cyp4g1	GH05567	-1.167	-0.342	-1.082	0.574	-0.867	-1.702	0.618	7	-0.566947044	0.8906438	-1.68E+00	1.43E-01
FBgn0035324	CG5714	GH14368	-0.352	-0.240	-0.139	-1.300	-0.370	-0.370	0.460	7	-0.330087814	0.5185778	-1.68E+00	1.43E-01
FBgn0021814	l(2)k16503	GH04443	-0.772	-0.368	-0.146	-0.319	0.325	-0.944	0.169	7	-0.293555008	0.4612065	-1.68E+00	1.43E-01
FBmc0000383		pP{UAST}	-0.095	2.286	1.217	1.075	-0.480	-0.008	0.293	7	0.612477677	0.9627448	1.68E+00	1.43E-01
FBgn0037915	CG6790	GH02677	0.008	-0.037	0.893	0.761	1.009	-0.088	-0.205	7	0.334444083	0.5263104	1.68E+00	1.44E-01
FBgn0037243	CG9853	LD21829	0.815	0.877	0.351	0.116	-0.246	0.152	-0.131	7	0.27632289	0.4350474	1.68E+00	1.44E-01
FBgn0001402	trol	GM06086	-0.768	0.380	-0.732	0.107	-1.155	-0.645	0.193	7	-0.374397939	0.589938	-1.68E+00	1.44E-01
FBgn0025639	EG:115C2.10	GM05459	-0.335	0.173	-0.273	0.023	-0.061	-0.152	-0.146	7	-0.110064228	0.1734322	-1.68E+00	1.44E-01
FBgn0032600	CG17912	GH18623	-1.288	-0.288	-0.102	0.038	-0.100	-0.460	0.094	7	-0.300971361	0.4744496	-1.68E+00	1.44E-01
FBgn0035891	CG7161	SD05642	-1.571	-1.127	-0.840	-0.126	0.052	0.083	0.329	7	-0.457030814	0.7205089	-1.68E+00	1.44E-01
FBgn0035204	CG2277	LD24878	-0.542	0.302	-0.208	0.327	-0.881	-0.319	-1.058	7	-0.339935391	0.5360516	-1.68E+00	1.44E-01
FBgn0019886	CG4589	GH03311	0.102	-0.598	-1.111	-2.114	0.330	-0.303	-0.049	7	-0.534766411	0.8438867	-1.68E+00	1.45E-01
FBgn0039511	CG3330	GH22851	-0.798	-0.422	-0.912	0.750	-1.293	0.099	-0.447	7	-0.431603616	0.6812799	-1.68E+00	1.45E-01
FBgn0037396	CG11459	GH15170	0.121	-0.203	-0.807	0.032	0.102	-0.548	-1.863	7	-0.452147023	0.7137963	-1.68E+00	1.45E-01
FBgn0039141	CG5977	LD23843	0.601	-0.283	1.572	-0.410	0.862	0.787	0.019	7	0.44982412	0.7103087	1.68E+00	1.45E-01
FBgn0004456	mew	GH14509	-0.044	-0.749	-0.143	-0.683	-0.243	0.500	-0.590	7	-0.278725775	0.4402786	-1.67E+00	1.45E-01
FBgn0031850	Tsp	GH27479	-0.727	-0.781	0.016	-1.221	0.407	-0.265	0.043	7	-0.361049557	0.5706266	-1.67E+00	1.45E-01
FBgn0032783	CG10237	LD41874	-0.520	-0.656	-1.977	-2.062	0.102	0.149	0.460	7	-0.643476919	1.017203	-1.67E+00	1.45E-01
		GM01028	-0.344	0.307	0.049	-0.299	-0.174	-0.440	-0.240	7	-0.163028165	0.257972	-1.67E+00	1.46E-01
FBgn0011703	RnrL	LD06546	-0.180	0.241	-0.812	-1.082	-0.159	-0.906	0.361	7	-0.362409558	0.5742056	-1.67E+00	1.46E-01
FBgn0031046	CG12238	LD10526	-0.013	0.951	0.514	0.271	0.263	-0.232	-0.013	7	0.24874088	0.3942807	1.67E+00	1.46E-01
FBgn0030997	CG7990	GH28883	-1.449	-0.463	-1.046	0.342	-0.547	-0.179	0.367	7	-0.425103948	0.673969	-1.67E+00	1.46E-01
FBgn0030753	CG4420	GM04037	-0.218	0.099	0.000	-0.299	-1.661	-0.683	0.021	6	-0.456802384	0.6514003	-1.72E+00	1.46E-01
FBgn0035007	CG3492	GH18016	-0.674	-0.881	-1.119	0.531	-0.078	0.245	-0.793	7	-0.395374745	0.6277985	-1.67E+00	1.47E-01
FBgn0001624	dlg1	GH01107	0.243	-0.025	-0.129	0.463	0.824	0.105	-0.009	7	0.210504287	0.3344153	1.67E+00	1.47E-01
FBgn0020545	kraken	GH09173	-0.004	0.729	0.335	-0.200	0.097	1.146	0.001	7	0.300664822	0.4785563	1.66E+00	1.48E-01
FBgn0041707	7B2	GH01053	-0.585	0.146	-1.200	-0.183	-1.293	0.177	0.137	7	-0.400288304	0.6373464	-1.66E+00	1.48E-01
FBgn0031697	CG14024	GH11985	0.143	0.123	-0.636	-0.337	0.101	-0.685	-0.269	7	-0.222847719	0.3552843	-1.66E+00	1.48E-01
FBgn0047205	BcDNA:LD18889	LD18889	0.546	0.971	0.513	-0.045	-0.079	0.800	-0.436	7	0.324468816	0.5175879	1.66E+00	1.48E-01
FBgn0035993	CG3891	LD21748	-0.031	-0.053	0.129	0.185	0.331	0.366	-0.103	7	0.117679535	0.1879276	1.66E+00	1.49E-01
FBgn0001402	trol	SD04592	0.728	-0.605	-0.074	0.850	1.463	0.083	0.542	7	0.426893125	0.6820897	1.66E+00	1.49E-01
FBgn0037648	CG11975	LD32381	-0.821	-1.267	-0.356	-0.850	-0.227	-0.778	1.034	7	-0.466244633	0.7451035	-1.66E+00	1.49E-01
FBgn0032169	CG4709	LD35279	0.359	-0.728	1.369	0.155	1.742	1.280	-0.185	7	0.570288004	0.9116219	1.66E+00	1.49E-01
FBgn0052226	CG32226	LD16905	-0.464	0.115	0.185	-0.699	-0.777	-0.173	0.069	7	-0.249188112	0.3987841	-1.65E+00	1.49E-01
FBgn0037215	CG12582	GH09594	-0.340	-0.411	-0.962	-0.119	0.026	0.469	-0.804	7	-0.305710906	0.4894246	-1.65E+00	1.49E-01
FBgn0004573	5-HT7	LD04507	-0.538	0.314	-0.484	0.412	-0.769	-0.666	-0.322	7	-0.293352059	0.4704693	-1.65E+00	1.50E-01
FBgn0002901	mus304	LD44887	0.479	-0.641	-1.696	-1.018	0.314	-0.060	-0.756	7	-0.482574015	0.7744954	-1.65E+00	1.50E-01
FBgn0034908	CG5543	LD31556	-0.202	-0.296	-0.998	-1.627	0.799	-0.759	-0.230	7	-0.473401379	0.7605733	-1.65E+00	1.51E-01
FBgn0051641	stai	LD04103	0.318	0.487	-1.602	-0.709	-0.958	-0.603	-0.131	7	-0.456843477	0.7352969	-1.64E+00	1.51E-01
		GH26692	-0.817	0.035	-0.340	-1.148	-0.273	-2.438	0.666	7	-0.61623608	0.9918982	-1.64E+00	1.51E-01
FBgn0037378	CG2046	GH13924	0.371	0.354	-0.740	-2.117	-1.110	0.087	-0.788	7	-0.563220154	0.9065649	-1.64E+00	1.51E-01
FBgn0039631	CG11305	LD33358	-1.100	-0.347	0.031	-0.155	0.684	-0.864	-1.206	7	-0.422374299	0.6802063	-1.64E+00	1.52E-01
FBgn0035917	CG6416	GM09210	-1.294	1.323	-1.179	-1.540	-0.524	-0.890	-0.133	7	-0.605489466	0.9751971	-1.64E+00	1.52E-01
FBgn0036302	CG10632	LD31582	1.226	0.443	1.333	-0.409	1.432	-0.346	-0.122	7	0.508138927	0.8187131	1.64E+00	1.52E-01
FBgn0020249	stck	LD39308	-0.073	0.022	0.403	0.504	0.850	1.144	-0.450	7	0.34288767	0.5525211	1.64E+00	1.52E-01
FBgn0022246	Rpp30	GH06023	-0.517	0.337	-1.391	0.696	-1.287	-0.429	-0.785	7	-0.482475837	0.7778674	-1.64E+00	1.52E-01
FBgn0036354	CG10191	LD05671	-0.822	0.638	-0.207	0.003	-1.198	-0.528	-0.457	7	-0.367064321	0.5920444	-1.64E+00	1.52E-01
FBgn0016698	Ptpa	GH04025	-0.059	-1.976	-0.199	-0.263	-0.280	0.079	-0.320	7	-0.431237203	0.6956599	-1.64E+00	1.52E-01
FBgn0016756	Ubp64E	LD12764	0.134	0.163	0.627	2.203	-0.515	0.185	0.953	7	0.535583601	0.8648726	1.64E+00	1.52E-01
FBgn0004907	14-3-3zeta	LD18434	0.037	0.915	-0.676	-1.695	-0.655	-1.917	-0.255	7	-0.606778975	0.9798827	-1.64E+00	1.52E-01
FBgn0052384	CG32384	GH12052	-0.187	-0.075	0.480	0.027	0.069	1.257	0.645	7	0.316615729	0.5115955	1.64E+00	1.53E-01
FBgn0051025	CG31025	GH12664	0.710	-0.179	0.206	-0.138	0.398	0.797	-0.061	7	0.24736189	0.4011522	1.63E+00	1.54E-01
FBgn0036930	fat2	GM08777	0.360	1.263	1.064	1.659	-0.210	-0.681	0.178	7	0.519042356	0.8429775	1.63E+00	1.54E-01
FBgn0034802	CG3800	GM14667	0.393	0.625	0.000	-0.445	0.413	0.125	0.455	6	0.260997677	0.381545	1.68E+00	1.55E-01
FBgn0015218	eIF-4E	SD05406	0.193	0.310	1.142	-0.440	0.025	0.268	0.613	7	0.301509285	0.4902227	1.63E+00	1.55E-01
FBgn0028484	Ack	GH10884	-0.141	-0.008	0.711	-0.075	0.274	0.236	0.246	7	0.177777401	0.28909	1.63E+00	1.55E-01
FBgn0030744	CG9992	GM01939	-0.200	0.527	-0.041	-0.386	-1.182	-0.510	-0.434	7	-0.317940982	0.5174302	-1.63E+00	1.55E-01
FBgn0033426	CG1814	GH14884	-0.459	-0.672	-1.168	1.033	-0.283	-2.180	-0.436	7	-0.59510439	0.969236	-1.62E+00	1.55E-01
FBgn0036886	CG9300	LD21924	0.983	-0.165	0.016	2.395	1.087	0.745	-0.691	7	0.624284806	1.0178959	1.62E+00	1.56E-01
FBgn0038768	CG4936	LD08906	0.292	0.227	-0.407	-0.149	-1.132	-0.711	-0.282	7	-0.308915205	0.5037896	-1.62E+00	1.56E-01
FBgn0033990	CG10265	GM02985	0.632	-0.293	-0.154	-1.426	-1.743	0.389	-1.656	7	-0.607131597	0.9910697	-1.62E+00	1.56E-01
FBgn0030329	CG1837	LD24756	-0.169	-0.003	1.354	1.067	0.632	-0.445	0.386	7	0.40326727	0.6596412	1.62E+00	1.57E-01
FBgn0051663	CG31663	GH27779	-0.659	-0.478	-0.229	0.414	-0.084	0.005	-0.603	7	-0.233557771	0.3821658	-1.62E+00	1.57E-01
FBgn0046301	BEST:GH10766	GH10766	1.255	0.375	1.020	-0.521	0.818	0.919	-0.629	7	0.462695685	0.7572617	1.62E+00	1.57E-01
FBgn0033669	CG8979	GH01278	0.233	-0.031	-0.422	0.500	1.661	0.630	0.229	7	0.399877976	0.654547	1.62E+00	1.57E-01
		GH24078	0.208	-0.086	-0.017	0.722	0.107	0.478	-0.093	7	0.188440058	0.3085982	1.62E+00	1.57E-01
FBgn0030851	CG8326	LD36157	0.253	-0.289	0.311	-0.265	-1.242	-0.431	-0.583	7	-0.320889671	0.5265003	-1.61E+00	1.58E-01
		LD48030	2.780	-0.511	0.846	-0.446	0.625	1.316	0.231	7	0.691528608	1.1353948	1.61E+00	1.58E-01
FBgn0033159	Dscam	HL02328	0.175	0.720	0.738	0.256	-0.563	0.097	0.483	7	0.272304177	0.4472074	1.61E+00	1.58E-01
FBgn0022153	l(2)k05819	GH12050	0.237	0.161	-0.407	-0.362	0.056	-0.778	-0.576	7	-0.238460786	0.3917017	-1.61E+00	1.58E-01
FBgn0032222	CG5037	LD33876	-0.120	0.618	-0.680	-2.612	-1.045	-0.571	0.025	7	-0.626468262	1.0291372	-1.61E+00	1.58E-01
FBgn0052626	CG32626	GH10492	-0.516	-0.080	-0.057	-0.923	0.725	-0.808	-0.926	7	-0.369221938	0.6067792	-1.61E+00	1.59E-01
FBgn0030026	sni	LD36273	-0.018	0.805	0.472	0.629	0.564	0.209	-0.608	7	0.293363564	0.4825013	1.61E+00	1.59E-01
FBgn0003138	Ptp61F	LP01280	0.010	-0.171	0.462	0.129	-0.037	0.186	0.642	7	0.174441086	0.2870172	1.61E+00	1.59E-01
FBgn0039563	CG4951	GH18902	-0.858	0.279	-0.262	-1.414	-0.047	-0.422	0.172	7	-0.364681627	0.6001489	-1.61E+00	1.59E-01
FBgn0035498	CG14991	LD36089	-0.194	-0.029	-0.223	1.505	1.679	0.024	0.686	7	0.492539672	0.8108968	1.61E+00	1.59E-01
		GH06385	0.438	0.782	1.874	-0.169	1.406	0.501	-0.893	7	0.562779135	0.9267655	1.61E+00	1.59E-01
FBgn0001105	Gbeta13F	LD25526	0.000	0.464	0.379	0.321	0.065	-0.216	0.031	6	0.173851599	0.2577287	1.65E+00	1.59E-01
FBgn0031356	CG17660	GH17801	0.200	-0.363	0.430	0.075	0.426	0.725	0.007	7	0.214280851	0.3531035	1.61E+00	1.59E-01
FBgn0020496	CtBP	GH20987	-0.527	0.019	-2.296	-1.458	-1.330	-0.470	1.221	7	-0.69169691	1.1408227	-1.60E+00	1.60E-01
FBgn0011236	ken	GH12495	-0.239	-0.116	-0.050	0.000	-0.728	-0.727	0.266	6	-0.265684947	0.3948506	-1.65E+00	1.60E-01
FBgn0004784	inaC	GH24781	-0.889	0.018	-0.748	-1.752	0.257	0.313	-0.337	7	-0.448229202	0.7404408	-1.60E+00	1.60E-01
		LD34250	-1.204	-1.837	0.309	-0.908	-0.578	0.626	-0.094	7	-0.526570465	0.8699061	-1.60E+00	1.60E-01
		GH05108	0.629	-1.428	-1.601	-0.288	0.038	-0.221	-0.483	7	-0.478942386	0.7914201	-1.60E+00	1.60E-01
FBgn0036043	CG8177	SD03289	-0.268	-0.816	-0.846	-1.029	0.181	0.413	-0.019	7	-0.340503911	0.5631371	-1.60E+00	1.61E-01
FBgn0010280	Taf4	SD04735	0.334	-0.245	1.469	-0.480	0.402	0.540	0.671	7	0.384547694	0.6361627	1.60E+00	1.61E-01
FBgn0023000	mth	SD05804	0.594	-0.766	-0.806	-1.769	0.323	-0.213	-0.714	7	-0.478866253	0.7930562	-1.60E+00	1.61E-01
FBgn0025633	EG:118B3.2	GH05563	0.297	-0.217	0.010	0.524	0.587	0.036	0.020	7	0.179495049	0.2974521	1.60E+00	1.61E-01
FBgn0000316	cin	GH09380	0.601	0.848	1.231	1.865	-0.146	1.063	-1.208	7	0.607708675	1.0081152	1.59E+00	1.62E-01
		LD27487	-0.800	-0.460	0.082	-0.877	0.019	0.203	-0.033	7	-0.266557202	0.4422429	-1.59E+00	1.62E-01
FBgn0037275	CG14655	GH23506	-0.565	0.030	0.907	1.215	0.191	0.709	0.082	7	0.36690946	0.608801	1.59E+00	1.62E-01
FBgn0053095	CG33095	LD15705	0.891	0.437	-0.184	0.870	-0.545	0.231	0.544	7	0.320523067	0.5326512	1.59E+00	1.62E-01
FBgn0030959	CG6961	LD35981	0.512	1.048	1.453	-0.731	1.130	-0.428	0.447	7	0.490151706	0.8147344	1.59E+00	1.63E-01
FBgn0033960	CG10151	GH05433	-0.208	-0.512	0.232	-1.128	-0.469	-0.139	0.226	7	-0.285321148	0.4746219	-1.59E+00	1.63E-01
FBgn0037950	HisCl1	GH14445	-0.014	-0.335	0.559	0.554	0.614	-0.094	0.297	7	0.225958323	0.3761709	1.59E+00	1.63E-01
FBgn0037109	Trap220	LD44162	-0.697	-0.321	0.000	-0.595	-0.030	0.177	0.037	6	-0.238237871	0.3570709	-1.63E+00	1.63E-01
FBgn0032679	bsf	SD10676	-0.688	-0.740	-0.697	0.787	-0.437	-0.674	0.052	7	-0.342226271	0.5704398	-1.59E+00	1.64E-01
FBgn0027535	botv	LD21192	-0.682	-0.591	-0.434	1.135	-0.285	-1.940	-1.101	7	-0.557027688	0.9289363	-1.59E+00	1.64E-01
FBgn0039081	Irk2	GH11459	-0.535	0.234	-0.292	0.799	0.269	1.232	1.967	7	0.524623197	0.8749172	1.59E+00	1.64E-01
FBgn0051793	CG31793	LD35689	-0.803	-0.417	-0.605	0.226	0.426	-0.617	-0.149	7	-0.276946095	0.462485	-1.58E+00	1.64E-01
FBgn0052549	CG32549	GH10029	0.093	-0.225	0.912	0.694	0.633	-0.079	-0.107	7	0.274561067	0.4589572	1.58E+00	1.65E-01
FBgn0035878	CG7182	LD21269	0.722	0.532	-0.227	0.772	-0.120	0.349	-0.197	7	0.261577172	0.4374704	1.58E+00	1.65E-01
FBgn0033739	Dyb	SD07514	-0.187	-0.667	-0.313	-1.250	-0.244	0.226	0.254	7	-0.311711135	0.5220418	-1.58E+00	1.65E-01
FBgn0033379	Mys45A	LD33051	-0.467	-0.981	0.561	-0.311	-0.495	0.074	-0.417	7	-0.290919242	0.4872246	-1.58E+00	1.65E-01
FBgn0025806	Rap2l	SD07888	0.106	-0.554	1.825	0.676	-0.582	1.587	0.975	7	0.576085719	0.9650795	1.58E+00	1.65E-01
FBgn0035372	CG12093	LD23595	0.292	-0.584	-1.663	-0.757	-0.459	0.546	-0.390	7	-0.430697426	0.7220682	-1.58E+00	1.66E-01
FBgn0010333	Rac1	LD34217	-0.362	0.663	0.659	-0.122	0.235	0.113	0.431	7	0.231061645	0.3874585	1.58E+00	1.66E-01
FBgn0029881	CG3973	SD10270	-0.266	0.339	0.529	0.661	0.378	-0.481	1.072	7	0.318606472	0.5344121	1.58E+00	1.66E-01
FBgn0030558	CG1461	HL07974	0.381	-0.758	-1.991	-0.789	-0.743	0.079	0.323	7	-0.499726022	0.8387901	-1.58E+00	1.66E-01
FBgn0031633	CG2976	LD26412	0.192	-0.188	0.068	-0.620	0.044	-0.399	-0.311	7	-0.173344304	0.2912537	-1.57E+00	1.66E-01
		SD09455	1.569	-0.890	1.293	0.846	0.825	0.225	-0.241	7	0.518262345	0.8709609	1.57E+00	1.66E-01
FBgn0052535	CG32535	GH01486	-0.953	-1.494	-0.162	-0.317	0.214	0.327	-0.294	7	-0.382604267	0.6430023	-1.57E+00	1.66E-01
FBgn0026722	drosha	LD29995	0.139	-0.932	-0.238	-0.327	0.170	0.094	-0.716	7	-0.258587382	0.4346607	-1.57E+00	1.67E-01
FBgn0027527	BcDNA:LD21503	LD21503	0.298	-0.487	0.513	-0.153	1.008	0.160	0.922	7	0.323263504	0.5436971	1.57E+00	1.67E-01
FBgn0052106	CG32106	GH24302	-0.472	-0.156	0.534	-0.204	1.303	0.970	0.880	7	0.407765931	0.6859418	1.57E+00	1.67E-01
FBgn0036910	Cyp305a1	GH27419	0.000	0.547	-0.799	0.899	0.822	0.610	0.380	6	0.409837912	0.6211332	1.62E+00	1.67E-01
FBgn0010288	Uch	GH02396	-0.459	0.534	-0.994	-0.087	-0.338	0.002	-0.798	7	-0.305606927	0.5143605	-1.57E+00	1.67E-01
FBgn0034002	CG8079	LD27413	0.472	-0.048	-0.569	1.307	0.202	0.224	1.144	7	0.390192033	0.6570913	1.57E+00	1.67E-01
FBgn0000099	ap	SD05618	-0.538	-0.137	-0.657	-0.377	-0.680	0.164	0.439	7	-0.255126898	0.4297618	-1.57E+00	1.67E-01
FBgn0035938	CG5735	LP05645	-0.277	-0.557	-0.650	0.431	0.010	-0.387	-0.106	7	-0.219363113	0.3696427	-1.57E+00	1.67E-01
FBgn0039508	CG3368	SD09067	0.802	-1.260	-0.393	-1.704	-0.593	-0.280	0.000	6	-0.571311167	0.8670855	-1.61E+00	1.67E-01
FBgn0037024	CG4365	LD26447	0.219	0.155	-0.575	-1.176	0.058	-0.052	-1.123	7	-0.356291121	0.6006086	-1.57E+00	1.68E-01
FBgn0035721	CG9948	LD06929	-1.062	0.549	-0.431	-0.240	-1.071	-0.007	-0.143	7	-0.343355561	0.5793426	-1.57E+00	1.68E-01
FBgn0020407	Mat89Bb	LD33046	-0.169	-0.515	-0.506	-0.709	-1.368	0.282	0.436	7	-0.364068624	0.6143563	-1.57E+00	1.68E-01
FBgn0032207	CG5640	LD05703	-0.060	0.450	-1.227	-0.251	-0.777	-0.014	-0.389	7	-0.32404866	0.546971	-1.57E+00	1.68E-01
FBgn0013334	Sap47	LD36546	0.007	0.562	-0.162	0.002	0.751	0.841	-0.173	7	0.261046962	0.4409683	1.57E+00	1.68E-01
FBgn0013987	MAPk-Ak2	SD05481	-0.482	0.709	1.088	-0.148	0.271	0.289	0.422	7	0.307132609	0.5189713	1.57E+00	1.68E-01
		LD32130	0.273	0.017	1.457	0.360	0.143	0.566	-0.416	7	0.342983639	0.5796829	1.57E+00	1.69E-01
FBgn0052264	CG32264	GH21062	-0.477	0.065	-0.670	0.159	0.080	-0.046	-0.541	7	-0.204241407	0.345365	-1.56E+00	1.69E-01
FBgn0026141	Cdlc2	LP02196	0.619	0.618	0.764	0.318	-0.706	0.373	0.075	7	0.294134484	0.4976745	1.56E+00	1.69E-01
FBgn0004107	cdc2c	LD22351	0.433	0.556	0.722	-0.767	-0.017	0.475	0.960	7	0.337430877	0.5709337	1.56E+00	1.69E-01
FBgn0050344	CG30344	GH23453	-0.253	0.470	-0.111	0.657	0.954	-0.367	1.258	7	0.3724235	0.6304916	1.56E+00	1.69E-01
FBgn0026577	BEST:LD14959	LD19244	-0.336	-0.280	0.275	0.161	-0.847	-0.480	-0.081	7	-0.226929733	0.3844694	-1.56E+00	1.69E-01
FBgn0051006	CG31006	GH07253	-0.746	0.187	0.626	-1.015	-0.145	-0.884	-0.519	7	-0.356847582	0.6049847	-1.56E+00	1.70E-01
		GH05710	0.470	-0.064	-0.866	-1.356	0.148	-0.028	-1.774	7	-0.49575939	0.8427617	-1.56E+00	1.71E-01
FBgn0038598	CG7131	GH14048	-1.340	-1.537	-0.505	-0.150	-0.179	0.022	0.579	7	-0.444301105	0.7553375	-1.56E+00	1.71E-01
FBgn0004595	pros	HL08040	0.351	0.464	0.611	-0.058	-0.040	0.113	-0.197	7	0.177628763	0.3021551	1.56E+00	1.71E-01
FBgn0004910	Eip63F-1	GH03109	-0.011	0.878	0.194	-0.528	0.960	0.010	0.817	7	0.33148022	0.5639212	1.56E+00	1.71E-01
FBgn0051687	CG31687	LD09850	0.269	-0.820	-1.381	0.208	-0.912	-0.718	0.437	7	-0.416829501	0.7092142	-1.55E+00	1.71E-01
FBgn0051992	CG31992	LD47780	0.007	-0.178	-0.529	0.968	1.013	0.495	0.661	7	0.348301681	0.5926927	1.55E+00	1.71E-01
FBgn0040075	rept	GM08688	-0.709	-0.777	0.205	0.233	-0.627	0.060	-0.200	7	-0.259418204	0.4414452	-1.55E+00	1.71E-01
FBgn0010315	CycD	LD22957	1.492	0.468	-1.181	0.969	0.179	0.587	1.008	7	0.5031297	0.8564559	1.55E+00	1.71E-01
FBgn0002441	l(3)mbt	LD05287	-0.055	0.379	-0.808	-1.342	0.116	-0.363	-0.316	7	-0.341325653	0.5815337	-1.55E+00	1.71E-01
FBgn0034110	CG3615	SD01812	0.141	0.747	0.454	0.459	-0.191	-0.064	-0.098	7	0.206744718	0.3524211	1.55E+00	1.72E-01
FBgn0036522	CG7372	LD04789	0.065	1.350	0.846	1.229	0.411	-0.636	-0.208	7	0.436737205	0.7454193	1.55E+00	1.72E-01
FBgn0039476	CG6271	LP08709	0.266	-0.865	-0.964	-2.060	0.816	-1.839	0.159	7	-0.641021032	1.0946348	-1.55E+00	1.72E-01
FBgn0032724	CG10428	LD29806	1.080	-1.279	1.223	0.838	0.863	1.547	-0.226	7	0.578064649	0.9874856	1.55E+00	1.72E-01
FBgn0027561	BcDNA:GH08789	GH08789	0.351	-0.234	-0.908	-1.635	-0.077	0.060	-0.305	7	-0.392499341	0.6708517	-1.55E+00	1.73E-01
FBgn0039427	CG5447	LP11520	-0.048	-0.047	-1.202	0.365	-0.750	-0.219	-0.211	7	-0.30173399	0.5164874	-1.55E+00	1.73E-01
FBgn0015926	dah	GM02713	-0.435	0.710	-0.408	-0.513	-1.220	-0.745	0.095	7	-0.359395023	0.6153697	-1.55E+00	1.73E-01
FBgn0036821	CG3961	SD02971	-0.060	0.407	2.076	0.281	0.199	0.219	-0.079	7	0.43477093	0.7449563	1.54E+00	1.74E-01
FBgn0000095	Antp	GM05003	-0.015	0.279	-0.120	-1.576	-0.150	-1.114	-0.069	7	-0.39510195	0.6774182	-1.54E+00	1.74E-01
FBgn0035575	CG7509	GH01279	-0.240	0.841	0.441	1.760	-0.591	0.455	0.418	7	0.440413748	0.7560229	1.54E+00	1.74E-01
FBgn0051340	CG31340	GH05922	0.700	0.100	-0.581	-0.322	-0.743	-0.573	-0.771	7	-0.312925357	0.5371805	-1.54E+00	1.74E-01
FBgn0037552	CG7800	GH11496	1.382	-0.420	-0.003	0.575	-0.282	0.405	1.173	7	0.404297007	0.6942475	1.54E+00	1.74E-01
		LD08911	-0.590	-0.313	0.370	-0.014	-1.544	0.105	-0.578	7	-0.366245476	0.6289911	-1.54E+00	1.74E-01
FBgn0001257	ImpL2	SD07266	-0.930	-0.381	1.312	0.731	1.534	0.637	0.685	7	0.512723611	0.8807846	1.54E+00	1.74E-01
		GH22170	1.383	0.315	0.992	-0.250	0.638	-0.179	-0.243	7	0.379430014	0.6518532	1.54E+00	1.74E-01
FBgn0036314	CG10754	LD47455	0.764	0.123	-0.070	-0.361	-1.486	-1.524	-0.932	7	-0.498020314	0.8561701	-1.54E+00	1.75E-01
FBgn0053196	dp	SD02173	-0.060	-0.408	-0.751	-2.175	0.255	0.014	-0.195	7	-0.474419026	0.8157901	-1.54E+00	1.75E-01
FBgn0002962	nos	LD32741	-0.399	0.362	0.415	0.544	-0.158	0.618	0.151	7	0.219134431	0.376871	1.54E+00	1.75E-01
FBgn0052629	CG32629	GM02004	0.114	0.345	0.232	0.914	-0.121	0.380	-0.284	7	0.225656007	0.3881669	1.54E+00	1.75E-01
FBgn0034970	CG4005	LD21311	-0.220	0.215	-0.760	-1.626	-0.748	0.157	0.190	7	-0.398746287	0.6859169	-1.54E+00	1.75E-01
FBgn0029664	CG10802	LD13611	-0.203	1.482	0.241	0.982	-0.308	0.184	0.232	7	0.372929602	0.6415277	1.54E+00	1.75E-01
FBgn0001075	ft	LD19710	-0.535	0.109	0.238	-0.559	-1.542	0.374	-0.893	7	-0.401091262	0.6899972	-1.54E+00	1.75E-01
FBgn0003279	RpL1	LD21756	0.110	-1.287	-0.240	-0.998	-0.654	-0.555	0.786	7	-0.405627268	0.698188	-1.54E+00	1.75E-01
FBgn0028528	BG:DS01219.1	LD27791	0.148	-0.170	-0.717	0.577	-1.516	-0.769	-0.328	7	-0.39646751	0.68251	-1.54E+00	1.75E-01
FBgn0053120	CG33120	GH11223	0.000	-1.012	-1.664	0.315	0.444	-1.495	-0.146	6	-0.592953331	0.9205213	-1.58E+00	1.75E-01
FBgn0027544	BcDNA:GH11688	GH11688	-0.377	-0.399	1.002	0.353	0.569	0.374	0.571	7	0.298940137	0.5154965	1.53E+00	1.76E-01
FBgn0001965	Sos	SD01193	0.014	0.372	-0.439	-0.017	-0.910	-0.467	-0.235	7	-0.240098356	0.4141955	-1.53E+00	1.76E-01
FBgn0004028	wupA	HL08042	-0.720	0.098	-0.023	-0.726	-0.922	-0.503	0.581	7	-0.316471712	0.546975	-1.53E+00	1.77E-01
FBgn0046114	Gclm	GH03051	-0.525	0.799	-0.911	-0.181	-0.058	-0.710	-0.830	7	-0.345281413	0.5970974	-1.53E+00	1.77E-01
FBgn0036742	CG7497	GH27361	0.305	-0.078	0.194	0.257	0.884	-0.477	0.970	7	0.293587996	0.5082044	1.53E+00	1.77E-01
FBgn0032479	CG16974	HL01216	-0.021	0.063	-0.124	-0.300	-0.484	0.242	-0.707	7	-0.19012245	0.3291119	-1.53E+00	1.77E-01
FBgn0011672	Mvl	LD24465	0.644	-0.626	1.302	0.455	1.017	-0.597	0.917	7	0.444687391	0.7698036	1.53E+00	1.77E-01
FBgn0039117	tst	LD23303	-0.161	-0.483	-0.095	-1.050	-0.609	0.487	-0.061	7	-0.281679875	0.4876386	-1.53E+00	1.77E-01
FBgn0035489	CG1135	GH01794	0.457	-0.331	0.854	-0.184	0.819	0.344	-0.044	7	0.273645409	0.4741646	1.53E+00	1.78E-01
FBgn0000662	fl(2)d	LD21616	0.147	-0.244	0.367	0.403	0.216	0.266	-0.148	7	0.143783881	0.2493361	1.53E+00	1.78E-01
FBgn0028494	BcDNA:GH05095	GH05095	-0.236	0.053	-0.718	-2.958	-0.333	-0.313	0.180	7	-0.617973641	1.0719009	-1.53E+00	1.78E-01
FBgn0042135	CG18812	GH03014	0.092	-0.212	-0.091	-0.030	0.344	1.008	0.720	7	0.261747976	0.4540171	1.53E+00	1.78E-01
FBgn0023542	Nmd3	GM14705	-0.536	0.037	-1.686	0.007	-0.100	-0.192	-0.024	7	-0.356080285	0.6177901	-1.52E+00	1.78E-01
FBgn0037230	CG9780	GH23891	-0.266	-0.867	-0.206	0.498	0.079	-1.438	-0.342	7	-0.362950963	0.6298963	-1.52E+00	1.78E-01
FBgn0034396	CG15097	GH18278	0.124	-0.889	-1.652	0.809	0.025	-1.175	-0.670	7	-0.489742169	0.8506246	-1.52E+00	1.79E-01
FBgn0002968	Nrg	GH03573	-0.850	-0.438	0.077	-0.485	-0.389	-0.395	0.596	7	-0.269112396	0.4674528	-1.52E+00	1.79E-01
FBgn0038675	CG6013	GH10002	-0.487	-0.162	-0.165	-0.527	-0.801	-0.739	0.752	7	-0.304029583	0.5282415	-1.52E+00	1.79E-01
FBgn0032904	CG9342	SD01502	-0.303	0.255	1.768	1.038	0.812	-0.104	-0.304	7	0.451479296	0.784569	1.52E+00	1.79E-01
FBgn0034335	Gst3	GH14654	0.604	0.962	0.900	0.548	-0.893	0.299	0.116	7	0.362335732	0.6300746	1.52E+00	1.79E-01
FBgn0037262	Trap18	LD35644	-0.221	0.239	-0.157	0.410	0.089	0.710	0.225	7	0.184832917	0.3219488	1.52E+00	1.80E-01
FBgn0032881	CG9319	GH11368	0.315	-1.199	-0.459	-0.154	-1.635	0.647	-0.773	7	-0.465363544	0.8106229	-1.52E+00	1.80E-01
FBgn0037010	CG4825	LD10327	-0.089	0.538	-0.679	-0.125	-1.114	-0.229	-0.371	7	-0.295687002	0.5152242	-1.52E+00	1.80E-01
FBgn0040280	SP555	GH26238	-0.108	-0.913	-1.444	-0.974	-0.133	0.436	0.290	7	-0.40646712	0.7086823	-1.52E+00	1.80E-01
FBgn0003656	sws	LD36116	0.222	-0.274	-1.222	0.368	-0.183	-0.350	-0.753	7	-0.312978144	0.5462898	-1.52E+00	1.80E-01
		GH01976	-0.678	-0.304	-0.352	-0.055	-0.370	-0.510	0.601	7	-0.238282329	0.4159628	-1.52E+00	1.80E-01
FBgn0037763	CG16904	GH01164	0.318	-0.234	-0.835	-0.234	0.161	-0.150	-0.705	7	-0.23960153	0.4183266	-1.52E+00	1.80E-01
FBgn0033249	CG11191	GH10486	0.347	0.180	0.511	0.414	0.120	-0.192	-0.226	7	0.164878969	0.2878868	1.52E+00	1.80E-01
FBgn0003432	sls	GM05521	0.403	0.206	0.179	-0.272	-0.963	-1.201	-1.074	7	-0.388863322	0.6799853	-1.51E+00	1.81E-01
FBgn0036627	CG4680	GH08429	0.079	-0.918	-0.941	0.089	-1.550	0.436	-0.093	7	-0.414034058	0.7240603	-1.51E+00	1.81E-01
FBgn0039623	CG1951	LD39455	0.822	-0.570	0.699	1.539	-0.330	0.100	0.659	7	0.417035492	0.7294339	1.51E+00	1.81E-01
FBgn0035497	CG14995	GH13848	-0.495	-0.445	-0.260	0.114	-0.660	0.155	0.189	7	-0.200361413	0.3506977	-1.51E+00	1.81E-01
FBgn0037810	sle	SD10401	-1.083	0.131	0.232	-0.459	-0.632	0.382	-0.898	7	-0.332587806	0.5822608	-1.51E+00	1.81E-01
FBgn0034797	nahoda	GH04942	-0.418	-0.742	0.009	0.000	0.263	-0.563	-0.021	6	-0.245424547	0.3874908	-1.55E+00	1.81E-01
FBgn0026737	CG6171	LD18389	-0.116	1.015	0.000	0.581	-0.137	0.295	0.067	6	0.28426443	0.4488818	1.55E+00	1.82E-01
FBgn0035149	CG17183	SD10560	-0.660	0.331	-0.085	-0.524	-0.732	0.197	-0.193	7	-0.237898261	0.4168976	-1.51E+00	1.82E-01
FBgn0034501	CG13868	SD03066	-0.796	1.063	0.043	0.732	0.310	0.529	0.488	7	0.338640442	0.5936896	1.51E+00	1.82E-01
		SD06617	-0.209	-0.412	0.752	0.006	0.552	0.763	0.438	7	0.270023051	0.4740981	1.51E+00	1.83E-01
		SD05379	-1.762	0.460	0.065	-0.582	-1.043	-0.519	0.256	7	-0.446381279	0.7838597	-1.51E+00	1.83E-01
FBgn0030731	CG3415	GH14720	0.028	1.218	0.840	-0.448	0.134	-0.047	0.564	7	0.327081548	0.5743796	1.51E+00	1.83E-01
FBgn0035073	CG16896	SD08625	0.724	-1.414	-1.045	0.584	-1.315	-2.031	0.152	7	-0.620607764	1.0907059	-1.51E+00	1.83E-01
FBgn0036513	Tfb2	LD30622	-0.328	-0.583	-1.397	-0.534	0.300	-1.788	0.778	7	-0.50757764	0.8921827	-1.51E+00	1.83E-01
FBgn0037261	CG9775	GH14260	-0.275	0.367	1.768	0.256	0.746	-0.257	0.184	7	0.398606301	0.7008842	1.50E+00	1.83E-01
FBgn0004462	Pk17E	LD21956	-0.070	0.107	0.762	0.525	0.489	-0.090	-0.226	7	0.213695912	0.3764089	1.50E+00	1.84E-01
FBgn0004493	DNApol-alpha180	GM13460	-1.024	-1.198	-0.189	-0.150	0.019	0.266	0.040	7	-0.319476216	0.5628283	-1.50E+00	1.84E-01
		SD01727	-0.421	-0.680	-0.865	0.196	-0.234	-0.941	0.642	7	-0.328941423	0.5803271	-1.50E+00	1.84E-01
FBgn0052776	CG32776	HL02867	0.209	0.599	0.281	0.246	-0.074	0.243	-0.333	7	0.167232187	0.2950456	1.50E+00	1.84E-01
FBgn0033735	CG8525	LD25963	-0.382	1.094	-0.006	-1.187	-1.539	-0.379	-1.142	7	-0.505748297	0.8923271	-1.50E+00	1.84E-01
FBgn0041171	ago	LD30271	0.715	-0.159	-0.072	0.608	0.889	-0.409	0.392	7	0.280549651	0.4951703	1.50E+00	1.85E-01
		GM06790	0.196	-0.219	-0.289	-0.005	-0.844	-0.190	0.027	7	-0.189024157	0.3337906	-1.50E+00	1.85E-01
FBgn0035236	CG12004	SD03655	-0.568	-0.103	-1.291	0.667	0.193	-1.252	-0.511	7	-0.409230381	0.7229538	-1.50E+00	1.85E-01
FBgn0034835	CG3092	GH07743	-0.798	-0.969	-0.253	-0.093	-0.319	0.287	0.246	7	-0.27113606	0.4790982	-1.50E+00	1.85E-01
		SD10843	-0.810	0.025	0.329	0.345	-0.657	-1.437	-0.388	7	-0.370368325	0.6544949	-1.50E+00	1.85E-01
FBgn0027504	BcDNA:LD23371	LD23371	-0.647	-0.230	-1.576	-0.818	0.422	0.509	-0.536	7	-0.410905152	0.7264722	-1.50E+00	1.85E-01
FBgn0000527	e	GH24002	0.404	-1.119	-0.389	0.641	-0.944	-0.544	-0.671	7	-0.374482161	0.6623069	-1.50E+00	1.85E-01
FBgn0036623	CG4729	GH25976	-0.762	0.189	-0.020	-0.220	-0.469	-0.560	0.282	7	-0.222632606	0.3940078	-1.49E+00	1.86E-01
FBgn0033636	tou	LP06732	0.154	0.047	-0.107	-0.499	-0.636	-0.438	0.165	7	-0.187732879	0.3323254	-1.49E+00	1.86E-01
FBgn0051441	CG31441	LD25880	1.073	0.062	0.222	1.273	-0.092	-0.778	1.762	7	0.50317197	0.8917	1.49E+00	1.86E-01
FBgn0040373	EG:BACR37P7.1	LD16783	-0.268	0.097	0.478	-0.176	-0.425	-0.606	-0.811	7	-0.244570781	0.433609	-1.49E+00	1.86E-01
FBgn0036239	CG5684	GM14316	-0.607	-0.979	-0.933	-0.185	-1.558	0.538	0.565	7	-0.451337954	0.8002402	-1.49E+00	1.86E-01
FBgn0039737	CG7920	GM14349	0.432	-0.515	-0.341	-1.015	-0.344	0.136	-0.184	7	-0.261500259	0.4637025	-1.49E+00	1.86E-01
FBgn0030051	CG2056	GH03360	-0.149	-0.897	0.261	-1.976	0.216	-0.373	-0.161	7	-0.439854987	0.7804561	-1.49E+00	1.87E-01
FBgn0026611	AGO1	LD26301	-1.269	-0.883	-0.834	-2.318	0.534	0.551	0.079	7	-0.591197327	1.0493895	-1.49E+00	1.87E-01
FBgn0037251	CG9804	GH04831	0.225	-0.719	0.586	-0.688	-1.096	-0.559	-0.093	7	-0.334889426	0.5946676	-1.49E+00	1.87E-01
FBgn0033233	CG15835	LD33386	-0.512	-0.069	-0.581	0.702	-0.982	-0.147	-0.521	7	-0.30129697	0.5352043	-1.49E+00	1.87E-01
FBgn0037703	CG8165	LD20919	-0.249	0.210	1.134	-0.172	-0.227	0.722	0.839	7	0.322470896	0.5730983	1.49E+00	1.87E-01
FBgn0034451	CG11242	LD45244	-0.082	-0.133	0.498	1.524	-0.710	0.853	1.212	7	0.451710534	0.802818	1.49E+00	1.87E-01
FBgn0031020	CG12202	SD09860	-0.158	-0.741	1.978	1.543	1.480	0.050	0.000	6	0.692044492	1.1124628	1.52E+00	1.88E-01
FBgn0037356	CG12170	GH20093	-0.989	-1.070	0.499	-0.955	-0.742	0.224	0.299	7	-0.390371901	0.6959617	-1.48E+00	1.88E-01
FBgn0015582	dare	LD17269	-0.841	0.806	-0.865	-1.158	-0.859	0.486	-0.548	7	-0.425513832	0.7587831	-1.48E+00	1.88E-01
FBgn0034950	CG3105	GH26463	-0.244	-0.521	-0.699	0.032	-0.437	0.541	-0.284	7	-0.23038387	0.4109466	-1.48E+00	1.89E-01
FBgn0023179	amon	GH12584	0.197	-0.193	-1.236	-0.784	0.106	-0.516	0.240	7	-0.312382259	0.5582653	-1.48E+00	1.89E-01
		LD38749	-0.200	0.266	0.268	-0.196	0.111	0.692	0.274	7	0.173426433	0.309945	1.48E+00	1.89E-01
FBgn0037660	CG18005	LD21347	-0.380	-0.196	0.443	0.357	1.041	0.386	0.168	7	0.25978972	0.4645174	1.48E+00	1.89E-01
FBgn0036483	CG12316	GH22749	0.727	0.438	1.025	1.155	0.994	-1.123	-0.052	7	0.451969308	0.8090346	1.48E+00	1.90E-01
FBgn0019644	ATPsyn-b	GM13038	0.253	-0.857	0.084	-1.426	-0.976	-0.381	0.506	7	-0.399489162	0.7159403	-1.48E+00	1.90E-01
FBgn0031380	CG4233	GH20337	-0.090	-0.188	0.535	1.104	0.678	-0.025	-0.076	7	0.276776221	0.4962962	1.48E+00	1.91E-01
FBgn0036261	CG6906	LD26647	0.431	-0.214	0.449	0.052	0.421	0.373	-0.271	7	0.177190829	0.3177992	1.48E+00	1.91E-01
FBgn0030452	CG4330	LD01958	-0.930	0.264	-0.345	-0.077	-0.671	0.129	-0.057	7	-0.240894347	0.4326056	-1.47E+00	1.91E-01
FBgn0032073	CG9487	GH13855	-0.890	-0.529	-0.704	-0.986	0.832	0.509	-1.495	7	-0.466054484	0.837266	-1.47E+00	1.91E-01
FBgn0030834	CG8675	LD08644	-0.649	0.527	-0.325	-0.097	-0.786	-0.732	0.141	7	-0.274515623	0.4932843	-1.47E+00	1.91E-01
FBgn0052705	CG32705	GM06219	-1.085	0.082	-0.317	-0.382	-0.077	-1.163	0.547	7	-0.341977572	0.6148238	-1.47E+00	1.92E-01
FBgn0052702	CG32702	SD01877	-1.028	-0.886	0.833	-1.387	-0.370	0.602	-1.221	7	-0.493853856	0.8890334	-1.47E+00	1.92E-01
		GM07634	0.166	0.852	0.038	1.172	-0.524	0.167	0.287	7	0.308364703	0.5551852	1.47E+00	1.92E-01
FBgn0010516	wal	GH09945	-0.347	0.412	-0.273	-0.373	-0.266	-0.536	0.112	7	-0.181713995	0.3274868	-1.47E+00	1.92E-01
FBgn0028540	BG:DS00797.2	GH14910	0.164	0.406	0.568	-0.098	0.267	0.844	-0.471	7	0.240077476	0.4330112	1.47E+00	1.93E-01
FBgn0037218	auxillin	LD15107	-0.050	0.369	1.375	1.409	-0.523	0.241	0.013	7	0.404840633	0.7303037	1.47E+00	1.93E-01
FBgn0030034	CG10555	LD19066	-1.233	0.169	-0.347	0.042	-1.372	-0.202	0.328	7	-0.37350495	0.6738776	-1.47E+00	1.93E-01
FBgn0027500	BcDNA:LD24702	LD24702	0.869	0.233	0.602	-0.457	0.275	-0.233	0.527	7	0.259422785	0.4686306	1.46E+00	1.93E-01
FBgn0037818	CG6465	GH04054	-0.344	-0.475	-0.411	-0.113	-0.458	0.542	-0.131	7	-0.198364644	0.3584048	-1.46E+00	1.93E-01
FBgn0031157	CG1503	LD44327	0.224	0.239	0.327	-0.764	-1.008	-1.752	-0.290	7	-0.432271211	0.7811143	-1.46E+00	1.93E-01
FBgn0032339	CG4705	SD02907	0.020	-0.855	-1.611	-0.357	0.031	0.602	-0.605	7	-0.396573941	0.7168377	-1.46E+00	1.94E-01
FBgn0031848	CG11329	GM14348	-0.407	0.312	-0.069	-0.762	-1.287	0.046	0.021	7	-0.306667541	0.5550819	-1.46E+00	1.94E-01
FBgn0011828	Pxn	GH18946	0.032	-0.231	0.531	0.089	0.915	0.556	-0.214	7	0.23986224	0.4348215	1.46E+00	1.95E-01
FBgn0032895	CG9335	LD40063	-0.837	0.366	1.720	1.149	0.784	-0.082	0.148	7	0.464019828	0.8414669	1.46E+00	1.95E-01
FBgn0019947	Psn	LD23505	-0.374	-0.345	-0.144	-0.339	0.102	0.404	-0.666	7	-0.194456676	0.3526711	-1.46E+00	1.95E-01
FBgn0022984	qkr58E-3	LD46502	0.259	-0.087	0.580	0.440	0.313	-0.462	0.323	7	0.195318055	0.3543565	1.46E+00	1.95E-01
		LD11885	-0.079	0.387	-0.088	-0.326	-1.072	-0.653	-0.007	7	-0.262602619	0.4766276	-1.46E+00	1.95E-01
FBgn0052306	CG32306	LD29569	0.522	-1.815	-0.047	-0.422	-0.982	-0.869	0.405	7	-0.458352033	0.8326868	-1.46E+00	1.96E-01
FBgn0035162	CG13900	GM01240	-0.431	0.667	-0.569	-1.377	-1.111	-0.710	0.543	7	-0.42673972	0.7756787	-1.46E+00	1.96E-01
FBgn0037771	CG11676	GH15792	0.180	0.559	0.220	0.735	0.237	-0.583	0.244	7	0.227411595	0.4138314	1.45E+00	1.96E-01
FBgn0051743	CG31743	GH21880	0.329	-0.316	-0.090	0.753	0.642	0.900	-0.271	7	0.278101452	0.5061541	1.45E+00	1.96E-01
FBgn0027601	BcDNA:GH02901	GH02901	0.316	-1.106	-0.194	-1.466	-0.064	0.045	-0.063	7	-0.361765785	0.6588696	-1.45E+00	1.97E-01
		GH14660	-0.501	-1.004	0.457	0.334	-0.590	-0.631	-0.129	7	-0.294990928	0.5374046	-1.45E+00	1.97E-01
FBgn0036887	CG9231	LD30488	-0.473	-0.483	-0.028	0.316	-0.184	0.095	-0.456	7	-0.173234388	0.3158505	-1.45E+00	1.97E-01
FBgn0036039	CG18177	LD46538	-0.418	0.173	-0.154	0.486	-0.124	-1.270	-1.604	7	-0.415979514	0.7588207	-1.45E+00	1.97E-01
FBgn0010591	Sply	SD02978	-0.967	0.123	0.774	0.514	0.709	0.954	0.364	7	0.35287218	0.6438769	1.45E+00	1.97E-01
FBgn0038465	CG8913	GH11385	-0.156	0.727	0.466	0.822	0.837	1.020	-0.976	7	0.391635508	0.7149036	1.45E+00	1.97E-01
FBgn0026400	Noa36	LD37139	-0.199	0.093	0.648	0.818	-0.003	0.040	0.042	7	0.205408994	0.3751393	1.45E+00	1.98E-01
FBgn0014869	Pglym78	GH13304	0.195	-0.753	-0.720	-0.650	-0.993	0.102	0.548	7	-0.324356666	0.5923844	-1.45E+00	1.98E-01
FBgn0026566	BG:DS00004.12	LD46144	0.818	-0.905	-0.183	-1.189	-0.963	0.010	-0.258	7	-0.381381921	0.6965885	-1.45E+00	1.98E-01
FBgn0031428	CG9886	LP09309	-0.566	0.097	-0.577	-0.326	0.284	-0.456	0.145	7	-0.199859481	0.3650406	-1.45E+00	1.98E-01
FBgn0036816	Indy	LD24274	0.295	-0.397	-0.213	0.120	-0.642	-0.450	-0.003	7	-0.184401186	0.3370314	-1.45E+00	1.98E-01
FBgn0033857	CG13335	GH09427	-0.142	0.749	1.475	-0.339	1.411	-0.132	-0.048	7	0.424826862	0.7767357	1.45E+00	1.98E-01
FBgn0019643	Dat	GH12636	0.109	-0.188	0.139	-1.693	-1.343	-0.435	0.381	7	-0.432998513	0.7917148	-1.45E+00	1.98E-01
FBgn0029899	CG14438	GM06595	0.304	0.799	1.075	0.565	-0.483	0.374	-0.406	7	0.318190161	0.5825086	1.45E+00	1.99E-01
FBgn0004873	hts	SD02552	0.205	-0.368	-0.003	-0.035	-0.201	-0.031	-0.372	7	-0.114868732	0.210324	-1.44E+00	1.99E-01
FBgn0039244	CG11069	LD11139	-0.744	0.699	-0.155	-0.600	-0.891	0.104	-0.553	7	-0.305879345	0.560083	-1.44E+00	1.99E-01
FBgn0052054	CG32054	GM13904	0.084	0.260	0.625	-0.391	0.046	1.035	0.093	7	0.250269534	0.4586682	1.44E+00	1.99E-01
FBgn0028480	BcDNA:GH12326	GH12326	-0.576	-0.132	-0.096	0.000	-0.840	-0.855	0.544	6	-0.325825724	0.5393437	-1.48E+00	1.99E-01
FBgn0028741	EG:52C10.5	LP05464	-0.357	-1.331	-0.076	0.212	-0.243	-0.259	0.114	7	-0.277314826	0.5083334	-1.44E+00	1.99E-01
FBgn0026376	Rgl	LD16082	0.699	0.883	-0.316	-0.128	-0.039	0.425	0.167	7	0.241513557	0.4446408	1.44E+00	2.01E-01
FBgn0052280	CG32280	GM08588	0.127	0.401	0.091	-1.077	-0.734	-0.788	-0.148	7	-0.304034161	0.5597747	-1.44E+00	2.01E-01
FBgn0036203	CG6004	GH09355	-0.660	0.338	0.121	0.653	-1.002	-1.174	-1.244	7	-0.424106854	0.7811198	-1.44E+00	2.01E-01
FBgn0031771	CG9140	GM14163	-0.076	-0.168	0.092	0.087	1.020	0.318	0.216	7	0.212628646	0.3917636	1.44E+00	2.01E-01
FBgn0033160	CG11107	GM13272	-0.557	-0.285	-0.714	0.306	0.367	-0.587	-0.170	7	-0.234316301	0.4317877	-1.44E+00	2.01E-01
FBgn0010435	emp	GH06663	1.163	-1.142	1.159	0.820	1.044	0.744	-0.386	7	0.485861248	0.8954509	1.44E+00	2.01E-01
FBgn0032167	CG5853	SD06390	-0.605	0.001	-0.121	-1.331	0.176	-1.064	0.439	7	-0.357781594	0.6598122	-1.43E+00	2.01E-01
FBgn0030688	CG8952	GH17088	0.017	0.585	-0.389	-0.362	1.047	0.355	1.013	7	0.323647914	0.5971329	1.43E+00	2.02E-01
FBgn0032407	CG5325	GM14611	-0.331	-0.681	0.524	-0.116	-0.372	-0.945	0.080	7	-0.263108671	0.4855996	-1.43E+00	2.02E-01
FBgn0004551	Ca-P60A	GM04226	-0.409	0.347	-0.033	-0.570	-1.606	-0.167	0.040	7	-0.342601925	0.6324786	-1.43E+00	2.02E-01
FBgn0030631	CG6227	LD21880	0.339	-0.540	-0.249	-0.724	-0.709	-0.281	0.403	7	-0.251492728	0.4642932	-1.43E+00	2.02E-01
FBgn0030966	CG7280	LD05920	-0.066	0.579	-0.113	-0.559	-1.144	-0.699	-0.099	7	-0.30008845	0.5542156	-1.43E+00	2.02E-01
FBgn0034388	CG15092	LD47410	-0.136	-0.920	-2.317	0.094	-0.642	0.644	-0.294	7	-0.510002848	0.9429601	-1.43E+00	2.02E-01
FBgn0000173	ben	LD24448	0.924	2.615	0.646	-0.074	0.254	0.308	-0.718	7	0.565176911	1.0453289	1.43E+00	2.03E-01
FBgn0022893	Df31	LD21289	1.160	0.926	0.488	0.026	-0.383	0.534	-0.422	7	0.332473147	0.6158728	1.43E+00	2.03E-01
FBgn0010607	l(2)05714	LD03394	-0.159	0.978	0.312	1.885	-0.425	0.215	0.135	7	0.419955583	0.7789493	1.43E+00	2.04E-01
FBgn0022960	vimar	SD10607	-0.498	-0.153	-0.775	0.538	-0.192	-0.582	0.000	6	-0.277009717	0.4642094	-1.46E+00	2.04E-01
FBgn0033402	Myd88	LD20892	0.216	0.389	-0.297	0.560	0.153	0.612	-0.259	7	0.196168592	0.3639882	1.43E+00	2.04E-01
FBgn0027515	BcDNA:LD21794	LD21794	-0.216	-0.694	-1.052	0.075	-0.612	0.232	0.310	7	-0.279495732	0.5191656	-1.42E+00	2.04E-01
FBgn0023489	Pph13	GH01528	-1.016	0.167	-0.229	-0.126	-0.725	-2.413	0.615	7	-0.532546085	0.9893056	-1.42E+00	2.04E-01
FBgn0036548	CG5931	GM09620	-0.231	1.087	1.080	0.164	0.088	-0.158	0.057	7	0.298124306	0.5540266	1.42E+00	2.04E-01
FBgn0032363	CG6509	LD07392	-0.067	-0.068	-0.192	0.396	-0.583	-0.373	-0.265	7	-0.164695118	0.3062658	-1.42E+00	2.05E-01
FBgn0034844	CG9861	GH03827	-0.262	0.300	1.471	0.580	-0.083	0.638	-0.285	7	0.336899793	0.6270361	1.42E+00	2.05E-01
FBgn0036650	Baldspot	GH11554	-0.008	0.471	1.471	0.726	0.320	0.519	-0.844	7	0.379135844	0.7058255	1.42E+00	2.05E-01
FBgn0038961	CG13850	GH07286	-0.274	-0.098	1.518	-0.496	2.067	0.831	0.114	7	0.52327122	0.9743523	1.42E+00	2.05E-01
FBgn0032408	CG6712	LD23405	0.485	-0.339	0.859	0.205	0.767	-0.558	0.670	7	0.298614416	0.5561173	1.42E+00	2.05E-01
FBgn0010225	Gel	SD07495	-0.157	-0.448	-0.843	0.730	-0.437	-0.646	-0.117	7	-0.273966967	0.5108015	-1.42E+00	2.06E-01
FBgn0028979	tiptop	GH27226	-0.621	0.110	0.215	0.745	0.358	0.635	0.222	7	0.237769286	0.4441217	1.42E+00	2.06E-01
FBgn0053099	CG33099	LD12611	0.706	0.144	1.266	0.999	-0.543	0.085	-0.197	7	0.351678389	0.6576883	1.41E+00	2.07E-01
FBgn0033132	Tsp42Ej	GH01773	0.252	-0.779	-0.454	-0.608	-1.016	0.284	0.261	7	-0.294425579	0.5506519	-1.41E+00	2.07E-01
FBgn0052953	CG32953	SD07295	0.808	-0.072	-0.058	0.318	1.283	0.570	-0.546	7	0.329029895	0.6157085	1.41E+00	2.07E-01
FBgn0027559	BG:DS07295.3	GH08865	0.876	1.324	0.769	-0.602	0.279	-0.074	-0.076	7	0.356608208	0.6674101	1.41E+00	2.07E-01
FBgn0008635	betaCop	GH09317	0.240	-1.086	0.335	-0.124	-0.278	-0.453	-0.419	7	-0.255017747	0.4773566	-1.41E+00	2.07E-01
		LD11130	-0.411	0.502	-0.437	0.133	-1.699	-0.400	-0.243	7	-0.365116901	0.6834979	-1.41E+00	2.07E-01
FBgn0033261	CG18316	GH26082	-0.016	-0.308	0.388	0.713	0.540	0.377	-0.223	7	0.210103327	0.3933777	1.41E+00	2.07E-01
FBgn0038828	CG17270	GM10285	-0.710	0.833	-1.115	-0.033	-0.509	-0.483	-0.275	7	-0.327431141	0.6137723	-1.41E+00	2.08E-01
FBgn0051156	CG31156	LD12377	0.007	0.088	1.355	-0.089	0.357	0.924	-0.367	7	0.325056096	0.6094178	1.41E+00	2.08E-01
FBgn0027090	Aats-gln	GH11673	-0.461	0.187	-0.461	-0.528	-0.554	-0.107	0.444	7	-0.211151656	0.3961772	-1.41E+00	2.08E-01
FBgn0028577	pUbsf	HL02140	0.607	2.032	0.267	0.353	-0.607	0.019	0.328	7	0.428538713	0.8047402	1.41E+00	2.09E-01
FBgn0038947	sar1	LD39266	0.271	-0.266	-0.174	0.465	1.281	0.115	0.213	7	0.272308221	0.5118188	1.41E+00	2.09E-01
FBgn0033968	CG10200	LP02570	0.130	-0.577	-0.538	-0.311	0.124	0.152	-0.157	7	-0.168233743	0.3162933	-1.41E+00	2.09E-01
FBgn0033943	CG12869	LD40049	0.232	-0.082	-0.932	-0.966	-0.342	-0.055	0.259	7	-0.269535773	0.5067795	-1.41E+00	2.09E-01
FBgn0010825	Gug	LD21589	0.638	0.090	-0.686	-2.701	-0.406	-0.198	-0.647	7	-0.558494756	1.0501661	-1.41E+00	2.09E-01
FBgn0027070	BEST:LD25345	LD25345	0.670	-0.091	1.531	-0.218	-0.370	0.310	0.618	7	0.349801233	0.659049	1.40E+00	2.10E-01
FBgn0046225	BcDNA:GH24095	GH24095	-0.163	0.145	-2.311	-1.260	-0.475	0.215	0.286	7	-0.508874114	0.9588154	-1.40E+00	2.10E-01
FBgn0027565	BcDNA:GH08385	GH08385	0.306	-0.119	1.055	0.273	-0.280	0.720	-0.138	7	0.259792976	0.4896935	1.40E+00	2.10E-01
FBgn0040732	CG16926	LP01766	0.282	1.439	0.145	-0.379	-0.240	0.153	1.087	7	0.355448223	0.6700324	1.40E+00	2.10E-01
FBgn0035303	CG5699	GH09541	0.001	-0.861	0.040	-0.863	0.183	0.152	-0.350	7	-0.242493605	0.4573384	-1.40E+00	2.10E-01
FBgn0035490	CG1136	GH27759	0.149	-0.249	-1.051	-0.299	-0.005	0.222	-0.350	7	-0.226159154	0.4265757	-1.40E+00	2.10E-01
FBgn0031859	CG17377	GH22881	-0.109	0.098	-1.108	0.061	-0.534	0.217	-0.335	7	-0.244283842	0.4618188	-1.40E+00	2.11E-01
FBgn0033021	CG10417	LD27655	1.081	-0.874	0.577	0.605	0.125	0.858	0.041	7	0.34482631	0.6521215	1.40E+00	2.11E-01
FBgn0027889	BcDNA:LD09009	LD09009	-0.230	0.593	-0.796	-0.369	-0.032	-0.090	-1.253	7	-0.310972729	0.5881068	-1.40E+00	2.11E-01
FBgn0033062	CG7843	LP08544	-0.207	-0.332	0.645	0.534	0.820	0.629	-0.242	7	0.263842566	0.4990169	1.40E+00	2.11E-01
FBgn0040723	CG5011	LP08456	0.316	0.152	-0.298	-0.221	-0.280	-0.943	-0.205	7	-0.211296659	0.399755	-1.40E+00	2.11E-01
FBgn0034368	CG5482	LD36412	0.878	-0.608	0.162	-1.663	-0.918	-0.641	-0.211	7	-0.428540606	0.8109289	-1.40E+00	2.12E-01
FBgn0035312	CG15820	SD08776	-0.163	0.059	-0.214	-0.572	-0.913	-0.214	0.429	7	-0.226850285	0.4294587	-1.40E+00	2.12E-01
FBgn0002773	Mlc2	LD22691	-1.117	0.634	-0.028	-0.661	0.105	-1.705	-0.164	7	-0.419615464	0.7958843	-1.39E+00	2.12E-01
FBgn0039867	CstF-50	LD24780	0.708	0.993	0.915	0.353	-0.848	-0.250	0.615	7	0.355268534	0.674253	1.39E+00	2.13E-01
FBgn0039722	capa	GH28004	-0.538	-0.394	-0.776	-1.067	-0.428	0.275	0.691	7	-0.319626571	0.6066847	-1.39E+00	2.13E-01
FBgn0025726	unc-13	LD15472	-0.361	0.184	-1.087	0.656	0.027	-1.075	-0.838	7	-0.356298799	0.6765855	-1.39E+00	2.13E-01
FBgn0036366	CG10133	GH14974	0.126	0.213	0.488	-0.130	0.589	-0.083	-0.120	7	0.154617102	0.2937548	1.39E+00	2.13E-01
FBgn0039509	bigmax	GM14426	-0.127	-1.536	-0.930	0.405	-0.130	-0.412	0.236	7	-0.356318012	0.6780086	-1.39E+00	2.14E-01
FBgn0034937	CG16783	GH18995	0.566	0.139	-0.455	-0.647	0.093	-1.363	-0.722	7	-0.341443021	0.650308	-1.39E+00	2.14E-01
FBgn0051529	CG31529	LD01463	0.082	0.784	1.101	0.691	-0.378	0.024	-0.236	7	0.295363475	0.5626863	1.39E+00	2.14E-01
FBgn0028387	chm	LD08703	1.000	0.597	0.024	0.186	-0.235	-0.032	0.031	7	0.224262429	0.4273286	1.39E+00	2.14E-01
FBgn0005630	lola	GM09276	-0.298	0.332	-0.130	0.246	-1.291	-0.383	-0.453	7	-0.282325774	0.5380857	-1.39E+00	2.14E-01
FBgn0015622	Cnx99A	GH08684	0.670	-0.374	-1.214	-0.422	0.577	-1.304	-0.846	7	-0.416230668	0.793387	-1.39E+00	2.14E-01
FBgn0053139	Ranbp11	LD41918	0.140	0.146	0.310	-0.448	-0.130	1.031	0.883	7	0.276008617	0.5264284	1.39E+00	2.15E-01
FBgn0036518	RhoGAP71E	LD04071	0.158	0.617	0.010	0.085	-0.098	0.292	-0.121	7	0.134595435	0.2567333	1.39E+00	2.15E-01
FBgn0037616	CG8136	GH18255	0.017	-0.052	-0.447	-2.117	0.135	-0.123	-0.264	7	-0.407445828	0.7775594	-1.39E+00	2.15E-01
FBgn0032050	CG13096	SD03546	0.070	-1.214	-0.994	-1.864	0.754	0.342	-0.512	7	-0.488350082	0.9327422	-1.39E+00	2.15E-01
FBgn0032477	CG5287	GH19029	-0.018	-0.894	0.718	-0.561	-0.392	-0.103	-0.748	7	-0.285370877	0.5450779	-1.39E+00	2.15E-01
		SD05742	0.145	-1.337	-1.168	-2.172	1.211	-0.175	-0.558	7	-0.579281979	1.106625	-1.38E+00	2.15E-01
FBgn0031516	CG9663	GH24286	-0.356	0.826	0.760	-0.459	1.706	0.047	0.263	7	0.398069179	0.7606807	1.38E+00	2.15E-01
FBgn0033583	Syx7	LD23667	-0.041	-0.354	-0.792	0.031	-0.424	-0.123	0.354	7	-0.192793398	0.3688079	-1.38E+00	2.16E-01
FBgn0039349	CG4685	GH21316	0.115	0.327	0.765	-0.476	0.340	0.496	-0.085	7	0.211885272	0.4055161	1.38E+00	2.16E-01
FBgn0032745	CG10473	LD46360	-0.017	0.599	0.455	0.402	0.589	-0.230	-0.348	7	0.207244032	0.397526	1.38E+00	2.17E-01
FBgn0031450	Hrs	LD30575	0.386	-0.312	-0.483	-0.128	-0.363	-0.053	-0.084	7	-0.14800957	0.2839889	-1.38E+00	2.17E-01
FBgn0029869	CG3861	GM05016	-0.056	0.718	-0.516	-0.488	-1.286	-0.619	-0.024	7	-0.324417571	0.6225817	-1.38E+00	2.17E-01
FBgn0011758	B-H1	GH07238	0.095	-0.492	0.399	0.389	1.141	0.482	-0.128	7	0.269331429	0.5169937	1.38E+00	2.17E-01
FBgn0000377	crn	LD21701	1.051	-0.121	-0.040	0.337	0.063	-0.217	0.578	7	0.235912972	0.453042	1.38E+00	2.17E-01
FBgn0025595	GRHR	GH21228	1.224	-0.344	0.467	0.578	-0.391	-0.163	1.004	7	0.339325458	0.6517908	1.38E+00	2.18E-01
FBgn0003257	r-l	LD45235	-0.026	0.504	-0.293	-1.171	-0.847	-0.404	0.143	7	-0.299256609	0.5753447	-1.38E+00	2.18E-01
FBgn0035901	CG6745	GH24787	0.889	0.005	1.317	1.032	-0.987	0.663	-0.020	7	0.4140825	0.7962042	1.38E+00	2.18E-01
FBgn0033935	CG10105	LD23656	-1.511	-0.030	0.071	-0.035	0.280	-0.058	-1.525	7	-0.401103402	0.7716681	-1.38E+00	2.18E-01
FBgn0033624	CG12384	GH16986	0.443	-1.295	-1.242	0.254	0.481	-0.593	-0.915	7	-0.409456351	0.78804	-1.37E+00	2.18E-01
FBgn0034299	CG5757	GM04626	-1.125	1.160	-1.054	-0.169	-1.241	0.001	-0.676	7	-0.44339197	0.853431	-1.37E+00	2.18E-01
FBgn0015010	Ag5r	LP06338	0.701	-2.024	-0.829	-0.016	-0.094	-0.681	-0.167	7	-0.444439208	0.85567	-1.37E+00	2.18E-01
FBgn0031474	CG2991	LD08641	-0.074	0.467	-0.124	-0.128	-1.032	-0.295	-0.461	7	-0.235198996	0.4531266	-1.37E+00	2.19E-01
FBgn0021995	Rs1	LD15481	-0.065	-0.003	-1.810	-0.464	-0.317	0.005	0.190	7	-0.352172751	0.6787072	-1.37E+00	2.19E-01
FBgn0037888	CG17210	GH25284	0.250	1.323	1.103	0.671	-0.884	0.187	0.029	7	0.382721679	0.7384245	1.37E+00	2.19E-01
FBgn0037746	CG8478	LD23630	0.170	-0.986	2.301	-0.079	0.383	1.118	0.838	7	0.534999862	1.032575	1.37E+00	2.19E-01
FBgn0036479	CG13458	GH20023	0.191	0.233	-0.393	0.010	-0.227	-0.631	-0.354	7	-0.167057356	0.3225282	-1.37E+00	2.20E-01
FBgn0025743	mbt	LD47563	-0.399	0.390	0.773	0.227	0.617	-0.173	0.082	7	0.216559043	0.4182625	1.37E+00	2.20E-01
FBgn0036124	CG7839	SD02424	1.025	-0.175	-0.232	-1.743	-0.368	-0.858	-0.677	7	-0.432738862	0.8358411	-1.37E+00	2.20E-01
FBgn0033344	CG8252	LP10803	-0.286	0.419	0.454	-1.620	-1.818	-0.224	-0.213	7	-0.469621352	0.9076514	-1.37E+00	2.20E-01
FBgn0038536	CG7655	GH23865	-0.311	1.298	-0.631	-1.779	-0.603	-1.341	-0.176	7	-0.506039323	0.9785886	-1.37E+00	2.20E-01
FBgn0027564	BcDNA:GH08388	GH08388	0.419	0.299	1.077	0.835	0.160	-1.015	0.689	7	0.352008018	0.681361	1.37E+00	2.21E-01
FBgn0036136	Ufd1-like	GH18603	0.585	1.916	0.721	-0.499	-0.615	0.598	0.356	7	0.437534176	0.847098	1.37E+00	2.21E-01
FBgn0015553	tos	LD31018	0.678	0.227	2.121	0.617	-0.970	1.053	-0.200	7	0.503619766	0.9750493	1.37E+00	2.21E-01
FBgn0037008	CG5047	LD27042	0.873	0.861	0.294	0.078	0.765	-1.177	1.164	7	0.408488772	0.7910526	1.37E+00	2.21E-01
FBgn0032287	CG6415	GH04419	-1.485	-0.676	-0.307	-0.222	-0.916	-1.454	1.450	7	-0.515764607	0.999827	-1.36E+00	2.21E-01
FBgn0027526	BcDNA:LD21504	LD21504	-0.917	0.438	-0.905	0.140	-0.681	-0.194	0.130	7	-0.284324062	0.5514004	-1.36E+00	2.21E-01
FBgn0040238	best	LP05915	-0.315	-0.056	0.000	-0.006	-0.669	-0.055	0.123	6	-0.162853346	0.2857343	-1.40E+00	2.22E-01
FBgn0046763	BcDNA:SD04019	SD04019	1.226	-0.132	-0.889	-1.243	-1.054	0.095	-1.366	7	-0.480581976	0.9331986	-1.36E+00	2.22E-01
FBgn0051453	CG31453	LD24646	-0.344	-1.246	0.208	0.555	-0.609	-0.434	-0.214	7	-0.297718886	0.5783177	-1.36E+00	2.22E-01
FBgn0035538	CG18314	GH15292	0.726	-0.972	1.202	0.037	0.829	0.367	0.333	7	0.360348313	0.7002365	1.36E+00	2.22E-01
FBgn0031876	CG9200	LD21610	-0.144	-0.283	-0.925	-0.454	0.812	-0.099	-1.568	7	-0.380295936	0.7392867	-1.36E+00	2.22E-01
FBgn0003276	RpII140	LD22387	-0.659	-0.674	-0.177	0.049	0.044	-0.311	0.353	7	-0.196282197	0.3818583	-1.36E+00	2.23E-01
FBgn0050350	CG30350	GH17930	0.778	1.187	-0.758	0.401	0.540	0.270	-0.144	7	0.324753991	0.6319811	1.36E+00	2.23E-01
FBgn0035357	CG1244	LD22412	0.324	-0.382	1.858	0.468	-0.193	0.411	0.128	7	0.373380267	0.7267105	1.36E+00	2.23E-01
FBgn0003249	Rh3	GH02505	-0.578	-0.774	0.281	-0.394	-1.146	0.024	0.476	7	-0.301555985	0.5874543	-1.36E+00	2.23E-01
FBgn0031651	mRpL24	LD05344	-0.204	1.387	0.298	0.186	0.384	0.613	-0.496	7	0.3096964	0.6036308	1.36E+00	2.23E-01
FBgn0036298	CG10627	LD02044	-0.305	0.645	-0.822	-0.113	-1.158	-0.628	0.173	7	-0.31530239	0.6146068	-1.36E+00	2.24E-01
FBgn0036332	CG11261	LD29662	-0.692	-0.745	-1.157	-1.669	0.916	0.961	-1.492	7	-0.554094348	1.0802609	-1.36E+00	2.24E-01
FBgn0036180	CG6091	GM08907	0.783	0.892	-0.020	0.846	-0.296	0.071	-0.323	7	0.279077612	0.5441092	1.36E+00	2.24E-01
FBgn0037689	CG8135	GH05505	0.709	0.031	-0.327	0.674	0.425	0.734	-0.443	7	0.257625098	0.5027455	1.36E+00	2.24E-01
FBgn0052262	CG32262	GH12661	-0.517	-0.839	-0.581	-0.319	0.433	-2.343	0.654	7	-0.501743766	0.9792157	-1.36E+00	2.24E-01
FBgn0030500	CG9938	LD33040	-0.089	-0.313	-0.032	0.722	0.246	0.196	0.618	7	0.192813117	0.3763093	1.36E+00	2.24E-01
FBgn0034882	CG5398	GH26134	-0.607	0.230	-0.804	-0.010	0.427	-2.033	-0.185	7	-0.425926724	0.8313758	-1.36E+00	2.24E-01
FBgn0034259	CG6459	LD29590	-1.259	-0.621	-1.286	0.181	0.350	-0.154	0.270	7	-0.359900404	0.7032842	-1.35E+00	2.25E-01
FBgn0015568	alpha-Est1	LD33453	0.125	-0.205	-0.119	0.189	0.640	0.869	-0.053	7	0.206423083	0.4033811	1.35E+00	2.25E-01
FBgn0053128	CG33128	LP12231	-0.392	-0.208	0.227	-1.846	-0.229	0.005	-0.022	7	-0.352131051	0.68825	-1.35E+00	2.25E-01
FBgn0030877	CG7846	LD24980	0.399	0.870	0.444	-0.376	1.271	0.472	-0.671	7	0.344135811	0.6727136	1.35E+00	2.25E-01
FBgn0040391	EG:BACH48C10.2	GH19593	-0.702	-0.239	-1.315	-0.062	0.627	-0.261	-0.179	7	-0.304649049	0.5955313	-1.35E+00	2.25E-01
FBgn0024833	AP-47	LD31377	-0.366	0.449	1.026	1.122	-1.081	0.548	1.632	7	0.475857623	0.9305495	1.35E+00	2.25E-01
FBgn0039827	CG1544	GH08318	0.392	0.193	0.165	-0.921	-0.295	-0.773	-0.642	7	-0.268452611	0.525475	-1.35E+00	2.25E-01
FBgn0052473	CG32473	GM08240	0.427	1.597	0.618	0.669	-0.236	-0.122	-0.451	7	0.357337623	0.7002443	1.35E+00	2.26E-01
FBgn0004571	spin	HL03834	1.282	1.603	0.245	0.618	-0.644	-0.348	0.161	7	0.416689585	0.8165763	1.35E+00	2.26E-01
FBgn0039923	Arc70	LD14031	0.191	0.994	-1.449	-0.303	-0.952	-1.545	-0.205	7	-0.466993646	0.9151842	-1.35E+00	2.26E-01
FBgn0002121	l(2)gl	LD06034	0.058	0.367	0.389	-0.557	0.357	0.181	0.469	7	0.180441344	0.3536943	1.35E+00	2.26E-01
FBgn0028633	ik2	SD10041	-0.069	-1.859	0.745	-1.142	-0.680	0.312	-0.457	7	-0.449890011	0.8821923	-1.35E+00	2.26E-01
FBgn0038829	CG17271	LD16191	0.079	0.274	0.093	0.365	-0.229	0.046	0.048	7	0.096570136	0.1893785	1.35E+00	2.26E-01
FBgn0015286	Rala	LD21679	0.715	0.285	-0.928	0.220	1.550	0.590	0.214	7	0.377992504	0.7414064	1.35E+00	2.26E-01
FBgn0021953	Fatp	SD05207	-0.048	-0.612	-0.066	1.149	1.232	0.421	0.309	7	0.340645282	0.6683269	1.35E+00	2.26E-01
FBgn0028736	Ero1L	SD04868	0.877	1.318	-1.509	0.927	0.451	1.053	0.265	7	0.482960516	0.9479663	1.35E+00	2.26E-01
FBgn0034816	CG3085	GH15825	-0.024	-0.167	0.730	-0.288	1.069	0.082	0.368	7	0.252934058	0.4967102	1.35E+00	2.27E-01
FBgn0003527	stil	GH06596	0.100	-1.020	0.789	0.832	0.925	-0.040	1.096	7	0.383047888	0.7523393	1.35E+00	2.27E-01
FBgn0033247	nup44A	SD07614	0.368	-0.361	-0.143	0.226	0.544	0.340	0.144	7	0.159513615	0.3135876	1.35E+00	2.27E-01
FBgn0052412	CG32412	GH11174	-1.002	0.144	-0.667	0.204	0.172	-0.479	-0.069	7	-0.24246159	0.4767456	-1.35E+00	2.27E-01
FBgn0033055	CG7861	GM13256	-0.950	-0.004	1.181	0.482	0.337	1.200	0.371	7	0.373704023	0.7352726	1.34E+00	2.27E-01
FBgn0034360	CG10927	LD07624	-0.797	0.686	0.378	-0.334	-1.333	-0.368	-0.702	7	-0.352730814	0.694659	-1.34E+00	2.28E-01
FBgn0038607	CG7669	GH08407	0.290	0.146	-0.062	-0.741	-0.169	-0.693	-0.161	7	-0.198534891	0.3910084	-1.34E+00	2.28E-01
		GM03661	-1.165	0.714	0.000	-0.117	-1.437	-0.528	-0.083	7	-0.373795037	0.736333	-1.34E+00	2.28E-01
FBgn0015587	p120ctn	LD03740	-1.060	1.019	-0.469	0.171	-0.922	-1.076	-0.380	7	-0.388129515	0.7646191	-1.34E+00	2.28E-01
FBgn0031294	ia2	GH06306	-0.273	-0.314	1.086	0.538	1.095	0.170	-0.142	7	0.308534303	0.6087573	1.34E+00	2.28E-01
FBgn0027548	nito	LD14125	-0.837	1.332	0.123	-1.623	-1.268	-0.828	-0.391	7	-0.498973171	0.9855312	-1.34E+00	2.29E-01
FBgn0023216	Parg	LD42380	0.866	0.031	0.374	-0.303	1.905	-0.543	0.576	7	0.415061235	0.8198257	1.34E+00	2.29E-01
FBgn0036512	CG16979	GH10640	0.045	-0.483	-1.304	0.098	0.105	-0.193	-0.061	7	-0.256087079	0.506377	-1.34E+00	2.29E-01
FBgn0039994	CG17082	LD04957	-0.697	0.874	-0.704	-0.102	-0.580	-0.160	-0.654	7	-0.288951543	0.5715632	-1.34E+00	2.30E-01
FBgn0051619	CG31619	GH19218	-0.037	-0.536	-0.530	-0.634	-0.134	0.303	0.221	7	-0.192331839	0.3810047	-1.34E+00	2.30E-01
FBgn0052512	CG32512	LD23009	0.488	0.077	-0.736	0.295	-1.206	-0.936	-0.273	7	-0.327397639	0.6491638	-1.33E+00	2.30E-01
FBgn0051790	CG31790	SD02507	0.323	-0.615	1.009	0.137	-0.559	1.040	1.863	7	0.456884674	0.9059755	1.33E+00	2.31E-01
FBgn0052605	CG32605	GM04658	-0.104	-0.493	0.237	-0.154	0.079	-0.414	-0.060	7	-0.129726486	0.2572515	-1.33E+00	2.31E-01
FBgn0035558	CG11357	GM04393	-0.322	0.411	0.000	-0.254	-0.834	-0.698	0.118	6	-0.263228335	0.4727912	-1.36E+00	2.31E-01
FBgn0035889	CG7163	GH08776	-0.471	-0.304	-2.559	-0.150	0.375	-0.342	0.070	7	-0.483092666	0.9587418	-1.33E+00	2.31E-01
FBgn0035087	CG2765	GH12953	0.059	0.680	0.176	0.223	-0.143	0.511	-0.295	7	0.172835343	0.3431079	1.33E+00	2.31E-01
FBgn0030114	CG17754	LP02641	-0.128	-0.259	-0.073	0.064	-1.545	-0.044	-0.007	7	-0.28446246	0.5649901	-1.33E+00	2.31E-01
FBgn0015277	Pi3K59F	GH13170	0.339	-0.389	-0.763	-0.353	-0.267	-0.076	0.192	7	-0.188184727	0.3738551	-1.33E+00	2.31E-01
FBgn0053084	CG33084	GH14674	-0.231	-0.380	0.748	0.503	0.458	0.205	0.125	7	0.203985217	0.4052602	1.33E+00	2.31E-01
FBgn0004381	Klp68D	GH23075	-0.123	-0.370	-0.833	0.334	-0.751	-0.082	0.235	7	-0.227043473	0.4513196	-1.33E+00	2.32E-01
FBgn0045828	BEST:GH08269	GH08269	-0.335	-0.358	-0.349	0.060	-0.103	0.076	0.192	7	-0.11657171	0.2321068	-1.33E+00	2.32E-01
FBgn0043783	BcDNA:GH08902	GH08902	-0.154	0.096	-1.393	-0.696	-0.673	-0.007	0.562	7	-0.323715621	0.6447668	-1.33E+00	2.32E-01
FBgn0027596	BcDNA:GH03482	GH03482	0.529	-0.905	-0.481	0.015	-0.585	0.287	-0.832	7	-0.281714873	0.5614044	-1.33E+00	2.33E-01
FBgn0002948	nod	SD02282	0.202	-0.140	-0.214	1.443	0.083	0.941	-0.099	7	0.316594284	0.6309754	1.33E+00	2.33E-01
FBgn0029584	CG11509	GH13132	-0.783	-0.222	-0.240	-0.483	-0.943	0.048	0.698	7	-0.274960573	0.5481314	-1.33E+00	2.33E-01
FBgn0033547	CG12935	LD08826	0.324	0.586	0.407	0.369	-0.836	0.145	0.932	7	0.27528786	0.548976	1.33E+00	2.33E-01
		LP07922	-0.012	-0.245	-0.133	0.397	0.679	0.166	0.274	7	0.160879925	0.3209844	1.33E+00	2.33E-01
FBgn0052918	CG32918	GH18658	-0.083	-0.101	-1.105	0.715	-0.370	-0.123	-1.505	7	-0.367290014	0.7329704	-1.33E+00	2.33E-01
FBgn0037656	CG11986	LD08328	-1.048	1.155	-0.429	-0.077	-1.448	-0.118	-1.112	7	-0.439557272	0.8772777	-1.33E+00	2.33E-01
FBgn0029514	312	GH16625	0.656	1.090	-0.551	0.000	0.647	0.811	-0.398	6	0.37591713	0.6795993	1.35E+00	2.33E-01
FBgn0030007	CG2263	LD23968	-0.152	-0.574	0.050	0.245	-1.348	-0.205	0.083	7	-0.27149388	0.5423172	-1.32E+00	2.34E-01
FBgn0035403	CG14956	GH07729	-0.211	-0.510	-0.204	-1.254	-0.488	0.365	0.349	7	-0.279113882	0.5576925	-1.32E+00	2.34E-01
FBgn0035202	CG9139	SD03358	0.259	0.285	-0.704	1.081	1.011	0.024	0.173	7	0.304228578	0.6079919	1.32E+00	2.34E-01
FBgn0037057	CG10512	GH06154	0.000	0.004	-0.857	-0.916	0.515	-0.115	-0.449	6	-0.303034467	0.5484781	-1.35E+00	2.34E-01
FBgn0025463	Bap60	LD09078	-0.469	0.975	-0.324	-0.527	-0.765	-0.676	-0.267	7	-0.293282533	0.5864209	-1.32E+00	2.34E-01
FBgn0014189	Hel25E	LD23644	-0.177	0.071	-0.327	0.075	0.588	-1.547	-1.742	7	-0.437112172	0.8740225	-1.32E+00	2.34E-01
FBgn0039066	CG6755	LD28673	0.162	0.239	-0.303	0.759	0.483	-0.248	0.223	7	0.187891122	0.3758974	1.32E+00	2.34E-01
FBgn0000313	chp	HL03177	-1.088	0.688	-0.441	0.500	-1.509	-0.259	-0.673	7	-0.397449368	0.7952791	-1.32E+00	2.34E-01
FBgn0023531	EG:171E4.3	GH23439	0.247	0.403	0.708	0.135	0.387	-0.873	1.217	7	0.317687393	0.6360632	1.32E+00	2.35E-01
FBgn0022097	Vha36	GH12958	-0.226	-0.755	-0.851	0.590	-0.332	-1.686	0.485	7	-0.396527297	0.7940371	-1.32E+00	2.35E-01
FBgn0025681	BEST:LD23852	GH12561	-0.120	-0.342	-0.252	0.293	-1.369	0.213	-0.332	7	-0.272648987	0.5462626	-1.32E+00	2.35E-01
FBgn0003346	Sd	LD16356	0.267	0.656	-0.020	0.484	-0.268	0.247	-0.177	7	0.169926111	0.341024	1.32E+00	2.35E-01
FBgn0031187	CG14619	SD04280	0.145	-0.482	0.659	0.409	0.531	-0.090	0.189	7	0.194625858	0.3907556	1.32E+00	2.36E-01
FBgn0005666	bt	LD10678	-0.270	0.084	-0.243	-0.004	-0.364	0.070	0.063	7	-0.094795756	0.1903855	-1.32E+00	2.36E-01
FBgn0026573	BEST:LD29214	LD37351	-0.853	-0.937	0.447	-1.038	-0.217	0.508	-0.154	7	-0.32064097	0.6443498	-1.32E+00	2.36E-01
FBgn0027490	D12	SD07884	-0.609	-0.709	0.214	-0.854	0.611	-0.702	0.062	7	-0.283795509	0.5707503	-1.32E+00	2.36E-01
		GM04590	1.336	-0.209	0.073	0.481	0.175	0.056	-0.094	7	0.259745768	0.5223923	1.32E+00	2.36E-01
FBmc0000381		pP{GawB}	-0.189	2.224	1.098	0.868	-0.749	-0.165	0.380	7	0.4953173	0.9963465	1.32E+00	2.36E-01
FBgn0038470	CG18213	LD11102	1.942	0.885	0.754	1.030	-0.478	-0.709	-0.129	7	0.470654037	0.9467881	1.32E+00	2.36E-01
FBgn0027597	BcDNA:GH03377	GH03377	0.893	-0.677	2.206	-0.286	0.477	0.280	0.327	7	0.460011619	0.9254833	1.32E+00	2.37E-01
FBgn0037143	CG7448	GH09791	0.837	-0.244	-1.219	0.981	-2.137	-1.063	-1.159	7	-0.572097899	1.1516506	-1.31E+00	2.37E-01
FBgn0035876	CG7081	LD46714	-0.915	-0.985	-2.610	0.793	0.951	-0.268	-1.267	7	-0.614539276	1.2376215	-1.31E+00	2.37E-01
FBgn0033183	CG1620	LP08674	-0.068	-0.014	-0.066	0.224	0.530	0.699	-0.152	7	0.164911203	0.3322328	1.31E+00	2.37E-01
FBgn0025458	Bub1	LD23835	-0.613	-1.063	0.615	0.230	-0.876	-0.883	0.239	7	-0.335854399	0.677252	-1.31E+00	2.37E-01
FBgn0027079	Aats-val	SD04748	0.420	-0.705	-1.385	-1.217	0.816	-0.576	-0.175	7	-0.403113269	0.8128821	-1.31E+00	2.37E-01
FBgn0037622	CG8202	SD10311	-0.518	-0.268	0.620	1.248	0.424	1.735	-0.298	7	0.420503745	0.8490202	1.31E+00	2.38E-01
FBgn0022349	CG1910	LD45254	0.109	-0.085	-0.635	-0.380	0.135	-0.614	0.216	7	-0.178942075	0.3613882	-1.31E+00	2.38E-01
FBgn0022702	Cht2	LD28264	0.110	-0.642	-0.968	-0.742	0.918	-1.073	-0.069	7	-0.352438329	0.7120171	-1.31E+00	2.38E-01
		LD07701	-0.438	0.352	-0.490	0.386	-1.252	-0.035	-0.506	7	-0.283150403	0.5726015	-1.31E+00	2.39E-01
FBgn0035421	CG12034	LD24865	0.002	0.676	1.407	0.737	-0.064	-1.034	1.190	7	0.416358222	0.8422048	1.31E+00	2.39E-01
FBgn0032586	Tpr2	GM02532	-0.110	0.888	0.250	-0.955	-0.881	-1.144	-0.613	7	-0.366425399	0.7412855	-1.31E+00	2.39E-01
FBgn0001197	His2Av	LD21568	0.538	1.108	0.854	0.241	0.973	0.405	-1.303	7	0.402318061	0.8143729	1.31E+00	2.39E-01
FBgn0038328	CG6156	GH21874	-0.463	0.114	0.979	-0.547	0.100	1.379	1.128	7	0.384209927	0.7783711	1.31E+00	2.39E-01
FBgn0000541	E(bx)	LD30146	0.195	-0.447	-0.561	-2.153	0.748	-0.816	-0.122	7	-0.450837209	0.9134995	-1.31E+00	2.39E-01
FBgn0024811	Crk	LD08427	-0.014	0.027	0.000	0.000	-1.254	-0.696	0.109	5	-0.36538523	0.5918869	-1.38E+00	2.40E-01
FBgn0030658	CG7872	LD24870	0.382	0.608	0.173	0.446	-0.866	0.277	0.897	7	0.274003033	0.5555308	1.30E+00	2.40E-01
FBgn0001205	Hmgcr	LD15354	0.139	1.064	0.787	0.670	-0.209	-0.065	-0.436	7	0.278587313	0.5649435	1.30E+00	2.40E-01
FBgn0033802	CG17724	LD12453	-0.688	0.234	0.483	-0.694	-0.343	-0.341	-0.177	7	-0.218094247	0.4426158	-1.30E+00	2.40E-01
FBgn0003870	ttk	GM09101	-1.712	0.845	-0.210	0.231	-1.406	-0.844	-0.057	7	-0.450426269	0.9141984	-1.30E+00	2.40E-01
		HL01242	-0.134	0.368	0.635	0.410	-0.211	0.175	-0.122	7	0.160189667	0.325199	1.30E+00	2.40E-01
FBgn0003353	sei	GH12235	0.385	-1.006	1.198	1.559	0.898	-0.235	0.230	7	0.432642519	0.8786068	1.30E+00	2.40E-01
FBgn0040398	EG:103E12.2	GH18858	-2.377	-0.590	0.310	-0.198	-1.238	-0.637	0.992	7	-0.534055689	1.084705	-1.30E+00	2.40E-01
FBgn0004901	Prat	LD42113	0.460	-0.850	0.312	1.315	0.945	0.712	-0.328	7	0.366572413	0.7447448	1.30E+00	2.41E-01
FBgn0026326	TXBP181-like	GM14169	0.146	-1.410	0.501	-0.912	0.300	-0.063	-1.315	7	-0.393432013	0.7994175	-1.30E+00	2.41E-01
FBgn0036134	CG11799	LD14555	-0.482	1.668	0.791	1.038	0.496	0.058	-0.677	7	0.413060481	0.8396863	1.30E+00	2.41E-01
FBgn0003463	sog	LP09189	-1.048	-0.160	-0.062	-0.316	-0.653	0.386	0.173	7	-0.240090295	0.4880701	-1.30E+00	2.41E-01
FBgn0038686	CG5555	GH07062	-0.921	-1.127	-1.856	-1.489	1.989	-0.214	-0.741	7	-0.622676738	1.2662076	-1.30E+00	2.41E-01
FBgn0051920	CG31920	GH10778	0.000	-0.205	0.588	0.708	0.853	0.737	-0.675	7	0.286741377	0.5831867	1.30E+00	2.41E-01
FBgn0037939	CG14718	GH13594	0.129	-0.037	-1.632	-0.115	0.643	-1.112	-0.550	7	-0.381930175	0.7771769	-1.30E+00	2.41E-01
		LD06565	-1.190	0.728	0.026	0.034	-1.088	-0.088	-0.870	7	-0.349758715	0.7119015	-1.30E+00	2.41E-01
FBgn0011205	fbl	LD24618	0.192	0.373	-1.894	-1.155	-1.015	-0.042	0.426	7	-0.444987582	0.9060191	-1.30E+00	2.41E-01
FBgn0033783	CG17019	SD05126	0.170	0.134	-0.557	-0.007	1.083	1.263	0.109	7	0.313646337	0.6387709	1.30E+00	2.42E-01
FBgn0037093	CG7597	GM01879	0.077	0.372	0.142	-1.069	-0.253	-0.509	-0.427	7	-0.238371689	0.4857322	-1.30E+00	2.42E-01
FBgn0038641	CG7708	GH02984	-0.029	0.492	-0.729	1.130	-0.006	0.637	0.575	7	0.29553255	0.6023669	1.30E+00	2.42E-01
FBgn0005778	PpD5	GH12873	-0.095	-2.588	-0.169	0.423	-0.103	-0.993	0.041	7	-0.497698093	1.0146719	-1.30E+00	2.42E-01
FBgn0050020	CG30020	LD40262	-0.788	-0.640	0.571	0.254	-0.630	-0.370	-0.137	7	-0.248572653	0.5068126	-1.30E+00	2.42E-01
FBgn0027603	Ulp1	GH02751	-0.123	0.351	-0.461	0.157	1.208	0.906	-0.020	7	0.288214881	0.5879244	1.30E+00	2.42E-01
		GH03937	-0.794	-0.039	-0.152	0.000	0.000	-0.760	0.294	5	-0.290192438	0.4738851	-1.37E+00	2.43E-01
FBgn0034582	CG10531	LP07267	0.293	0.809	-1.223	-1.386	-1.402	-0.982	0.534	7	-0.479656029	0.9799831	-1.29E+00	2.43E-01
FBgn0020254	rhea	LD43551	-1.765	-0.335	-0.584	0.623	0.986	-2.738	-0.610	7	-0.631850998	1.2910083	-1.29E+00	2.43E-01
FBgn0030091	CG7065	LD35502	0.232	-0.330	0.177	0.371	-0.136	0.236	0.347	7	0.128081228	0.261756	1.29E+00	2.43E-01
FBgn0010342	Map60	LD02709	-0.983	-0.230	0.540	0.018	-0.791	-0.648	0.183	7	-0.273098448	0.5581942	-1.29E+00	2.43E-01
FBgn0003360	sesB	GM12886	0.160	-0.772	0.052	-1.846	0.107	-1.133	0.512	7	-0.417344239	0.8535718	-1.29E+00	2.43E-01
FBgn0004556	Dbp73D	LD21533	-0.559	-0.813	0.198	-0.036	-0.650	0.466	-0.216	7	-0.230138421	0.4708735	-1.29E+00	2.44E-01
FBgn0031836	CG11050	LD22339	-0.616	-2.417	-0.517	-0.043	-0.158	-1.556	1.287	7	-0.574299348	1.1750728	-1.29E+00	2.44E-01
FBgn0012049	BtbVII	LD03441	-0.148	-0.193	-0.803	-0.751	-0.121	0.213	0.325	7	-0.211204544	0.4322167	-1.29E+00	2.44E-01
FBgn0027095	ARP-like	LD06293	-0.112	2.315	0.516	0.421	-0.797	0.182	0.756	7	0.468599731	0.9589827	1.29E+00	2.44E-01
FBgn0033994	CG7544	LD39460	0.094	-0.066	0.554	0.279	-0.918	-2.198	-1.051	7	-0.472438234	0.9674782	-1.29E+00	2.44E-01
FBgn0033853	CG6145	LP03268	-1.190	-0.263	0.132	-0.445	-0.319	-0.168	0.481	7	-0.253182359	0.5187298	-1.29E+00	2.44E-01
FBgn0039627	CG11837	LD35950	0.121	-0.562	0.716	-1.334	-1.264	-0.541	0.228	7	-0.376569329	0.7716126	-1.29E+00	2.44E-01
FBgn0032723	CG18397	LD01527	-0.560	0.441	0.244	0.495	-0.266	0.599	0.619	7	0.224751242	0.4606612	1.29E+00	2.44E-01
FBgn0029810	CG12239	GH14380	0.115	-0.378	0.144	-1.788	-1.811	0.070	0.424	7	-0.460755396	0.9445421	-1.29E+00	2.44E-01
FBgn0028497	BcDNA:GH04637	GH04637	0.027	-0.840	-1.747	-0.542	0.473	0.342	-0.330	7	-0.373803306	0.7663176	-1.29E+00	2.44E-01
FBgn0041205	key	LD18356	0.934	0.657	0.554	0.468	-0.358	-0.223	-0.257	7	0.25370133	0.520151	1.29E+00	2.44E-01
FBgn0015239	Hr78	GH08073	0.431	-0.624	0.880	0.039	0.218	0.118	0.554	7	0.230828062	0.4736537	1.29E+00	2.45E-01
FBgn0036184	CG7351	LD40777	-1.488	-1.539	-0.463	0.313	0.182	0.372	-0.156	7	-0.397080943	0.815065	-1.29E+00	2.45E-01
FBgn0005410	sno	GH06537	0.104	0.217	0.673	0.555	0.461	-0.707	0.253	7	0.22213666	0.4561833	1.29E+00	2.45E-01
FBgn0032388	CG6686	LD24604	-0.950	0.566	-0.476	-0.613	-0.449	0.352	-0.266	7	-0.262145123	0.5384187	-1.29E+00	2.45E-01
FBgn0028744	EG:52C10.1	LD23326	-0.519	-0.251	-0.460	-3.919	0.423	-0.650	0.354	7	-0.717291749	1.4734214	-1.29E+00	2.45E-01
FBgn0028554	xl6	LD46359	-0.150	0.118	-0.117	0.125	0.202	-0.804	-1.083	7	-0.244089846	0.5014448	-1.29E+00	2.45E-01
FBgn0037530	CG2943	LD30573	-0.447	-0.439	-2.271	-0.967	0.754	-1.541	0.954	7	-0.565176431	1.1621022	-1.29E+00	2.46E-01
FBgn0032775	CG17544	SD05719	0.363	0.296	0.810	1.550	0.663	-1.355	0.696	7	0.431848525	0.8881227	1.29E+00	2.46E-01
FBgn0039099	CG10157	LD22034	0.466	0.112	0.761	-0.053	0.253	-0.644	0.852	7	0.24948295	0.5130945	1.29E+00	2.46E-01
FBgn0051233	CG31233	GH12469	-0.407	-0.668	0.186	-0.541	-0.837	0.487	0.090	7	-0.241152726	0.4960911	-1.29E+00	2.46E-01
FBgn0004108	Nrt	LD22004	-0.074	-0.802	0.442	1.007	0.138	0.547	0.814	7	0.295999403	0.6090568	1.29E+00	2.46E-01
FBgn0028699	Rh50	GH03016	-0.587	-0.314	0.241	0.000	-0.699	0.324	-0.324	6	-0.226483212	0.422515	-1.31E+00	2.46E-01
FBgn0004875	enc	LD16638	0.287	0.522	0.095	0.489	-0.366	0.017	0.011	7	0.150598581	0.3103897	1.28E+00	2.47E-01
FBgn0052475	mthl8	LP02895	0.046	0.380	-0.405	-0.764	-1.331	-0.886	0.573	7	-0.340958961	0.7027323	-1.28E+00	2.47E-01
FBgn0003169	put	LD31893	-0.114	1.624	-0.081	-0.476	0.808	0.037	0.643	7	0.348642512	0.7189943	1.28E+00	2.47E-01
FBgn0032798	CG10132	LP04395	-0.298	-0.590	0.574	-1.720	-0.755	0.382	-0.190	7	-0.371056757	0.7652709	-1.28E+00	2.47E-01
FBgn0052245	CG32245	GH04632	-0.249	-0.281	-0.099	0.374	-0.352	-0.568	0.112	7	-0.151855893	0.313288	-1.28E+00	2.47E-01
FBgn0035641	CG5568	LD47944	0.364	-0.348	1.319	0.363	0.236	-0.408	0.425	7	0.278759666	0.5751639	1.28E+00	2.47E-01
FBgn0037382	CG2031	LD43883	0.007	0.170	-1.183	-1.308	-0.304	-0.122	0.460	7	-0.325670796	0.6728873	-1.28E+00	2.48E-01
FBgn0032516	CG9293	LD46333	0.889	0.827	0.869	-0.567	0.626	-0.926	0.929	7	0.378164072	0.7813954	1.28E+00	2.48E-01
FBgn0014011	Rac2	GM13874	-0.607	-0.935	0.620	-0.910	0.514	-0.117	-0.827	7	-0.323139122	0.6688772	-1.28E+00	2.48E-01
FBgn0015509	lin19	LD20253	0.157	0.545	0.117	-0.745	-0.565	-0.368	-1.087	7	-0.277994973	0.5755362	-1.28E+00	2.48E-01
FBgn0028582	lqf	GH27912	0.090	-0.579	-0.360	-0.750	0.585	-0.205	-0.280	7	-0.213902216	0.4428736	-1.28E+00	2.49E-01
FBgn0039936	CG11148	GH25014	-0.671	0.767	-1.835	-1.377	0.340	-0.190	-0.147	7	-0.444650821	0.9213436	-1.28E+00	2.49E-01
FBgn0038464	CG16941	GH03554	-1.263	0.073	1.103	-0.631	-0.335	-0.585	-1.010	7	-0.378380298	0.7841832	-1.28E+00	2.49E-01
FBgn0003416	sl	LD02340	-0.139	-0.167	0.126	0.192	-0.624	0.085	-1.500	7	-0.289393243	0.5998397	-1.28E+00	2.49E-01
FBgn0039904	Hcf	LD48007	-0.348	-0.461	-1.014	0.295	0.642	-1.278	-0.126	7	-0.327188322	0.6782712	-1.28E+00	2.49E-01
FBgn0011746	ana	GH07389	-0.776	-0.521	-0.878	-0.727	1.087	-1.581	0.400	7	-0.428073864	0.8880306	-1.28E+00	2.49E-01
FBgn0034579	mRpL54	SD09147	-0.083	0.406	-0.167	-0.444	-0.417	-0.293	0.000	6	-0.166378392	0.3130709	-1.30E+00	2.50E-01
		SD04448	-0.193	-0.476	1.048	-0.699	1.286	0.407	2.064	7	0.490844888	1.0201123	1.27E+00	2.50E-01
FBgn0038733	CG11407	GH20840	-0.326	-0.051	1.070	0.590	0.486	0.527	-0.443	7	0.265009252	0.5508926	1.27E+00	2.50E-01
FBgn0052772	CG32772	LP02658	-0.246	-0.167	0.373	-0.118	-0.351	-0.027	-0.273	7	-0.115456211	0.2402743	-1.27E+00	2.51E-01
FBgn0035375	CG2103	SD10722	-0.160	0.138	0.464	0.010	0.570	1.483	-0.410	7	0.299154952	0.6226523	1.27E+00	2.51E-01
FBgn0003498	sqd	LD09564	-0.170	0.278	0.002	-0.609	-1.125	-0.130	0.131	7	-0.231768567	0.4833412	-1.27E+00	2.52E-01
		GH18009	-0.378	-0.161	0.464	0.222	-0.706	-0.420	-0.382	7	-0.194559587	0.4061589	-1.27E+00	2.52E-01
FBgn0010317	CycJ	GH04281	-0.110	-0.272	0.672	0.522	0.838	0.566	-0.472	7	0.248965978	0.5198506	1.27E+00	2.52E-01
FBgn0015268	Nap1	LD21576	-0.191	0.186	0.469	-0.262	0.109	-1.562	-1.420	7	-0.38143659	0.7967304	-1.27E+00	2.52E-01
FBgn0031628	CG3294	GM14666	0.385	-0.297	-0.860	-0.317	-0.108	0.146	-0.270	7	-0.188641134	0.3941717	-1.27E+00	2.52E-01
FBgn0015270	Orc2	GH13824	-0.012	-0.362	0.123	0.188	-0.331	-0.141	-0.174	7	-0.101325669	0.2119067	-1.27E+00	2.53E-01
FBgn0035807	CG7492	LD12639	-0.979	0.442	-0.439	0.901	-0.467	-1.393	-0.745	7	-0.382813558	0.8006079	-1.27E+00	2.53E-01
FBgn0028648	mRpL50	GM06185	-0.104	0.316	-0.018	-0.237	-1.362	-0.054	-0.308	7	-0.252384415	0.5282489	-1.26E+00	2.53E-01
FBgn0031693	Cyp4ac1	GH24257	0.478	-1.188	0.205	0.915	1.476	-0.311	2.128	7	0.528783821	1.1078456	1.26E+00	2.54E-01
FBgn0027610	BcDNA:GH02431	GH02431	0.378	0.336	-0.498	-1.593	-0.434	0.127	-0.626	7	-0.330052681	0.6922611	-1.26E+00	2.54E-01
FBgn0003062	Fib	LD07493	-0.165	0.217	0.057	-0.566	-1.067	-0.144	0.148	7	-0.217165583	0.4561354	-1.26E+00	2.55E-01
FBgn0036053	CG6718	LD44515	-0.109	-0.110	1.532	-2.034	-1.773	-1.557	-0.156	7	-0.601045588	1.2631805	-1.26E+00	2.55E-01
FBgn0040227	eIF-3p66	GM13889	-0.758	-0.178	-0.032	-3.410	0.323	-0.926	0.540	7	-0.634500038	1.3335449	-1.26E+00	2.55E-01
FBgn0026263	bip1	GM13608	-0.054	0.933	-0.204	0.665	0.775	-0.839	1.108	7	0.340577906	0.7160427	1.26E+00	2.55E-01
FBgn0022768	Pp2C1	LD34192	0.085	-0.544	-0.780	-0.406	0.484	-0.038	-0.207	7	-0.201022664	0.4226767	-1.26E+00	2.55E-01
		GH06048	-0.177	-0.545	0.533	0.371	-1.042	-0.260	-0.817	7	-0.27680971	0.5823534	-1.26E+00	2.55E-01
FBgn0036000	CG3434	LD15005	-1.788	1.118	-0.407	0.064	-1.081	-0.263	-0.681	7	-0.433810853	0.9127335	-1.26E+00	2.55E-01
FBgn0040752	Prosap	GH23107	1.072	0.293	-0.487	0.370	-0.453	0.423	0.668	7	0.269339705	0.5673306	1.26E+00	2.56E-01
FBgn0031702	CG14021	GH14865	-0.313	-0.722	-0.896	-0.495	0.319	0.515	-0.138	7	-0.247015284	0.520539	-1.26E+00	2.56E-01
FBgn0050467	CG30467	LD40680	0.159	-0.347	0.424	1.453	0.167	-0.100	0.151	7	0.272342045	0.57436	1.25E+00	2.56E-01
FBgn0034057	CG8314	GH13672	-0.416	0.966	-0.464	1.273	-0.243	0.370	0.918	7	0.343539384	0.7251132	1.25E+00	2.57E-01
FBgn0028916	BG:DS01068.2	GH26380	0.095	-0.565	-0.839	-2.909	0.117	1.385	-2.047	7	-0.680421	1.4364161	-1.25E+00	2.57E-01
FBgn0030499	CG11178	LD19061	0.285	0.838	0.395	0.154	0.061	-0.249	-0.231	7	0.179096627	0.3781224	1.25E+00	2.57E-01
FBgn0039626	CG1420	LD43674	-0.621	-0.070	-2.009	-1.866	-0.648	-0.030	1.386	7	-0.550970352	1.1635332	-1.25E+00	2.57E-01
FBgn0051935	CG31935	LD27273	-0.223	0.349	-0.330	0.018	0.236	-1.075	-0.632	7	-0.236623666	0.4999142	-1.25E+00	2.57E-01
FBgn0040340	EG:BACR7A4.5	LD27659	0.141	0.601	0.038	0.545	0.506	-0.551	0.062	7	0.19176645	0.4052201	1.25E+00	2.57E-01
FBgn0028926	NC2beta	GH16072	0.100	-1.453	0.341	-0.324	-0.723	-0.322	0.280	7	-0.300301233	0.634573	-1.25E+00	2.57E-01
FBgn0026079	EG:EG0007.9	LD45754	0.093	-0.639	-0.348	0.487	-0.067	-0.632	-0.232	7	-0.190917833	0.4035583	-1.25E+00	2.57E-01
FBgn0037489	CG1234	LD35257	1.556	0.220	-1.474	0.655	0.871	0.632	0.643	7	0.4430928	0.9368191	1.25E+00	2.57E-01
FBgn0035151	CG17129	LD42420	0.500	-0.215	-0.818	1.681	-0.241	0.967	1.040	7	0.416196707	0.8806663	1.25E+00	2.58E-01
FBgn0029814	CG15765	GH28601	-0.135	-0.870	-0.663	0.228	-0.499	0.699	-0.619	7	-0.265478313	0.5618597	-1.25E+00	2.58E-01
FBgn0017558	Pdk	LD09837	-0.248	0.553	-0.048	-0.206	-1.774	-0.417	-0.194	7	-0.33352542	0.705925	-1.25E+00	2.58E-01
FBgn0031690	CG7742	GH15768	-0.404	-0.602	1.565	-0.026	0.756	0.799	0.421	7	0.35848426	0.7595601	1.25E+00	2.58E-01
FBgn0034086	CG8441	LD38910	-1.066	0.556	-2.105	-0.514	-0.445	0.329	0.190	7	-0.436597594	0.9264346	-1.25E+00	2.59E-01
FBgn0038012	CG10013	LD20383	0.473	1.791	0.917	-0.314	0.016	-0.330	-0.014	7	0.362661824	0.7699656	1.25E+00	2.59E-01
FBgn0039338	XNP	LD28477	0.427	-0.504	-0.446	-0.175	-0.630	0.025	0.064	7	-0.176948221	0.3761314	-1.24E+00	2.60E-01
FBgn0035770	CG8588	GH28656	-0.711	1.234	-2.818	0.017	-2.612	-0.281	0.247	7	-0.703475768	1.4983321	-1.24E+00	2.61E-01
FBgn0033637	CG9006	GM14222	-1.026	-0.878	0.560	0.591	-0.769	0.102	-0.994	7	-0.344649516	0.735252	-1.24E+00	2.61E-01
FBgn0034796	CG3700	GH06673	-0.023	0.225	-0.205	0.301	-1.354	-0.679	-0.153	7	-0.269757216	0.5760001	-1.24E+00	2.62E-01
FBgn0027522	BcDNA:LD21643	LD21643	-0.429	0.080	-0.141	0.149	0.099	-0.203	-0.265	7	-0.101417776	0.2168585	-1.24E+00	2.62E-01
FBgn0025615	torp4a	LD34179	-0.026	-0.278	-1.326	-1.153	-0.186	0.022	0.669	7	-0.325390038	0.6958772	-1.24E+00	2.62E-01
FBgn0000165	Bc	GH04080	-0.129	-0.824	-0.911	0.373	-1.785	0.521	0.058	7	-0.385393344	0.8252715	-1.24E+00	2.63E-01
FBgn0037978	CG3571	LD42169	-0.116	-0.299	0.155	-1.050	-0.778	0.358	0.060	7	-0.23858838	0.5111231	-1.24E+00	2.63E-01
FBgn0031043	CG14222	LD30731	-0.285	0.099	0.181	0.013	0.802	-0.102	0.495	7	0.172049353	0.3686713	1.23E+00	2.63E-01
FBgn0020493	Dad	GH23534	-0.476	-0.675	-0.356	-0.367	-0.787	-0.218	0.974	7	-0.271950181	0.5831165	-1.23E+00	2.63E-01
FBgn0020369	Pros45	LD26005	0.293	-0.032	0.009	-0.218	-0.734	-0.913	0.127	7	-0.209835514	0.450082	-1.23E+00	2.64E-01
FBgn0004698	mus210	LD47533	-0.262	-0.771	0.588	-0.665	0.837	-1.191	-1.197	7	-0.380220763	0.8156056	-1.23E+00	2.64E-01
FBgn0034674	CG9304	LD26991	-0.445	-1.033	2.088	1.422	-0.604	1.012	1.622	7	0.580240258	1.2456138	1.23E+00	2.64E-01
FBgn0052450	CG32450	GH25462	0.693	0.726	-1.167	-0.545	-1.406	-0.603	-0.402	7	-0.386090834	0.8289502	-1.23E+00	2.64E-01
FBgn0051886	CG31886	GM03781	-0.013	1.124	-1.781	0.674	-1.071	-2.177	-0.764	7	-0.5725358	1.2293908	-1.23E+00	2.64E-01
FBgn0036697	CG7725	LD26833	-0.182	0.342	-0.611	0.736	1.316	0.653	-0.116	7	0.305556965	0.656127	1.23E+00	2.64E-01
FBgn0050384	CG30384	GH09884	0.850	0.035	-1.370	-0.447	-0.968	-0.056	-0.386	7	-0.334479951	0.7196317	-1.23E+00	2.65E-01
FBgn0031298	CG4428	LD26292	-0.177	-0.572	0.252	0.645	0.851	0.121	0.472	7	0.227453615	0.4894523	1.23E+00	2.65E-01
FBgn0038222	CG3307	LD12042	-0.008	0.338	0.593	0.802	-0.499	0.187	-0.012	7	0.199996857	0.4307706	1.23E+00	2.65E-01
FBgn0036333	CG11259	LD45758	0.309	-0.566	0.916	1.462	0.316	0.240	-0.394	7	0.326152843	0.7025033	1.23E+00	2.65E-01
FBgn0039907	CG2041	LD02061	0.278	0.454	0.474	1.144	0.428	-0.056	-0.797	7	0.275117469	0.5927939	1.23E+00	2.65E-01
FBgn0041191	Rheb	GH10361	1.081	0.095	0.101	0.843	-0.321	-0.288	0.220	7	0.247321415	0.532911	1.23E+00	2.65E-01
FBgn0037081	CG6049	LD27763	0.678	-0.877	0.674	0.736	0.018	0.627	0.063	7	0.274140234	0.59085	1.23E+00	2.66E-01
FBgn0037551	CG7891	LD29185	-0.932	0.033	-0.171	-1.102	-0.209	-0.438	0.782	7	-0.290987481	0.6281055	-1.23E+00	2.66E-01
FBgn0035805	CG7506	GH02466	0.002	0.391	-0.331	-0.456	1.852	0.250	0.859	7	0.366497769	0.7915718	1.22E+00	2.66E-01
FBgn0050412	CG30412	GH03629	0.303	-0.654	0.738	-3.031	-0.451	-0.748	-0.085	7	-0.561106958	1.212311	-1.22E+00	2.67E-01
FBgn0037302	CG10233	GH04877	0.597	0.586	0.955	0.131	-0.373	-0.476	0.285	7	0.243395909	0.5260081	1.22E+00	2.67E-01
		GH01566	0.065	0.138	0.527	0.484	0.286	0.097	-0.494	7	0.157636408	0.3407995	1.22E+00	2.67E-01
		GH14803	-0.501	1.074	-1.217	-0.983	0.226	-0.775	-0.371	7	-0.363881137	0.7868782	-1.22E+00	2.67E-01
FBgn0051033	CG31033	LP08352	-1.086	-0.378	-0.503	-0.190	-0.598	1.000	-0.313	7	-0.29549305	0.6396697	-1.22E+00	2.67E-01
FBgn0030960	CG7053	HL05860	-0.661	0.902	-0.903	0.390	-1.147	-0.368	-0.574	7	-0.337264183	0.7303844	-1.22E+00	2.68E-01
FBgn0050372	CG30372	SD02805	-2.282	-1.109	0.221	0.532	-0.141	-1.443	0.628	7	-0.513513956	1.1121988	-1.22E+00	2.68E-01
FBgn0031291	CG4124	SD07532	0.179	-0.925	0.751	1.019	-0.027	1.598	0.058	7	0.378836997	0.8206518	1.22E+00	2.68E-01
FBgn0027094	Aats-ala	SD01519	-0.869	-0.513	-0.478	0.386	0.148	-0.783	0.371	7	-0.248219415	0.5379707	-1.22E+00	2.68E-01
FBgn0031294	ia2	GH05223	0.179	-0.348	-0.038	-0.374	-0.082	-0.608	0.259	7	-0.144747436	0.3139601	-1.22E+00	2.68E-01
FBgn0016724	RfaBp	GH18004	-0.562	-0.093	-0.213	1.221	0.197	0.711	0.794	7	0.29355186	0.6367644	1.22E+00	2.68E-01
FBgn0000578	ena	SD08336	0.084	-0.473	0.881	-0.934	-0.617	-1.341	0.000	6	-0.399901163	0.7870314	-1.24E+00	2.68E-01
FBgn0014028	SdhB	LD23740	0.221	-0.799	-0.079	-0.443	-0.701	-1.387	0.831	7	-0.336609364	0.7304035	-1.22E+00	2.68E-01
FBgn0038304	CG12241	LD32196	0.233	0.016	0.057	-0.653	0.770	1.058	0.303	7	0.254690738	0.5527051	1.22E+00	2.69E-01
FBgn0039056	cenB1A	GH12888	0.934	-0.686	0.064	0.488	1.967	-0.258	0.280	7	0.398561377	0.8649409	1.22E+00	2.69E-01
FBgn0034552	CG17999	GH16244	-0.458	-0.736	-1.483	0.007	0.104	0.153	0.339	7	-0.296352804	0.6434082	-1.22E+00	2.69E-01
FBgn0030287	CG11759	LD13052	0.273	0.552	0.145	0.687	-0.440	0.267	-0.204	7	0.182767698	0.396871	1.22E+00	2.69E-01
FBgn0011241	cbx	HL08032	-1.177	-0.029	-0.071	-0.506	0.318	-0.150	0.046	7	-0.224120703	0.48674	-1.22E+00	2.69E-01
FBgn0031940	CG7214	HL02931	-0.092	0.470	1.543	0.389	-0.091	-0.359	0.154	7	0.287606639	0.6248963	1.22E+00	2.69E-01
FBgn0015808	ScpX	LD10783	-0.752	0.568	-0.970	-1.753	-1.306	0.600	0.459	7	-0.450573365	0.9796845	-1.22E+00	2.69E-01
FBgn0037279	CG1129	HL02883	-0.021	0.719	0.296	1.258	-0.716	0.493	-0.010	7	0.288514521	0.6273266	1.22E+00	2.69E-01
FBgn0032428	CG6405	GH04442	0.251	-0.494	0.210	-0.470	-0.068	-0.423	-0.030	7	-0.146180384	0.3179941	-1.22E+00	2.70E-01
FBgn0030309	CG1572	LD04844	0.336	-0.496	-0.459	0.585	-1.228	-0.233	-0.420	7	-0.273491986	0.5953996	-1.22E+00	2.70E-01
FBgn0015033	Cyp4d8	GH22459	1.113	-0.018	0.052	-0.082	0.054	0.555	-0.189	7	0.212121762	0.4620337	1.21E+00	2.70E-01
FBgn0043884	mask	LD31436	-0.826	-0.499	-0.194	0.164	-0.792	0.148	0.414	7	-0.226203553	0.4929319	-1.21E+00	2.70E-01
FBgn0039875	CG1937	GH11117	0.077	-0.364	-0.306	0.656	0.037	1.004	0.542	7	0.235289196	0.5127658	1.21E+00	2.70E-01
FBgn0038953	CG18596	LP02352	0.563	-0.175	0.983	0.390	-0.655	-0.233	1.858	7	0.390033811	0.850029	1.21E+00	2.70E-01
FBgn0034888	CG5431	LP01553	0.428	1.189	0.056	-0.781	0.482	-0.184	1.002	7	0.313054196	0.6822908	1.21E+00	2.70E-01
FBgn0031881	CG3476	LD34154	-0.116	-0.357	0.200	-0.540	0.374	-1.336	-0.044	7	-0.25988109	0.5665939	-1.21E+00	2.71E-01
FBgn0033799	GLaz	GH09946	-0.248	2.197	0.227	0.123	0.103	-0.044	0.281	7	0.376854297	0.8217016	1.21E+00	2.71E-01
FBgn0030318	rho-4	SD06923	0.509	-0.273	-0.148	0.339	0.141	0.626	-0.085	7	0.158261574	0.3451004	1.21E+00	2.71E-01
FBgn0032014	CG7840	LD35060	-1.159	-0.164	0.209	-0.501	-0.776	0.795	-0.483	7	-0.296932666	0.6475502	-1.21E+00	2.71E-01
FBgn0032955	CG2201	LD18613	0.286	0.132	0.090	-1.056	-1.047	-0.959	0.391	7	-0.308902243	0.6737667	-1.21E+00	2.71E-01
FBgn0030799	CG4872	GH02315	0.418	0.094	-0.413	-0.447	0.759	-2.023	-1.812	7	-0.48920159	1.0670929	-1.21E+00	2.71E-01
FBgn0024985	EG:132E8.4	GH23825	0.157	-0.257	-1.247	0.345	-0.691	-0.119	0.049	7	-0.251948101	0.5500658	-1.21E+00	2.71E-01
FBgn0051916	CG31916	GH02446	-0.376	-0.337	0.655	0.266	0.143	0.492	0.454	7	0.185385722	0.4047742	1.21E+00	2.71E-01
FBgn0011817	nmo	LD36031	0.283	0.149	0.025	-0.583	0.807	0.582	0.153	7	0.202145865	0.4415307	1.21E+00	2.71E-01
FBgn0023169	SNF1A	GH12596	0.321	0.404	0.685	0.196	-0.290	-0.271	0.091	7	0.162395946	0.35486	1.21E+00	2.72E-01
FBgn0029134	Prosbeta5	LD08717	-1.032	0.258	-0.010	0.527	-1.749	-0.497	-0.043	7	-0.363784561	0.7950069	-1.21E+00	2.72E-01
FBgn0028506	BG:DS09218.3	LD36923	-0.734	1.074	0.231	1.774	1.288	-1.074	0.837	7	0.485097444	1.0612721	1.21E+00	2.72E-01
FBgn0030749	Anxb11	GM13766	0.047	0.223	0.221	-0.629	-0.613	-0.629	0.061	7	-0.188480796	0.4129806	-1.21E+00	2.73E-01
FBgn0038445	CG14891	GH16156	-0.326	-0.831	1.764	1.334	1.543	-0.501	0.428	7	0.487250433	1.0679206	1.21E+00	2.73E-01
FBgn0042106	CG18754	LD47115	0.802	-1.110	0.213	0.104	-0.506	-0.739	-1.060	7	-0.328032854	0.7193502	-1.21E+00	2.73E-01
FBgn0038815	CG5466	LD27620	-0.060	-0.098	0.108	0.432	0.338	0.346	-0.238	7	0.118186201	0.2593696	1.21E+00	2.73E-01
FBgn0033886	CG13349	HL05577	-1.006	1.013	0.042	-1.057	-0.897	-0.218	-0.221	7	-0.335078319	0.7386074	-1.20E+00	2.75E-01
FBgn0034709	CG3074	GM06507	-0.820	-0.388	-0.075	0.453	-0.528	0.030	-0.005	7	-0.190453233	0.4201439	-1.20E+00	2.76E-01
FBgn0031661	CG8890	GM12762	-1.358	-0.866	-1.966	-0.128	0.168	1.118	-0.217	7	-0.464155243	1.0240813	-1.20E+00	2.76E-01
FBgn0043070	MESK2	LD27504	-0.703	0.322	0.631	0.028	0.399	0.859	0.066	7	0.228903553	0.5051161	1.20E+00	2.76E-01
FBgn0035213	CG2199	LD32068	-0.411	-1.481	0.510	-0.607	0.946	-0.246	-1.943	7	-0.461611157	1.0187965	-1.20E+00	2.76E-01
FBgn0038475	CG3962	GH08610	0.028	-0.712	-0.185	1.001	-0.890	-2.128	-0.165	7	-0.435989182	0.962919	-1.20E+00	2.76E-01
FBgn0033431	CG1827	GH25655	0.507	0.484	-0.892	-0.397	0.659	1.009	0.833	7	0.314733843	0.6951472	1.20E+00	2.76E-01
FBgn0027529	BcDNA:LD21403	GH22439	-0.711	0.243	-0.013	-0.066	-0.415	-0.969	0.365	7	-0.22353014	0.4938381	-1.20E+00	2.76E-01
		LD21171	0.053	-0.793	-0.363	0.079	0.198	0.043	-0.330	7	-0.15902039	0.3516623	-1.20E+00	2.77E-01
FBgn0033764	CG8776	GH13729	-0.250	0.112	-1.250	0.949	-0.188	-1.454	-0.498	7	-0.368504165	0.8151064	-1.20E+00	2.77E-01
FBgn0039740	CG7928	LD15405	-0.464	0.452	0.891	-0.062	-1.679	-1.373	-0.705	7	-0.419952739	0.9295466	-1.20E+00	2.77E-01
FBgn0035145	Trap170	SD02490	0.234	0.086	-0.010	1.248	-0.564	0.430	0.302	7	0.246550015	0.5460633	1.19E+00	2.77E-01
FBgn0027620	Acf1	LD09043	0.307	0.833	-1.024	-0.044	-1.850	-0.364	-0.655	7	-0.399597139	0.8853594	-1.19E+00	2.77E-01
FBgn0034883	CG17664	GH16993	-1.027	-0.427	-0.538	-0.955	0.351	-0.770	1.002	7	-0.337670429	0.7482882	-1.19E+00	2.78E-01
FBgn0042693	PP2A-B'	LD29902	0.622	-0.820	-1.186	-0.520	-0.283	0.149	0.083	7	-0.279216505	0.6189993	-1.19E+00	2.78E-01
FBgn0034221	CG10764	LP05421	0.167	-0.659	1.180	-0.183	0.562	0.137	0.707	7	0.273155815	0.6056736	1.19E+00	2.78E-01
FBgn0004611	Plc21C	LD11447	0.479	-0.372	-0.424	0.289	-0.952	-0.064	-0.511	7	-0.222247687	0.4928336	-1.19E+00	2.78E-01
FBgn0010590	l(2)05070	GM04535	0.294	-0.016	-0.103	0.120	-1.522	-0.101	-0.618	7	-0.277931545	0.6163123	-1.19E+00	2.78E-01
FBgn0003015	osk	LD24944	0.170	0.760	-0.160	0.000	-0.189	0.833	-0.062	7	0.193008497	0.4291248	1.19E+00	2.79E-01
FBgn0050387	CG30387	SD10882	-0.209	-1.411	-1.204	-1.178	0.664	0.643	-0.074	7	-0.395389444	0.8791526	-1.19E+00	2.79E-01
FBgn0031054	CG14216	LD40846	-0.116	-0.713	-0.488	0.391	0.135	-0.630	0.086	7	-0.190752547	0.4241672	-1.19E+00	2.79E-01
FBgn0028544	BG:DS00180.3	HL02234	0.447	0.757	-0.680	-0.016	-1.127	-0.677	-1.013	7	-0.329874688	0.7336412	-1.19E+00	2.79E-01
FBgn0039135	CG13603	GH22341	0.401	-0.764	-0.491	0.131	0.054	-1.634	0.085	7	-0.316728335	0.7046235	-1.19E+00	2.79E-01
FBgn0035914	CG6282	GH12549	0.056	-0.538	-0.836	-0.285	0.071	0.386	-0.141	7	-0.183921614	0.4101626	-1.19E+00	2.80E-01
FBgn0033137	Tsp42Ep	LP02988	-0.767	0.767	-0.070	-0.353	-0.818	-0.346	-0.084	7	-0.23873604	0.5325637	-1.19E+00	2.80E-01
FBgn0017453	Zn72D	GH12756	0.612	-1.800	-0.112	0.171	-0.989	-0.077	-0.314	7	-0.358518831	0.7999466	-1.19E+00	2.81E-01
FBgn0033882	CG13343	LD47462	-0.299	0.241	-0.652	-0.281	0.593	-0.409	-0.646	7	-0.207493552	0.4631133	-1.19E+00	2.81E-01
FBgn0027570	Nep2	GH07643	0.056	0.352	-1.623	-0.300	0.515	-0.670	-0.622	7	-0.327277135	0.7305286	-1.19E+00	2.81E-01
FBgn0053130	CG33130	LD43063	0.336	-0.209	0.496	0.696	0.972	-0.553	-0.053	7	0.240697324	0.5377019	1.18E+00	2.81E-01
FBgn0032911	CG9264	GH14216	-0.686	0.152	0.357	-0.209	0.323	-0.519	-1.776	7	-0.336653901	0.7526134	-1.18E+00	2.81E-01
FBgn0035298	CG1140	GH01464	0.868	0.122	-1.227	0.921	0.439	0.617	0.566	7	0.329368204	0.7366191	1.18E+00	2.82E-01
FBgn0034223	CG6522	LD14485	-0.505	0.732	0.075	-0.972	-0.346	-0.254	-0.386	7	-0.236510866	0.5294571	-1.18E+00	2.82E-01
FBgn0011230	poe	LP02909	0.299	-0.260	-1.435	0.050	0.325	-0.682	-0.235	7	-0.27704986	0.620361	-1.18E+00	2.82E-01
FBgn0000575	emc	LD10532	0.483	1.241	0.146	0.370	-0.112	-0.376	-0.089	7	0.237456863	0.5319817	1.18E+00	2.82E-01
FBgn0035021	CG4622	LD44757	0.477	-0.711	0.413	-0.055	1.017	0.145	0.381	7	0.238031695	0.5336313	1.18E+00	2.83E-01
FBgn0037060	CG10508	SD06609	-0.174	-0.309	0.108	-1.063	-0.335	-0.235	0.512	7	-0.213718511	0.4792739	-1.18E+00	2.83E-01
FBgn0033616	CG7745	LD32860	0.253	-0.013	0.524	-0.977	0.948	0.881	0.420	7	0.290768933	0.652086	1.18E+00	2.83E-01
FBgn0016132	Chd1	LD39323	0.526	-0.077	0.010	-0.165	0.109	0.562	-0.047	7	0.131174548	0.294304	1.18E+00	2.83E-01
FBgn0005391	Yp2	HL08149	0.247	-1.038	-0.358	-0.704	0.602	0.171	-0.886	7	-0.281064453	0.6306637	-1.18E+00	2.83E-01
FBgn0040286	SC35	LD32469	-0.857	-0.150	-1.112	0.258	-0.205	-0.555	0.678	7	-0.277652217	0.6232932	-1.18E+00	2.83E-01
FBgn0033065	Cyp6w1	GH13192	0.262	-0.291	0.217	-2.268	-1.183	-0.435	0.600	7	-0.442415901	0.9934359	-1.18E+00	2.83E-01
FBgn0030078	CG10970	HL08157	0.390	0.387	-1.266	-0.360	-1.265	0.021	-0.096	7	-0.312704089	0.7023882	-1.18E+00	2.83E-01
FBgn0032000	CG8372	SD10877	0.376	1.165	0.759	0.294	0.507	-0.759	-0.324	7	0.288214256	0.6477699	1.18E+00	2.84E-01
FBgn0031458	CG2855	LD12037	0.259	-0.134	-0.171	0.309	-1.219	-0.950	0.058	7	-0.263887649	0.5934945	-1.18E+00	2.84E-01
FBgn0037955	CG6950	GH08974	-1.492	0.223	0.321	-0.181	-0.257	-0.434	-0.050	7	-0.267223317	0.6012559	-1.18E+00	2.84E-01
FBgn0052767	CG32767	LD34931	0.020	-0.396	0.472	-0.524	-0.217	-0.057	-0.332	7	-0.147521448	0.3321391	-1.18E+00	2.84E-01
FBgn0020616	SA	LD34181	1.265	-0.101	-0.369	-0.384	1.004	0.057	0.592	7	0.29483357	0.6639946	1.17E+00	2.85E-01
FBgn0003882	tub	LD16174	-0.305	0.228	-0.590	0.124	-1.111	0.030	0.108	7	-0.2164608	0.4876255	-1.17E+00	2.85E-01
FBgn0033912	CG8415	GM14585	0.256	0.382	-0.735	-0.216	-0.617	-0.666	0.130	7	-0.209195437	0.4714653	-1.17E+00	2.85E-01
FBgn0027872	rdgBbeta	LD14189	0.068	0.144	-0.235	0.522	-0.660	-0.472	-0.940	7	-0.22480026	0.5066466	-1.17E+00	2.85E-01
FBgn0026370	SRPK	SD09672	-0.130	0.973	-0.151	-0.563	0.625	1.228	0.063	7	0.292175292	0.6593594	1.17E+00	2.85E-01
FBgn0030706	CG8909	GH14506	0.353	-0.060	-1.177	-0.413	-0.132	-0.493	0.295	7	-0.232554549	0.5249615	-1.17E+00	2.86E-01
FBgn0024958	Irp-1A	LD36161	-0.308	0.101	0.437	0.133	0.487	0.285	-0.199	7	0.133508382	0.3019021	1.17E+00	2.86E-01
FBgn0038983	CG5326	LP03255	-0.078	0.091	-1.552	-0.800	0.566	-0.536	0.121	7	-0.312570004	0.7072162	-1.17E+00	2.87E-01
FBgn0033460	CG1472	SD04292	0.396	1.892	1.982	0.098	0.386	-0.296	-1.040	7	0.488228807	1.1047468	1.17E+00	2.87E-01
FBgn0033178	CG11127	LD24363	0.467	-0.169	-1.269	-0.416	-0.106	0.376	-0.791	7	-0.272889757	0.6175817	-1.17E+00	2.87E-01
FBgn0027657	glob1	GH09296	-0.562	1.044	0.588	0.289	-0.506	0.661	0.339	7	0.264618101	0.5991999	1.17E+00	2.87E-01
FBgn0032279	CG17104	LD16579	1.304	1.042	1.956	0.259	-0.701	-0.565	-0.172	7	0.446250943	1.0105542	1.17E+00	2.87E-01
FBgn0035036	CG4707	LD29879	-0.963	-1.117	-1.391	0.208	0.616	-0.315	0.458	7	-0.357484338	0.8107399	-1.17E+00	2.88E-01
FBgn0037447	CG2330	LD42676	-0.356	-0.123	-0.198	-2.845	-1.399	0.314	0.832	7	-0.539276393	1.2236765	-1.17E+00	2.88E-01
FBgn0051649	nesprin	GH18470	-0.742	-0.672	0.011	-0.541	0.044	0.305	0.230	7	-0.195067221	0.4426877	-1.17E+00	2.88E-01
FBgn0001404	egh	GH01085	0.335	0.690	0.251	0.073	-0.277	-0.394	0.580	7	0.179824915	0.4082358	1.17E+00	2.88E-01
FBgn0037093	CG7597	SD04681	0.322	0.020	0.419	0.065	-0.241	0.007	0.079	7	0.095840112	0.2176777	1.16E+00	2.88E-01
FBgn0034716	CG3380	GH01304	-0.662	-1.165	-0.930	-1.473	0.983	0.549	-0.110	7	-0.401165098	0.9113524	-1.16E+00	2.88E-01
FBgn0031526	CG8838	GH18521	0.132	0.685	2.378	0.559	-0.681	0.332	-0.366	7	0.434251098	0.9868398	1.16E+00	2.89E-01
FBgn0036477	CG6778	GH09263	0.305	-0.681	0.877	-0.024	-0.466	-1.440	-1.024	7	-0.350489457	0.7965261	-1.16E+00	2.89E-01
FBgn0030054	Caf1-180	SD02526	0.031	-0.175	0.808	-1.526	0.177	-1.054	-0.713	7	-0.350219671	0.7961287	-1.16E+00	2.89E-01
FBgn0030115	CG15797	LD22866	0.215	-0.195	-0.467	0.814	1.051	0.408	-0.124	7	0.243239747	0.5532592	1.16E+00	2.89E-01
FBgn0047242	BcDNA:HL02010	HL02010	0.537	1.034	0.943	0.203	-0.605	-0.177	-0.074	7	0.265930839	0.6049132	1.16E+00	2.89E-01
FBgn0050281	CG30281	GH13859	-0.293	-0.125	0.699	-0.919	-1.022	-0.562	0.296	7	-0.275304499	0.6263901	-1.16E+00	2.89E-01
FBgn0016122	Acer	LD28328	-1.124	-1.696	-0.126	0.922	-1.293	0.227	0.144	7	-0.420789227	0.958233	-1.16E+00	2.89E-01
FBgn0040395	Unc-76	LD08195	0.315	0.591	-0.537	-0.039	-0.912	-1.097	-0.222	7	-0.271581218	0.6200288	-1.16E+00	2.91E-01
FBgn0026147	BEST:LD13681	GH09663	0.499	0.218	0.156	-0.684	-0.578	-1.421	-0.209	7	-0.28841185	0.6585309	-1.16E+00	2.91E-01
		GM03978	0.558	0.638	-0.028	0.643	-0.489	-0.191	0.239	7	0.195617532	0.4467754	1.16E+00	2.91E-01
FBgn0027525	BcDNA:LD21529	LD21529	0.348	0.260	0.056	-0.526	0.223	1.092	0.027	7	0.211380772	0.4829375	1.16E+00	2.91E-01
FBgn0037220	CG14641	LD46870	0.637	-0.389	1.372	1.041	-1.228	0.531	0.791	7	0.393434545	0.8995645	1.16E+00	2.91E-01
FBgn0025687	BEST:CK02318	SD02276	-0.755	-0.702	0.953	-2.166	-0.360	0.224	-0.155	7	-0.42309	0.9673949	-1.16E+00	2.91E-01
FBgn0035981	CG4452	LD21662	0.000	-0.937	-0.645	-0.068	0.229	0.094	-0.006	6	-0.222068818	0.4611839	-1.18E+00	2.91E-01
FBgn0004921	Ggamma1	LD03453	-0.928	1.874	1.524	0.633	-0.591	1.091	-0.269	7	0.476154862	1.0892155	1.16E+00	2.91E-01
FBgn0004622	Takr99D	GH10154	0.485	-0.416	-0.204	0.233	-0.388	-0.457	-0.392	7	-0.162639822	0.3721364	-1.16E+00	2.92E-01
FBgn0037446	CG10267	LD25151	-0.675	0.512	-0.013	1.015	-0.124	0.097	1.248	7	0.294355027	0.6738816	1.16E+00	2.92E-01
FBgn0030321	CG1703	LD35151	-0.801	-0.200	0.283	0.241	0.068	-0.093	-1.191	7	-0.241877443	0.5539186	-1.16E+00	2.92E-01
FBgn0026571	Sec61alpha	LD29847	0.649	-0.776	0.607	0.296	0.518	0.325	-0.080	7	0.219844192	0.5034945	1.16E+00	2.92E-01
FBgn0031060	CG14231	LD37221	-2.800	0.657	-0.002	-2.469	-0.331	-1.060	1.309	7	-0.670746908	1.5365848	-1.15E+00	2.92E-01
FBgn0051150	CG31150	GH05619	-0.216	0.457	-0.318	0.238	-0.206	-1.954	-0.369	7	-0.338309388	0.7754876	-1.15E+00	2.92E-01
FBgn0030796	CG4829	GH12430	-0.889	0.360	-0.079	0.091	0.632	0.890	0.968	7	0.281855203	0.6464108	1.15E+00	2.93E-01
FBgn0032901	CG9339	LD04137	0.000	-0.056	-0.187	0.009	-0.211	0.227	-0.368	7	-0.0835137	0.1916236	-1.15E+00	2.93E-01
FBgn0000927	fs(1)Ya	LD26875	0.182	-0.258	-0.090	-0.424	-0.481	-0.114	0.297	7	-0.126677919	0.2907463	-1.15E+00	2.93E-01
FBgn0027453	Dnz1	LD14687	-1.782	0.887	-0.625	0.063	-0.900	-0.286	0.062	7	-0.368762186	0.8464867	-1.15E+00	2.93E-01
FBgn0024362	EG:8D8.6	LD45352	0.587	-0.043	-0.028	0.154	0.704	-0.635	0.853	7	0.227308298	0.5220936	1.15E+00	2.93E-01
FBgn0033313	Cirl	SD04590	0.131	-0.350	0.177	0.093	0.474	0.462	-0.096	7	0.127344876	0.2925476	1.15E+00	2.93E-01
FBgn0032072	CG9483	GH20208	-0.573	0.297	0.245	-0.585	-0.938	-3.069	0.773	7	-0.55011754	1.2646799	-1.15E+00	2.94E-01
FBgn0038272	CG7265	LD09414	-0.855	1.539	0.011	-1.172	-1.735	-0.173	-0.840	7	-0.46079635	1.0594497	-1.15E+00	2.94E-01
FBgn0035039	CG3608	SD09850	-0.110	-1.252	1.045	-2.594	-0.168	-0.870	0.341	7	-0.515400267	1.1862602	-1.15E+00	2.94E-01
FBgn0038191	CG9925	GM03859	0.766	0.220	-0.475	1.322	-0.687	0.692	0.308	7	0.30671799	0.7066964	1.15E+00	2.95E-01
FBgn0050193	CG30193	LD42159	0.511	0.672	0.130	0.886	-0.031	-0.858	0.448	7	0.251168553	0.5789901	1.15E+00	2.95E-01
FBgn0033875	CG6357	GM07827	-0.534	0.837	0.116	0.071	-1.513	-2.034	-0.003	7	-0.437232819	1.00799	-1.15E+00	2.95E-01
FBgn0038271	CG3731	GH01077	-0.514	-0.096	0.593	-1.182	-0.418	-0.234	0.157	7	-0.241840275	0.5576797	-1.15E+00	2.95E-01
FBgn0032702	CG10376	SD03870	-0.208	-1.698	1.262	-0.396	-1.116	-0.389	-0.232	7	-0.396751891	0.9153705	-1.15E+00	2.95E-01
FBgn0042177	CG32164	LD20554	-0.089	0.239	1.555	-0.457	0.264	0.773	-0.215	7	0.295776212	0.6824716	1.15E+00	2.95E-01
FBgn0026404	Nc	LP09975	0.171	-0.609	-0.532	-1.712	-0.283	-0.083	0.738	7	-0.330047441	0.7618248	-1.15E+00	2.95E-01
FBgn0028562	sut2	GH25507	-0.602	-0.271	0.728	-1.526	-0.442	-0.546	0.426	7	-0.319024218	0.7368493	-1.15E+00	2.96E-01
FBgn0037700	CG8149	LD31448	-0.490	-0.828	-0.222	0.457	-0.263	0.296	-0.287	7	-0.191001876	0.4413632	-1.14E+00	2.96E-01
FBgn0052485	CG32485	GH16843	-0.205	0.026	-1.436	-0.766	-0.340	-0.550	1.001	7	-0.324467716	0.7501619	-1.14E+00	2.96E-01
FBgn0029713	CG11436	LD19190	-0.372	0.283	-0.657	-0.450	-0.812	0.740	-0.402	7	-0.238505372	0.5514196	-1.14E+00	2.96E-01
FBgn0032242	CG5355	GH13952	0.255	-0.197	1.217	0.781	-0.256	0.823	-0.592	7	0.290077552	0.670682	1.14E+00	2.96E-01
FBgn0010220	Dbp45A	LD47509	0.405	-0.702	-1.288	0.537	-0.626	-0.096	-0.181	7	-0.278766865	0.6446342	-1.14E+00	2.96E-01
FBgn0020309	crol	GH27971	0.146	-0.937	0.122	0.019	-0.334	0.153	-0.401	7	-0.176028542	0.4070731	-1.14E+00	2.96E-01
FBgn0028509	cenG1A	LD11783	0.067	0.320	0.145	0.951	0.175	0.250	-0.564	7	0.192183682	0.4444668	1.14E+00	2.96E-01
FBgn0033267	CG11508	LD18062	0.325	0.033	0.355	-0.139	-1.316	-1.163	-0.146	7	-0.292852159	0.6778386	-1.14E+00	2.97E-01
FBgn0030456	CG4332	LD41462	-0.864	-0.069	-0.221	-1.218	-1.060	0.925	0.189	7	-0.331192657	0.7671076	-1.14E+00	2.97E-01
FBgn0016013	Faa	GH16063	0.306	0.119	-1.115	-0.123	-0.020	-0.771	0.038	7	-0.223628215	0.5181658	-1.14E+00	2.97E-01
FBgn0035917	CG6416	GH19182	0.236	-0.189	-0.089	0.585	-1.074	-0.595	-0.552	7	-0.239634288	0.5555625	-1.14E+00	2.97E-01
FBgn0026170	smt3	LD07775	0.616	1.931	0.855	0.914	-1.103	-0.039	-0.229	7	0.420627947	0.9752166	1.14E+00	2.97E-01
FBgn0002914	Myb	LD22943	0.287	-0.946	-1.277	0.806	-2.031	0.520	-0.496	7	-0.448146715	1.0403985	-1.14E+00	2.98E-01
FBgn0025592	Gyk	GH12641	-0.224	-0.244	0.384	-0.715	0.923	0.875	1.150	7	0.306948947	0.7127606	1.14E+00	2.98E-01
FBgn0038167	CG9374	GM01569	-0.548	0.905	-0.926	0.204	-0.821	-0.792	-0.055	7	-0.290498869	0.6749978	-1.14E+00	2.98E-01
FBgn0039923	Arc70	LD14353	-0.240	0.576	-0.117	0.272	-1.580	-0.922	-0.179	7	-0.312818359	0.726866	-1.14E+00	2.98E-01
FBgn0003459	stwl	LD17962	0.088	0.287	-0.462	-0.050	-0.839	-0.697	0.276	7	-0.199638915	0.4640473	-1.14E+00	2.98E-01
FBgn0034390	CG15093	GH06781	-0.057	-0.046	-1.174	0.089	0.633	-0.990	-0.351	7	-0.270970363	0.630047	-1.14E+00	2.99E-01
FBgn0010356	Taf5	LD42828	-0.009	-0.772	-1.960	0.653	-0.140	-0.283	0.028	7	-0.354734263	0.8251451	-1.14E+00	2.99E-01
FBgn0038274	CG7262	GH01087	-1.625	-0.213	0.432	-0.428	0.447	-0.392	-0.306	7	-0.297820125	0.6930834	-1.14E+00	2.99E-01
FBgn0035892	exo70	LD07014	0.447	1.526	-0.171	-0.235	-0.531	0.328	0.730	7	0.29916625	0.6963949	1.14E+00	2.99E-01
FBgn0038708	CG6255	GH18334	0.347	-0.539	-0.187	0.939	1.073	0.024	0.099	7	0.250822666	0.5842412	1.14E+00	2.99E-01
FBgn0035916	CG5978	LD24460	1.049	1.101	-0.209	-0.007	0.653	0.151	-0.713	7	0.289400621	0.6744532	1.14E+00	3.00E-01
FBgn0031929	CG18585	GH14272	-0.691	0.369	-2.565	0.346	-1.011	-0.817	0.888	7	-0.497107214	1.1588967	-1.13E+00	3.00E-01
FBgn0031319	CG4896	LD16296	0.001	0.083	-0.770	0.176	-0.390	0.010	-0.100	7	-0.141368319	0.3297229	-1.13E+00	3.00E-01
FBgn0028984	sp5	GH14439	-0.196	-0.079	-1.639	-1.563	0.136	0.703	-0.012	7	-0.378673724	0.8832353	-1.13E+00	3.00E-01
FBgn0004198	ct	GH10590	-0.191	0.046	-0.138	-0.683	-0.331	-0.491	0.571	7	-0.174001417	0.406119	-1.13E+00	3.00E-01
FBgn0051163	CG31163	LD04190	-0.445	0.419	0.521	0.018	-0.863	-0.619	-0.706	7	-0.239194169	0.5584204	-1.13E+00	3.00E-01
FBgn0031483	CG9641	LD20423	-0.143	0.979	0.570	0.020	-0.749	0.298	0.831	7	0.257984787	0.6025155	1.13E+00	3.01E-01
FBgn0033900	CG8257	GH24360	0.462	-0.500	0.624	-0.096	0.177	0.464	0.040	7	0.167152684	0.3904899	1.13E+00	3.01E-01
FBgn0015796	Rab8	LD44762	0.954	-1.091	1.600	-0.319	0.330	0.423	0.723	7	0.374302831	0.8747039	1.13E+00	3.01E-01
FBgn0033962	CG10153	GH17639	-0.081	0.087	-0.315	-0.310	-0.210	-0.145	0.302	7	-0.095879952	0.2240705	-1.13E+00	3.01E-01
FBgn0033633	CG7759	HL04910	0.424	0.981	-0.352	0.301	0.141	0.250	-0.357	7	0.19842395	0.4637346	1.13E+00	3.01E-01
FBgn0037778	CG3910	GH04071	0.285	-0.032	0.430	0.132	-0.002	0.773	-0.437	7	0.164236462	0.3840133	1.13E+00	3.01E-01
FBgn0051368	CG31368	GM03621	0.006	0.230	-0.461	0.290	-0.021	0.686	0.345	7	0.153640349	0.3593731	1.13E+00	3.01E-01
FBgn0030187	CG2961	LD38046	-0.106	-0.035	-0.448	-0.280	0.153	-0.129	0.176	7	-0.095478437	0.2233349	-1.13E+00	3.01E-01
FBgn0003460	so	GH15741	-0.167	-0.216	-0.386	0.102	0.109	0.244	-0.551	7	-0.123690762	0.2893268	-1.13E+00	3.01E-01
FBgn0050291	CG30291	GH19637	-0.552	-0.105	1.667	0.305	-0.249	0.350	0.808	7	0.317745514	0.7436754	1.13E+00	3.01E-01
FBgn0035767	CG8596	GH22722	0.193	-0.602	-1.701	0.013	0.096	0.285	-0.361	7	-0.296821513	0.6949513	-1.13E+00	3.02E-01
FBgn0011336	OstStt3	GM01838	-0.663	0.610	0.358	0.646	-0.236	0.065	0.827	7	0.229498727	0.5374178	1.13E+00	3.02E-01
		GH07373	-0.066	-0.630	0.219	0.381	0.257	0.253	1.384	7	0.257045184	0.6025577	1.13E+00	3.02E-01
FBgn0038588	CG7156	LD24550	-0.002	0.197	-1.136	-1.294	-0.056	0.514	-0.243	7	-0.288559772	0.6764394	-1.13E+00	3.02E-01
FBgn0039158	CG6182	LD17019	0.275	0.968	-0.170	0.797	-0.566	0.290	0.003	7	0.228134312	0.5347987	1.13E+00	3.02E-01
FBgn0025709	BEST:CK00459	LP06581	-0.173	-1.222	-0.212	-0.316	-0.230	1.035	-1.092	7	-0.315675745	0.7400302	-1.13E+00	3.02E-01
FBgn0038235	CG8461	LD29276	0.180	0.511	-0.866	-0.272	-0.711	-0.733	0.243	7	-0.23547456	0.5525131	-1.13E+00	3.03E-01
FBgn0036035	CG18178	GH03795	-1.186	-0.849	0.049	-0.411	-0.954	1.076	-0.035	7	-0.33028327	0.7751506	-1.13E+00	3.03E-01
FBgn0034380	CG15087	LD05535	-0.644	0.784	-0.179	-0.316	-0.868	0.238	-0.804	7	-0.255558169	0.6001733	-1.13E+00	3.03E-01
FBgn0034689	CG2921	LD38241	0.113	-2.112	-1.317	-0.785	1.216	0.094	-0.429	7	-0.460058468	1.0812559	-1.13E+00	3.03E-01
FBgn0023477	Transaldolase	LD23608	-0.190	1.603	0.089	0.802	-0.048	-0.717	0.770	7	0.329696021	0.7751626	1.13E+00	3.03E-01
FBgn0013576	l(3)82Fd	GH11677	-0.224	-0.375	0.000	0.000	-0.477	-0.478	0.486	5	-0.213502382	0.4047385	-1.18E+00	3.04E-01
FBgn0034479	CG8654	GH28654	-0.089	-0.922	-0.629	0.937	-0.880	0.057	-0.410	7	-0.276720796	0.6509931	-1.12E+00	3.04E-01
FBgn0036436	CG4914	LP11612	-0.192	0.452	-0.373	0.429	-0.062	0.103	1.499	7	0.265022929	0.6236046	1.12E+00	3.04E-01
FBmc0000231		pP{lacW}	-0.446	2.189	1.000	0.676	-0.609	-0.031	0.105	7	0.411992264	0.9696848	1.12E+00	3.04E-01
		LD28384	0.198	0.468	0.127	-0.119	-0.372	0.068	0.651	7	0.145783093	0.3432235	1.12E+00	3.04E-01
FBgn0004878	cas	LD36057	0.145	-0.401	0.111	0.198	0.285	0.301	0.066	7	0.100836083	0.2374921	1.12E+00	3.04E-01
FBgn0034087	CG8443	LD19312	-0.791	1.272	-0.131	-0.901	-1.061	-0.546	-0.190	7	-0.33546893	0.7901174	-1.12E+00	3.04E-01
FBgn0035030	CG3541	GH12163	0.846	-0.569	-0.255	0.171	-0.410	-1.411	-0.428	7	-0.293577393	0.6919241	-1.12E+00	3.05E-01
FBgn0051666	CG31666	SD04616	-0.413	-0.711	-0.541	-1.154	0.682	0.590	-0.462	7	-0.287114524	0.6772113	-1.12E+00	3.05E-01
FBgn0029935	CG4615	LD03007	-0.909	0.753	-0.614	-0.292	0.314	-1.202	-0.079	7	-0.290009723	0.6849864	-1.12E+00	3.05E-01
FBgn0052426	CG5969	GM09417	-1.180	1.150	-0.454	-0.445	-0.284	-0.245	-0.655	7	-0.301808306	0.7129312	-1.12E+00	3.06E-01
FBgn0027783	SMC2	LD05471	-0.987	0.847	-0.148	-0.125	0.062	-1.067	-0.539	7	-0.279358002	0.6600888	-1.12E+00	3.06E-01
FBgn0032701	CG10341	GH23387	-0.066	-0.967	0.926	0.579	1.122	0.477	0.021	7	0.29888761	0.7062608	1.12E+00	3.06E-01
FBgn0037384	CG10981	GM01182	-0.756	0.976	0.561	-0.924	-1.572	-0.205	-0.707	7	-0.375299359	0.8868368	-1.12E+00	3.06E-01
FBgn0053156	CG33156	LD23573	-0.872	0.839	0.768	-0.232	-0.285	1.029	1.043	7	0.32718842	0.7732183	1.12E+00	3.06E-01
FBgn0003612	Su(var)2-10	LD27861	0.391	0.135	-0.212	0.007	-0.385	0.983	0.436	7	0.193701821	0.4580313	1.12E+00	3.06E-01
FBgn0053071	CG33071	GM05135	-1.122	-0.135	0.057	0.539	-1.262	-0.303	0.229	7	-0.285439078	0.6754563	-1.12E+00	3.06E-01
FBgn0039125	CG5857	LD42327	-0.678	-0.003	-2.097	-0.590	0.773	-0.533	0.386	7	-0.391662832	0.9277213	-1.12E+00	3.07E-01
FBgn0050171	CG30171	GH20492	-1.026	-0.528	0.219	0.580	-0.426	-0.548	0.098	7	-0.232919794	0.5518149	-1.12E+00	3.07E-01
FBgn0036484	CG6859	LD41491	0.234	-0.221	1.240	1.723	-0.005	0.260	-0.727	7	0.357641646	0.8476865	1.12E+00	3.07E-01
FBgn0027536	BcDNA:LD21177	LD21177	-1.192	-0.790	-1.948	1.577	-0.084	-0.268	-0.528	7	-0.461887853	1.0949444	-1.12E+00	3.07E-01
FBgn0027106	inx7	GH21056	-0.234	0.691	-0.559	-0.204	-0.292	0.103	-1.279	7	-0.253521208	0.6011151	-1.12E+00	3.07E-01
FBgn0026077	Gasp	LD05259	-0.808	-0.398	0.582	0.066	-1.538	-0.626	0.487	7	-0.319061235	0.7566206	-1.12E+00	3.07E-01
FBgn0015788	Rab-RP1	LD04613	0.414	0.832	1.688	0.674	-0.788	0.050	-0.425	7	0.349310048	0.8284943	1.12E+00	3.07E-01
FBgn0032633	CG6860	SD07737	-0.201	-0.220	0.403	-0.456	1.267	0.308	0.667	7	0.252582229	0.5997951	1.11E+00	3.08E-01
FBgn0035649	CG10483	GH26628	-0.147	-0.873	0.165	-0.861	0.666	-0.114	-0.472	7	-0.233751563	0.5550834	-1.11E+00	3.08E-01
FBgn0029709	CG3564	GH04989	0.056	0.665	-0.534	-1.042	-0.361	-0.752	0.215	7	-0.250289006	0.5944616	-1.11E+00	3.08E-01
FBgn0041605	complexin	GH27718	-0.097	-0.080	-0.711	0.255	-0.117	0.229	-0.548	7	-0.152751223	0.3628296	-1.11E+00	3.08E-01
FBgn0004597	CycC	LD35705	0.478	-0.308	-1.462	0.513	-0.809	-1.370	0.409	7	-0.36426974	0.8655436	-1.11E+00	3.08E-01
FBgn0025366	Ip259	GM13959	-0.312	0.856	1.149	-0.695	0.614	0.460	-0.105	7	0.281110928	0.6680817	1.11E+00	3.08E-01
		GH21596	0.200	-0.610	0.722	0.209	-0.761	-0.762	-0.847	7	-0.264199065	0.6279672	-1.11E+00	3.08E-01
FBgn0033806	CG4616	LD48056	0.924	-0.016	-0.386	0.783	1.241	1.158	-1.092	7	0.372928488	0.886422	1.11E+00	3.08E-01
FBgn0026563	BG:DS00464.1	GH19145	-0.458	-0.368	-0.857	-1.054	0.168	-0.313	0.930	7	-0.278911547	0.6630967	-1.11E+00	3.08E-01
FBgn0031611	CG17840	LD46494	0.318	-0.295	-0.287	0.387	0.848	-0.203	0.579	7	0.192568527	0.4578364	1.11E+00	3.08E-01
FBgn0050019	CG30019	GH14288	-0.208	-0.449	-0.087	1.008	0.007	1.142	0.395	7	0.258195197	0.6140092	1.11E+00	3.08E-01
FBgn0002645	Map205	LD12965	-0.129	-0.163	0.962	-0.883	-0.548	-0.184	-0.939	7	-0.269103735	0.6399592	-1.11E+00	3.08E-01
FBgn0030699	CG8578	LD07988	-0.355	0.386	0.309	-0.393	-0.873	-0.084	-0.268	7	-0.182688253	0.4345228	-1.11E+00	3.09E-01
FBgn0033569	CG12942	LD46263	-0.498	-0.810	1.639	1.260	0.555	0.398	0.055	7	0.371193052	0.8835811	1.11E+00	3.09E-01
FBgn0010218	Cpn	GH08002	0.257	-0.238	0.367	0.123	0.195	1.153	-0.393	7	0.209188465	0.4980717	1.11E+00	3.09E-01
FBgn0020305	dbe	LD24634	0.274	-0.584	-1.687	-0.128	-0.735	0.276	0.387	7	-0.313712897	0.7479499	-1.11E+00	3.10E-01
FBgn0024753	Flo-2	LP11503	0.323	-0.445	0.158	-0.572	-0.092	-0.157	-0.133	7	-0.130969521	0.3122646	-1.11E+00	3.10E-01
FBgn0051678	CG31678	LD18032	-0.259	0.142	-0.149	-0.180	-1.156	0.135	0.126	7	-0.191600889	0.4572625	-1.11E+00	3.10E-01
		GM10787	1.070	0.669	0.364	-0.140	-0.263	0.048	-0.253	7	0.213615001	0.5101606	1.11E+00	3.10E-01
FBgn0030943	CG6540	LD23604	0.169	0.643	-0.716	-1.118	0.467	-0.554	-0.992	7	-0.300048575	0.7168014	-1.11E+00	3.10E-01
FBgn0050499	CG30499	LD09559	0.213	0.750	1.009	0.238	-0.807	0.038	0.246	7	0.240953204	0.575728	1.11E+00	3.11E-01
FBgn0035576	CG7479	LD44376	0.000	-0.546	-0.424	-0.594	-0.216	-0.435	0.784	6	-0.238309923	0.5176135	-1.13E+00	3.11E-01
		LD33458	-1.623	-0.401	-0.021	-0.348	0.956	-0.508	-0.279	7	-0.317639515	0.7592675	-1.11E+00	3.11E-01
FBgn0027609	morgue	GH02435	-0.696	0.609	-0.845	0.216	-0.123	-0.967	0.059	7	-0.249510596	0.5965601	-1.11E+00	3.11E-01
FBgn0034763	CG12190	LD18758	-0.218	0.214	1.043	0.760	-0.383	0.287	-0.158	7	0.220801238	0.5279191	1.11E+00	3.11E-01
FBgn0030003	CG2116	LD12131	-1.020	1.064	0.075	-0.278	-1.715	-0.236	-0.430	7	-0.362769789	0.8674598	-1.11E+00	3.11E-01
FBgn0030004	CG10958	GH28826	-0.424	-1.137	1.263	0.446	1.777	0.751	0.209	7	0.412212204	0.986996	1.10E+00	3.11E-01
FBgn0000044	Act57B	LD04994	-0.158	0.399	0.373	0.296	-0.227	0.105	-0.039	7	0.107026492	0.256396	1.10E+00	3.12E-01
FBgn0033812	CG4663	GH22857	0.297	0.037	-0.037	0.234	-1.316	-0.137	-0.822	7	-0.249047114	0.5966396	-1.10E+00	3.12E-01
FBgn0052043	CG32043	LD13887	-0.042	0.298	-0.061	0.011	-0.721	-0.185	-0.202	7	-0.128910232	0.3091699	-1.10E+00	3.12E-01
FBgn0031488	CG17265	GM03282	0.256	0.356	-0.067	0.283	-0.289	0.155	-0.020	7	0.096235426	0.2310135	1.10E+00	3.13E-01
FBgn0010173	RpA-70	LD04815	-0.210	0.555	0.063	-0.997	-0.330	0.036	-0.563	7	-0.206621126	0.4962377	-1.10E+00	3.13E-01
FBgn0052223	CG32223	SD04822	0.266	-1.172	-0.101	0.525	-0.774	0.100	-0.644	7	-0.257170885	0.617975	-1.10E+00	3.13E-01
FBgn0052394	CG32394	GH14591	0.136	-0.173	0.222	0.036	0.379	0.226	-0.200	7	0.089495412	0.2150743	1.10E+00	3.13E-01
FBgn0032889	CG9331	GH13879	-0.805	-0.300	0.146	-0.532	-0.324	0.004	0.520	7	-0.184475747	0.4434257	-1.10E+00	3.13E-01
FBgn0042693	PP2A-B'	GM05554	-0.136	0.370	0.174	-0.294	-1.204	-0.652	0.146	7	-0.228070848	0.5482988	-1.10E+00	3.13E-01
FBgn0003205	Ras85D	LD17536	0.147	1.285	0.612	0.682	-0.875	0.431	-0.247	7	0.29074902	0.699056	1.10E+00	3.13E-01
FBgn0039487	CG6070	GH08870	-1.594	-0.688	-1.256	0.325	1.087	-0.540	-0.025	7	-0.384415884	0.9254796	-1.10E+00	3.14E-01
		GH17783	-0.342	0.021	0.051	0.596	0.501	0.094	0.007	7	0.132533733	0.3194872	1.10E+00	3.14E-01
FBgn0029831	CG5966	LD47264	-0.067	0.468	0.329	-0.296	-0.011	-1.210	-1.148	7	-0.276453495	0.6667116	-1.10E+00	3.15E-01
FBgn0000326	clt	LD42723	-0.660	-0.344	-0.999	0.190	-0.997	0.647	0.268	7	-0.270748892	0.6531638	-1.10E+00	3.15E-01
FBgn0016978	snRNP70K	LD46049	-0.263	-0.539	0.588	-0.211	0.768	0.276	1.239	7	0.265292964	0.6400426	1.10E+00	3.15E-01
FBgn0038320	Sra-1	LD19991	0.097	0.386	0.340	-0.182	-0.145	0.411	-0.133	7	0.110776235	0.267322	1.10E+00	3.15E-01
FBgn0031670	CG3887	LD33828	0.978	1.501	0.314	-0.129	0.089	0.691	-1.050	7	0.342008654	0.8259664	1.10E+00	3.15E-01
FBgn0001308	Khc	SD02406	0.295	0.231	-0.106	0.021	1.314	0.269	-0.442	7	0.226001462	0.5461536	1.09E+00	3.16E-01
FBgn0010548	Aldh-III	GH25629	-0.010	-0.049	-0.081	-0.994	0.113	-0.299	0.174	7	-0.163700778	0.3960648	-1.09E+00	3.16E-01
FBgn0035989	CG3967	HL01728	0.209	0.007	-1.106	0.246	-0.072	-0.471	-0.169	7	-0.19383752	0.4692663	-1.09E+00	3.16E-01
FBgn0001202	hk	LD05265	-0.803	0.935	-0.581	-1.351	-0.272	0.153	-0.183	7	-0.300266522	0.7280655	-1.09E+00	3.17E-01
FBgn0034718	windpipe	GH02310	0.631	-0.582	0.983	0.295	0.841	1.153	-0.971	7	0.335930238	0.8145833	1.09E+00	3.17E-01
FBgn0051148	CG31148	GH16191	-1.090	-1.565	0.103	-0.720	0.931	0.489	-0.747	7	-0.37118596	0.9006366	-1.09E+00	3.17E-01
FBgn0031737	CG11142	GH01453	0.102	-0.350	-0.001	-0.261	0.268	-0.528	-0.028	7	-0.114140897	0.2771695	-1.09E+00	3.18E-01
FBgn0010391	Gtp-bp	LD25651	-0.273	0.296	0.402	0.110	1.311	-0.872	1.322	7	0.328047259	0.7967526	1.09E+00	3.18E-01
FBgn0043841	BEST:GH02216	GH02216	-0.389	0.849	-0.487	-0.672	0.291	-0.441	-0.901	7	-0.250069118	0.607459	-1.09E+00	3.18E-01
FBgn0040308	Jafrac2	GH25379	0.549	0.055	-0.506	0.214	-0.863	-0.317	-0.558	7	-0.203810116	0.4954687	-1.09E+00	3.18E-01
FBgn0038878	CG3301	GH01837	0.409	-0.401	-0.335	0.288	0.052	0.489	0.704	7	0.172251315	0.4188187	1.09E+00	3.18E-01
FBgn0034314	CG5140	GH03577	-1.018	-0.255	-0.220	-1.486	-0.735	1.018	0.292	7	-0.343402231	0.8359333	-1.09E+00	3.19E-01
FBgn0005642	wdn	LD40824	0.000	0.376	-0.383	0.114	-0.012	1.064	0.151	6	0.218192121	0.4837806	1.10E+00	3.20E-01
FBgn0031025	CG3878	LD11215	-1.180	0.963	-0.093	-0.162	-1.240	-0.766	0.203	7	-0.325131937	0.7937405	-1.08E+00	3.20E-01
FBgn0038332	CG6136	GH08447	-0.063	0.725	0.127	-0.347	0.649	0.277	-0.194	7	0.167649206	0.40929	1.08E+00	3.20E-01
FBgn0034271	CG4996	SD10481	0.098	-0.384	0.434	-0.197	-0.171	1.057	0.665	7	0.21457024	0.5243495	1.08E+00	3.21E-01
FBgn0032393	CG12264	LD22661	-0.195	-0.303	0.121	-1.421	0.437	-0.432	0.085	7	-0.243862648	0.596068	-1.08E+00	3.21E-01
FBgn0027951		LD32549	0.137	0.044	0.107	0.283	0.365	0.410	-0.485	7	0.122976256	0.3006378	1.08E+00	3.21E-01
FBgn0040350	EG:BACR7A4.13	GH13765	-0.133	0.605	-0.150	-1.334	-0.943	-0.355	0.360	7	-0.278677492	0.6814398	-1.08E+00	3.21E-01
FBgn0035241	CG12105	GH26183	0.277	0.563	-0.376	-0.450	-1.851	0.113	-0.532	7	-0.322279656	0.788623	-1.08E+00	3.21E-01
FBgn0033236	CG14764	LD39211	0.819	1.289	0.322	-0.067	0.281	-0.655	-0.149	7	0.26286869	0.6437548	1.08E+00	3.21E-01
FBgn0027592	Arc105	GH03922	-0.335	-0.293	0.413	0.060	0.795	0.241	0.251	7	0.161789353	0.3962161	1.08E+00	3.21E-01
FBgn0029629	CG8636	LD24347	-0.096	-0.203	-1.266	0.317	-0.862	-0.115	0.464	7	-0.251735011	0.616619	-1.08E+00	3.22E-01
FBgn0029685	CG2938	SD03002	0.500	-1.906	-0.190	0.185	-0.417	-0.756	0.255	7	-0.332698183	0.8153023	-1.08E+00	3.22E-01
FBgn0028520	BG:DS04095.1	GH09478	0.447	0.648	0.844	-0.712	0.090	0.267	-0.103	7	0.211570287	0.5187951	1.08E+00	3.22E-01
FBgn0039187	CG6454	LD35461	0.467	-1.201	-0.937	-0.661	0.620	-1.176	0.505	7	-0.340462922	0.835246	-1.08E+00	3.22E-01
FBgn0035397	CG11486	LD14901	-0.166	0.496	0.656	0.644	-0.643	-0.165	0.707	7	0.218490854	0.536348	1.08E+00	3.23E-01
FBgn0052536	CG32536	LD05272	-0.119	0.490	0.094	0.104	-0.979	-1.628	-0.061	7	-0.29997719	0.7366818	-1.08E+00	3.23E-01
FBgn0034577	CG10540	GH10050	-0.908	0.140	0.664	-0.631	-1.837	0.272	-0.117	7	-0.345089213	0.8475961	-1.08E+00	3.23E-01
FBgn0037035	CG10589	GH01788	-0.365	0.061	-1.021	0.633	0.942	0.915	1.096	7	0.322965164	0.7932769	1.08E+00	3.23E-01
FBgn0027948	msps	GH18634	-0.477	1.129	2.108	0.179	-0.281	-0.341	0.357	7	0.381955819	0.9381807	1.08E+00	3.23E-01
FBgn0031908	CG5177	LD18740	-0.617	0.279	0.597	-0.637	-0.484	0.120	-0.808	7	-0.221539683	0.5443851	-1.08E+00	3.23E-01
FBgn0035227	CG12090	LD36407	-0.146	-0.886	0.034	-0.298	0.202	0.010	0.051	7	-0.147365223	0.362163	-1.08E+00	3.23E-01
FBgn0025712	BEST:CK00246	GH07209	-0.342	0.189	-0.304	-2.496	-0.252	0.494	-0.062	7	-0.396030191	0.9736166	-1.08E+00	3.23E-01
FBgn0003189	r	LP04725	0.526	-1.387	-1.925	0.089	0.519	-0.487	-0.031	7	-0.385266837	0.9472122	-1.08E+00	3.23E-01
FBgn0036684	CG3764	GH23617	-0.011	-0.138	0.094	1.165	-0.547	0.607	0.416	7	0.226469092	0.557631	1.07E+00	3.24E-01
FBgn0032858	CG10949	GH22016	-0.012	0.521	-0.534	1.106	-0.323	0.293	0.550	7	0.228757637	0.5636383	1.07E+00	3.24E-01
FBgn0038556	Rim	GH26867	0.462	0.567	-2.390	-1.316	0.130	-1.140	0.418	7	-0.467022099	1.1507927	-1.07E+00	3.24E-01
FBgn0053138	CG33138	LD03583	-0.161	2.062	0.845	0.556	-0.865	-0.476	0.848	7	0.401252137	0.9890669	1.07E+00	3.24E-01
FBgn0003470	alpha-Spec	LP06350	0.572	-0.288	-0.672	-0.019	-0.878	-0.163	0.077	7	-0.19570906	0.4824195	-1.07E+00	3.24E-01
FBgn0026319	Traf1	LD20987	-0.057	1.604	0.197	0.729	-0.267	0.064	-0.333	7	0.276918609	0.6826473	1.07E+00	3.24E-01
FBgn0032495	CG16820	GH15921	0.504	-0.262	0.496	-0.096	-0.257	0.392	0.193	7	0.138597878	0.3417745	1.07E+00	3.25E-01
FBgn0052425	CG32425	GM08320	-0.095	0.716	-0.306	-0.092	-0.914	-0.862	-0.020	7	-0.224719789	0.5551284	-1.07E+00	3.25E-01
FBgn0033482	CG1371	SD07707	-0.050	-0.842	0.689	-0.287	-0.220	-0.778	0.000	6	-0.2478837	0.5571787	-1.09E+00	3.26E-01
FBgn0036761	CG5546	LD41395	1.104	-0.337	-0.678	-0.144	0.609	0.435	0.901	7	0.270081351	0.6678226	1.07E+00	3.26E-01
		LP09564	2.414	-0.405	-1.165	1.728	0.033	0.490	0.372	7	0.495201403	1.2245217	1.07E+00	3.26E-01
FBgn0037203	CG11128	LD37241	-0.345	0.991	0.630	-0.256	-0.332	0.783	0.135	7	0.229552861	0.5678824	1.07E+00	3.26E-01
FBgn0030468	CG1622	GM12605	0.047	-0.239	-0.176	0.420	-0.191	-0.209	-0.413	7	-0.10884694	0.2692848	-1.07E+00	3.26E-01
FBgn0029131	debcl	GH01265	-0.360	-0.437	2.207	0.533	1.120	-0.365	0.076	7	0.396284225	0.9805501	1.07E+00	3.26E-01
FBgn0037330	mRpL44	LD10028	-0.492	1.181	0.022	-0.457	-1.509	-1.007	-0.139	7	-0.342854928	0.8497362	-1.07E+00	3.27E-01
FBgn0002552	lin	LD43682	-0.484	0.802	-1.695	-1.364	0.574	-0.816	0.253	7	-0.38997813	0.9666515	-1.07E+00	3.27E-01
FBgn0029161	Kisir	GH14384	-0.176	0.372	0.098	0.117	0.173	0.343	-0.255	7	0.096027056	0.238104	1.07E+00	3.27E-01
FBgn0004055	uzip	SD09738	0.459	-1.038	-1.911	-0.158	0.196	0.586	-0.680	7	-0.363824994	0.9023008	-1.07E+00	3.27E-01
FBgn0032197	CG5694	LD44026	-1.035	-0.415	0.653	0.035	0.787	1.469	0.948	7	0.348937668	0.8656881	1.07E+00	3.27E-01
FBgn0010825	Gug	LD10989	-0.345	0.491	0.112	-2.076	-0.683	0.188	-0.093	7	-0.343709903	0.8532783	-1.07E+00	3.28E-01
FBgn0028371	jbug	GH03013	-0.318	-0.687	0.332	-0.415	0.074	0.295	-0.386	7	-0.157915188	0.3921941	-1.07E+00	3.28E-01
FBgn0001341	l(1)1Bi	LD09823	-0.578	0.508	0.143	0.102	-1.428	-0.654	0.052	7	-0.264836053	0.6584028	-1.06E+00	3.28E-01
FBgn0030418	CG4004	GM05855	-0.165	0.667	1.037	1.483	-0.847	-0.265	0.368	7	0.325428258	0.8091768	1.06E+00	3.28E-01
FBgn0035373	CG1241	GH26553	0.495	-0.608	-1.356	0.210	-0.686	0.457	-0.450	7	-0.276816787	0.6883222	-1.06E+00	3.28E-01
FBgn0023441	fus	LP10580	-0.735	-0.190	0.613	-0.092	-0.142	-0.709	-0.029	7	-0.183416334	0.4563971	-1.06E+00	3.29E-01
FBgn0040080	raps	LD33695	0.174	-0.618	0.699	-0.349	1.175	0.393	0.225	7	0.242810684	0.6048953	1.06E+00	3.29E-01
FBgn0036856	CG9666	LD25448	0.049	-1.276	0.251	-0.029	0.259	-0.129	-0.718	7	-0.227634566	0.5672517	-1.06E+00	3.29E-01
FBgn0034158	CG5522	LD24677	0.991	0.263	-0.006	-1.351	-0.569	-0.519	-1.065	7	-0.322369542	0.8035596	-1.06E+00	3.29E-01
FBgn0031303	CG4710	LD16109	0.472	0.694	0.768	0.280	-0.525	-0.450	0.209	7	0.206821327	0.5155785	1.06E+00	3.29E-01
FBgn0038794	CG17205	GH26447	0.301	-0.512	0.829	-0.099	-0.620	0.704	1.720	7	0.332057872	0.8284596	1.06E+00	3.30E-01
FBgn0031814	CG9528	GH05975	0.599	-0.294	0.454	0.984	1.073	-0.120	-0.767	7	0.275709821	0.688313	1.06E+00	3.30E-01
FBgn0027932	Akap200	LD42903	-0.862	0.114	-2.068	-0.793	0.638	-0.339	0.618	7	-0.384501121	0.9600115	-1.06E+00	3.30E-01
FBgn0026323	Tak1	LD42274	-0.393	-0.056	0.542	0.725	-0.568	0.762	0.533	7	0.220579623	0.551221	1.06E+00	3.30E-01
FBgn0024315	Picot	LD22509	-0.206	-0.423	0.331	0.561	-0.393	-0.835	-0.379	7	-0.192056327	0.4799897	-1.06E+00	3.31E-01
FBgn0026573	BEST:LD29214	LD24316	0.016	0.211	-0.315	-1.258	0.787	-0.719	-0.609	7	-0.269543792	0.6740439	-1.06E+00	3.31E-01
FBgn0000577	en	LD16125	-0.201	0.049	0.093	-0.011	-0.354	-0.385	0.181	7	-0.089645311	0.2242179	-1.06E+00	3.31E-01
FBgn0023536	EG:171D11.2	LD18126	0.189	0.301	0.236	-1.844	-0.095	0.000	-1.068	7	-0.32584825	0.8154165	-1.06E+00	3.31E-01
FBgn0027550	BcDNA:GH10711	GH10711	-0.240	0.288	-0.265	-0.182	-0.376	-0.677	0.401	7	-0.149980101	0.375524	-1.06E+00	3.31E-01
FBgn0001186	Hex-A	LD09907	-0.387	0.521	0.006	-0.608	-0.689	-0.455	0.302	7	-0.187133907	0.4686869	-1.06E+00	3.31E-01
FBgn0001942	eIF-4a	GM14109	0.152	0.373	-0.672	0.062	0.873	0.061	0.482	7	0.19025462	0.4765678	1.06E+00	3.32E-01
FBgn0038320	Sra-1	LD47929	-0.318	-1.063	0.488	0.264	1.442	0.699	0.753	7	0.323540938	0.8104963	1.06E+00	3.32E-01
FBgn0039000	CG6954	LD15640	0.537	0.585	0.171	-0.540	-1.036	-1.422	-0.456	7	-0.308670094	0.7732437	-1.06E+00	3.32E-01
FBgn0000635	Fas2	GH15080	-0.135	-0.960	-0.270	-1.075	1.105	-0.478	-0.190	7	-0.285977557	0.7166401	-1.06E+00	3.32E-01
FBgn0015794	Rab-RP4	GH11193	0.108	0.821	-0.422	-0.364	-2.154	0.096	-0.667	7	-0.368906862	0.925342	-1.05E+00	3.32E-01
FBgn0027529	BcDNA:LD21403	LD21403	-1.774	-0.447	-0.147	0.482	0.557	-0.567	-0.276	7	-0.310135413	0.778077	-1.05E+00	3.32E-01
FBgn0035589	CG4618	LD36173	-1.280	-1.095	1.471	-1.853	-0.729	0.621	-0.356	7	-0.460032726	1.1546079	-1.05E+00	3.32E-01
FBgn0034704	CG6758	GH02866	-0.866	-0.235	0.145	-0.880	-0.829	0.361	0.571	7	-0.247425229	0.6211559	-1.05E+00	3.33E-01
FBgn0022770	Peritrophin-A	LD20793	-0.799	1.414	-0.804	0.182	-1.071	-0.767	-0.584	7	-0.346815038	0.8709253	-1.05E+00	3.33E-01
FBgn0031220	CG4822	SD07027	0.152	-0.103	0.580	1.020	-0.837	0.288	0.552	7	0.235961624	0.5930066	1.05E+00	3.33E-01
FBgn0032640	CG5094	LD24721	-0.262	0.971	0.391	0.102	-0.302	0.307	0.013	7	0.173954354	0.4375178	1.05E+00	3.33E-01
FBgn0029761	SK	GM01744	-0.237	0.799	0.730	0.249	-0.328	0.119	-0.088	7	0.177683371	0.4469538	1.05E+00	3.33E-01
FBgn0029936	CG4617	LD46272	0.089	0.275	-1.353	0.013	-1.491	0.846	-0.837	7	-0.351114187	0.8841265	-1.05E+00	3.34E-01
FBgn0037554	DNApol-iota	LD29090	-0.517	-0.415	-0.835	1.170	0.452	-0.894	-1.398	7	-0.348108385	0.876794	-1.05E+00	3.34E-01
FBgn0027556	BcDNA:GH10120	GH20759	0.254	-0.278	-0.411	0.261	-0.191	-0.347	-0.053	7	-0.109252142	0.275269	-1.05E+00	3.34E-01
FBgn0040388	EG:BACH59J11.2	SD07678	0.418	0.252	0.055	0.536	-0.307	-0.219	0.128	7	0.123237825	0.3108856	1.05E+00	3.35E-01
FBgn0000286	Cf2	GM09668	-0.263	1.166	-0.072	-0.349	-1.521	-1.225	-0.153	7	-0.345325001	0.8718021	-1.05E+00	3.35E-01
FBgn0039690	CG1969	LD40766	0.689	-0.713	-0.321	-0.167	0.134	-0.623	-0.327	7	-0.189599301	0.4786936	-1.05E+00	3.35E-01
		GH25188	-0.025	0.276	1.171	1.386	-1.062	0.356	0.140	7	0.32023626	0.8088307	1.05E+00	3.35E-01
FBgn0036842	CG3797	LD38128	0.537	0.304	0.292	0.070	-0.548	1.151	-0.274	7	0.218927703	0.5531879	1.05E+00	3.35E-01
FBgn0027338	Kap-alpha3	LD13917	0.801	0.026	0.293	-0.268	-0.345	-0.006	0.792	7	0.184707713	0.4668188	1.05E+00	3.35E-01
FBgn0033291	CSN7b	GH07822	-0.147	0.512	0.809	-0.857	0.219	0.703	0.348	7	0.226761115	0.5737775	1.05E+00	3.36E-01
FBgn0033538	CG11883	LD42374	0.134	0.031	0.473	1.430	-0.014	-0.648	0.339	7	0.249290547	0.63083	1.05E+00	3.36E-01
FBgn0031948	CG7149	GH11618	-1.015	-0.299	-0.558	-1.319	0.657	-0.293	0.703	7	-0.303418223	0.7678702	-1.05E+00	3.36E-01
FBgn0031638	CG11927	LD16635	0.258	0.232	1.568	0.275	-0.672	-0.190	0.421	7	0.270263761	0.6842184	1.05E+00	3.36E-01
FBgn0033464	CG1441	GH13752	-0.013	-0.465	0.376	-0.168	-0.005	-0.882	0.035	7	-0.160114623	0.4054297	-1.04E+00	3.36E-01
FBgn0037893	CG6719	LD34406	-0.602	-0.821	0.776	-1.199	0.890	-0.302	-1.106	7	-0.337538458	0.8549415	-1.04E+00	3.36E-01
FBgn0020370	TppII	LD24257	0.013	-0.554	-1.479	-0.704	0.773	-0.078	0.062	7	-0.280966453	0.7124325	-1.04E+00	3.37E-01
FBgn0030841	CG8568	GH07892	-0.223	-0.671	-1.867	1.065	0.530	-1.092	-0.443	7	-0.385900962	0.9788657	-1.04E+00	3.37E-01
FBgn0038952	CG7069	GH09258	-0.041	0.880	-0.128	-0.334	-0.462	-0.646	-0.793	7	-0.217766164	0.5524969	-1.04E+00	3.37E-01
FBgn0046296	BEST:GH12489	GH12489	-0.707	-0.035	0.137	-1.278	-0.165	-0.074	0.504	7	-0.231132285	0.5867749	-1.04E+00	3.37E-01
FBgn0029861	CG3815	GH06635	-0.035	-0.613	0.634	-0.779	-0.921	-0.187	0.308	7	-0.227520076	0.5776517	-1.04E+00	3.38E-01
FBgn0030823	CG8918	GH21352	-0.052	-0.060	0.868	0.875	-0.376	0.294	-0.167	7	0.197420665	0.5014592	1.04E+00	3.38E-01
FBgn0038903	RpI12	LD13642	-0.113	0.002	0.222	-0.606	0.260	-0.382	-0.254	7	-0.124437016	0.31609	-1.04E+00	3.38E-01
FBgn0038534	CG7643	LD04521	-0.171	-0.350	-1.256	0.539	0.565	-0.828	-0.332	7	-0.261799763	0.6650444	-1.04E+00	3.38E-01
FBgn0035471	Sc2	SD09294	0.252	0.318	-0.502	1.110	0.130	0.045	0.000	6	0.225791025	0.5220126	1.06E+00	3.38E-01
FBgn0011290	Taf12	LD36256	1.471	0.753	1.144	-0.908	-0.554	-0.239	0.862	7	0.361164056	0.9182528	1.04E+00	3.38E-01
FBgn0010349	Dhc64C	GH15453	-0.979	-1.195	-0.410	0.844	-0.690	0.707	-0.459	7	-0.311677887	0.7929726	-1.04E+00	3.38E-01
FBgn0039470	CG6296	LP07116	0.992	-0.001	-0.628	-0.769	0.054	-2.175	-0.155	7	-0.38303955	0.9749197	-1.04E+00	3.39E-01
FBgn0037688	CG9356	GH05665	-0.206	0.196	-0.682	0.319	-0.263	-0.423	0.078	7	-0.140195296	0.3569725	-1.04E+00	3.39E-01
FBgn0028980	tan	LD10005	0.773	0.751	-0.187	-0.295	-0.332	0.347	0.237	7	0.18489613	0.4709181	1.04E+00	3.39E-01
FBgn0036148	CG6190	LD21888	0.443	0.163	-0.604	0.334	1.160	0.040	-0.057	7	0.21121348	0.5381306	1.04E+00	3.39E-01
FBgn0034439	CG10062	LP03135	-0.010	-0.601	0.346	0.899	-0.618	-1.107	-0.892	7	-0.283415285	0.7222251	-1.04E+00	3.39E-01
FBgn0037877	CG6689	GM02829	0.873	1.048	0.028	0.150	-0.587	-0.202	0.269	7	0.22545903	0.5750259	1.04E+00	3.40E-01
FBgn0030925	CG6361	GH17483	1.005	-1.250	0.315	-0.231	-0.975	-0.418	-0.548	7	-0.300215341	0.7658746	-1.04E+00	3.40E-01
FBgn0034573	CG3295	GH10162	-0.112	0.051	-0.487	-0.990	0.464	-0.638	0.279	7	-0.204758351	0.5225823	-1.04E+00	3.40E-01
FBgn0032286	CG7300	GH26358	-0.426	-0.309	-0.609	1.066	0.092	-0.641	-1.041	7	-0.266834253	0.6817659	-1.04E+00	3.40E-01
FBgn0026320	Tom	LD05688	0.099	-0.305	1.224	0.748	-0.172	0.629	-0.491	7	0.247387324	0.6322646	1.04E+00	3.40E-01
FBgn0030246	CG1582	GH07148	0.033	-0.393	-0.334	-0.878	-1.011	1.172	-0.593	7	-0.286191884	0.7314819	-1.04E+00	3.41E-01
FBgn0037059	CG10510	GH17186	-0.769	0.273	-2.856	-0.352	0.742	0.052	-0.277	7	-0.455049539	1.1638438	-1.03E+00	3.41E-01
FBgn0000039	nAcRalpha-96Ab	GH22843	0.085	-0.014	0.802	1.028	0.163	-0.219	-0.409	7	0.205176842	0.5249424	1.03E+00	3.41E-01
FBgn0000251	cad	LD29596	0.608	-0.450	0.229	0.447	-0.471	0.694	0.237	7	0.184773156	0.4732988	1.03E+00	3.41E-01
FBgn0023511	EG:86E4.2	LD21416	0.376	-0.294	0.582	-0.585	0.470	0.602	0.109	7	0.179979184	0.4614079	1.03E+00	3.42E-01
FBgn0033972	CG12797	LD31217	-1.566	0.184	0.723	1.513	1.303	0.311	0.283	7	0.39298396	1.0075261	1.03E+00	3.42E-01
		LD05560	-0.782	0.538	0.243	0.140	-0.947	-0.936	0.039	7	-0.243515898	0.6244538	-1.03E+00	3.42E-01
FBgn0039155	kal-1	GH04611	-0.202	-0.565	-0.454	0.887	-0.224	-0.665	-0.186	7	-0.201031798	0.5158741	-1.03E+00	3.42E-01
FBgn0038268	CG3631	LD29155	0.138	-0.446	0.804	0.781	0.057	0.104	-0.174	7	0.180673476	0.4637986	1.03E+00	3.42E-01
FBgn0033566	CG18004	GH04870	0.000	-0.691	0.556	-0.276	-0.583	-0.356	0.143	6	-0.201346217	0.4706062	-1.05E+00	3.43E-01
FBgn0038463	CG3534	LD23605	-0.597	-1.124	0.115	-1.212	-0.513	0.277	0.928	7	-0.303959325	0.7806148	-1.03E+00	3.43E-01
FBgn0002607	RpL19	LD16326	0.272	0.253	-0.059	-0.246	-0.766	-0.164	-0.253	7	-0.137390519	0.3529019	-1.03E+00	3.43E-01
FBgn0034920	CG5597	GH04238	-0.699	0.394	0.866	-0.120	-1.047	-0.940	-0.381	7	-0.275233287	0.7073709	-1.03E+00	3.43E-01
FBgn0038535	CG18212	SD10611	0.668	-0.310	-1.449	-0.301	-0.326	0.290	-0.362	7	-0.255902346	0.6578623	-1.03E+00	3.43E-01
FBgn0005586	Rab3	LP05860	0.220	-0.123	-0.421	0.088	-0.675	0.236	-0.255	7	-0.132962867	0.3418954	-1.03E+00	3.43E-01
FBgn0034069	CG8401	GH01937	-0.288	0.383	-0.004	-1.429	-0.390	-0.391	0.420	7	-0.24272919	0.6245189	-1.03E+00	3.43E-01
FBgn0020278	loco	GH08607	0.270	-0.495	0.156	0.332	1.613	0.574	-0.498	7	0.278757793	0.717326	1.03E+00	3.44E-01
FBgn0035978	CG4347	LD13601	0.495	0.839	-0.955	-0.763	-0.548	-0.715	-0.210	7	-0.265585784	0.6837916	-1.03E+00	3.44E-01
FBgn0011656	Mef2	SD04091	0.157	-0.374	-0.096	0.246	0.211	0.241	0.269	7	0.09357962	0.2409718	1.03E+00	3.44E-01
FBgn0032651	Oli	GH17679	-1.267	-0.377	-0.297	-0.268	-0.511	-0.286	1.102	7	-0.27209191	0.7007192	-1.03E+00	3.44E-01
FBgn0037810	CG12819	GM08848	-0.610	1.143	-0.861	-0.046	-1.730	0.144	-0.472	7	-0.347564679	0.8956061	-1.03E+00	3.44E-01
FBgn0034068	CG8400	LD03368	-1.054	0.385	0.183	0.807	-0.965	-0.521	-0.842	7	-0.286821568	0.7391633	-1.03E+00	3.44E-01
FBgn0051120	CG31120	LD22945	-0.066	0.681	-1.956	-1.018	-0.817	0.267	0.363	7	-0.363641205	0.9375011	-1.03E+00	3.44E-01
FBgn0039210	CG13625	GH07383	-0.443	-0.705	0.286	-0.266	0.032	-0.519	0.443	7	-0.167266094	0.4313146	-1.03E+00	3.44E-01
FBgn0051223	CG31223	LD44220	0.572	0.554	0.151	-0.564	0.680	0.318	-0.385	7	0.189603172	0.4890779	1.03E+00	3.45E-01
FBgn0041203	LIMK1	LD15137	-0.101	0.405	0.391	0.341	-1.291	-0.806	-0.843	7	-0.271887313	0.7013453	-1.03E+00	3.45E-01
FBgn0000667	Actn	LD37956	-0.795	-0.185	0.591	-0.021	-0.575	-0.009	-0.211	7	-0.172195609	0.4442648	-1.03E+00	3.45E-01
FBgn0033304	Cyp6a13	LD25139	0.745	-1.059	-0.815	-0.293	-0.151	0.107	-0.142	7	-0.229571267	0.5931107	-1.02E+00	3.45E-01
FBgn0032274	CG18284	GH10507	0.044	0.261	-0.581	0.517	-0.338	-0.432	-0.716	7	-0.177842815	0.4595654	-1.02E+00	3.45E-01
FBgn0038860	CG10825	LD45317	-1.127	-0.290	0.514	0.319	-1.769	0.194	-0.098	7	-0.322470927	0.8333919	-1.02E+00	3.45E-01
FBgn0051363	CG31363	LD21358	-0.306	0.441	-0.055	0.089	-0.135	0.213	0.679	7	0.132265039	0.3418391	1.02E+00	3.45E-01
FBgn0025815	Mcm6	SD04977	0.513	-0.108	-0.468	0.380	0.239	0.113	0.219	7	0.126747892	0.3276124	1.02E+00	3.46E-01
FBgn0035268	CG8001	GH28796	-0.384	0.230	0.441	0.233	0.111	0.025	0.037	7	0.099188481	0.2564855	1.02E+00	3.46E-01
FBgn0030503	CG11176	LD02616	0.167	0.780	0.434	0.192	-0.440	-0.055	-0.029	7	0.149854778	0.3875282	1.02E+00	3.46E-01
FBgn0011744	Arp66B	LD35711	-0.496	-0.214	0.231	-0.879	-1.612	0.835	-0.006	7	-0.305873562	0.7913918	-1.02E+00	3.46E-01
FBgn0039179	CG6364	LD13909	-1.542	0.445	0.476	0.151	-1.201	-0.428	-0.052	7	-0.307277538	0.7950815	-1.02E+00	3.46E-01
FBgn0025455	CycT	GH28728	-0.267	-1.198	-2.705	-1.695	0.766	0.866	0.516	7	-0.530942263	1.3739672	-1.02E+00	3.46E-01
FBgn0053075	CG33075	GH21048	-0.429	-0.363	-0.050	-0.218	-0.608	-0.305	0.763	7	-0.172823092	0.4474015	-1.02E+00	3.46E-01
FBgn0031815	CG9526	LD17340	-0.114	0.271	-0.900	0.207	-0.645	0.353	-0.520	7	-0.192513355	0.4985348	-1.02E+00	3.46E-01
FBgn0027844	CAH1	GH09688	-0.047	0.075	-0.271	0.166	0.492	0.556	-0.133	7	0.119751344	0.3101656	1.02E+00	3.46E-01
FBgn0032453	CG6180	GH25425	0.768	-0.219	-0.393	-0.708	0.068	-0.513	-0.315	7	-0.187458301	0.4855636	-1.02E+00	3.46E-01
FBgn0037880	CG17726	GM06493	-0.990	0.562	0.317	0.197	-1.517	-0.677	0.023	7	-0.297963451	0.7718774	-1.02E+00	3.47E-01
		GH14228	-0.236	-0.600	-0.740	0.533	-0.043	-0.094	0.037	7	-0.163214163	0.422835	-1.02E+00	3.47E-01
FBgn0011606	Klp3A	LD21815	0.672	-0.875	-0.718	0.231	0.431	-0.913	-0.661	7	-0.261877119	0.6786019	-1.02E+00	3.47E-01
FBgn0022023	eIF-3p40	GM14618	-0.470	-1.806	-2.131	0.588	0.098	0.494	0.231	7	-0.428015748	1.1100795	-1.02E+00	3.47E-01
FBgn0033209	CG12107	GM08654	0.343	0.100	-0.029	-0.292	-0.869	0.035	-0.351	7	-0.151921659	0.3942273	-1.02E+00	3.47E-01
FBgn0037852	CG6608	LP01207	1.012	-0.256	0.493	0.775	0.612	-1.402	1.191	7	0.346439755	0.8992342	1.02E+00	3.47E-01
FBgn0036237	viaf1	GH10422	-0.981	0.776	-0.155	-0.264	-0.741	-0.657	0.336	7	-0.240842121	0.6251611	-1.02E+00	3.47E-01
FBgn0030063	CG1789	LD24239	-0.152	1.225	-0.598	-0.384	-0.880	-0.407	-0.690	7	-0.26953754	0.6997677	-1.02E+00	3.47E-01
FBgn0037838	CG4089	LD09343	1.074	0.031	-1.251	-0.468	-0.207	-1.027	-0.205	7	-0.293176957	0.7611744	-1.02E+00	3.47E-01
FBgn0031515	CG9664	GH02377	-0.013	-0.227	-0.442	0.552	0.497	0.488	0.200	7	0.150602886	0.3910446	1.02E+00	3.48E-01
FBgn0032029	CG17292	GH01208	-0.028	-0.758	0.003	-0.053	-0.367	0.411	-0.179	7	-0.138748665	0.3603391	-1.02E+00	3.48E-01
FBgn0026373	RpII33	GH07456	0.393	-0.451	-1.357	-0.774	0.345	-0.283	0.336	7	-0.255735535	0.6649806	-1.02E+00	3.48E-01
FBgn0031899	Ndae1	HL01706	-0.342	0.064	0.861	-1.660	-0.951	-0.377	0.203	7	-0.314433782	0.8177869	-1.02E+00	3.48E-01
FBgn0031260	shanti	SD07518	0.372	0.475	0.808	-0.175	-0.363	-0.278	0.352	7	0.170283983	0.4430184	1.02E+00	3.48E-01
FBgn0031860	CG11236	GH12548	0.217	0.490	-1.789	-0.352	-0.049	0.166	-0.771	7	-0.298095219	0.7762063	-1.02E+00	3.49E-01
FBgn0040773	CG2249	LD14731	0.907	1.745	-1.236	0.442	-0.611	0.066	1.709	7	0.43169532	1.1243886	1.02E+00	3.49E-01
FBgn0027605	BcDNA:GH02678	GH02678	0.928	-1.043	0.690	-0.134	1.046	-0.077	0.588	7	0.285444603	0.7435914	1.02E+00	3.49E-01
FBgn0038919	CG17843	GH22889	1.446	-0.425	-0.169	-0.305	-0.188	0.872	0.716	7	0.278264509	0.7257233	1.01E+00	3.50E-01
FBgn0028475	BcDNA:LD23587	LD23587	0.030	-0.204	1.043	0.527	0.032	-0.190	-0.021	7	0.173898716	0.4535451	1.01E+00	3.50E-01
FBgn0037582	CG7331	HL01508	-1.297	0.321	-0.278	0.322	-1.179	0.466	-0.290	7	-0.276512021	0.7213323	-1.01E+00	3.50E-01
FBgn0039525	CG5646	SD08189	-0.924	-0.018	-0.860	0.568	0.188	-0.418	-0.013	7	-0.210821199	0.5499665	-1.01E+00	3.50E-01
FBgn0016718	Reg-3	GH01650	0.114	-0.075	0.038	-0.625	0.649	0.376	0.824	7	0.185794348	0.4848011	1.01E+00	3.50E-01
FBgn0017645	Ank2	GH01626	-0.447	-0.642	-0.516	-1.087	1.001	0.098	-0.190	7	-0.254772599	0.6649503	-1.01E+00	3.50E-01
FBgn0038349	CG6045	GH20168	-0.064	-0.356	-0.813	0.399	-0.376	-0.036	0.174	7	-0.153258846	0.4001665	-1.01E+00	3.50E-01
FBgn0039506	CG5938	LD40095	1.065	0.888	-0.236	1.195	-0.670	-0.284	0.047	7	0.286311478	0.7489421	1.01E+00	3.51E-01
FBgn0037434	CG1249	LD03002	0.243	1.958	1.391	0.892	-0.640	-1.195	0.304	7	0.421761265	1.1033679	1.01E+00	3.51E-01
FBgn0031227	CG3709	LD16038	0.784	0.992	0.231	1.008	-0.161	-0.739	-0.277	7	0.262633107	0.6873842	1.01E+00	3.51E-01
FBgn0016031	lama	LD13253	0.119	1.211	0.289	0.810	-0.200	0.992	-1.095	7	0.303774273	0.7954513	1.01E+00	3.51E-01
FBgn0027549	BcDNA:GH11023	GH11023	-0.049	-0.904	1.614	-0.416	0.823	0.321	0.912	7	0.32886673	0.8615154	1.01E+00	3.51E-01
FBgn0011327	Uch-L3	LD24440	-2.271	-0.131	-0.566	-0.542	-1.078	0.471	1.170	7	-0.421079822	1.1031459	-1.01E+00	3.52E-01
FBgn0035001	CG4527	LD44530	-0.652	-1.082	-0.484	0.287	-1.246	0.986	0.066	7	-0.303490753	0.7952809	-1.01E+00	3.52E-01
FBgn0051248	CG31248	GH28833	0.165	-0.119	0.354	-0.144	-0.875	-0.314	-0.107	7	-0.148454781	0.3890771	-1.01E+00	3.52E-01
FBgn0010622	l(2)06496	LD16285	1.028	2.089	0.097	0.130	-1.024	0.300	-0.034	7	0.36949866	0.9688203	1.01E+00	3.52E-01
FBgn0035617	CG5146	LD46256	-0.158	0.308	-1.659	-0.812	-0.118	0.527	-0.058	7	-0.281402559	0.7384742	-1.01E+00	3.52E-01
FBgn0034431	CG7417	LD40663	-0.738	-0.374	0.808	-1.386	0.627	-0.286	-0.731	7	-0.297080781	0.7798079	-1.01E+00	3.52E-01
FBgn0051365	CG31365	LD28458	-0.012	0.124	-0.086	0.386	-0.181	0.029	0.272	7	0.076025638	0.1995605	1.01E+00	3.52E-01
FBgn0026207	mbo	LD33348	-0.264	0.086	-1.510	0.673	0.201	-0.417	-0.631	7	-0.266039619	0.698495	-1.01E+00	3.52E-01
FBgn0000084	AnnX	LD25605	0.131	0.748	0.443	0.174	-0.564	0.039	0.101	7	0.153025778	0.4018001	1.01E+00	3.53E-01
		LD10920	-0.045	1.014	-0.401	-2.092	-0.722	-0.472	0.185	7	-0.361986833	0.9512654	-1.01E+00	3.53E-01
FBgn0039780	CG9728	GH17175	0.747	0.237	0.342	-0.248	-0.121	-0.475	0.851	7	0.190532271	0.5007769	1.01E+00	3.53E-01
FBgn0028380	fal	LD25913	1.178	-0.127	-0.177	-0.712	0.246	1.060	0.342	7	0.258626672	0.6799433	1.01E+00	3.53E-01
FBgn0029778	RhoGAP5A	SD02309	0.468	-0.143	-0.227	0.060	-0.418	0.809	0.762	7	0.187350324	0.4929813	1.01E+00	3.53E-01
FBgn0037566	mRpL1	LD31571	0.211	0.505	1.040	-0.585	-0.053	-0.180	0.480	7	0.202425164	0.5326902	1.01E+00	3.54E-01
FBgn0035400	CG11537	LD40292	-0.002	0.465	1.171	0.144	1.104	-0.641	-0.391	7	0.26427815	0.6956192	1.01E+00	3.54E-01
FBgn0051163	CG31163	LD40351	0.255	-0.199	-0.169	-0.695	0.706	-0.710	-0.603	7	-0.201936108	0.5316283	-1.00E+00	3.54E-01
FBgn0033791	Drl-2	GH27039	0.532	-0.627	0.508	0.466	-0.526	0.705	0.388	7	0.20660685	0.5439646	1.00E+00	3.54E-01
FBgn0022986	qkr58E-1	GH05812	0.484	-0.491	-0.510	-0.509	-0.401	-1.424	0.862	7	-0.284229691	0.7483709	-1.00E+00	3.54E-01
FBgn0034321	CG14502	LD04457	-0.341	1.355	1.203	0.302	-0.326	0.378	-0.552	7	0.288285288	0.7595736	1.00E+00	3.54E-01
FBgn0052333	CG32333	GH14903	0.011	0.873	-0.637	-1.063	-0.527	-0.581	0.201	7	-0.246098843	0.6491625	-1.00E+00	3.55E-01
FBgn0033401	CG1968	LD06894	-0.796	0.001	1.060	-1.026	-0.797	-0.975	0.395	7	-0.305476707	0.8060881	-1.00E+00	3.55E-01
FBgn0040282	SP1029	LD35296	-0.535	-0.152	0.460	0.442	0.564	-0.103	0.436	7	0.159092215	0.419961	1.00E+00	3.55E-01
FBgn0035955	CG5194	LD39537	-0.740	0.799	-0.326	-0.295	0.060	-0.986	-0.050	7	-0.219616145	0.5802218	-1.00E+00	3.55E-01
FBgn0040918	Lag1	LD18904	0.396	1.336	-1.276	-0.605	-1.344	-0.582	-0.429	7	-0.357776667	0.9460648	-1.00E+00	3.56E-01
FBgn0034269	CG6406	GH21176	-0.043	-0.442	-0.165	-0.094	0.583	-0.179	-0.716	7	-0.150995571	0.3996102	-1.00E+00	3.56E-01
FBgn0037653	CG11982	LD47007	-0.567	-0.283	1.036	-0.028	-0.944	0.052	-1.247	7	-0.282756051	0.7486672	-9.99E-01	3.56E-01
FBgn0036713	MIP	GH11008	-0.105	0.473	0.302	-0.014	0.375	-0.600	0.743	7	0.16764517	0.4438836	9.99E-01	3.56E-01
FBgn0031820	DLP	LD29187	-0.290	0.469	-0.506	-0.442	-0.120	0.411	-0.743	7	-0.174241651	0.4614195	-9.99E-01	3.56E-01
FBgn0033795	Cap-G	SD10043	0.192	-0.013	-0.013	-0.136	0.258	-0.519	-0.731	7	-0.137320867	0.363773	-9.99E-01	3.56E-01
FBgn0038334	CG6130	GH10346	0.221	1.133	0.906	-1.468	0.483	1.270	-0.068	7	0.353751977	0.9383145	9.97E-01	3.57E-01
FBgn0028525	c(2)M	GM03132	-0.131	1.069	0.512	0.867	-0.818	0.246	-0.045	7	0.242971606	0.6445308	9.97E-01	3.57E-01
FBgn0000140	asp	LD39479	0.243	-0.690	0.707	0.618	-0.295	1.062	-0.025	7	0.23120698	0.6134558	9.97E-01	3.57E-01
FBgn0032482	CG5547	SD08668	0.179	0.036	-0.290	0.196	-0.019	-0.439	-0.347	7	-0.097567616	0.2589842	-9.97E-01	3.57E-01
FBgn0001085	fz	LD32066	-0.407	1.077	-0.769	0.058	-0.803	-0.002	-1.081	7	-0.275330254	0.7308513	-9.97E-01	3.57E-01
FBgn0003423	slgA	LD10578	0.069	0.970	-0.225	-2.227	-0.915	-0.086	-0.193	7	-0.372394401	0.9887374	-9.96E-01	3.57E-01
FBgn0033975	CG10228	LD24195	-0.070	0.329	-0.786	0.103	-0.091	-0.530	0.034	7	-0.144572778	0.384199	-9.96E-01	3.58E-01
FBgn0004580	Cbp53E	GH11671	0.331	0.116	0.263	0.526	-0.558	0.119	0.095	7	0.127428938	0.3388848	9.95E-01	3.58E-01
FBgn0025680	cry	GH16672	-0.465	0.421	0.119	-0.903	0.018	-1.225	0.355	7	-0.239994611	0.6383581	-9.95E-01	3.58E-01
FBgn0030693	CG8974	GH14055	0.763	1.110	-0.203	0.032	-0.358	1.349	-0.648	7	0.292216873	0.7776167	9.94E-01	3.58E-01
FBgn0034804	CG3831	GM13868	0.191	0.008	-0.479	-1.697	0.022	0.221	-0.045	7	-0.25422627	0.6765287	-9.94E-01	3.59E-01
FBgn0036397	CG8783	LD28428	0.378	0.270	-0.159	-0.515	-0.698	-0.239	-0.059	7	-0.145853653	0.3882758	-9.94E-01	3.59E-01
FBgn0033987	CG12424	LD09801	-0.268	0.254	0.000	0.155	-0.951	-0.461	0.125	6	-0.190985982	0.4635105	-1.01E+00	3.59E-01
FBgn0029137	Patsas	GH15747	0.435	-0.431	0.756	0.183	0.590	-0.049	-0.300	7	0.169204358	0.4509377	9.93E-01	3.59E-01
		HL01468	-0.676	0.931	0.211	-0.086	-1.351	-0.276	-0.672	7	-0.274029662	0.7306085	-9.92E-01	3.59E-01
FBgn0035769	CG8591	GH14774	-0.765	0.105	0.801	0.216	0.214	0.501	0.192	7	0.180515891	0.4813917	9.92E-01	3.59E-01
FBgn0037839	CG4655	LP07955	0.337	-0.156	0.043	-1.336	0.900	-0.372	-2.089	7	-0.381605022	1.0177275	-9.92E-01	3.59E-01
FBgn0024222	ird5	LD21354	-0.521	0.310	-0.675	1.199	0.506	0.745	0.185	7	0.249960692	0.6668143	9.92E-01	3.60E-01
FBgn0038376	CG4225	SD08058	-0.071	-0.889	1.049	1.225	1.732	-0.059	-0.438	7	0.364052355	0.9713735	9.92E-01	3.60E-01
FBgn0051671	CG31671	LD46453	0.210	-0.679	-0.195	-0.018	-0.619	-0.133	0.393	7	-0.148648406	0.3966657	-9.91E-01	3.60E-01
FBgn0000299	Cg25C	HL01428	0.438	0.384	0.181	1.050	-0.369	0.331	-0.589	7	0.203776302	0.5439619	9.91E-01	3.60E-01
FBgn0000721	for	GM08338	1.414	0.403	0.322	0.868	-1.088	0.642	-0.394	7	0.309527031	0.8266154	9.91E-01	3.60E-01
FBgn0051320	CG31320	GM01253	-1.216	0.712	-0.025	-2.470	-0.256	0.442	-0.053	7	-0.409333406	1.0936683	-9.90E-01	3.60E-01
FBgn0031143	CG1532	LD36566	-0.686	0.401	0.505	-0.627	-0.282	-0.114	-0.436	7	-0.176878568	0.4729894	-9.89E-01	3.61E-01
FBgn0022710	Ac13E	LD19284	0.469	0.607	1.136	-0.232	-0.555	-0.010	0.070	7	0.212118771	0.5672373	9.89E-01	3.61E-01
FBgn0031362	CG17646	SD03967	-0.223	0.585	2.061	1.006	-1.218	0.548	-0.056	7	0.386036755	1.0323327	9.89E-01	3.61E-01
FBgn0010235	Klc	LD13018	0.570	0.289	0.565	0.047	-0.510	-0.330	0.533	7	0.16638951	0.4450479	9.89E-01	3.61E-01
FBgn0011693	Pdh	HL08057	-0.242	1.822	1.270	-0.470	-0.050	-0.437	0.451	7	0.334840776	0.8965233	9.88E-01	3.61E-01
FBgn0011425	DNAprim	GM13640	-0.121	-1.211	0.102	0.348	-1.435	-0.976	0.963	7	-0.332869867	0.8919932	-9.87E-01	3.62E-01
FBgn0002873	mud	LD29039	-1.172	-1.537	-0.220	1.013	-1.644	0.244	0.544	7	-0.395991521	1.0623185	-9.86E-01	3.62E-01
FBgn0035945	CG5026	LD48015	-0.113	-0.588	-0.568	-0.759	-1.055	1.774	-1.381	7	-0.384200018	1.0319204	-9.85E-01	3.63E-01
FBgn0014020	Rho1	GH20776	0.266	-0.040	-0.151	0.094	0.522	0.746	-0.404	7	0.147565971	0.396591	9.84E-01	3.63E-01
FBgn0033969	CG10202	GH22984	0.547	0.466	-0.013	-0.564	1.211	0.467	-0.479	7	0.233622394	0.6279181	9.84E-01	3.63E-01
FBgn0047311	BcDNA:GH14469	GH14469	0.329	1.800	1.571	-0.579	-0.991	0.321	0.213	7	0.380313897	1.0222062	9.84E-01	3.63E-01
FBgn0051550	CG31550	GH04826	-0.361	0.916	-1.578	-1.570	-1.312	0.550	0.526	7	-0.404004872	1.0863517	-9.84E-01	3.63E-01
FBgn0030892	CG7206	GH28353	0.134	-0.449	0.451	-1.622	-0.806	0.614	-0.341	7	-0.288559552	0.7762507	-9.84E-01	3.63E-01
FBgn0022959	yps	GH18372	-0.765	-0.889	0.013	0.079	-0.166	-0.525	0.767	7	-0.212393405	0.5714311	-9.83E-01	3.63E-01
FBgn0031738	CG9171	LD21134	-0.022	-0.068	0.168	0.242	-0.528	-0.226	-0.251	7	-0.098110874	0.2639645	-9.83E-01	3.63E-01
FBgn0032929	CG9241	LD44370	-0.806	0.311	-0.810	0.953	0.098	-2.407	-0.151	7	-0.4015307	1.0808154	-9.83E-01	3.64E-01
FBgn0037731	CG18542	LD18367	0.115	0.773	0.414	0.668	-0.684	0.370	-0.291	7	0.194892631	0.5247566	9.83E-01	3.64E-01
FBgn0005630	lola	LD28033	-0.357	-0.822	0.754	-1.423	0.698	-0.682	-0.235	7	-0.2952709	0.7952573	-9.82E-01	3.64E-01
FBgn0035101	p130CAS	GH02705	-0.088	-0.011	-0.646	0.591	-0.425	-0.278	-0.154	7	-0.144599702	0.3895171	-9.82E-01	3.64E-01
FBgn0015024	CkIalpha	LD05574	-0.186	0.196	-0.246	-0.098	-0.998	-0.817	0.670	7	-0.21122562	0.5689931	-9.82E-01	3.64E-01
FBgn0000317	ck	LD14917	-0.965	-0.002	-0.523	0.245	-0.504	0.439	0.024	7	-0.183750495	0.4959948	-9.80E-01	3.65E-01
FBgn0034496	CG9143	LD11580	0.339	-0.324	0.235	-0.130	-1.025	0.253	-0.702	7	-0.193503185	0.5224816	-9.80E-01	3.65E-01
FBgn0004242	syt	GH14933	0.245	-0.661	0.302	-0.143	-0.625	-0.506	0.259	7	-0.161325127	0.4359691	-9.79E-01	3.65E-01
FBgn0039725	CG7866	LD17744	0.292	0.380	-0.333	-0.142	-0.557	-0.202	-0.324	7	-0.126762641	0.3429227	-9.78E-01	3.66E-01
FBgn0039114	Lsdp1	GH10767	0.270	-0.607	0.215	0.012	0.290	-0.798	-0.619	7	-0.176748924	0.4783067	-9.78E-01	3.66E-01
		GM10877	1.977	-0.045	0.295	0.923	0.154	-1.266	0.507	7	0.363429985	0.9838943	9.77E-01	3.66E-01
FBgn0023416	Ac3	LD27878	-0.576	0.087	0.882	0.260	0.405	0.089	-0.005	7	0.163086614	0.4418033	9.77E-01	3.66E-01
FBgn0038578	Trap80	SD10038	1.080	-0.751	-0.488	-1.830	0.066	-0.450	0.070	7	-0.328996017	0.8917402	-9.76E-01	3.67E-01
FBgn0037478	CG2656	LD11854	-0.006	0.498	-0.199	0.000	-1.374	-0.661	0.132	6	-0.268458105	0.663038	-9.92E-01	3.67E-01
		SD03724	-0.360	-0.617	-0.069	-0.843	-0.193	0.576	0.246	7	-0.179875125	0.4879249	-9.75E-01	3.67E-01
FBgn0011787	mRpL7-L12	GM03767	-0.887	1.360	-0.045	-0.240	-1.860	-0.745	-0.120	7	-0.362341867	0.9835463	-9.75E-01	3.67E-01
FBgn0029525	CG18273	LD05591	0.015	-0.280	-0.029	0.653	-0.565	-0.287	-0.618	7	-0.158628176	0.4308193	-9.74E-01	3.68E-01
FBgn0023510	EG:86E4.3	LD43670	0.524	-0.422	-1.869	0.552	-1.445	0.012	0.182	7	-0.352194665	0.957566	-9.73E-01	3.68E-01
FBgn0031871	CG10158	LD09912	-0.096	0.852	-1.071	0.066	-1.230	-0.446	0.074	7	-0.264617347	0.7204358	-9.72E-01	3.69E-01
FBgn0037351	CG1475	GM13948	1.169	0.042	-0.078	0.310	-0.194	-0.532	0.808	7	0.217862972	0.5933364	9.71E-01	3.69E-01
FBgn0029704	CG2982	LD40453	0.424	-0.827	-0.740	-1.642	1.068	-1.683	0.572	7	-0.403966307	1.1002501	-9.71E-01	3.69E-01
FBgn0027607	BcDNA:GH02536	GH02536	-0.736	0.253	0.481	0.301	0.450	-0.195	0.704	7	0.179732859	0.4895969	9.71E-01	3.69E-01
FBgn0039863	CG1815	GH01331	-0.337	-0.524	-0.136	-0.251	-0.207	0.136	0.472	7	-0.120964116	0.3296436	-9.71E-01	3.69E-01
FBgn0040505	Alk	LP03070	-0.271	0.032	-0.054	0.839	-0.154	0.721	0.008	7	0.160196729	0.4367947	9.70E-01	3.69E-01
FBgn0039795	CG1342	LP03106	0.358	-0.535	-0.863	0.697	0.439	-2.167	-0.457	7	-0.36127128	0.9857258	-9.70E-01	3.70E-01
FBgn0032848	CG10722	LD13710	-0.887	-0.193	0.043	0.170	-0.513	-0.237	0.467	7	-0.164105867	0.4479554	-9.69E-01	3.70E-01
FBgn0029666	CG10803	GH25737	-0.121	-0.666	0.616	2.211	-0.056	0.736	-0.268	7	0.350192283	0.9561559	9.69E-01	3.70E-01
FBgn0016930	smi35A	GH23334	-0.109	-0.323	-0.781	0.127	0.951	-1.461	-0.321	7	-0.273866411	0.7483028	-9.68E-01	3.70E-01
FBgn0033381	CG11784	LD22317	-0.406	0.371	0.215	0.033	-0.197	-0.277	-0.660	7	-0.131742924	0.3605144	-9.67E-01	3.71E-01
FBgn0035401	CG1291	GM04690	-0.399	2.726	1.663	-0.686	-0.663	0.044	0.631	7	0.473744337	1.297089	9.66E-01	3.71E-01
FBgn0034876	CG3957	HL01517	0.207	0.338	0.131	0.094	-0.315	0.041	0.021	7	0.073986428	0.2025754	9.66E-01	3.71E-01
FBgn0031398	CG10880	LD25288	0.213	2.119	0.798	0.701	-1.124	-0.137	-0.012	7	0.365469075	1.0010438	9.66E-01	3.71E-01
FBgn0031186	CG14614	GM08142	-0.416	0.799	0.178	-0.264	-1.175	-0.611	-0.100	7	-0.226832623	0.6213858	-9.66E-01	3.71E-01
		HL02309	-0.029	-0.040	0.613	0.382	-1.091	-0.374	-1.262	7	-0.257178843	0.7052148	-9.65E-01	3.72E-01
FBgn0014135	bnl	GH08887	-0.155	-0.250	0.498	-0.046	0.350	-0.133	0.666	7	0.132931496	0.3645183	9.65E-01	3.72E-01
FBgn0037718	CG8286	LD25575	0.863	-0.788	-0.573	-0.082	1.044	0.837	0.600	7	0.271551071	0.745386	9.64E-01	3.72E-01
FBgn0005696	DNApol-alpha73	GM08365	-0.713	1.320	0.721	0.716	-0.395	-0.092	0.259	7	0.259238015	0.7120904	9.63E-01	3.73E-01
FBgn0031003	CG7889	GM08857	-0.395	0.474	1.193	0.223	-0.679	0.225	0.536	7	0.225228284	0.6187171	9.63E-01	3.73E-01
FBgn0004435	Galpha49B	GM01501	0.229	1.705	0.360	1.694	-1.014	-0.173	-0.228	7	0.367494788	1.0102078	9.62E-01	3.73E-01
FBgn0038252	CG3509	LD21907	-0.255	0.964	-0.143	0.298	-0.595	0.090	1.524	7	0.269095331	0.739737	9.62E-01	3.73E-01
FBgn0038845	CG10827	LP09756	-0.776	-0.549	0.023	0.018	0.435	-1.732	0.552	7	-0.289833156	0.7969265	-9.62E-01	3.73E-01
FBgn0016756	Ubp64E	LD38333	-0.700	-0.059	1.112	-2.391	-0.456	-0.073	-0.112	7	-0.382797625	1.0525919	-9.62E-01	3.73E-01
FBgn0036489	CG7011	GH25868	0.308	0.801	0.213	0.511	0.746	-0.886	-0.189	7	0.21479306	0.5911222	9.61E-01	3.73E-01
FBgn0033377	Pmm45A	LD14913	-0.432	0.536	-1.507	0.711	-1.589	-0.074	0.031	7	-0.332063263	0.913856	-9.61E-01	3.73E-01
FBgn0051017	PH4alphaNE3	GH21465	-0.227	0.349	1.251	-0.588	0.560	0.292	-0.111	7	0.218074093	0.6004552	9.61E-01	3.74E-01
FBgn0028888	BG:DS03192.2	GH26458	0.486	-0.385	-0.570	-0.201	0.950	0.727	0.495	7	0.214731094	0.5921219	9.59E-01	3.74E-01
FBgn0001256	ImpL1	LP07125	0.377	0.775	-1.181	0.593	-0.202	0.536	0.970	7	0.266827552	0.737115	9.58E-01	3.75E-01
FBgn0033811	CG4643	LD47425	0.993	-0.216	0.812	-0.001	-0.376	-0.281	0.476	7	0.201128407	0.555935	9.57E-01	3.75E-01
FBgn0024889	Kap-alpha1	GH03057	-0.967	-0.476	-1.167	0.212	-0.273	0.658	0.299	7	-0.244789274	0.6766958	-9.57E-01	3.75E-01
		GH08630	0.388	-0.762	1.867	0.392	0.108	-0.284	0.354	7	0.294678603	0.8146103	9.57E-01	3.75E-01
FBgn0032870	CG2608	LD19544	1.437	1.176	0.079	-0.123	-0.087	-0.059	-0.550	7	0.267474073	0.7394417	9.57E-01	3.76E-01
FBgn0034453	CG11228	GH10354	-1.031	0.387	-0.038	1.059	1.173	-0.204	0.608	7	0.279162006	0.7720506	9.57E-01	3.76E-01
FBgn0025639	EG:115C2.10	LD36415	0.990	-0.194	-0.763	0.091	1.519	0.979	-0.454	7	0.309801878	0.8573592	9.56E-01	3.76E-01
		SD02026	-0.134	-0.716	-0.294	-0.143	0.599	-0.199	-0.097	7	-0.140462308	0.3888575	-9.56E-01	3.76E-01
FBgn0051344	CG31344	GH11867	0.649	0.784	0.594	-0.513	-0.799	0.082	0.895	7	0.241657025	0.6691235	9.56E-01	3.76E-01
FBgn0035995	CG3529	GH05942	0.899	-0.511	-0.276	0.693	-0.622	0.531	1.067	7	0.254485257	0.7047434	9.55E-01	3.76E-01
FBgn0039379	CG5886	GH01188	-0.481	-0.193	0.382	-0.809	0.333	-0.991	0.313	7	-0.206507236	0.5720091	-9.55E-01	3.76E-01
FBgn0051969	CR31969	LP03459	-0.038	-0.796	0.753	0.759	-0.536	-1.059	-1.097	7	-0.287666092	0.7969457	-9.55E-01	3.76E-01
FBgn0034109	CG7747	LD20635	-0.461	1.416	-0.245	-0.802	-0.628	-0.718	-0.505	7	-0.277515678	0.7688868	-9.55E-01	3.76E-01
FBgn0019650	toy	GH14454	0.664	-0.371	-1.480	-1.861	-0.387	0.000	0.868	7	-0.366648412	1.0159386	-9.55E-01	3.77E-01
FBgn0020647	KrT95D	GM03043	-0.422	0.341	0.280	-0.216	-0.674	-0.140	-0.079	7	-0.130180167	0.3607792	-9.55E-01	3.77E-01
FBgn0031883	CG11266	LD35730	0.111	-0.317	0.523	-0.488	-0.021	0.640	0.786	7	0.176366288	0.4888623	9.55E-01	3.77E-01
FBgn0038853	RhoGAP93B	LD10379	-0.361	-0.454	0.579	-0.033	-0.058	-0.122	-0.465	7	-0.1306549	0.362245	-9.54E-01	3.77E-01
FBgn0016081	fry	SD10447	-1.493	1.009	-2.233	-0.023	-0.290	-0.857	0.878	7	-0.42987581	1.1922801	-9.54E-01	3.77E-01
		GM07040	-0.822	0.399	0.181	0.607	0.443	0.973	-0.277	7	0.21486142	0.5960566	9.54E-01	3.77E-01
FBgn0036500	CG7275	LD28275	0.318	-0.943	-0.218	-1.657	0.146	0.019	0.420	7	-0.273515669	0.7590734	-9.53E-01	3.77E-01
FBgn0024230	Hs2st	GH20044	0.340	0.588	1.064	0.090	0.896	1.009	-1.626	7	0.337342051	0.9372882	9.52E-01	3.78E-01
FBgn0027571	BcDNA:GH07626	GH07626	0.164	-0.031	-0.904	0.199	-0.277	-0.620	0.317	7	-0.164614224	0.4575714	-9.52E-01	3.78E-01
FBgn0039697	CG7834	GH14462	0.405	0.480	-0.057	-1.540	-0.513	-1.001	0.282	7	-0.277656181	0.772011	-9.52E-01	3.78E-01
FBgn0035440	CG14969	GH26007	0.309	-0.401	1.326	1.153	0.162	0.420	-0.949	7	0.288657322	0.8027275	9.51E-01	3.78E-01
FBgn0027868	BcDNA:LD18761	LD18761	-0.575	0.163	0.204	0.494	-0.597	-0.088	-0.876	7	-0.182200933	0.5068536	-9.51E-01	3.78E-01
FBgn0053104	CG33104	LD23959	0.084	1.230	1.431	-0.110	-0.963	-0.225	0.705	7	0.307343995	0.8557266	9.50E-01	3.79E-01
FBgn0019637	Atu	LD30655	-0.068	0.227	-0.293	-1.461	-1.721	0.659	0.353	7	-0.329028845	0.9163927	-9.50E-01	3.79E-01
FBgn0033794	CG13326	GH11924	0.003	0.119	1.026	-0.084	-0.375	0.573	-0.071	7	0.169974383	0.4734492	9.50E-01	3.79E-01
FBgn0026318	Traf2	GH01161	-0.115	0.081	0.791	-0.200	0.166	-0.273	0.546	7	0.142356557	0.3965299	9.50E-01	3.79E-01
FBgn0031094	CG9578	HL08141	-0.333	0.874	-0.186	-0.387	1.077	-0.231	0.834	7	0.235331644	0.655832	9.49E-01	3.79E-01
FBgn0020766	Aats-phe	LD27389	-0.335	-0.895	0.782	-1.404	-0.427	0.900	-0.780	7	-0.308334283	0.8593289	-9.49E-01	3.79E-01
FBgn0036806	Cyp12c1	GH20281	0.168	-0.560	0.332	0.588	0.710	0.243	-0.324	7	0.165309735	0.460801	9.49E-01	3.79E-01
FBgn0033287	CG8701	GH07855	-0.926	1.322	0.110	-0.567	-0.727	-0.987	-0.253	7	-0.289841061	0.807968	-9.49E-01	3.79E-01
FBgn0035295	CG5690	SD06673	0.203	-0.658	-0.935	0.774	-0.593	-0.363	0.080	7	-0.213207578	0.5943987	-9.49E-01	3.79E-01
FBgn0030930	CG6394	LD36616	-0.560	0.158	-0.185	-0.131	0.077	-0.502	0.317	7	-0.118185688	0.3295466	-9.49E-01	3.79E-01
FBgn0028691	Rpn9	LD17530	0.651	0.530	0.249	0.345	-0.861	0.838	-0.271	7	0.211526891	0.5900307	9.49E-01	3.79E-01
FBgn0035960	CG4942	LD38503	0.035	-0.449	0.075	-0.130	-1.275	-0.138	0.494	7	-0.198363031	0.5535471	-9.48E-01	3.80E-01
FBgn0010551	l(2)03709	LD46344	0.972	-0.605	-0.415	-0.510	0.545	-0.428	-1.768	7	-0.315566111	0.880658	-9.48E-01	3.80E-01
FBgn0033785	CG13320	LD20463	0.298	0.409	-0.707	0.206	-0.833	-1.214	0.187	7	-0.236293964	0.6595539	-9.48E-01	3.80E-01
FBgn0029095	aru	SD03278	-0.069	-0.325	-0.306	-0.218	0.593	-1.494	0.200	7	-0.231143516	0.6455059	-9.47E-01	3.80E-01
FBgn0036686	CG7728	LD38375	2.006	-1.268	-1.024	-0.678	-0.236	-1.789	-0.086	7	-0.439412406	1.2285633	-9.46E-01	3.81E-01
FBgn0025454	Cyp6g1	GH23342	0.580	-0.175	1.012	0.264	-0.310	-0.186	0.018	7	0.171871392	0.480622	9.46E-01	3.81E-01
FBgn0038772	CG4973	LD35003	0.430	0.079	-0.827	0.208	0.817	0.876	-0.117	7	0.209355174	0.5856904	9.46E-01	3.81E-01
FBgn0036291	CG10681	GM01172	-0.589	0.677	-0.362	0.240	-0.585	0.107	-0.869	7	-0.197176501	0.5521656	-9.45E-01	3.81E-01
FBgn0051200	CG31200	GH12395	0.207	-0.542	-1.468	0.371	0.015	-0.231	0.088	7	-0.22308189	0.6248969	-9.45E-01	3.81E-01
FBgn0037679	CG8866	GH23955	0.505	-0.657	1.649	-1.896	-1.288	-0.900	-0.362	7	-0.421246369	1.1801341	-9.44E-01	3.81E-01
FBgn0034643	CG10321	LD45439	0.236	-0.049	0.829	-0.229	0.632	0.291	-0.523	7	0.169621934	0.4753055	9.44E-01	3.82E-01
FBgn0051849	CG31849	LD34806	0.208	0.175	-0.701	0.348	0.406	0.202	0.307	7	0.134976726	0.378315	9.44E-01	3.82E-01
		GH07910	0.467	-0.201	-0.116	0.092	0.078	0.368	-0.067	7	0.088729681	0.2487611	9.44E-01	3.82E-01
FBgn0051635	CG31635	GM03875	-0.769	1.313	-0.427	-0.560	-0.921	0.034	-0.567	7	-0.271114627	0.7601828	-9.44E-01	3.82E-01
FBgn0037565	CG9626	GM09416	-0.130	0.523	0.357	-0.266	-0.876	-0.893	-0.079	7	-0.194939314	0.5468783	-9.43E-01	3.82E-01
FBgn0034027	CG8187	LD35843	0.707	-0.605	0.975	-0.058	-0.621	0.530	0.720	7	0.235449766	0.6606053	9.43E-01	3.82E-01
FBgn0036621	CG16807	LD12033	-1.491	-0.292	0.108	0.814	-0.892	-0.636	0.406	7	-0.283188149	0.7945675	-9.43E-01	3.82E-01
FBgn0030692	mRpS30	GH05406	0.274	-0.364	1.449	1.415	-0.941	0.392	-0.028	7	0.314110534	0.8813775	9.43E-01	3.82E-01
FBgn0036381	CG8745	LD09584	0.332	0.963	0.425	0.446	-1.126	0.223	0.339	7	0.228869764	0.6430824	9.42E-01	3.83E-01
FBgn0024846	p38b	LD24658	-0.681	-0.009	0.847	0.355	0.025	0.815	-0.018	7	0.190429642	0.5351448	9.41E-01	3.83E-01
FBgn0034789	PIP5K59B	GH26019	-0.735	-0.186	0.189	0.535	-0.102	-0.006	-1.018	7	-0.188879491	0.5313725	-9.40E-01	3.83E-01
FBgn0031723	CG7251	GH13914	0.260	0.518	-1.601	-0.770	-0.874	0.587	-0.157	7	-0.290918627	0.8200359	-9.39E-01	3.84E-01
FBgn0036801	CG6896	LD46604	0.557	0.129	0.512	0.121	-0.099	0.100	-0.456	7	0.123297435	0.3475626	9.39E-01	3.84E-01
FBgn0027595	BcDNA:GH03502	GM04403	-1.013	0.524	0.323	0.282	-0.765	-0.096	-0.831	7	-0.224995267	0.6343136	-9.38E-01	3.84E-01
FBgn0039286	CG11849	LD40883	0.498	-0.200	-0.585	-0.095	-0.124	-0.144	-0.138	7	-0.112613567	0.3175054	-9.38E-01	3.84E-01
FBgn0040345	EG:BACR7A4.18	GH17085	0.169	-0.269	1.352	-0.691	0.669	0.437	-0.015	7	0.235825518	0.6652895	9.38E-01	3.85E-01
FBgn0033038	CG7791	SD07787	-0.063	-0.651	-0.268	-1.121	0.876	-0.591	0.203	7	-0.230715204	0.650901	-9.38E-01	3.85E-01
FBgn0024250	brk	SD02279	0.003	-0.245	0.098	0.086	0.326	0.152	0.009	7	0.061261166	0.1731989	9.36E-01	3.85E-01
FBgn0030787	CG9609	LD35155	-0.522	-0.227	-0.022	-2.022	-0.745	0.608	0.662	7	-0.324053079	0.9166725	-9.35E-01	3.86E-01
FBgn0027512	BcDNA:LD22087	LD22087	-0.163	-0.766	0.211	-1.038	0.377	0.132	-0.052	7	-0.185577169	0.5254484	-9.34E-01	3.86E-01
		GM02002	0.137	-0.339	-0.120	0.181	-0.016	0.055	-0.574	7	-0.09652605	0.273445	-9.34E-01	3.86E-01
FBgn0032025	CG7778	GH17475	0.233	-0.027	-0.070	-0.342	-0.221	0.256	-0.568	7	-0.105422917	0.2987778	-9.34E-01	3.87E-01
FBgn0029970	Nek2	LD04361	-0.173	0.437	0.628	-1.191	-1.048	-0.096	-0.240	7	-0.240591072	0.6824876	-9.33E-01	3.87E-01
FBgn0038803	CG5191	GH14210	-0.442	-0.240	0.311	0.016	1.098	0.627	-0.055	7	0.18790839	0.5331968	9.32E-01	3.87E-01
FBgn0050118	CG30118	GH11472	1.283	-0.110	0.993	-0.697	-0.533	0.432	0.472	7	0.262867177	0.7461728	9.32E-01	3.87E-01
FBgn0028741	EG:52C10.5	LD46512	-0.645	-0.864	0.812	-0.268	0.616	-0.778	-0.550	7	-0.239671462	0.6805753	-9.32E-01	3.87E-01
FBgn0051846	CG31846	GH04046	-0.727	0.371	1.479	0.543	-0.188	0.510	-0.230	7	0.251125634	0.7133576	9.31E-01	3.88E-01
FBgn0030999	CG7874	GH13361	0.136	-0.525	-0.186	-0.640	0.365	-0.515	0.319	7	-0.149383814	0.4245369	-9.31E-01	3.88E-01
FBgn0037553	CG18249	GH03003	0.387	0.195	0.003	-0.026	-0.171	-0.777	-0.672	7	-0.151464595	0.4304793	-9.31E-01	3.88E-01
FBgn0036254	CG5645	LD02287	-0.447	0.192	0.049	0.240	0.131	-1.136	-0.242	7	-0.173152559	0.4922835	-9.31E-01	3.88E-01
FBgn0011570	cpb	SD07714	0.317	0.452	-0.069	-0.301	-1.318	-1.057	0.263	7	-0.244696058	0.6957224	-9.31E-01	3.88E-01
FBgn0030678	CG11679	GM02445	-0.646	0.947	-0.446	-0.036	-1.473	-0.379	0.187	7	-0.263808243	0.7501941	-9.30E-01	3.88E-01
FBgn0014000	Os9	GH03980	1.835	0.077	-0.974	0.115	-0.322	0.349	1.236	7	0.330663721	0.9419277	9.29E-01	3.89E-01
FBgn0031909	CG5181	LD31278	-0.859	0.630	-0.196	-0.161	0.214	-0.473	-0.334	7	-0.16839935	0.4798521	-9.29E-01	3.89E-01
FBgn0031585	CG2955	GH14206	-0.001	-0.659	-0.249	-0.545	-1.051	0.140	0.844	7	-0.217261071	0.6191062	-9.28E-01	3.89E-01
		SD02447	0.137	-0.659	0.296	-0.162	-0.128	-0.522	0.158	7	-0.125667681	0.3581811	-9.28E-01	3.89E-01
FBgn0032773	CG15825	HL01053	-1.792	0.775	0.022	-0.129	-0.831	0.043	-0.082	7	-0.284893902	0.8122038	-9.28E-01	3.89E-01
FBgn0035461	CG10855	LD12948	0.803	1.854	0.094	-0.527	-0.884	0.248	0.633	7	0.317189152	0.9043778	9.28E-01	3.89E-01
FBgn0003076	Pgm	LD36183	0.706	-0.054	-0.980	-2.289	0.288	-0.042	-0.072	7	-0.348903848	0.9950284	-9.28E-01	3.89E-01
FBgn0043455	BEST:LP03871	LD03179	-0.133	2.483	0.638	0.277	-1.074	-0.039	0.508	7	0.380007465	1.085498	9.26E-01	3.90E-01
FBgn0037559	CG7549	GH13023	-0.110	0.272	0.359	-1.117	-0.619	0.029	-0.088	7	-0.182001634	0.5199105	-9.26E-01	3.90E-01
FBgn0039175	CG5706	SD03863	-0.200	-1.150	-0.595	0.897	-0.596	0.397	-0.431	7	-0.239830648	0.68534	-9.26E-01	3.90E-01
FBgn0051152	CG31152	LD29477	0.218	0.364	-2.739	0.623	-0.490	-0.539	-0.186	7	-0.392750576	1.1224221	-9.26E-01	3.90E-01
FBgn0035270	CG13933	LD18443	0.525	1.338	0.656	0.147	-0.420	-0.168	-0.473	7	0.229351946	0.6556028	9.26E-01	3.90E-01
FBgn0034046	CG8253	LD38553	0.533	0.485	1.597	-2.041	0.867	0.371	1.017	7	0.404097429	1.1558318	9.25E-01	3.91E-01
FBgn0035254	CG7974	GM02612	-0.359	0.863	-0.110	-0.459	-1.277	0.256	-0.562	7	-0.235345855	0.6732161	-9.25E-01	3.91E-01
FBgn0015919	caup	LP03275	0.086	-0.339	0.237	0.126	0.245	0.267	-0.083	7	0.07694674	0.2201813	9.25E-01	3.91E-01
FBgn0037023	CG3698	GH10666	-0.457	-0.498	0.824	-2.898	0.246	-0.384	0.244	7	-0.417771641	1.1959224	-9.24E-01	3.91E-01
		LD29359	0.546	-0.392	0.147	0.421	-0.070	-1.976	-0.808	7	-0.304493459	0.87205	-9.24E-01	3.91E-01
FBgn0029903	CG4532	LD08951	-1.461	1.051	-0.120	-0.161	-1.204	-0.366	0.195	7	-0.295216841	0.8455886	-9.24E-01	3.91E-01
FBgn0039754	CG9747	GH07782	0.041	0.002	1.174	0.297	-0.023	-0.079	-0.255	7	0.165509352	0.474171	9.23E-01	3.91E-01
FBgn0033182	CG1621	LD05592	0.860	0.230	0.849	0.599	-0.790	-0.031	-0.228	7	0.212786113	0.6098965	9.23E-01	3.92E-01
FBgn0030448	CG4351	LD33222	0.080	-0.351	0.348	-1.458	-0.064	-0.957	0.615	7	-0.255406924	0.732169	-9.23E-01	3.92E-01
FBgn0030672	CG9281	GM14873	-1.285	-0.460	-0.997	0.892	-0.515	-0.287	0.681	7	-0.281532571	0.8072777	-9.23E-01	3.92E-01
FBgn0033522	CG11763	SD04057	0.248	-0.427	0.453	0.154	0.198	0.961	-0.407	7	0.168545767	0.4833577	9.23E-01	3.92E-01
FBgn0040929	CG12659	LD10749	-1.008	0.469	0.663	-0.053	-1.360	-0.337	-0.160	7	-0.255085707	0.7315883	-9.23E-01	3.92E-01
FBgn0033184	CG12736	GH10272	0.029	0.015	-0.518	-0.351	0.801	0.724	0.586	7	0.183632805	0.5267227	9.22E-01	3.92E-01
FBgn0039698	CG7789	LD34542	-0.406	0.569	-0.041	-0.242	0.107	-0.338	-0.595	7	-0.134913616	0.3875377	-9.21E-01	3.93E-01
FBgn0035092	CG3441	GH23743	-0.293	-0.700	0.489	-0.004	0.447	0.632	0.729	7	0.185594074	0.533146	9.21E-01	3.93E-01
FBgn0032061	CG9314	GH09387	-1.173	-0.693	0.891	-1.045	0.606	-0.907	0.241	7	-0.297150067	0.8536552	-9.21E-01	3.93E-01
FBgn0037734	CG9448	GH21672	-0.526	-0.078	0.391	-1.579	0.172	0.575	-0.796	7	-0.263082079	0.757051	-9.19E-01	3.93E-01
FBgn0026761	Trap1	LD43460	0.172	1.536	0.275	0.988	-0.578	-0.806	0.404	7	0.284502598	0.818854	9.19E-01	3.93E-01
FBgn0026375	RhoGAPp190	LD41365	-1.219	0.115	0.058	-0.853	0.123	-2.152	1.234	7	-0.384857829	1.1077731	-9.19E-01	3.93E-01
FBgn0036882	CG9279	GH09006	0.435	-0.694	-0.182	-0.328	0.234	-0.208	-0.154	7	-0.128204127	0.3693833	-9.18E-01	3.94E-01
FBgn0011715	Snr1	GH08712	-0.337	0.960	0.158	0.272	0.286	-0.085	-0.209	7	0.149178688	0.4301982	9.17E-01	3.94E-01
FBgn0025838	EG:155E2.5	GH07966	-0.138	-0.869	-0.332	-0.874	0.483	0.072	0.346	7	-0.18765886	0.5418941	-9.16E-01	3.95E-01
FBgn0030142	CG3004	LD23129	-0.060	-1.281	-0.716	-0.929	1.551	-0.754	-0.080	7	-0.324291024	0.9367839	-9.16E-01	3.95E-01
FBgn0031379	CG7289	LD12115	-1.174	0.252	0.017	-0.124	-1.345	-0.316	0.826	7	-0.266288238	0.7692849	-9.16E-01	3.95E-01
FBgn0030364	CG15735	LD05893	-0.382	2.335	1.197	0.761	-0.619	-0.357	-0.282	7	0.378953691	1.0950351	9.16E-01	3.95E-01
FBgn0050282	CG30282	LD42239	-1.018	0.092	-2.082	-0.714	0.744	-0.355	0.836	7	-0.356789546	1.030998	-9.16E-01	3.95E-01
FBgn0031993	CG8486	LD05120	-0.602	-0.151	0.111	0.073	0.236	-0.607	0.093	7	-0.120955244	0.3495272	-9.16E-01	3.95E-01
FBgn0033376	CG8777	GH04440	-0.326	0.522	-0.072	0.489	0.115	0.208	-0.159	7	0.111113726	0.321175	9.15E-01	3.95E-01
FBgn0037804	CG11870	GM10858	0.347	0.563	-0.167	-0.039	-0.774	-0.209	-1.199	7	-0.211121926	0.6104968	-9.15E-01	3.95E-01
FBgn0037878	CG6693	LD05521	0.423	0.281	0.129	-0.593	-0.764	-0.471	-0.118	7	-0.159012793	0.4599231	-9.15E-01	3.96E-01
FBgn0037444	CG10272	SD05230	-0.329	0.058	0.109	-0.185	-1.139	0.269	0.072	7	-0.163671716	0.4736515	-9.14E-01	3.96E-01
FBgn0051064	CG31064	GH26613	-0.647	0.394	0.167	0.183	0.104	-0.077	1.267	7	0.198617401	0.5748259	9.14E-01	3.96E-01
FBgn0004179	Csp	SD02108	0.625	-0.202	-0.037	0.034	0.242	-0.809	-1.750	7	-0.270975778	0.7848369	-9.13E-01	3.96E-01
FBgn0031864	CG10805	SD03723	0.344	-1.739	-2.152	0.293	0.209	0.070	0.358	7	-0.373923862	1.084527	-9.12E-01	3.97E-01
FBgn0052789	CG32789	LD46530	-0.131	0.340	-0.316	-0.279	-0.013	-0.469	0.176	7	-0.098838993	0.2867544	-9.12E-01	3.97E-01
FBgn0001247	Ide	HL03430	0.530	1.265	1.172	0.688	-1.136	0.005	-0.422	7	0.300403876	0.8721146	9.11E-01	3.97E-01
FBgn0040946	CG14033	LD26673	-0.341	-1.874	1.478	-0.194	1.439	0.910	1.753	7	0.453087419	1.3156986	9.11E-01	3.97E-01
FBgn0000139	ash2	LD31680	0.032	-0.190	0.471	0.958	0.124	0.192	-0.474	7	0.158895615	0.4614906	9.11E-01	3.97E-01
FBgn0030852	CG8316	LD15362	-0.498	0.860	-0.172	-0.975	-0.859	0.311	-0.225	7	-0.222456195	0.6461465	-9.11E-01	3.97E-01
FBgn0037924	CG14712	LD43047	0.099	-1.239	-0.031	-1.224	0.124	0.374	0.233	7	-0.237606856	0.6902145	-9.11E-01	3.98E-01
FBgn0040992	CG10570	GH23934	-0.285	-0.101	-0.218	-0.668	-1.026	0.040	0.844	7	-0.202013589	0.5868297	-9.11E-01	3.98E-01
FBgn0031589	CG3714	GH04243	0.004	0.441	0.048	0.670	-0.558	-0.326	1.133	7	0.201749407	0.5862207	9.11E-01	3.98E-01
FBgn0030562	CG9400	GH04057	-1.371	0.692	-0.183	-0.622	0.375	-0.620	0.052	7	-0.239295121	0.6956455	-9.10E-01	3.98E-01
FBgn0027794	EG:BACN32G11.3	LD01992	-0.482	1.309	-0.724	-0.121	-1.075	-0.457	-0.274	7	-0.260595822	0.7583086	-9.09E-01	3.98E-01
FBgn0038181	CG9297	HL06604	-0.057	0.680	0.201	-0.382	-1.093	0.017	-0.833	7	-0.209613297	0.6100116	-9.09E-01	3.98E-01
		GM03205	-0.401	0.267	0.106	-0.627	-0.506	0.485	-0.356	7	-0.147210517	0.4285443	-9.09E-01	3.98E-01
FBgn0037091	CG7190	LD19434	-0.351	0.563	-0.264	1.125	-0.314	0.112	0.463	7	0.190544501	0.5547758	9.09E-01	3.99E-01
FBgn0017581	Lk6	LD31983	0.357	-0.058	0.407	0.927	0.068	-0.578	0.001	7	0.160705611	0.4679785	9.09E-01	3.99E-01
FBgn0004856	Bx42	LD22701	-0.297	-0.520	-0.492	-1.170	0.603	-0.297	0.630	7	-0.220673238	0.6427249	-9.08E-01	3.99E-01
FBgn0033390	CG8014	LD15941	0.950	-0.020	0.253	0.173	-0.525	1.137	-0.440	7	0.2182494	0.6359591	9.08E-01	3.99E-01
FBgn0052737	CG32737	LD46629	-0.701	-0.187	0.620	-1.546	0.353	-0.277	0.017	7	-0.245844342	0.7164437	-9.08E-01	3.99E-01
FBgn0030986	RhoGAP18B	LD25711	0.109	-0.033	-0.398	0.953	-0.776	-1.608	-0.150	7	-0.272076959	0.7929538	-9.08E-01	3.99E-01
FBgn0020306	dom	LD35434	0.093	-0.367	-0.588	-0.264	0.283	-0.073	0.164	7	-0.107643804	0.3137226	-9.08E-01	3.99E-01
FBgn0037720	CG8312	GH04568	0.729	0.459	-0.665	0.471	0.858	-0.439	-0.008	7	0.200570976	0.584881	9.07E-01	3.99E-01
FBgn0034687	CG11475	GH26080	-0.356	0.649	-1.014	-0.332	-0.665	-0.842	0.835	7	-0.246424983	0.7197425	-9.06E-01	4.00E-01
FBgn0030648	CG6340	SD07644	-0.149	0.008	-0.101	0.755	-0.481	0.418	0.644	7	0.156394919	0.4570095	9.05E-01	4.00E-01
FBgn0037293	CG12007	LD31216	1.449	-0.866	-1.461	-0.526	-0.545	-0.068	-0.152	7	-0.309641022	0.9050795	-9.05E-01	4.00E-01
FBgn0024191	sip1	GH11690	0.416	0.428	0.187	0.272	-0.255	-0.422	0.159	7	0.112133223	0.3279677	9.05E-01	4.01E-01
FBgn0015776	Nrv1	LD02379	0.132	0.076	1.335	0.478	-0.224	0.039	-0.451	7	0.197995664	0.5794624	9.04E-01	4.01E-01
FBgn0015907	bl	LD45549	0.626	-0.214	-0.239	-0.139	0.576	-0.070	0.372	7	0.130139092	0.3809213	9.04E-01	4.01E-01
FBgn0027542	BcDNA:GH11973	GH11973	0.280	-0.653	0.324	-0.039	0.121	-0.449	-0.562	7	-0.139751229	0.4096675	-9.03E-01	4.02E-01
FBgn0005775	Con	GH14524	0.401	-0.182	0.863	0.357	-0.733	-0.604	2.597	7	0.385640249	1.1308186	9.02E-01	4.02E-01
FBgn0010341	Cdc42	HL08128	-0.023	0.456	0.104	0.212	0.082	-0.629	0.923	7	0.161029219	0.472311	9.02E-01	4.02E-01
FBgn0035689	CG7376	LD03886	0.432	0.121	-0.168	0.855	-1.012	-1.145	-0.961	7	-0.268329555	0.7870983	-9.02E-01	4.02E-01
FBgn0032433	CG5427	LD33016	-0.308	-0.194	-0.921	-0.236	0.487	0.168	-0.040	7	-0.149025462	0.4372301	-9.02E-01	4.02E-01
FBgn0030655	CG9213	LD28117	0.271	0.128	1.089	-0.620	-0.192	0.276	0.295	7	0.178127601	0.5226498	9.02E-01	4.02E-01
FBgn0033382	CG8058	GM08242	-0.196	0.663	-0.219	-1.297	-0.858	0.066	0.255	7	-0.226605405	0.6650441	-9.02E-01	4.02E-01
FBgn0038169	CG9351	LD26904	0.384	-0.272	0.609	0.402	1.040	0.891	-1.208	7	0.263504995	0.7747367	9.00E-01	4.03E-01
FBgn0034013	unc-5	LD19406	-0.262	0.097	-0.126	-0.180	-0.029	0.064	0.095	7	-0.048808968	0.1435143	-9.00E-01	4.03E-01
FBgn0030054	Caf1-180	LD40833	0.845	0.584	-1.233	0.964	-0.538	0.405	1.006	7	0.290387375	0.8543152	8.99E-01	4.03E-01
FBgn0034436	CG11961	LD02432	0.220	0.850	-0.505	-0.425	-1.060	0.383	-1.360	7	-0.270947444	0.7971447	-8.99E-01	4.03E-01
FBgn0052037	CG32037	LD18295	0.413	1.212	0.445	0.024	-0.825	-0.030	0.221	7	0.208601468	0.6142805	8.98E-01	4.04E-01
FBgn0037381	CG10999	GH18838	-0.656	-0.129	0.044	-0.450	-0.422	0.623	-0.014	7	-0.143547459	0.4230285	-8.98E-01	4.04E-01
		LP01749	-0.144	1.106	1.141	0.198	-1.114	-0.143	0.933	7	0.282273412	0.8323971	8.97E-01	4.04E-01
FBgn0004603	Src42A	LD35329	0.448	-0.219	-1.519	0.749	1.072	0.874	0.744	7	0.306866141	0.9057283	8.96E-01	4.05E-01
FBgn0027534	BcDNA:LD21213	LD21213	0.008	-0.644	1.329	-0.026	-0.046	0.551	0.286	7	0.208153149	0.6144499	8.96E-01	4.05E-01
FBgn0039163	CG5515	LD12396	0.259	1.876	0.742	0.754	-1.417	-0.006	0.152	7	0.337013613	0.9951826	8.96E-01	4.05E-01
FBgn0005695	gcl	LD23660	-0.286	0.289	1.540	-0.312	1.208	0.376	-0.807	7	0.286967875	0.8474942	8.96E-01	4.05E-01
FBgn0039849	CG11334	GH08894	0.000	-1.049	-0.143	-0.380	0.447	0.444	-0.650	6	-0.221993692	0.598068	-9.09E-01	4.05E-01
FBgn0038552	CG18012	LD22559	-0.511	0.333	-0.307	-0.151	0.347	-1.299	0.200	7	-0.198276336	0.5860452	-8.95E-01	4.05E-01
FBgn0032216	CG5384	LD40495	-0.027	-0.306	-1.232	-0.099	0.606	-0.093	-0.138	7	-0.184233988	0.5447427	-8.95E-01	4.05E-01
FBgn0001122	G-oalpha47A	GM01620	0.210	0.541	0.005	-0.674	-0.632	-0.403	-0.107	7	-0.151356109	0.4480335	-8.94E-01	4.06E-01
FBgn0034628	Acox57D-p	SD03592	-0.372	0.179	0.056	0.752	0.782	-0.435	0.172	7	0.162189447	0.4806893	8.93E-01	4.06E-01
FBgn0032713	CG17323	GH27888	0.358	-0.024	0.469	0.198	-0.588	0.543	-0.038	7	0.131238111	0.3891487	8.92E-01	4.07E-01
FBgn0014868	Ost48	LD21941	-0.417	-0.663	-0.698	0.848	-0.360	0.094	-0.071	7	-0.181174804	0.5374819	-8.92E-01	4.07E-01
FBgn0032871	CG2611	GM14307	-0.121	1.434	-0.228	0.921	-0.223	-0.025	-0.177	7	0.225754958	0.6702036	8.91E-01	4.07E-01
FBgn0037747	CG8481	GH04732	-0.799	-1.679	-0.051	-2.459	0.121	0.660	1.165	7	-0.434572272	1.290308	-8.91E-01	4.07E-01
		HL03512	0.066	0.773	0.342	-0.763	-1.135	-0.475	-0.358	7	-0.221521772	0.6581992	-8.90E-01	4.08E-01
FBgn0051367	CG31367	GH18144	0.125	-0.106	0.924	-0.168	-0.144	-0.020	0.302	7	0.130536144	0.3878824	8.90E-01	4.08E-01
FBgn0000629	E(z)	LD30505	-1.288	-1.185	0.604	0.370	-0.343	-0.696	0.612	7	-0.274952683	0.817584	-8.90E-01	4.08E-01
FBgn0037549	CG7878	LD33749	1.041	-0.623	-1.019	-1.256	0.920	-1.278	-0.101	7	-0.330840812	0.9842253	-8.89E-01	4.08E-01
FBgn0032391	CG5202	SD02661	0.167	0.514	-2.062	-0.014	0.475	-1.026	-0.240	7	-0.312383842	0.9306897	-8.88E-01	4.09E-01
FBgn0015714	Cyp6a17	GH10635	-0.727	-1.388	0.592	0.417	0.875	0.607	2.590	7	0.423521554	1.262561	8.88E-01	4.09E-01
FBgn0003710	tipE	GH18645	-0.450	-0.614	-1.152	0.421	-0.566	0.421	0.440	7	-0.214428786	0.6393379	-8.87E-01	4.09E-01
FBgn0037707	CG16788	LD23870	0.176	-0.382	0.659	-0.219	-0.326	-0.446	-0.426	7	-0.137650355	0.4110408	-8.86E-01	4.10E-01
FBgn0034087	CG8443	GM10569	-0.722	0.128	-1.176	-0.848	-0.120	0.128	0.922	7	-0.241104574	0.7201883	-8.86E-01	4.10E-01
FBgn0031752	CG9044	LD19823	0.522	0.295	0.167	-0.079	-0.175	0.146	-0.238	7	0.091039389	0.2719686	8.86E-01	4.10E-01
FBgn0036805	Chmp1	GH26351	1.158	-0.041	-1.180	-0.527	-0.494	-0.916	0.174	7	-0.260919791	0.780067	-8.85E-01	4.10E-01
FBgn0031842	CG11098	LD26265	0.083	-0.477	-0.262	0.140	0.664	-0.589	-0.690	7	-0.1617477	0.4835944	-8.85E-01	4.10E-01
FBgn0051163	CG31163	SD09611	-0.002	-0.531	-0.223	-0.096	0.325	-0.173	0.077	7	-0.089207897	0.2667793	-8.85E-01	4.10E-01
FBgn0030845	CG8465	SD02148	-0.415	-0.498	-0.160	0.475	0.086	-0.086	-0.159	7	-0.108234901	0.3239259	-8.84E-01	4.11E-01
FBgn0029737	CG6903	LD22376	0.698	-0.443	0.553	1.032	-0.564	0.341	-0.190	7	0.203859375	0.6101776	8.84E-01	4.11E-01
FBgn0036557	mRpS31	GM05661	0.210	1.722	1.444	0.599	-1.117	0.327	-0.747	7	0.348142461	1.0422099	8.84E-01	4.11E-01
FBgn0039927	CG11155	HL08030	0.224	-0.803	-0.784	-0.357	0.265	0.374	-0.072	7	-0.164833231	0.4938382	-8.83E-01	4.11E-01
FBgn0004867	sop	LD24077	0.192	-0.228	-0.340	-0.138	0.389	-0.748	0.005	7	-0.123905599	0.3713155	-8.83E-01	4.11E-01
FBgn0001180	hb	LD34229	0.419	-0.251	-0.165	0.108	0.937	-0.190	0.129	7	0.140859483	0.4221365	8.83E-01	4.11E-01
FBgn0028704	Nckx30C	GH04818	0.194	-0.343	0.287	0.381	0.256	0.274	-0.334	7	0.102039151	0.3060396	8.82E-01	4.12E-01
FBgn0043791	CG8147	LD38109	0.381	-0.122	-0.095	1.278	0.136	-0.542	0.292	7	0.189755977	0.5696942	8.81E-01	4.12E-01
FBgn0026570	BEST:LD30049	LD30049	-0.803	-0.447	0.405	1.649	0.039	1.783	-0.261	7	0.337873003	1.0148985	8.81E-01	4.12E-01
FBgn0033710	CG17739	GH02025	-0.573	-0.256	0.528	0.431	-1.024	-0.622	0.155	7	-0.19453864	0.5848583	-8.80E-01	4.13E-01
FBgn0038037	Cyp9f2	GH26796	0.220	-0.095	-1.154	0.730	0.128	-0.442	-0.942	7	-0.221969682	0.6676834	-8.80E-01	4.13E-01
FBgn0031998	CG8451	GH19970	-0.011	-0.482	-2.241	-0.190	0.169	0.617	0.003	7	-0.304962928	0.9173709	-8.80E-01	4.13E-01
FBgn0037094	CG7611	LP01609	1.615	0.100	0.078	0.538	-0.495	1.102	-0.902	7	0.290759756	0.8750572	8.79E-01	4.13E-01
FBgn0038985	CG6921	LD14839	0.566	0.824	-0.526	-1.302	-1.712	-0.361	0.301	7	-0.31586674	0.9507154	-8.79E-01	4.13E-01
		GH25573	0.037	-0.417	-0.772	-0.623	0.379	0.315	0.023	7	-0.151190631	0.4551175	-8.79E-01	4.13E-01
FBgn0030768	CG9723	LD39612	0.409	0.147	0.902	-1.688	1.782	0.802	0.121	7	0.353776675	1.0652593	8.79E-01	4.13E-01
FBgn0041111	lilli	GM02019	0.240	1.103	1.026	0.500	-0.823	-0.249	-0.165	7	0.233260751	0.7027067	8.78E-01	4.14E-01
FBgn0030740	CG9917	GM03616	-1.392	0.496	0.949	0.017	-0.881	-0.919	-0.217	7	-0.278071831	0.8378194	-8.78E-01	4.14E-01
FBgn0027885	Aac11	LD09852	0.348	1.503	-0.287	1.270	-0.928	-0.115	0.204	7	0.284921605	0.8587909	8.78E-01	4.14E-01
FBgn0052075	CG32075	LD47413	-0.364	-0.442	-0.265	0.226	0.261	0.344	-0.714	7	-0.136277822	0.411236	-8.77E-01	4.14E-01
FBgn0029676	CG2947	GM09909	0.032	0.516	-0.126	0.135	-1.268	-0.394	-0.187	7	-0.184438583	0.5566945	-8.77E-01	4.14E-01
FBgn0004885	tok	LP01328	0.000	0.055	-1.085	-0.182	1.109	-1.795	-0.271	6	-0.361369757	0.9955047	-8.89E-01	4.15E-01
FBgn0038593	CG7146	GH10703	-0.661	-0.481	0.610	0.826	0.229	0.544	0.230	7	0.185465247	0.5601934	8.76E-01	4.15E-01
FBgn0003383	Shab	GH14308	-0.559	-0.681	0.854	-0.426	-0.760	0.232	-0.017	7	-0.193791625	0.5854475	-8.76E-01	4.15E-01
FBgn0030208	PPP4R2r	LD28993	0.114	-2.025	-0.103	-0.363	0.438	-0.200	0.241	7	-0.271122335	0.819576	-8.75E-01	4.15E-01
FBgn0028500	BcDNA:GH03694	GH03694	0.292	-0.484	0.112	-0.940	-0.166	-0.668	0.585	7	-0.181276916	0.5480517	-8.75E-01	4.15E-01
FBgn0030391	CG1900	LD16331	-0.176	0.774	0.345	-0.085	-1.347	-1.165	-0.112	7	-0.25241535	0.7631802	-8.75E-01	4.15E-01
FBgn0025724	beta'Cop	GH16479	-0.201	-0.526	-1.185	-0.244	1.356	0.148	-1.515	7	-0.309697257	0.9368909	-8.75E-01	4.15E-01
FBgn0039430	CG5455	GH15286	-0.581	0.050	-0.457	0.721	0.099	0.271	1.641	7	0.249149439	0.7540894	8.74E-01	4.16E-01
FBgn0036257	RhoGAP68F	LD02491	-0.125	0.547	0.549	1.241	-0.739	0.239	-0.223	7	0.212825929	0.6444257	8.74E-01	4.16E-01
FBgn0001624	dlg1	LD33841	-0.520	-0.332	-0.107	-0.924	0.347	0.007	0.424	7	-0.157693776	0.4780619	-8.73E-01	4.16E-01
FBgn0035281	CG1919	LD12613	-0.403	0.131	0.093	-0.046	-0.484	-0.144	0.226	7	-0.089393625	0.2710604	-8.73E-01	4.16E-01
FBgn0001309	kis	LD09721	0.015	0.141	0.067	0.255	0.062	-1.274	-0.516	7	-0.178465829	0.5413889	-8.72E-01	4.17E-01
FBgn0035024	CG11414	SD03374	0.000	0.771	-2.271	0.166	-0.590	-0.109	-0.207	6	-0.373590096	1.0340604	-8.85E-01	4.17E-01
FBgn0027360	Tim10	LD46744	-0.576	0.505	0.171	0.251	-0.273	0.328	0.553	7	0.136846284	0.4153958	8.72E-01	4.17E-01
FBgn0010575	sbb	LD21711	0.295	-0.053	0.062	-0.355	-0.809	-0.070	0.094	7	-0.119404031	0.3624734	-8.72E-01	4.17E-01
FBgn0020240	Mcr	LD23292	0.729	-0.516	0.275	0.806	1.402	0.760	-1.319	7	0.305307917	0.9269447	8.71E-01	4.17E-01
FBgn0041706	BEST:GH04269	GH04269	0.000	-0.514	1.445	0.033	0.389	0.255	-0.158	6	0.241697988	0.6699885	8.84E-01	4.17E-01
FBgn0035530	CG15013	LP05062	-0.246	0.025	-1.709	0.062	0.276	-0.430	0.388	7	-0.23329624	0.70903	-8.71E-01	4.17E-01
FBgn0035710	SP1173	GH14073	0.428	-1.413	-2.081	0.674	-0.506	-0.229	0.667	7	-0.351476871	1.0685551	-8.70E-01	4.18E-01
FBgn0038293	CG6904	LD46952	-0.433	-0.259	-0.219	0.829	-0.375	1.443	0.723	7	0.244383692	0.7438261	8.69E-01	4.18E-01
FBgn0037339	CG2929	LD24833	-0.799	-1.050	-0.555	0.580	0.673	-0.356	-0.017	7	-0.217696449	0.6627507	-8.69E-01	4.18E-01
FBgn0034117	CG7997	LD13649	-0.254	0.729	-0.826	-1.863	-0.379	0.287	0.314	7	-0.284570232	0.8665826	-8.69E-01	4.18E-01
FBgn0039634	CG11874	SD05769	0.489	0.329	1.229	-1.851	0.583	1.213	0.390	7	0.34010092	1.035856	8.69E-01	4.18E-01
FBgn0040108	larp	LD02611	0.041	0.232	0.137	-0.082	-0.954	-0.007	-0.281	7	-0.130665829	0.3980778	-8.68E-01	4.19E-01
FBgn0037231	CG9779	GH14561	-0.638	0.788	0.471	-1.910	-1.052	0.143	0.028	7	-0.309717904	0.9446856	-8.67E-01	4.19E-01
FBgn0026375	RhoGAPp190	GM05133	-0.274	0.423	0.041	0.105	-1.007	-0.423	0.068	7	-0.152499476	0.4659528	-8.66E-01	4.20E-01
FBgn0035187	CG9122	GH12537	-0.073	-0.399	-1.464	-1.212	0.861	-1.247	1.140	7	-0.341884061	1.0451214	-8.65E-01	4.20E-01
FBgn0034046	CG8253	LD46868	1.131	-0.036	0.908	-1.199	0.609	0.035	0.318	7	0.252274984	0.7712286	8.65E-01	4.20E-01
FBgn0027615	BcDNA:GH02220	GH02220	-0.112	-0.595	1.262	1.781	-0.322	0.929	-0.685	7	0.322676893	0.9867078	8.65E-01	4.20E-01
FBgn0038208	CG14355	GH11706	-0.700	-0.841	0.193	0.051	-0.216	-0.152	0.548	7	-0.159469496	0.487942	-8.65E-01	4.20E-01
FBgn0020309	crol	LD16361	0.376	0.698	-0.080	0.289	-0.619	0.340	-0.032	7	0.138821556	0.4250141	8.64E-01	4.21E-01
FBgn0004133	blow	LP02193	0.437	-0.612	0.846	-0.593	0.229	0.302	0.727	7	0.190934277	0.5846367	8.64E-01	4.21E-01
FBgn0002945	nkd	LD20624	-0.373	0.373	-0.223	-0.093	-0.273	0.068	-0.047	7	-0.081203219	0.2491173	-8.62E-01	4.22E-01
FBgn0039183	Dis3	LD08354	0.989	0.300	-0.337	-0.212	-1.428	-0.846	-0.230	7	-0.251958768	0.7735501	-8.62E-01	4.22E-01
FBgn0038259	CG3563	LD41490	-0.257	0.108	0.946	0.723	-0.162	-0.294	0.050	7	0.159086286	0.4888328	8.61E-01	4.22E-01
FBgn0032923	CG9248	GM01519	-0.185	1.189	-1.416	0.691	-1.141	-0.087	-1.409	7	-0.336826374	1.0352882	-8.61E-01	4.22E-01
FBgn0051673	CG31673	LD14730	0.680	2.011	0.666	-0.019	-0.648	0.200	-0.747	7	0.306052565	0.940775	8.61E-01	4.22E-01
FBgn0052355	CG32355	HL05638	-0.194	0.160	0.284	0.443	-0.651	-0.542	-0.503	7	-0.14337326	0.441051	-8.60E-01	4.23E-01
FBgn0052533	CG32533	LD31543	0.604	0.481	-0.678	0.149	-0.043	0.245	0.192	7	0.135750008	0.4177449	8.60E-01	4.23E-01
FBgn0015587	p120ctn	LD33274	-1.629	-0.738	-0.754	-0.060	1.053	-1.181	0.959	7	-0.335715139	1.0334587	-8.59E-01	4.23E-01
FBgn0002036	CG10561	GH22841	-1.535	-0.243	-0.783	-0.600	-0.306	0.101	1.350	7	-0.288295803	0.8881982	-8.59E-01	4.23E-01
FBgn0033946	CG12864	LD29301	-0.568	-0.860	-0.712	1.209	-0.525	-0.719	0.425	7	-0.250085657	0.7708926	-8.58E-01	4.24E-01
		LD13269	0.822	0.266	-0.381	-0.067	-0.313	-0.605	-1.163	7	-0.205757668	0.634727	-8.58E-01	4.24E-01
		GH26828	-0.852	-0.076	0.525	0.590	-0.822	-1.024	0.122	7	-0.219592394	0.6777562	-8.57E-01	4.24E-01
FBgn0035880	CG17352	GH07792	0.122	0.335	-0.468	-0.254	0.096	-0.180	-0.290	7	-0.091306046	0.2820804	-8.56E-01	4.25E-01
FBgn0004516	Gad1	HL02049	0.615	0.508	-0.367	-0.047	-0.965	-0.197	-0.984	7	-0.205253608	0.6345416	-8.56E-01	4.25E-01
FBgn0033062	CG7843	LD27090	-0.762	0.110	0.627	0.192	-0.616	-0.098	-0.625	7	-0.167337505	0.5173796	-8.56E-01	4.25E-01
FBgn0000454	Dip-B	LD41062	0.034	0.843	-0.656	-0.433	-0.428	-0.462	-0.044	7	-0.163812331	0.5065878	-8.56E-01	4.25E-01
FBgn0039126	CG13601	LD37258	-0.844	-0.966	0.351	0.553	-0.480	0.139	-0.084	7	-0.190299943	0.5885371	-8.55E-01	4.25E-01
FBgn0005630	lola	GH08307	-0.399	-0.286	0.123	0.310	0.028	-0.357	-0.023	7	-0.086493726	0.2676185	-8.55E-01	4.25E-01
FBgn0031740	CG7239	GM05640	-0.387	1.605	0.214	0.413	-0.840	0.017	0.774	7	0.25647428	0.7942316	8.54E-01	4.26E-01
FBgn0033949	CG10131	GH23990	1.275	-0.262	-0.255	-0.924	-0.125	-0.044	-1.733	7	-0.295422284	0.9149268	-8.54E-01	4.26E-01
FBgn0027594	drpr	GH03529	-0.095	-0.792	-1.330	-2.286	1.065	0.711	0.074	7	-0.379066155	1.1740291	-8.54E-01	4.26E-01
FBgn0029155	Mdh	GH13437	-0.244	0.164	-1.703	0.830	0.338	-1.081	-0.256	7	-0.278631845	0.8641167	-8.53E-01	4.26E-01
FBgn0033367	CG8193	GH07976	0.386	0.467	0.293	0.353	0.036	0.094	-0.716	7	0.130368008	0.4043423	8.53E-01	4.26E-01
FBgn0035137	CG1233	SD01102	0.505	-0.801	0.575	-0.861	-0.041	-0.031	-0.718	7	-0.196047617	0.6080734	-8.53E-01	4.26E-01
FBgn0032704	CG10373	GH05842	-0.371	-0.986	0.158	-1.180	0.566	0.148	0.182	7	-0.211689591	0.6567202	-8.53E-01	4.26E-01
FBgn0013988	Strn-Mlck	GH14667	0.970	0.035	-0.614	0.056	-0.022	0.423	0.236	7	0.154837881	0.4812782	8.51E-01	4.27E-01
FBgn0034217	CG18468	LD09786	0.493	1.317	-0.569	1.165	-0.797	-0.075	0.283	7	0.259475711	0.8069691	8.51E-01	4.28E-01
FBgn0011712	Snap	LD21601	0.138	-0.830	-0.561	-0.535	0.237	0.401	0.076	7	-0.153498026	0.4775782	-8.50E-01	4.28E-01
FBgn0037490	CG10053	LD46678	0.004	-0.932	0.858	-0.439	0.171	-1.098	-0.077	7	-0.215943407	0.6720511	-8.50E-01	4.28E-01
FBgn0000721	for	GH10421	-0.087	-0.228	-1.560	1.665	-0.283	-0.733	-1.072	7	-0.328375615	1.0229014	-8.49E-01	4.28E-01
FBgn0031747	CG9021	LP05310	0.519	0.631	-0.248	0.409	-0.121	-0.603	0.474	7	0.151579405	0.4722509	8.49E-01	4.28E-01
FBgn0033393	CG8029	LD09158	0.049	1.498	0.191	0.513	-0.426	-0.355	-0.008	7	0.209146968	0.6516819	8.49E-01	4.28E-01
FBgn0035752	CG8616	SD02418	-0.912	0.108	-0.924	-0.647	0.614	-0.344	0.611	7	-0.213572851	0.6663688	-8.48E-01	4.29E-01
FBgn0001137	grk	LD32255	0.615	0.564	0.159	0.507	0.502	-0.835	-0.286	7	0.175185573	0.5470972	8.47E-01	4.29E-01
FBgn0038946	CG7077	GH05294	0.853	-0.170	-1.440	0.600	-0.822	0.342	-1.545	7	-0.311634278	0.9735776	-8.47E-01	4.30E-01
FBgn0011260	Sema-2a	LD09306	-0.430	0.925	-0.256	-0.558	-0.594	0.370	-0.868	7	-0.201436992	0.6293489	-8.47E-01	4.30E-01
FBgn0027949	msb1l	LD32040	-1.325	-1.475	-0.614	-3.216	2.003	1.000	-0.208	7	-0.548045712	1.7128537	-8.47E-01	4.30E-01
		SD03311	0.275	-0.058	-0.298	-0.342	0.550	0.747	0.052	7	0.132285627	0.4135209	8.46E-01	4.30E-01
FBgn0024187	syd	GH19969	-1.796	-0.558	-0.267	0.393	0.284	-0.097	0.322	7	-0.245415804	0.7673292	-8.46E-01	4.30E-01
FBgn0027081	Aats-thr	GH20022	-0.091	-0.222	-0.508	0.284	0.868	0.817	0.018	7	0.16632469	0.5200619	8.46E-01	4.30E-01
FBgn0035449	CG14971	SD04505	0.566	-1.447	0.607	-0.397	-0.225	-1.003	0.166	7	-0.247543001	0.7741678	-8.46E-01	4.30E-01
FBgn0038057	CG12267	LD24919	-0.073	-0.785	-0.442	0.037	-0.777	0.950	-0.240	7	-0.190051687	0.595809	-8.44E-01	4.31E-01
FBgn0027658	gatA	SD08002	0.000	-0.798	-1.631	0.043	1.543	-1.872	0.000	5	-0.54304265	1.3881773	-8.75E-01	4.31E-01
FBgn0023511	EG:86E4.2	GH14693	-0.044	0.252	0.284	0.543	1.054	-0.310	-0.570	7	0.172740299	0.5421996	8.43E-01	4.32E-01
FBgn0050421	CG30421	GH27809	0.347	0.275	0.847	-1.422	0.486	0.234	1.002	7	0.252828829	0.7940278	8.42E-01	4.32E-01
FBgn0035064	CG16912	GM10508	0.151	0.791	0.386	-1.309	-1.341	-0.148	-0.346	7	-0.259254727	0.814447	-8.42E-01	4.32E-01
FBgn0030334	Karl	SD07475	0.002	-0.667	-0.118	0.186	0.179	-0.253	0.000	6	-0.111916925	0.3209408	-8.54E-01	4.32E-01
FBgn0034179	CG6805	LD06095	0.061	1.486	-0.004	1.016	-0.896	-0.018	0.087	7	0.247389015	0.7773016	8.42E-01	4.32E-01
FBgn0051224	CG31224	GM01045	-1.259	2.121	-1.362	-0.231	-1.618	-0.423	-0.052	7	-0.403522236	1.268308	-8.42E-01	4.32E-01
FBgn0030593	CG9512	GH11762	0.581	-0.929	-1.006	-0.275	-0.073	0.051	0.320	7	-0.19012404	0.5979693	-8.41E-01	4.32E-01
FBgn0005655	mus209	LD45889	-0.268	0.579	-0.092	-0.167	-0.742	-0.517	0.223	7	-0.140496285	0.4420117	-8.41E-01	4.33E-01
FBgn0034420	CG10737	GH22187	-0.295	0.124	-0.678	0.252	1.048	0.122	0.714	7	0.183993593	0.5790574	8.41E-01	4.33E-01
FBgn0034119	CG7989	LD16320	0.014	-0.388	0.540	0.012	-1.982	0.028	-0.020	7	-0.256572416	0.8075152	-8.41E-01	4.33E-01
FBgn0036480	CG17081	LD35990	0.939	-0.066	0.483	-0.539	-0.410	-0.433	-2.126	7	-0.307572739	0.9682512	-8.40E-01	4.33E-01
FBgn0038546	CG7379	GH01429	-0.036	1.309	-0.322	-0.909	0.759	0.849	0.056	7	0.243584146	0.7668984	8.40E-01	4.33E-01
FBgn0019664	pan	GM04312	-0.427	0.877	0.008	-0.566	-0.417	-0.111	-0.479	7	-0.159321246	0.5017127	-8.40E-01	4.33E-01
FBgn0035538	CG18314	GH08370	0.789	-0.858	1.251	-0.333	-0.177	0.736	0.234	7	0.234619741	0.7392061	8.40E-01	4.33E-01
FBgn0039734	CG7908	HL05736	0.023	0.993	0.505	0.095	-0.474	0.142	-0.218	7	0.152240998	0.4797352	8.40E-01	4.33E-01
FBgn0033395	Cyp4p2	GH21174	-1.260	0.525	0.005	-1.879	0.374	0.490	-0.337	7	-0.297303663	0.9371186	-8.39E-01	4.33E-01
FBgn0004957	por	LD31570	-0.231	-0.674	0.487	-0.831	0.030	0.187	-0.009	7	-0.148608769	0.4684626	-8.39E-01	4.33E-01
FBgn0030933	CG6470	GH25257	0.269	0.344	-0.859	0.306	0.285	-1.894	-0.330	7	-0.268282975	0.8460581	-8.39E-01	4.34E-01
FBgn0051116	CG31116	GH23529	0.064	-0.577	-0.236	-0.527	1.485	0.851	0.663	7	0.246183684	0.7764274	8.39E-01	4.34E-01
FBgn0031657	CG3756	LP03982	1.144	0.952	0.238	-1.052	-0.106	0.604	-0.116	7	0.237708926	0.7497592	8.39E-01	4.34E-01
FBgn0030251	CG2145	GH10845	-1.253	0.826	-0.885	-0.306	-0.536	0.482	0.035	7	-0.23380296	0.7381367	-8.38E-01	4.34E-01
FBgn0034618	CG9485	LD35420	-0.256	-1.613	1.468	1.475	0.404	0.512	0.364	7	0.336291365	1.0618118	8.38E-01	4.34E-01
FBgn0030136	CG2998	LD23674	0.606	2.000	-0.253	0.104	-1.010	-0.048	0.688	7	0.297958974	0.9414682	8.37E-01	4.34E-01
FBgn0039208	CG6643	GH21511	-0.115	0.003	-0.351	-2.145	0.817	-0.629	0.340	7	-0.297112186	0.9399096	-8.36E-01	4.35E-01
FBgn0034971	CG3209	LD39624	-0.037	0.906	0.744	-1.631	1.143	0.099	0.895	7	0.302835251	0.9583395	8.36E-01	4.35E-01
FBgn0025632	EG:22E5.10	GM02327	-0.209	1.090	-0.260	-0.300	-1.319	-0.583	-0.010	7	-0.227384421	0.7197877	-8.36E-01	4.35E-01
FBgn0002780	mod	LD22216	0.199	0.057	-1.080	0.523	0.718	0.270	0.665	7	0.19324497	0.6125984	8.35E-01	4.36E-01
FBgn0003742	tra2	SD04329	0.000	-0.163	0.205	-1.415	0.354	-1.033	0.440	6	-0.2687577	0.777707	-8.46E-01	4.36E-01
FBgn0035023	CG13586	SD05282	-0.126	-0.819	-0.166	0.436	0.712	0.627	0.585	7	0.178526774	0.5661678	8.34E-01	4.36E-01
FBgn0035136	CG6905	LD21614	-0.280	-0.697	0.036	-0.379	0.406	-0.861	0.583	7	-0.170360751	0.540388	-8.34E-01	4.36E-01
FBgn0035390	CG1893	GH10494	0.127	-0.038	0.195	0.787	-1.530	-0.441	-0.759	7	-0.237103903	0.7521183	-8.34E-01	4.36E-01
FBgn0001139	gro	LD33829	-0.064	0.059	0.229	-0.257	-0.111	-1.053	0.225	7	-0.138774221	0.4402961	-8.34E-01	4.36E-01
FBgn0052459	CG32459	GH19331	0.136	0.753	0.852	-0.165	-1.529	-1.801	-0.533	7	-0.326837532	1.0372861	-8.34E-01	4.36E-01
FBgn0038965	CG13852	LD47553	-0.241	-0.296	0.028	0.359	0.559	0.342	-0.034	7	0.10230378	0.3247076	8.34E-01	4.36E-01
FBgn0037369	CG2100	GM13341	0.435	1.506	0.819	-0.796	-0.351	-0.488	0.707	7	0.261801409	0.8311022	8.33E-01	4.37E-01
FBgn0036191	CG7334	LD37218	0.978	-0.750	0.404	0.404	1.278	0.393	-0.907	7	0.256991063	0.8159671	8.33E-01	4.37E-01
FBgn0030159	CG9689	GH05731	2.260	0.040	0.693	-0.274	0.163	0.366	-1.018	7	0.318659849	1.0124192	8.33E-01	4.37E-01
FBgn0010222	Nmdmc	GH01066	-0.444	-1.027	0.432	-2.257	0.478	0.316	0.261	7	-0.32018675	1.0176489	-8.32E-01	4.37E-01
		GM02923	-0.159	0.312	-0.344	0.276	-1.270	-0.102	0.098	7	-0.169762893	0.5398603	-8.32E-01	4.37E-01
FBgn0039265	CG11790	GH08893	-0.987	0.349	-1.936	-0.584	0.844	-0.024	0.261	7	-0.296907103	0.9442418	-8.32E-01	4.37E-01
FBgn0028563	sut1	LD44652	-0.930	-1.118	-0.626	0.837	-0.120	-0.876	0.951	7	-0.268801685	0.855207	-8.32E-01	4.37E-01
FBgn0038683	CG11779	GM03811	-0.162	0.504	0.024	0.207	-1.330	-0.478	-0.063	7	-0.185272167	0.5895828	-8.31E-01	4.38E-01
FBgn0027562	BcDNA:GH08773	GH08773	0.644	-0.421	0.570	0.046	0.405	-0.391	0.096	7	0.135519103	0.4314605	8.31E-01	4.38E-01
FBgn0002638	Bj1	LD22520	-0.827	-0.216	0.953	0.250	1.533	-0.479	0.621	7	0.262266408	0.8353214	8.31E-01	4.38E-01
FBgn0024556	EfTuM	GM14682	-0.098	0.096	0.170	-0.342	-0.823	0.625	-0.779	7	-0.164577801	0.5244501	-8.30E-01	4.38E-01
FBgn0040965	CG13130	GH26896	0.295	-0.168	0.031	-0.104	-0.705	-0.246	0.179	7	-0.102598902	0.3271404	-8.30E-01	4.38E-01
FBgn0034063	CG8389	SD04201	0.887	-0.391	-0.282	0.775	0.812	-0.303	-0.183	7	0.187982488	0.5997028	8.29E-01	4.39E-01
FBgn0003660	Syb	SD05285	-0.110	0.016	0.102	0.067	0.990	-0.415	0.309	7	0.136819971	0.4365332	8.29E-01	4.39E-01
FBgn0027608	BcDNA:GH02439	GH02439	-0.484	-0.776	0.198	0.325	-1.501	0.478	0.174	7	-0.226518475	0.7227542	-8.29E-01	4.39E-01
FBgn0032979	CG1832	LD26873	0.074	-1.025	0.240	0.652	0.018	1.078	0.398	7	0.204887649	0.6540318	8.29E-01	4.39E-01
FBgn0028468	rtet	LD28419	-0.670	0.210	0.507	1.604	0.545	0.710	-0.989	7	0.273589009	0.8734914	8.29E-01	4.39E-01
FBgn0022981	rpk	LD07912	-0.461	-0.092	0.396	0.751	-1.458	-0.642	-0.076	7	-0.225848163	0.7220453	-8.28E-01	4.40E-01
FBgn0027547	BcDNA:GH11112	GH11112	-0.210	-1.083	0.257	0.242	-0.157	-0.755	0.464	7	-0.177451948	0.567345	-8.28E-01	4.40E-01
		GH05739	0.120	-0.632	0.259	0.512	0.465	0.329	-0.167	7	0.126569569	0.4050407	8.27E-01	4.40E-01
FBgn0027094	Aats-ala	GM03058	-0.264	-0.092	-0.296	0.571	-0.741	-0.214	0.145	7	-0.12717318	0.4069956	-8.27E-01	4.40E-01
FBgn0036260	Rh7	GH14208	1.054	-0.958	-0.051	-2.297	0.445	0.359	-1.053	7	-0.357085019	1.1436636	-8.26E-01	4.40E-01
FBgn0033913	CG8468	SD10469	-0.799	-0.310	0.903	-0.284	0.642	0.361	0.987	7	0.214239177	0.6861922	8.26E-01	4.40E-01
FBgn0011581	Dms	GH10451	-1.071	0.853	0.142	-0.486	-0.738	-0.323	0.204	7	-0.202795336	0.6498613	-8.26E-01	4.41E-01
FBgn0036844	Mkp3	SD06439	0.574	0.461	-0.358	0.413	-1.230	1.149	0.722	7	0.247259976	0.7923669	8.26E-01	4.41E-01
FBgn0032624	CG6304	GH09088	-0.289	-0.069	-0.722	-1.226	0.548	0.922	-0.852	7	-0.241088691	0.7727026	-8.25E-01	4.41E-01
FBgn0035601	Uev1A	LD28904	0.237	0.484	-0.377	0.563	-0.368	-0.646	-1.457	7	-0.223395014	0.7160942	-8.25E-01	4.41E-01
FBgn0030581	CG14408	SD01287	-0.201	-0.215	0.561	0.180	0.084	-1.064	-0.478	7	-0.16190745	0.5192691	-8.25E-01	4.41E-01
FBgn0000307	chif	LD19808	-0.675	0.326	-0.417	0.212	-1.013	0.873	-0.827	7	-0.217230602	0.6979271	-8.23E-01	4.42E-01
FBgn0005658	Ets65A	GH18452	0.022	-1.193	-0.207	0.000	0.183	0.008	0.132	6	-0.175897672	0.5161179	-8.35E-01	4.42E-01
FBgn0034985	CG3328	GH24458	0.312	0.231	-0.389	-0.127	-0.031	0.305	0.296	7	0.085004248	0.2734472	8.22E-01	4.42E-01
FBgn0034394	CG15096	GH28013	0.723	-1.824	-0.513	0.833	-0.144	-0.043	-1.099	7	-0.295222496	0.9510202	-8.21E-01	4.43E-01
FBgn0031250	CG11907	LD19162	-1.779	0.220	0.966	0.157	-1.103	-0.782	0.252	7	-0.29568565	0.9530673	-8.21E-01	4.43E-01
FBgn0032455	CG5792	LD15349	0.725	1.041	0.082	0.822	-0.974	-0.607	0.578	7	0.238206605	0.7686614	8.20E-01	4.44E-01
FBgn0037607	CG8036	HL01241	-0.183	1.660	0.417	0.447	-1.065	0.026	0.486	7	0.255417705	0.8243686	8.20E-01	4.44E-01
FBgn0031575	CG3980	GM14115	0.063	-0.373	1.221	-0.636	0.032	0.950	0.191	7	0.206922736	0.6680801	8.19E-01	4.44E-01
FBgn0038436	CG14886	GH09958	-0.185	-0.136	0.056	0.641	0.946	0.385	-0.571	7	0.16245103	0.5247303	8.19E-01	4.44E-01
FBgn0035076	Ance-5	GH05754	0.471	-1.247	-0.233	1.576	-1.826	0.304	-1.845	7	-0.400096512	1.2925246	-8.19E-01	4.44E-01
FBgn0004922	RpS6	LD31286	0.324	-0.519	-0.132	-0.823	-0.198	-0.862	0.861	7	-0.19294963	0.623453	-8.19E-01	4.44E-01
FBgn0039869	CG1890	LD07673	-0.045	1.016	1.672	0.188	-1.166	0.151	0.108	7	0.274827001	0.888061	8.19E-01	4.44E-01
FBgn0028560	sut4	GH07001	-1.044	-0.254	-0.736	-0.452	-1.008	1.136	0.573	7	-0.255012359	0.8247336	-8.18E-01	4.45E-01
FBgn0016762	angel	GH06351	-0.316	-1.129	-0.024	-1.298	0.625	0.816	-0.409	7	-0.247739291	0.8013205	-8.18E-01	4.45E-01
FBgn0003218	rdgB	HL04242	0.232	0.431	-0.768	-1.290	-0.485	0.364	0.098	7	-0.202593506	0.6560604	-8.17E-01	4.45E-01
FBgn0027501	BcDNA:LD24639	LD24639	0.188	-0.869	-0.975	-0.053	0.652	-0.308	0.103	7	-0.180275434	0.5840642	-8.17E-01	4.45E-01
FBgn0051133	CG31133	LD24627	1.184	0.272	-0.467	0.530	-0.039	0.196	-0.435	7	0.177393048	0.5747679	8.17E-01	4.45E-01
FBgn0032745	CG10473	LD23757	-0.029	0.648	-0.573	0.172	-0.092	-1.406	-0.111	7	-0.198853092	0.6456822	-8.15E-01	4.46E-01
FBgn0015799	Rbf	LD02906	0.083	0.551	1.001	-0.119	-0.246	0.071	-0.321	7	0.145819245	0.4738431	8.14E-01	4.47E-01
FBgn0031971	CG7224	GH18422	0.483	0.791	0.286	-0.237	-0.243	-0.079	-0.135	7	0.123902232	0.4027852	8.14E-01	4.47E-01
FBgn0052756	CG32756	LD29716	0.388	1.053	-0.897	0.957	0.117	-0.501	0.427	7	0.220636446	0.7173448	8.14E-01	4.47E-01
FBgn0029955	CG15478	SD03340	0.158	-0.272	0.101	0.274	-0.006	0.261	-0.091	7	0.060822865	0.1978134	8.14E-01	4.47E-01
FBgn0051182	CG31182	LD46351	0.012	-1.010	-0.488	-1.721	1.401	0.079	-0.371	7	-0.299553343	0.9745165	-8.13E-01	4.47E-01
FBgn0038551	CG7357	LD33778	0.051	-0.682	0.289	0.722	0.640	0.900	-0.571	7	0.192715134	0.6271166	8.13E-01	4.47E-01
		GM10308	-0.105	0.709	-0.374	0.372	-0.829	-0.196	-0.802	7	-0.175062031	0.5696921	-8.13E-01	4.47E-01
FBgn0027356	Amph	LD19810	0.532	0.442	-0.528	-0.309	-0.567	-0.216	-0.310	7	-0.136567742	0.4445857	-8.13E-01	4.47E-01
FBgn0039302	CG11856	LD43045	0.061	-0.272	-1.749	-0.433	-0.240	1.176	-0.390	7	-0.263873654	0.8593109	-8.12E-01	4.48E-01
FBgn0036898	CG8782	GH01984	0.124	-0.117	0.214	-0.667	-0.191	0.360	-0.550	7	-0.118305116	0.3854385	-8.12E-01	4.48E-01
FBgn0052030	CG32030	LD24110	-0.490	-0.166	0.000	-0.204	-0.644	-0.318	0.799	6	-0.170612361	0.5077998	-8.23E-01	4.48E-01
FBgn0014380	RhoL	SD05212	-0.054	0.045	0.560	0.257	-0.497	-0.432	-0.997	7	-0.159700849	0.5217055	-8.10E-01	4.49E-01
FBgn0037884	CG17184	LD44124	-0.300	-0.011	0.310	-0.061	-0.557	0.391	-0.616	7	-0.120518438	0.3937153	-8.10E-01	4.49E-01
FBgn0040483	Caps	GH07283	-0.405	-1.257	1.021	-0.247	-0.021	0.306	-1.076	7	-0.239819288	0.7847403	-8.09E-01	4.50E-01
FBgn0038818	CG4058	LD25753	-0.145	0.354	-0.682	-0.756	-0.323	-0.182	0.643	7	-0.15607676	0.5107201	-8.09E-01	4.50E-01
FBgn0037792	CG6241	LD35363	-0.074	-0.402	-0.241	0.847	0.536	0.182	0.087	7	0.13352213	0.4369173	8.09E-01	4.50E-01
FBgn0014930	CG2846	GM04958	-0.356	0.825	0.043	-0.333	-1.434	-0.146	-0.034	7	-0.204935151	0.6714498	-8.08E-01	4.50E-01
FBgn0025790	TBPH	GH09868	-1.390	-0.771	0.310	-1.040	1.369	-0.075	-0.385	7	-0.283187413	0.9281851	-8.07E-01	4.50E-01
FBgn0000568	Eip75B	GM02640	0.543	0.477	0.449	-0.299	-1.283	-1.578	-0.154	7	-0.263769302	0.8646491	-8.07E-01	4.50E-01
FBgn0020304	drongo	GH16240	0.305	0.246	-0.189	0.201	-0.089	-1.229	-0.386	7	-0.162815605	0.5339859	-8.07E-01	4.51E-01
FBgn0000405	CycB	LD23613	0.463	0.006	0.081	-0.442	1.094	-0.110	-0.036	7	0.150753911	0.4944566	8.07E-01	4.51E-01
FBgn0032151	CG4128	GH01410	-0.594	0.247	0.971	-0.020	0.102	-0.350	0.896	7	0.179012958	0.5872447	8.07E-01	4.51E-01
FBgn0023479	Tequila	GH28017	0.157	-0.519	-0.779	0.334	0.080	-0.030	-0.081	7	-0.119728948	0.3928486	-8.06E-01	4.51E-01
FBgn0027375	RecQ5	GH01404	0.607	-0.427	-0.089	0.297	0.038	0.262	0.013	7	0.100031712	0.3282865	8.06E-01	4.51E-01
FBgn0030973	CG7332	LD24478	-0.047	-0.265	-0.249	-0.145	-1.007	0.298	0.423	7	-0.141679875	0.4649696	-8.06E-01	4.51E-01
FBgn0035959	CG4911	LD08815	-0.425	0.726	-0.248	0.002	-1.525	0.368	-0.426	7	-0.218176728	0.7163531	-8.06E-01	4.51E-01
FBgn0027589	BcDNA:GH04802	GH04802	-0.460	-0.760	0.902	-0.179	0.220	-0.630	-0.312	7	-0.174185198	0.5719917	-8.06E-01	4.51E-01
FBgn0039341	CG5112	LD38433	-0.562	0.271	0.421	1.040	1.176	-0.181	-0.628	7	0.219517955	0.7211219	8.05E-01	4.51E-01
FBgn0035416	CG17569	LD34385	0.194	-0.653	-0.198	0.694	1.100	1.293	-0.704	7	0.24653808	0.809974	8.05E-01	4.51E-01
FBgn0028372		LD10242	0.224	0.423	-0.653	-0.308	-0.716	-0.109	0.193	7	-0.135177112	0.4442555	-8.05E-01	4.52E-01
FBgn0001078	ftz-f1	LD34889	0.157	-0.630	0.332	0.357	0.439	0.063	0.046	7	0.109117415	0.3591952	8.04E-01	4.52E-01
		LD13184	-0.714	0.719	-0.210	-0.434	-0.644	-0.016	0.217	7	-0.154632508	0.5090416	-8.04E-01	4.52E-01
		GM07658	-0.910	0.876	0.578	-1.499	-1.663	0.662	-0.298	7	-0.322011057	1.0602045	-8.04E-01	4.52E-01
FBgn0032935	CG8678	GH07816	-0.624	0.140	1.083	-2.115	0.139	-0.446	-0.250	7	-0.296194016	0.9766508	-8.02E-01	4.53E-01
FBgn0033495	CG12214	GH13040	0.832	-0.280	0.035	0.032	-0.383	1.263	-0.186	7	0.187614973	0.6193289	8.01E-01	4.53E-01
FBgn0038975	Nrx-1	LP03809	0.172	0.177	-0.047	-0.625	1.032	0.257	0.069	7	0.148092902	0.4893283	8.01E-01	4.54E-01
FBgn0036838	CG3808	SD08036	-0.421	-0.261	-0.754	-0.409	0.562	-0.207	0.465	7	-0.146255942	0.4842797	-7.99E-01	4.55E-01
FBgn0030854	CG8289	LD36501	-1.140	-1.026	-0.326	0.703	0.561	0.623	-1.286	7	-0.269957391	0.8941413	-7.99E-01	4.55E-01
FBgn0034464	CG11018	GH07940	0.059	-1.869	-1.528	0.557	0.344	-0.174	0.511	7	-0.299841231	0.9933313	-7.99E-01	4.55E-01
FBgn0037652	CG11980	LD44814	0.170	0.197	-1.848	-0.119	0.441	-0.542	0.063	7	-0.234014036	0.7752999	-7.99E-01	4.55E-01
FBgn0031895	CG4497	LD43863	0.391	-1.205	-1.069	-0.939	1.926	-1.665	-0.046	7	-0.37247808	1.2345325	-7.98E-01	4.55E-01
		SD06908	0.001	-0.464	-0.710	-0.541	0.437	0.278	0.070	7	-0.132797058	0.4401602	-7.98E-01	4.55E-01
FBgn0020622	Pi3K21B	LD42724	0.042	0.217	0.178	-1.338	0.826	1.333	0.494	7	0.250253783	0.830172	7.98E-01	4.56E-01
FBgn0052393	CG32393	LD29048	0.030	-0.680	-0.055	0.493	0.473	0.613	0.065	7	0.13408439	0.4448324	7.98E-01	4.56E-01
FBgn0046769	BcDNA:LD40851	LD40851	-0.529	-0.730	0.004	0.531	-1.418	-0.263	0.804	7	-0.228596554	0.758759	-7.97E-01	4.56E-01
FBgn0021764	sdk	LD22322	0.501	-0.222	-1.945	0.000	-0.387	0.996	-1.030	6	-0.347734232	1.0543811	-8.08E-01	4.56E-01
		LD11162	0.080	0.950	0.338	0.416	-0.620	0.134	-0.245	7	0.150518889	0.4998445	7.97E-01	4.56E-01
FBgn0031893	CG4495	LD46238	0.368	0.756	0.570	-0.103	-1.316	0.648	0.625	7	0.2213329	0.7351435	7.97E-01	4.56E-01
FBgn0040075	rept	LD12420	-0.748	0.605	-0.229	0.390	-1.041	0.123	-0.352	7	-0.179091323	0.5957376	-7.95E-01	4.57E-01
FBgn0036389	CG9028	LD42058	-0.056	-0.378	0.075	-0.950	1.295	1.217	0.530	7	0.247424721	0.8230576	7.95E-01	4.57E-01
FBgn0025693	BEST:CK02137	LD05335	0.488	0.858	-0.204	-0.759	-1.023	-0.444	-0.317	7	-0.200036291	0.6654215	-7.95E-01	4.57E-01
		SD03144	0.868	-1.346	-0.561	0.533	0.535	0.977	0.838	7	0.263682915	0.8775218	7.95E-01	4.57E-01
FBgn0036948	CG7298	LD26327	-0.374	-0.685	-1.158	-1.906	1.240	0.748	-0.130	7	-0.32361969	1.0772077	-7.95E-01	4.57E-01
FBgn0004243	scra	GH27072	-0.407	-0.882	-0.594	0.136	0.520	0.624	-0.668	7	-0.181555024	0.6044233	-7.95E-01	4.57E-01
FBgn0035047	Pof	LP09632	-0.368	-0.611	-0.298	-2.711	0.641	-1.285	1.699	7	-0.41893192	1.3946863	-7.95E-01	4.57E-01
FBgn0003209	raw	GH23250	-0.400	-0.025	0.531	0.572	0.591	-0.564	0.303	7	0.144136758	0.4803597	7.94E-01	4.58E-01
FBgn0021796	Tor	GM10438	-0.108	0.739	0.376	1.108	-0.490	0.356	-0.640	7	0.191582299	0.6384908	7.94E-01	4.58E-01
FBgn0038088	CG10126	GH22994	0.162	-0.597	-1.102	-0.120	-0.650	0.634	0.366	7	-0.186755806	0.6224601	-7.94E-01	4.58E-01
FBgn0032394	CG6746	GH07085	-0.389	1.479	-2.234	0.238	-2.021	-0.195	0.344	7	-0.396790498	1.3241738	-7.93E-01	4.58E-01
FBgn0030963	CG7101	LD44815	0.203	0.692	-0.132	-0.315	-0.516	-1.185	0.017	7	-0.176529566	0.5899053	-7.92E-01	4.59E-01
FBgn0041582	tamo	LD23345	0.432	-0.708	0.371	-0.103	0.582	1.271	-0.439	7	0.200737178	0.6709887	7.92E-01	4.59E-01
FBgn0015527	pen	LD21304	-0.229	-0.857	0.716	-0.513	0.280	-0.555	0.023	7	-0.162106505	0.542565	-7.90E-01	4.59E-01
FBgn0035398	CG1869	LD45559	-0.131	0.050	0.945	0.397	0.844	-0.115	-0.745	7	0.17796727	0.595702	7.90E-01	4.59E-01
FBgn0039874	CG2135	LD10588	0.004	-0.131	0.022	-1.767	-0.979	0.606	0.484	7	-0.25155399	0.842182	-7.90E-01	4.59E-01
FBgn0028504	BcDNA:GH02340	GH02340	0.072	-0.132	-1.353	0.436	-1.147	0.586	-0.024	7	-0.223272671	0.7476072	-7.90E-01	4.60E-01
FBgn0030431	CG4407	LD26737	-0.357	0.232	-1.490	-1.427	1.253	0.190	-0.429	7	-0.289579754	0.969684	-7.90E-01	4.60E-01
FBgn0052509	CG32509	GH23462	0.001	-0.394	0.185	0.633	0.427	0.142	-0.244	7	0.107066793	0.3586797	7.90E-01	4.60E-01
FBgn0010497	l(2)01810	LP07553	0.028	-1.392	-2.165	0.090	0.407	0.593	0.259	7	-0.311598491	1.0440497	-7.90E-01	4.60E-01
FBgn0039206	CG6631	LD07765	-0.035	0.335	1.111	0.059	0.431	0.734	-1.142	7	0.213051825	0.714288	7.89E-01	4.60E-01
FBgn0017482	T3dh	GM05887	-0.302	0.969	-0.848	-0.704	-0.251	-0.641	0.401	7	-0.196489707	0.6592924	-7.89E-01	4.60E-01
FBgn0031046	CG12238	LD10287	0.005	0.170	0.577	0.873	-0.640	0.100	-0.076	7	0.144194362	0.4838266	7.89E-01	4.60E-01
FBgn0026611	AGO1	LD36719	-0.293	-0.750	-1.484	-1.317	0.470	1.391	-0.125	7	-0.301054328	1.0101978	-7.88E-01	4.60E-01
FBgn0011771	Hem	LD43495	-0.552	-0.602	-0.092	0.490	0.362	0.882	0.773	7	0.180258725	0.6048656	7.88E-01	4.60E-01
FBgn0034447	CG7744	SD10769	0.723	1.079	1.087	-1.071	-0.848	1.201	-0.153	7	0.288306501	0.9676838	7.88E-01	4.61E-01
FBgn0038168	CG9591	SD07391	-0.001	-0.156	-2.147	0.437	0.624	-0.248	-0.397	7	-0.269878965	0.9060398	-7.88E-01	4.61E-01
FBgn0023528	EG:25E8.2	GM13209	-0.440	-0.106	-0.610	-2.762	0.664	0.199	0.615	7	-0.348514331	1.1700602	-7.88E-01	4.61E-01
FBgn0014027	RpS12	LD04944	-0.310	1.134	-1.007	0.007	-0.902	-0.279	-0.115	7	-0.210218888	0.7060663	-7.88E-01	4.61E-01
FBgn0031300	CG4644	GH27547	-0.348	0.286	-0.420	0.697	-0.180	0.449	0.435	7	0.13133697	0.4411988	7.88E-01	4.61E-01
FBgn0034098	CG15707	LD30829	-1.011	-0.613	0.421	-0.269	0.461	0.117	-0.230	7	-0.160476414	0.5394418	-7.87E-01	4.61E-01
FBgn0032234	CG5091	LD29083	-0.160	0.215	-0.156	1.952	-0.307	1.004	-0.660	7	0.269808689	0.9069844	7.87E-01	4.61E-01
FBgn0027363	Stam	LD02639	-0.626	0.031	0.298	-0.696	-0.444	0.404	0.097	7	-0.133624949	0.4492135	-7.87E-01	4.61E-01
FBgn0045063	fdl	HL07462	-0.040	1.203	0.133	0.061	-0.077	0.235	-0.451	7	0.152284219	0.5120009	7.87E-01	4.61E-01
FBgn0036199	Bmcp	GH10708	-0.219	0.109	-0.367	0.019	0.377	-0.203	-0.254	7	-0.076860986	0.2586093	-7.86E-01	4.62E-01
FBgn0033702	CG8854	GH28507	0.132	-0.241	-0.872	-0.610	-0.109	-0.952	1.150	7	-0.214479417	0.7218633	-7.86E-01	4.62E-01
FBgn0031413	CG9967	LD25280	0.727	-1.244	-0.357	-0.733	0.340	0.140	-0.259	7	-0.198102549	0.6670031	-7.86E-01	4.62E-01
FBgn0031062	CG14230	LD33215	0.057	-0.349	-0.040	0.732	0.386	-0.593	0.986	7	0.16853396	0.5681784	7.85E-01	4.62E-01
FBgn0031476	CG8813	GH27752	-0.148	-0.358	0.766	-0.763	-0.738	-0.773	0.645	7	-0.195529877	0.6593975	-7.85E-01	4.63E-01
FBgn0001208	Hn	HL08079	1.007	-1.373	-0.935	0.337	0.511	-1.619	-0.028	7	-0.299977937	1.0117089	-7.84E-01	4.63E-01
FBgn0004868	Gdi	LD46767	0.163	0.643	-0.556	0.787	-0.322	0.285	0.005	7	0.143679495	0.4846254	7.84E-01	4.63E-01
FBgn0035765	CG8600	LD47606	-0.617	-0.738	0.433	0.771	0.139	0.879	0.460	7	0.189737156	0.64009	7.84E-01	4.63E-01
FBgn0025741	plexA	GM05237	0.012	0.158	-0.096	1.052	0.027	0.419	-0.546	7	0.146536988	0.4943944	7.84E-01	4.63E-01
FBgn0013763	Chit	LD21619	0.884	0.411	-0.617	0.377	1.218	0.529	-1.101	7	0.243017161	0.8201262	7.84E-01	4.63E-01
FBgn0036514	CG12301	LD31322	0.495	-0.118	-0.506	-0.051	0.151	1.788	-0.193	7	0.223774085	0.7554139	7.84E-01	4.63E-01
FBgn0035147	CG12030	LD27852	0.028	0.361	1.297	0.301	0.148	-0.049	-0.795	7	0.184255118	0.6220467	7.84E-01	4.63E-01
FBgn0033951	CG10139	GH05836	0.855	1.430	-0.185	-0.209	-1.129	0.122	0.914	7	0.256798252	0.8675538	7.83E-01	4.63E-01
FBgn0037362	CG2179	LD45348	1.092	0.644	-0.668	0.448	-0.169	0.407	-0.444	7	0.187119681	0.6324461	7.83E-01	4.64E-01
FBgn0003435	sm	GH05823	0.419	0.744	0.406	0.531	-0.472	-0.283	-0.331	7	0.144942059	0.4900651	7.83E-01	4.64E-01
FBgn0027499	BcDNA:LD26050	LD26050	0.029	-0.583	1.039	0.507	0.849	-0.575	0.066	7	0.190124525	0.6428687	7.82E-01	4.64E-01
FBgn0015287	RfC40	LD40483	-0.340	0.820	0.843	0.837	-1.191	-0.068	0.740	7	0.234441875	0.7942003	7.81E-01	4.64E-01
FBgn0033717	CG8839	LD05247	0.689	1.229	0.171	-0.767	-0.645	0.292	0.503	7	0.210262509	0.7127652	7.80E-01	4.65E-01
		GM03914	-0.265	1.022	-0.152	-0.129	-1.291	-0.516	-0.080	7	-0.201697528	0.6842645	-7.80E-01	4.65E-01
FBgn0033484	CG2269	GH01001	-0.266	-1.136	-0.005	0.295	0.445	-1.009	0.338	7	-0.191087778	0.6484999	-7.80E-01	4.65E-01
FBgn0000709	fliI	LD21753	0.072	-0.681	-0.529	0.049	0.280	-0.004	0.080	7	-0.104838709	0.3558208	-7.80E-01	4.65E-01
FBgn0031498	CG17260	LD44813	0.022	-0.891	-1.855	0.916	0.101	0.314	-0.473	7	-0.266549823	0.904806	-7.79E-01	4.65E-01
FBgn0043796	BEST:LD26135	LD26135	-0.562	-0.264	0.634	0.059	-0.024	-0.884	0.035	7	-0.143770869	0.4882994	-7.79E-01	4.66E-01
FBgn0003227	rec	GM13293	0.428	-0.111	0.523	0.445	0.227	-0.940	0.526	7	0.157017811	0.53338	7.79E-01	4.66E-01
FBgn0033964	CG10155	SD10629	-0.470	-0.104	-0.181	0.307	-0.448	-0.352	0.482	7	-0.10950906	0.3723289	-7.78E-01	4.66E-01
FBgn0039437	CG6447	LD41821	-0.377	-0.195	-0.362	0.635	0.254	-1.311	0.087	7	-0.180988848	0.6155832	-7.78E-01	4.66E-01
FBgn0011571	caz	GM09207	0.503	0.964	-1.027	0.008	-1.304	-0.658	-0.164	7	-0.239907322	0.8160125	-7.78E-01	4.66E-01
FBgn0034664	CG4377	GH06474	-0.504	1.319	0.204	-0.362	-1.174	-0.706	-0.422	7	-0.235090333	0.7996461	-7.78E-01	4.66E-01
FBgn0033809	CG4630	GH27944	0.565	-0.363	0.675	0.643	-0.314	0.004	-0.238	7	0.138906634	0.4724894	7.78E-01	4.66E-01
FBgn0012049	BtbVII	LD38452	-0.127	-0.232	0.002	0.467	0.489	-0.042	0.026	7	0.083252887	0.2832549	7.78E-01	4.66E-01
FBgn0036710	CG6479	GM01209	0.164	0.478	-1.113	-0.434	-0.544	0.649	-0.504	7	-0.186285868	0.6338638	-7.78E-01	4.66E-01
FBgn0039710	CG18041	LD12439	-0.846	1.090	-0.280	0.236	-1.440	-0.031	-0.381	7	-0.235954652	0.8029766	-7.77E-01	4.66E-01
FBgn0032450	CG5776	LD25466	0.165	-0.826	-1.452	0.002	-0.411	1.240	-0.461	7	-0.248803138	0.8467871	-7.77E-01	4.66E-01
FBgn0005390	fs(1)M3	GM01572	0.156	0.629	-0.163	0.861	-0.419	0.649	-0.556	7	0.165250288	0.5630711	7.76E-01	4.67E-01
FBgn0031335	CG5565	GH20954	-0.877	-0.997	0.022	0.812	-0.612	0.383	-0.105	7	-0.196272582	0.6689629	-7.76E-01	4.67E-01
FBgn0031037	CG14207	LD37169	1.146	0.901	0.510	0.354	-0.764	-0.699	0.065	7	0.216187717	0.7371136	7.76E-01	4.67E-01
FBgn0034498	CG16868	LD12431	-0.960	0.861	-0.535	0.140	-0.831	-0.091	0.108	7	-0.186763963	0.636811	-7.76E-01	4.67E-01
FBgn0038299	CG6687	LP04383	-0.043	-0.080	-0.493	0.584	-0.425	0.304	-0.857	7	-0.144280385	0.4923016	-7.75E-01	4.68E-01
FBgn0052317	CG32317	GH18574	0.239	0.142	-0.150	-1.535	-0.115	-0.328	0.423	7	-0.189376549	0.64624	-7.75E-01	4.68E-01
FBgn0011829	Ret	LD17515	-0.001	0.317	0.198	0.008	-0.757	-0.284	-0.211	7	-0.104331452	0.3561671	-7.75E-01	4.68E-01
FBgn0036309	CG10971	LD16566	0.818	1.010	0.966	-0.611	-0.663	-0.152	0.119	7	0.212353104	0.725167	7.75E-01	4.68E-01
FBgn0032130	CG3838	LD21447	-0.073	0.044	1.822	0.449	0.635	-0.782	-0.369	7	0.246515165	0.8418636	7.75E-01	4.68E-01
FBgn0032898	CG9337	GH05725	0.207	0.257	0.068	-0.244	-0.580	-0.471	0.079	7	-0.097784748	0.3343266	-7.74E-01	4.68E-01
FBgn0030076	CG4040	LD16982	-0.542	0.457	-0.042	0.134	-0.841	-0.258	0.176	7	-0.131121148	0.448507	-7.73E-01	4.69E-01
FBgn0034134	CG4750	GH12543	-0.168	0.427	-0.487	-0.286	-0.225	0.078	0.049	7	-0.087297382	0.298674	-7.73E-01	4.69E-01
FBgn0034230	CG4853	GM09415	-0.289	0.567	0.618	0.549	-0.185	-0.400	0.043	7	0.128921928	0.4412716	7.73E-01	4.69E-01
FBgn0033019	CG10395	LD20432	-0.122	2.225	0.399	0.252	-0.919	0.112	0.008	7	0.279271473	0.9575777	7.72E-01	4.70E-01
FBgn0035105	CG7042	LD03462	-0.246	0.581	-0.374	0.833	-0.175	-0.037	0.355	7	0.133796487	0.4591013	7.71E-01	4.70E-01
FBgn0039602	CG1647	LD30287	-0.227	-0.286	0.291	0.929	0.806	-0.168	-0.269	7	0.153549627	0.5269854	7.71E-01	4.70E-01
FBgn0028472	BcDNA:LD26519	LD26519	-0.603	-0.112	1.597	-1.148	-0.919	-1.218	0.350	7	-0.293302835	1.0076541	-7.70E-01	4.70E-01
FBgn0051778	CG31778	HL03084	-0.609	0.689	-0.054	0.482	-1.465	-0.367	-0.134	7	-0.208233933	0.7161176	-7.69E-01	4.71E-01
FBgn0024365	EG:8D8.3	LD15480	-0.674	-0.134	0.102	-0.774	-0.115	0.219	0.456	7	-0.131340548	0.4526669	-7.68E-01	4.72E-01
FBgn0016641	PTP-ER	LD13251	0.519	0.193	-0.084	-0.464	-0.711	-0.172	-0.101	7	-0.117162136	0.4038508	-7.68E-01	4.72E-01
FBgn0025574	Pli	LD40134	0.201	0.266	0.424	-0.874	0.440	0.043	0.455	7	0.13636211	0.4702161	7.67E-01	4.72E-01
FBgn0004908	Arf84F	GM01555	-0.870	1.573	0.739	0.347	-0.931	0.517	0.426	7	0.257301611	0.889773	7.65E-01	4.73E-01
FBgn0051756	CG31756	GH13975	-1.137	-1.218	1.805	-1.908	-1.382	0.662	0.425	7	-0.393221324	1.361388	-7.64E-01	4.74E-01
FBgn0038791	CG4342	GH05248	-0.248	-0.291	-0.715	-1.331	-0.153	0.652	0.654	7	-0.204550623	0.7086211	-7.64E-01	4.74E-01
FBgn0025866	CalpB	LD18261	-0.344	1.095	0.012	-2.273	-0.454	0.097	-0.175	7	-0.29177372	1.011127	-7.63E-01	4.74E-01
FBgn0000099	ap	HL02012	-0.327	1.303	0.358	0.379	-1.017	0.450	0.306	7	0.207580767	0.7194921	7.63E-01	4.74E-01
FBgn0051683	CG31683	GH02384	-0.869	-1.252	-1.392	0.231	-0.175	1.115	0.450	7	-0.270315227	0.9382359	-7.62E-01	4.75E-01
FBgn0030539	CG1368	LD11394	-0.218	0.395	0.378	-0.249	-1.059	-0.183	-0.047	7	-0.140433102	0.4876717	-7.62E-01	4.75E-01
FBgn0003217	rdgA	GH23785	-0.308	-0.116	0.384	0.225	1.072	0.070	-0.341	7	0.140960886	0.489538	7.62E-01	4.75E-01
FBgn0030088	CG7039	LD17730	0.041	0.390	0.369	0.818	-1.103	0.681	0.082	7	0.182482884	0.6342937	7.61E-01	4.75E-01
FBgn0025571	SF1	GM14833	-0.358	0.220	0.041	-0.185	-1.003	-0.286	0.570	7	-0.143012475	0.4972299	-7.61E-01	4.76E-01
FBgn0040011	CG17494	LD47843	0.586	-0.078	-0.691	-0.116	-0.117	-0.134	-0.200	7	-0.107034992	0.3724274	-7.60E-01	4.76E-01
FBgn0010213	Sod2	GH02759	0.894	1.191	-0.195	0.201	-0.800	0.273	-0.195	7	0.195700033	0.6809368	7.60E-01	4.76E-01
FBgn0023095	caps	LD07388	-0.001	0.399	-0.030	0.528	-0.922	0.523	0.585	7	0.154576083	0.5378596	7.60E-01	4.76E-01
FBgn0051140	CG31140	GH12677	-0.036	-0.117	-0.078	0.232	0.551	0.291	-0.268	7	0.081985514	0.2853169	7.60E-01	4.76E-01
FBgn0032479	CG16974	LD10349	-0.387	0.242	0.029	0.039	-0.637	-0.002	0.096	7	-0.088628294	0.3084945	-7.60E-01	4.76E-01
FBgn0033128	Tsp42Eg	GM06962	0.198	-0.041	0.468	-0.197	-0.609	-0.924	0.133	7	-0.139031126	0.4840846	-7.60E-01	4.76E-01
FBgn0036831	CG6839	LP09690	-0.067	0.279	0.194	-0.450	-0.524	0.303	1.866	7	0.228751902	0.7964915	7.60E-01	4.76E-01
FBgn0029720	CG3009	GH07387	-0.150	0.028	-0.499	0.520	-0.162	-1.107	0.295	7	-0.153547151	0.5348189	-7.60E-01	4.76E-01
FBgn0052423	CG32423	HL01227	0.494	0.346	0.205	0.960	-0.107	-0.036	-0.771	7	0.155665814	0.5421995	7.60E-01	4.76E-01
		GM04775	0.219	1.321	0.014	-1.572	-2.192	0.222	-0.398	7	-0.340857791	1.1875594	-7.59E-01	4.76E-01
FBgn0031873	CG9207	LD16161	0.413	1.519	-2.163	0.696	-0.883	-1.977	-0.370	7	-0.394923768	1.3769705	-7.59E-01	4.77E-01
FBgn0034685	CG6393	LD16074	-1.095	1.039	0.165	0.386	-1.231	-0.704	-0.224	7	-0.237570992	0.8288246	-7.58E-01	4.77E-01
FBgn0029769	CG3239	GH24674	0.385	-0.513	0.551	0.587	-0.073	-1.313	-1.260	7	-0.233868737	0.8159102	-7.58E-01	4.77E-01
FBgn0038109	CG11656	GH08448	0.330	0.392	1.128	1.036	-0.789	-0.894	0.397	7	0.228745415	0.798265	7.58E-01	4.77E-01
FBgn0052099	CG32099	GH12334	0.192	0.190	-0.938	-0.142	-0.443	0.874	-1.137	7	-0.200473368	0.7004677	-7.57E-01	4.78E-01
		LD03248	-0.289	0.669	-1.480	0.125	-0.213	0.192	-0.343	7	-0.191227893	0.6683244	-7.57E-01	4.78E-01
FBgn0000588	esc	SD03549	0.642	0.195	-0.132	0.071	0.312	-0.611	0.321	7	0.114067525	0.3988824	7.57E-01	4.78E-01
FBgn0038115	CG7966	GH14316	-0.287	0.433	-0.587	1.606	0.782	1.738	-1.379	7	0.329462733	1.1523084	7.56E-01	4.78E-01
FBgn0032350	CG6287	GH03305	-0.291	-0.304	0.442	-0.889	0.696	-0.760	-0.058	7	-0.166409322	0.5820412	-7.56E-01	4.78E-01
FBgn0003380	Sh	GH03046	-0.235	-0.341	-0.569	-0.705	0.464	-0.528	0.783	7	-0.161512198	0.5651143	-7.56E-01	4.78E-01
		GH12056	-0.025	-0.187	-0.893	0.367	-0.384	0.421	-0.199	7	-0.128591216	0.4500707	-7.56E-01	4.78E-01
FBgn0039808	CG12071	GH01388	-0.267	-0.281	0.445	0.303	0.203	0.407	-0.169	7	0.091579717	0.3205466	7.56E-01	4.78E-01
FBgn0031456	CG2848	LD21546	-0.182	-0.710	0.960	-1.181	1.314	1.312	0.481	7	0.284781745	0.9970947	7.56E-01	4.78E-01
FBgn0010316	dap	LP07247	0.343	-1.299	-0.312	-0.249	0.020	-1.237	1.059	7	-0.239383176	0.8382119	-7.56E-01	4.78E-01
FBgn0015795	Rab7	GH03685	1.197	-0.366	0.533	-0.258	0.335	-1.766	-2.067	7	-0.341765724	1.1972329	-7.55E-01	4.79E-01
FBgn0023507	EG:87B1.3	GH18028	0.262	0.188	0.238	-1.271	-0.295	0.180	-0.426	7	-0.16048784	0.5623665	-7.55E-01	4.79E-01
FBgn0030038	CG1440	LD46760	-0.735	-0.489	0.162	-0.179	-0.117	0.392	0.174	7	-0.113177931	0.3967991	-7.55E-01	4.79E-01
FBgn0014362	mub	LD32520	-0.018	-0.488	0.690	-0.363	0.653	0.233	0.206	7	0.130182716	0.4565986	7.54E-01	4.79E-01
FBgn0050377	CG30377	GM02565	-1.293	1.120	-0.708	0.094	-0.712	-0.252	0.188	7	-0.223373208	0.7846415	-7.53E-01	4.80E-01
FBgn0031279	CG3544	GH10780	0.088	-2.077	1.141	0.400	1.571	0.297	0.944	7	0.337484085	1.185521	7.53E-01	4.80E-01
FBgn0040324	Ephrin	LD11109	-0.544	0.487	0.141	0.154	-1.110	0.172	-0.399	7	-0.157020441	0.5516464	-7.53E-01	4.80E-01
FBgn0010252	Rbp1	GM02602	-1.058	1.998	-0.689	-0.035	-1.403	-1.300	0.123	7	-0.33783901	1.1876609	-7.53E-01	4.80E-01
FBgn0039252	CG11771	LD37516	-0.600	-0.168	-0.277	0.292	-0.007	-1.173	0.719	7	-0.173324858	0.6098739	-7.52E-01	4.81E-01
FBgn0019952	Orct	GH21655	0.324	0.259	0.358	0.595	-0.074	0.255	-0.807	7	0.130105942	0.4581141	7.51E-01	4.81E-01
FBgn0038964	Nop56	GM14238	0.920	1.439	0.071	-0.830	-0.276	0.626	-0.360	7	0.227392515	0.800761	7.51E-01	4.81E-01
FBgn0031195	CG17600	LD42024	-0.406	-0.158	0.483	0.298	-0.390	0.072	1.276	7	0.167878989	0.5916994	7.51E-01	4.81E-01
FBgn0010408	RpS9	LD32106	1.473	0.193	-0.326	-0.016	-0.245	-0.454	0.748	7	0.196154269	0.6918024	7.50E-01	4.82E-01
FBgn0037834	CG6554	LD28808	-0.278	0.079	-1.000	0.974	0.251	-0.322	-1.162	7	-0.208359897	0.7354215	-7.50E-01	4.82E-01
FBgn0039689	CG7598	GM05702	-0.171	0.333	-0.021	0.031	-0.875	-0.095	0.055	7	-0.106004532	0.3742889	-7.49E-01	4.82E-01
FBgn0003132	Pp1-13C	GH10637	-0.061	-0.680	0.640	0.088	0.195	-0.171	-1.213	7	-0.171756375	0.6075888	-7.48E-01	4.83E-01
FBgn0036226	CG7252	LP01340	-0.210	0.236	-0.108	0.014	0.475	-1.564	-0.137	7	-0.184740176	0.6536831	-7.48E-01	4.83E-01
FBgn0030350	CG1844	GH03581	0.501	0.596	0.115	-0.607	0.099	-0.149	0.248	7	0.114679426	0.4059737	7.47E-01	4.83E-01
		pBlueScript	-0.662	2.441	0.806	0.945	-1.043	-0.085	-0.081	7	0.331595753	1.1740642	7.47E-01	4.83E-01
FBgn0039385	CG5913	SD08037	0.416	-0.030	0.332	-0.534	0.316	-0.146	0.339	7	0.098969988	0.3504468	7.47E-01	4.83E-01
FBgn0033918	CG8531	LD27406	-0.801	-1.119	0.462	-0.189	1.133	-0.520	-0.499	7	-0.218933879	0.7756331	-7.47E-01	4.83E-01
FBgn0052767	CG32767	GM08530	0.175	1.151	0.812	0.304	-0.756	-0.217	-0.187	7	0.183050766	0.6487701	7.46E-01	4.84E-01
FBgn0038180	CG9307	LP08894	-0.653	-0.640	0.556	0.015	-0.038	-0.418	0.267	7	-0.129983695	0.4608093	-7.46E-01	4.84E-01
FBgn0035713	CG10107	LD44235	0.188	-0.046	-1.856	0.374	0.071	0.041	-0.253	7	-0.211610719	0.7505608	-7.46E-01	4.84E-01
FBgn0000640	Fbp2	LP07806	0.066	1.393	1.030	0.021	1.208	-1.734	0.125	7	0.301237237	1.0688378	7.46E-01	4.84E-01
FBgn0004876	cdi	GM10731	0.396	0.117	0.432	0.042	-1.036	-1.159	-0.078	7	-0.183638755	0.6515869	-7.46E-01	4.84E-01
FBgn0010215	alpha-Cat	LD30423	0.621	-0.607	0.526	-0.709	0.754	0.871	-0.148	7	0.186863324	0.6631118	7.46E-01	4.84E-01
FBgn0039830	CG1746	GM13193	0.094	1.235	0.147	-0.689	0.067	-0.022	0.289	7	0.160138526	0.5683394	7.45E-01	4.84E-01
FBgn0029896	CG3168	GH13883	-0.179	0.095	-0.008	-1.227	-0.401	-0.798	1.076	7	-0.20591038	0.730947	-7.45E-01	4.84E-01
FBgn0037894	Ranbp9	LP08082	0.141	-0.628	0.611	0.640	-0.096	-2.122	-0.413	7	-0.266723212	0.9470899	-7.45E-01	4.84E-01
		GM02629	-0.032	1.431	-0.453	0.817	0.097	0.345	-0.743	7	0.20874931	0.7413262	7.45E-01	4.84E-01
FBgn0052394	CG32394	LD41761	0.240	-0.631	-0.283	0.189	0.408	0.266	0.679	7	0.123882398	0.4400275	7.45E-01	4.84E-01
FBgn0035860	CG8023	GH04024	0.995	0.123	0.474	-0.129	-0.744	-1.626	-0.838	7	-0.249421095	0.8859752	-7.45E-01	4.85E-01
FBgn0027602	BcDNA:GH02833	GH02833	0.332	-0.936	-0.414	0.280	0.402	0.679	0.924	7	0.181065442	0.6435207	7.44E-01	4.85E-01
FBgn0032920	CG9252	SD07269	-0.230	0.615	-0.690	0.014	0.040	-2.027	0.511	7	-0.252501197	0.89762	-7.44E-01	4.85E-01
FBgn0032884	CG9324	LD03247	0.005	1.321	-0.169	0.096	-0.347	0.376	-0.175	7	0.158121582	0.5625186	7.44E-01	4.85E-01
FBgn0004512	Mdr49	SD10012	0.289	-0.418	-0.296	0.761	0.607	-0.053	0.000	6	0.148434117	0.482604	7.53E-01	4.85E-01
FBgn0036015	CG3088	GH14734	-0.384	0.954	-1.536	0.235	-0.524	-1.057	0.565	7	-0.249744869	0.8895208	-7.43E-01	4.86E-01
FBgn0038169	CG9351	LD13350	-0.340	-0.158	0.451	0.086	-0.230	0.115	-0.601	7	-0.096779764	0.3449579	-7.42E-01	4.86E-01
FBgn0039856	CG1774	GH08048	-0.594	0.686	0.656	0.409	-0.266	-0.339	0.491	7	0.149019679	0.5313081	7.42E-01	4.86E-01
FBgn0046793	BcDNA:GH16763	GH16763	0.172	-1.417	-0.434	-1.114	0.256	0.220	0.756	7	-0.223010344	0.7962215	-7.41E-01	4.87E-01
FBgn0034997	CG3376	GH14130	0.312	-1.163	-0.604	0.045	1.779	0.534	1.022	7	0.274977086	0.9817941	7.41E-01	4.87E-01
FBgn0050295	CG30295	GH07317	-0.246	-0.966	-0.788	0.397	0.569	-0.237	0.144	7	-0.161029307	0.5759329	-7.40E-01	4.87E-01
FBgn0031689	Cyp28d1	GH22460	1.599	0.399	0.256	-0.569	-1.028	0.276	0.736	7	0.238713715	0.8545922	7.39E-01	4.88E-01
FBgn0039600	CG1646	LD26426	-0.398	-0.077	0.696	0.028	0.505	-0.164	0.157	7	0.106672492	0.3822297	7.38E-01	4.88E-01
FBgn0053074	CR33074	GH08192	0.417	0.049	0.069	-0.857	0.982	0.580	-0.102	7	0.162683548	0.5832891	7.38E-01	4.88E-01
FBgn0051388	CG31388	GH10523	0.153	0.184	0.714	0.554	-0.866	1.122	-0.509	7	0.193092566	0.6930343	7.37E-01	4.89E-01
FBgn0050115	CG30115	GH16956	0.241	0.039	-0.082	0.459	0.297	1.182	-0.909	7	0.175167084	0.6288791	7.37E-01	4.89E-01
FBgn0050131	CG30131	GH14769	0.494	-0.189	0.521	-0.757	0.066	-0.150	-1.227	7	-0.177431098	0.6370548	-7.37E-01	4.89E-01
FBgn0000242	Bx	GM05069	0.195	0.717	0.252	0.261	-0.390	-0.356	0.069	7	0.107014264	0.3843136	7.37E-01	4.89E-01
FBgn0027786	Mtch	LD43650	-0.656	0.801	0.734	-0.757	-0.061	0.181	1.234	7	0.210579544	0.7562587	7.37E-01	4.89E-01
FBgn0038755	Hs6st	LD39166	0.870	-0.354	0.179	0.291	-0.102	0.402	-0.406	7	0.125812707	0.4520063	7.36E-01	4.89E-01
FBgn0051670	CG31670	GH14092	-0.766	-1.019	-0.546	0.037	1.420	0.017	-0.763	7	-0.231326321	0.83148	-7.36E-01	4.89E-01
FBgn0035436	CG12016	SD05789	0.296	1.214	0.698	0.456	-0.024	-1.422	0.384	7	0.228751594	0.8226358	7.36E-01	4.90E-01
FBgn0036137	CG7628	GH23727	0.473	-0.389	-0.771	0.307	-1.007	0.037	0.238	7	-0.158895016	0.571465	-7.36E-01	4.90E-01
FBgn0031598	CG3338	LD27356	-0.471	-0.757	1.591	0.746	0.569	-0.258	0.157	7	0.225344261	0.8105073	7.36E-01	4.90E-01
FBgn0025335	CG4585	GH20310	-0.145	-0.183	0.331	0.039	0.343	0.047	-0.025	7	0.058104088	0.2092026	7.35E-01	4.90E-01
FBgn0035938	CG5735	GH28038	-0.079	-0.588	-0.352	0.473	0.229	-0.319	-0.069	7	-0.100629224	0.3624311	-7.35E-01	4.90E-01
FBgn0000451	ect	LP09339	0.143	-0.321	-0.122	0.165	0.028	0.200	0.337	7	0.061348351	0.2211151	7.34E-01	4.91E-01
FBgn0028985	sp4	GH21896	-0.234	-0.078	1.072	-3.429	-0.476	0.922	-0.667	7	-0.412858376	1.4885635	-7.34E-01	4.91E-01
FBgn0011653	mas	LP06006	0.007	0.144	-0.226	-0.864	0.706	1.614	0.126	7	0.215274656	0.7761992	7.34E-01	4.91E-01
FBgn0052245	CG32245	GH25458	0.444	0.426	-0.192	0.432	-0.502	-1.317	-0.591	7	-0.185817049	0.6701558	-7.34E-01	4.91E-01
FBgn0037200	CG11109	GM05221	0.198	0.243	1.467	0.569	-0.841	-0.126	-0.128	7	0.197363414	0.7117994	7.34E-01	4.91E-01
FBgn0038318	CG6236	SD01790	-0.235	-0.403	0.464	0.162	0.196	-0.551	-0.368	7	-0.104922798	0.378468	-7.33E-01	4.91E-01
FBgn0031012	CG8051	SD10554	-0.054	-0.880	-0.182	0.996	0.528	1.515	-0.317	7	0.229403842	0.8277324	7.33E-01	4.91E-01
FBgn0027508	BcDNA:LD22548	LD22548	0.211	-0.435	-0.132	0.005	0.497	0.135	0.314	7	0.084975726	0.306629	7.33E-01	4.91E-01
FBgn0037074	CG7324	GM06026	-0.399	-0.345	-0.589	0.766	-0.004	0.011	-0.307	7	-0.123860344	0.4470991	-7.33E-01	4.91E-01
FBgn0015571	alpha-Est3	LP07235	0.450	-0.418	-0.799	0.837	-0.122	-1.332	-0.037	7	-0.202919421	0.7325142	-7.33E-01	4.91E-01
FBgn0039296	CG10420	GH27496	0.006	-1.116	0.635	0.183	0.752	-0.827	-1.232	7	-0.228520181	0.8251047	-7.33E-01	4.91E-01
FBgn0034695	CG13503	GH25793	0.757	0.768	0.974	0.343	-0.310	-1.160	0.082	7	0.207683913	0.7498843	7.33E-01	4.91E-01
FBgn0033383	CG8057	GH26685	-0.182	1.129	1.582	0.470	-0.135	-0.296	-0.887	7	0.240161134	0.8678652	7.32E-01	4.92E-01
FBgn0035283	CG12024	GH08896	0.941	-0.612	0.724	-0.148	-0.864	0.500	0.896	7	0.2054996	0.7428309	7.32E-01	4.92E-01
FBgn0015279	Pi3K92E	SD05105	0.476	-1.042	0.319	0.177	-0.031	0.515	0.715	7	0.161237794	0.5831259	7.32E-01	4.92E-01
FBgn0035937	CG5741	GH13177	0.086	-0.932	0.394	-1.049	2.228	1.094	0.375	7	0.313715307	1.1360815	7.31E-01	4.93E-01
FBgn0042138	CG18815	GH04560	0.045	1.284	-0.946	-1.166	-0.432	0.201	-0.584	7	-0.228363436	0.8273093	-7.30E-01	4.93E-01
FBgn0033205	CG2064	SD07613	-0.240	-0.884	0.849	-1.870	0.569	-0.502	0.273	7	-0.257940514	0.934832	-7.30E-01	4.93E-01
FBgn0038256	CG7530	LD44720	0.708	0.009	-1.144	0.340	1.438	0.940	-0.569	7	0.245837391	0.8923836	7.29E-01	4.94E-01
FBgn0032084	CG13101	LD06593	0.788	0.962	1.235	-0.311	-1.440	0.974	-0.318	7	0.270197171	0.9816298	7.28E-01	4.94E-01
FBgn0010504	l(2)02045	LP09416	0.242	0.883	0.661	-1.337	0.372	0.347	0.216	7	0.197565994	0.7181925	7.28E-01	4.94E-01
FBgn0029874	CG3342	GH18625	-0.045	-0.051	0.744	0.503	-0.026	-0.379	-0.012	7	0.104972436	0.3825444	7.26E-01	4.95E-01
FBgn0019957	ND42	LD29280	-0.443	0.685	0.237	0.661	-0.308	-0.271	0.343	7	0.12909503	0.4705348	7.26E-01	4.95E-01
FBgn0028675	Sur	SD08664	0.228	0.033	-0.975	0.064	0.016	-0.923	0.473	7	-0.154920956	0.5648695	-7.26E-01	4.95E-01
FBgn0047306	BcDNA:GH25089	GH25089	0.394	-0.896	-0.213	-0.385	1.453	0.883	0.288	7	0.217850349	0.795072	7.25E-01	4.96E-01
FBgn0036147	CG6199	LD37702	-0.379	1.910	2.639	-0.224	-0.465	-0.039	-0.867	7	0.368056341	1.343404	7.25E-01	4.96E-01
FBgn0032258	CG7456	LD35507	-0.205	-1.121	1.098	0.237	0.779	0.405	0.182	7	0.196576188	0.7182892	7.24E-01	4.96E-01
FBgn0000392	cup	LD47924	0.429	-0.344	-0.032	0.550	0.086	0.034	-0.127	7	0.085074891	0.310901	7.24E-01	4.96E-01
FBgn0027086	Aats-ile	LD27166	-0.302	-0.047	0.921	-0.990	0.460	0.434	0.820	7	0.185300975	0.6774513	7.24E-01	4.96E-01
FBgn0033842	CG5970	LD15072	-0.326	1.063	-0.177	-0.128	-0.734	-0.383	-0.412	7	-0.156660393	0.572801	-7.24E-01	4.97E-01
FBgn0036212	CG11597	GM14344	0.882	0.050	-0.016	-0.458	0.474	-0.170	0.074	7	0.119649759	0.4376727	7.23E-01	4.97E-01
FBgn0030362	regucalcin	SD03837	0.434	0.432	0.667	-0.856	0.817	0.030	-0.374	7	0.16435385	0.6017142	7.23E-01	4.97E-01
FBgn0040087	p115	SD01505	0.459	-0.247	0.343	-0.636	1.128	0.363	-0.281	7	0.16133228	0.5908404	7.22E-01	4.97E-01
FBgn0038338	CG5166	GH13857	0.620	-0.196	-0.204	-0.012	0.600	-1.152	-0.972	7	-0.187993327	0.6889348	-7.22E-01	4.97E-01
FBgn0033289	CG2121	GH09628	0.386	0.212	-0.216	-0.879	0.535	-2.418	0.363	7	-0.287968825	1.0565313	-7.21E-01	4.98E-01
FBgn0030242	CG1655	SD02150	-0.115	-0.163	-1.825	-0.466	1.408	-1.421	0.493	7	-0.298334095	1.096065	-7.20E-01	4.99E-01
FBgn0034291	CG5770	LP06072	1.145	-0.367	0.622	0.482	0.490	-0.614	-0.483	7	0.182027735	0.6687844	7.20E-01	4.99E-01
FBgn0023077	inaF	HL06663	1.338	1.521	1.454	-0.276	-0.803	-1.330	0.311	7	0.316344346	1.1623616	7.20E-01	4.99E-01
FBgn0022201	milton	LD08974	-0.032	0.414	-0.221	0.166	-0.773	-0.207	-0.051	7	-0.100690242	0.3700974	-7.20E-01	4.99E-01
FBgn0036546	CG17033	LD41235	-0.484	0.335	0.007	0.734	-0.355	-0.114	0.877	7	0.142612429	0.524397	7.20E-01	4.99E-01
FBgn0010379	Akt1	SD10374	0.016	-0.192	0.542	0.260	0.391	-0.089	-0.321	7	0.086605647	0.3187417	7.19E-01	4.99E-01
FBgn0041588	ligatin	LD24540	-0.218	0.638	0.134	-0.617	0.027	-0.495	-0.276	7	-0.115312562	0.4244557	-7.19E-01	4.99E-01
FBgn0036762	CG7430	LP04889	-0.749	0.045	1.266	-0.123	-0.032	0.613	0.178	7	0.171166732	0.6303141	7.18E-01	4.99E-01
FBgn0039209	CG13624	SD09792	0.000	0.012	0.283	0.599	-0.161	0.182	-0.327	6	0.098197802	0.3308502	7.27E-01	5.00E-01
FBgn0036920	CG8004	LD33138	-0.119	-0.352	0.446	-0.749	1.106	0.826	0.089	7	0.178187195	0.6568603	7.18E-01	5.00E-01
FBgn0032906	CG9273	GM04951	-0.034	1.660	0.634	0.636	-0.995	-0.334	0.038	7	0.229326562	0.8464224	7.17E-01	5.00E-01
FBgn0011768	Fdh	GM08044	-0.519	0.686	0.137	0.110	-0.942	-0.514	0.011	7	-0.147174822	0.5433626	-7.17E-01	5.01E-01
FBgn0039157	CG5501	GH25580	-0.608	-0.496	-0.488	-0.579	0.915	0.668	-0.687	7	-0.182028434	0.6725158	-7.16E-01	5.01E-01
FBgn0002973	numb	LD25907	0.836	-0.907	-1.346	-0.453	0.974	-1.576	0.480	7	-0.284610584	1.0515381	-7.16E-01	5.01E-01
FBgn0037387	CG1213	GH03773	-0.631	-0.017	0.903	-0.063	0.409	-0.289	0.742	7	0.150592481	0.556885	7.15E-01	5.01E-01
FBgn0032857	CG10947	GH21903	-0.351	-0.468	-0.574	-0.428	0.530	-0.408	0.705	7	-0.142107101	0.5259248	-7.15E-01	5.02E-01
FBgn0050440	CG30440	LD43457	0.902	-0.464	0.058	-0.397	-0.875	-0.818	0.363	7	-0.175807177	0.6506655	-7.15E-01	5.02E-01
FBgn0036165	charybde	LD22381	0.480	0.187	-2.432	0.758	-0.058	-0.492	-0.428	7	-0.283806216	1.0504118	-7.15E-01	5.02E-01
FBgn0033872	CG6329	HL02087	-0.804	0.299	-0.501	-0.851	0.350	-0.454	0.761	7	-0.171298759	0.6340344	-7.15E-01	5.02E-01
FBgn0013988	Strn-Mlck	GH27795	0.335	-0.303	-1.662	0.157	-0.087	-0.301	0.505	7	-0.193561099	0.7166905	-7.15E-01	5.02E-01
		GM04363	-1.381	0.765	-0.720	0.161	0.701	-0.917	-0.163	7	-0.221893178	0.821606	-7.15E-01	5.02E-01
FBgn0025697	BEST:CK01577	GH23019	-0.436	-0.810	0.820	1.157	0.846	-0.802	0.878	7	0.236264797	0.8753145	7.14E-01	5.02E-01
FBgn0020633	Mcm7	LD37855	-0.270	0.226	-0.896	0.844	-0.486	1.037	1.026	7	0.211609636	0.784179	7.14E-01	5.02E-01
FBgn0039617	CG14521	GH08175	-0.102	-0.375	0.245	0.169	0.632	0.579	-0.369	7	0.111361528	0.4129683	7.13E-01	5.02E-01
FBgn0037241	CG14646	LD39811	-1.198	-0.032	-1.248	-0.542	1.006	-2.191	1.659	7	-0.363763588	1.3494341	-7.13E-01	5.03E-01
FBgn0027569	BcDNA:GH07688	GH07688	0.074	0.554	0.599	-0.193	-0.461	0.213	-0.059	7	0.10402186	0.3859985	7.13E-01	5.03E-01
FBgn0029943	CG1643	LD34980	1.185	-0.366	-0.329	-0.504	-0.176	-0.471	-0.479	7	-0.163053769	0.6051205	-7.13E-01	5.03E-01
FBgn0032998	CG17478	LD13504	-0.650	1.179	-0.723	0.158	-0.996	-0.220	-0.113	7	-0.195075038	0.7240839	-7.13E-01	5.03E-01
FBgn0033196	CG1358	GH15861	0.306	-0.641	-0.039	0.403	-0.079	-2.003	0.423	7	-0.232980105	0.8647969	-7.13E-01	5.03E-01
FBgn0037117	CG11248	LD44094	0.258	-0.433	1.067	-0.543	-1.081	-0.533	-0.043	7	-0.187048658	0.6948567	-7.12E-01	5.03E-01
FBgn0036929	CG7668	GM07843	-0.165	0.370	0.469	1.753	-1.011	0.327	-0.156	7	0.226466656	0.8416777	7.12E-01	5.03E-01
FBgn0050492	CG30492	SD02228	-0.109	-0.787	0.809	0.128	0.241	0.970	-0.129	7	0.160485056	0.5967052	7.12E-01	5.03E-01
FBgn0050101	CG30101	LD27203	-0.074	0.185	-2.027	1.380	-0.078	-1.127	-0.267	7	-0.286721447	1.0665043	-7.11E-01	5.04E-01
FBgn0002563	Lsp1beta	GH19329	-0.736	-0.327	-0.727	0.263	-0.321	0.536	0.335	7	-0.139428746	0.5186344	-7.11E-01	5.04E-01
		SD07085	-0.546	0.450	-0.460	-0.285	0.328	0.263	-0.599	7	-0.121469921	0.4518592	-7.11E-01	5.04E-01
FBgn0034296	CG10912	GH07575	0.199	0.113	-0.126	-0.998	1.281	0.143	0.717	7	0.189649358	0.7055719	7.11E-01	5.04E-01
FBgn0035189	CG9119	GH07301	0.400	0.246	-0.542	-0.834	0.229	0.213	-0.702	7	-0.141413113	0.5261517	-7.11E-01	5.04E-01
FBgn0037491	CG1227	LD17053	0.102	0.015	0.336	-0.076	-0.259	-0.063	0.376	7	0.061561875	0.2292275	7.11E-01	5.04E-01
FBgn0038135	CG8773	LP02833	-0.759	-1.490	-0.652	0.350	0.756	0.631	-0.394	7	-0.22258982	0.8288908	-7.10E-01	5.04E-01
FBgn0030241	CG11207	GM14481	0.335	0.480	-0.044	-0.662	-0.904	-0.125	-0.016	7	-0.133789109	0.4983761	-7.10E-01	5.04E-01
FBgn0011802	Dhh1	LD05563	-0.158	0.440	-0.147	-1.234	-0.589	0.517	0.035	7	-0.162303489	0.6047121	-7.10E-01	5.04E-01
FBgn0030802	CG9099	GH20858	-0.552	-0.143	-0.359	-0.211	-0.226	0.110	0.650	7	-0.104352446	0.388943	-7.10E-01	5.04E-01
FBgn0051343	CG31343	GH24371	0.283	-0.932	-0.354	-0.766	1.343	-1.843	0.325	7	-0.277567886	1.0347677	-7.10E-01	5.05E-01
FBgn0037120	CG11247	SD02478	-0.323	0.093	0.070	0.457	1.069	0.887	-0.946	7	0.186681714	0.69598	7.10E-01	5.05E-01
FBgn0028687	Rpt1	SD07148	-0.350	0.358	-0.418	-0.507	0.859	-0.525	-0.427	7	-0.144105029	0.5373476	-7.10E-01	5.05E-01
FBgn0025617	EG:34F3.8	LD45288	1.335	0.023	0.311	0.831	-1.669	0.040	0.975	7	0.26378348	0.9848186	7.09E-01	5.05E-01
FBgn0029079	icln	SD10511	-1.971	0.877	-0.122	0.188	-0.928	0.763	-0.702	7	-0.27059536	1.0105517	-7.08E-01	5.05E-01
FBgn0036639	CG4229	LD44179	0.401	0.896	-0.686	-0.672	-0.089	-0.188	-0.865	7	-0.171770925	0.6415278	-7.08E-01	5.05E-01
FBgn0016059	Sema-1b	GH03186	0.278	-0.623	0.265	0.111	0.351	0.376	-0.091	7	0.095116044	0.3552974	7.08E-01	5.05E-01
FBgn0028510	BG:DS07851.3	GM01181	-0.815	2.077	-0.259	-0.803	-1.823	-0.290	-0.316	7	-0.318380991	1.1892982	-7.08E-01	5.05E-01
FBgn0034187	CG6967	LD34829	0.119	0.092	-0.690	0.920	1.492	0.378	-0.783	7	0.218217964	0.8155581	7.08E-01	5.06E-01
FBgn0031374	CG7337	LD01189	-0.210	0.367	0.114	0.547	-0.196	-0.079	-0.006	7	0.07678246	0.287023	7.08E-01	5.06E-01
FBgn0004838	Hrb27C	GH26816	0.945	0.005	0.015	-1.070	-0.455	-0.322	-0.259	7	-0.163031354	0.6096064	-7.08E-01	5.06E-01
FBgn0029738	CG4068	LD15062	0.113	0.607	-0.071	-0.117	-0.838	-0.380	-0.141	7	-0.118042045	0.441408	-7.08E-01	5.06E-01
FBgn0010053	Jheh1	GH06241	0.145	-0.049	-0.070	-0.375	0.142	0.479	-1.413	7	-0.162966274	0.6094401	-7.07E-01	5.06E-01
FBgn0037988	CG14740	GH19789	0.915	0.782	0.461	0.491	-0.420	-0.826	-0.176	7	0.175225076	0.6553493	7.07E-01	5.06E-01
FBgn0051555	CG31555	HL04389	-0.134	0.867	-0.043	-0.159	-1.025	-0.031	-0.550	7	-0.153619808	0.5752389	-7.07E-01	5.06E-01
FBgn0035027	CG3511	LD39850	0.028	-0.166	-0.388	0.560	0.420	-0.761	-0.636	7	-0.134634648	0.5041746	-7.07E-01	5.06E-01
FBgn0028482	BcDNA:GH11322	GH01205	0.221	0.012	0.017	-0.613	0.905	0.012	0.291	7	0.120769518	0.4522847	7.06E-01	5.06E-01
FBgn0036907	CG8533	LD02552	-0.311	0.276	0.428	1.337	-0.935	0.424	0.093	7	0.187507972	0.7023294	7.06E-01	5.06E-01
FBgn0029733	CG6927	LD07278	-0.826	0.293	0.277	-0.172	-1.570	0.422	0.195	7	-0.197458053	0.7396912	-7.06E-01	5.07E-01
FBgn0052452	CG32452	SD04526	-1.550	-1.235	0.704	2.176	-0.127	1.622	1.042	7	0.375883436	1.4082101	7.06E-01	5.07E-01
FBgn0030703	CG9066	LD12946	0.863	1.105	0.104	-0.158	-0.709	0.178	-0.206	7	0.168115801	0.6299137	7.06E-01	5.07E-01
FBgn0020930	Dgkepsilon	SD02536	-0.083	-1.017	-1.878	0.569	0.948	0.216	-0.575	7	-0.260007195	0.9744186	-7.06E-01	5.07E-01
FBgn0028469	BcDNA:LD28120	LD28120	0.575	-0.974	0.294	-1.339	0.089	-0.577	0.511	7	-0.202787952	0.7606044	-7.05E-01	5.07E-01
FBgn0051301	CG31301	LD33178	0.216	-0.505	1.046	-0.424	-0.222	0.934	0.113	7	0.165515269	0.6215556	7.05E-01	5.08E-01
FBgn0038056	CG5961	LD45245	0.707	-0.564	-2.287	-0.006	0.386	0.611	-0.814	7	-0.280934696	1.055132	-7.04E-01	5.08E-01
FBgn0039282	CG11848	GH28553	0.506	-0.562	-0.101	-0.441	0.009	0.052	-0.114	7	-0.093017163	0.3493957	-7.04E-01	5.08E-01
FBgn0031965	CG7093	GH28569	0.304	0.344	-0.057	-2.196	-0.283	0.290	-0.069	7	-0.238246057	0.8951771	-7.04E-01	5.08E-01
FBgn0004169	up	LD45641	0.196	-0.127	-0.633	-1.421	0.705	0.189	-0.183	7	-0.182041226	0.6840823	-7.04E-01	5.08E-01
FBgn0038865	CG10824	GH17632	0.974	-0.606	1.019	1.187	-0.041	-0.454	-0.567	7	0.216055091	0.8126749	7.03E-01	5.08E-01
FBgn0031280	CG3561	LD21669	-0.512	-1.159	-0.139	1.261	0.541	1.295	0.402	7	0.241104929	0.9070385	7.03E-01	5.08E-01
FBgn0010660	Nup214	SD07675	-0.217	-0.575	-0.782	-0.203	-0.170	0.510	0.518	7	-0.131380368	0.4945197	-7.03E-01	5.08E-01
FBgn0035075	CG9047	GH10774	0.064	-0.417	-0.180	0.069	0.710	0.670	-0.123	7	0.113309485	0.4269795	7.02E-01	5.09E-01
FBgn0039154	CG6164	LP08842	-0.899	1.548	0.027	-0.740	-0.846	-0.986	0.191	7	-0.243546544	0.918492	-7.02E-01	5.09E-01
FBgn0031314	CG4785	LD26982	1.054	-1.800	0.626	-1.710	0.236	0.349	-0.895	7	-0.305839881	1.1539686	-7.01E-01	5.09E-01
FBgn0001090	bnb	GH12078	0.792	-1.315	0.117	-0.131	-0.183	-0.640	0.132	7	-0.175385667	0.6621392	-7.01E-01	5.10E-01
FBgn0033059	CG7845	LD47540	-0.324	-0.136	0.827	0.077	0.469	0.099	-0.249	7	0.109220843	0.4125417	7.00E-01	5.10E-01
FBgn0031079	CG11940	LP01106	0.082	0.178	0.936	0.276	-0.654	0.557	-0.379	7	0.142173592	0.5371334	7.00E-01	5.10E-01
FBgn0051693	CG31693	GH25177	0.246	-1.213	-1.075	1.189	0.216	-0.222	-0.721	7	-0.225536008	0.8526241	-7.00E-01	5.10E-01
FBgn0033926	CG12505	LD41905	-0.065	-0.088	0.063	0.003	0.563	-0.320	0.407	7	0.080415396	0.3042384	6.99E-01	5.11E-01
FBgn0034617	CG9754	LD18231	-0.094	1.052	0.519	0.066	-0.053	-0.536	-0.014	7	0.134492246	0.5088966	6.99E-01	5.11E-01
FBgn0035598	CG4669	GH26702	0.041	0.616	0.086	-0.170	0.679	-0.366	-0.148	7	0.105507685	0.3992489	6.99E-01	5.11E-01
FBgn0017578	Max	HL03368	-0.039	0.848	-0.061	-0.104	-0.116	0.196	-0.078	7	0.092337132	0.349506	6.99E-01	5.11E-01
FBgn0037638	CG8379	LD21733	-0.120	0.112	0.709	0.030	0.399	-0.923	0.910	7	0.159525064	0.6043035	6.98E-01	5.11E-01
FBgn0033121	Cyp6u1	SD07915	-0.142	-0.541	0.404	-0.109	0.999	-1.342	-0.671	7	-0.20028053	0.7588813	-6.98E-01	5.11E-01
FBgn0030425	CG3775	GH06227	-0.992	-0.395	-0.169	-0.371	0.341	-1.517	1.381	7	-0.245896491	0.9317422	-6.98E-01	5.11E-01
FBgn0039298	to	GH05615	-0.370	-0.406	1.774	0.997	0.065	-0.190	-0.316	7	0.221838298	0.8406159	6.98E-01	5.11E-01
FBgn0003475	spir	SD10157	-0.470	0.046	-0.217	-0.504	-0.626	0.496	0.433	7	-0.120315025	0.4560302	-6.98E-01	5.11E-01
FBgn0036578	CG5018	LD39110	-0.577	-0.508	-0.276	-0.050	0.982	-0.625	0.024	7	-0.147386592	0.5587035	-6.98E-01	5.11E-01
FBgn0034088	CG8445	GH01941	0.222	-0.319	0.098	0.106	0.553	0.667	-0.531	7	0.113525372	0.4310204	6.97E-01	5.12E-01
FBgn0039212	Syx18	LD37002	0.858	-0.385	0.935	0.014	-0.267	0.241	-0.368	7	0.146909866	0.55843	6.96E-01	5.12E-01
FBgn0020764	Alas	SD01515	0.202	0.742	-0.033	-0.082	-0.144	0.629	-0.501	7	0.116183818	0.4418819	6.96E-01	5.13E-01
FBgn0022069	Nnp-1	LD23193	-0.058	0.334	1.729	0.072	-0.266	-0.672	0.250	7	0.198436364	0.7548376	6.96E-01	5.13E-01
		LD23922	0.864	0.060	0.036	0.337	0.868	-0.977	-0.028	7	0.165666879	0.6302368	6.95E-01	5.13E-01
FBgn0029990	CG2233	GH20802	0.271	-0.677	-0.512	-1.906	-0.913	-0.380	1.934	7	-0.312097975	1.187806	-6.95E-01	5.13E-01
FBgn0014366	noi	LD22754	1.149	-0.410	1.331	-0.430	-0.234	0.033	-0.086	7	0.193093478	0.7355929	6.95E-01	5.13E-01
FBgn0040372	EG:BACR37P7.2	LD10743	-0.199	0.142	0.536	-0.269	-0.122	0.447	0.041	7	0.08221783	0.313355	6.94E-01	5.14E-01
FBgn0026257	cav	LD09927	0.033	1.038	0.360	1.340	-0.586	-0.608	-0.180	7	0.199469542	0.7603461	6.94E-01	5.14E-01
FBgn0001291	Jra	LD25202	-1.109	0.781	-0.259	0.331	-0.656	0.122	-0.372	7	-0.166033432	0.6335156	-6.93E-01	5.14E-01
FBgn0033916	CG8494	HL02756	-0.847	0.800	0.076	-0.963	-0.422	-0.133	0.329	7	-0.165768281	0.6327406	-6.93E-01	5.14E-01
FBgn0039674	CG1907	SD09259	-0.342	-0.072	-2.643	-0.495	0.022	0.824	0.618	7	-0.298367681	1.1393299	-6.93E-01	5.14E-01
FBgn0033738	CG8830	LD36231	-0.517	-0.286	-0.543	0.531	0.535	-0.537	-0.065	7	-0.12599913	0.4817291	-6.92E-01	5.15E-01
FBgn0034646	CG9862	LD40776	0.118	-1.482	0.732	-0.553	0.066	0.470	-0.765	7	-0.20177836	0.7719566	-6.92E-01	5.15E-01
FBgn0005694	Aef1	LD46228	-0.279	-0.058	0.253	0.449	0.369	-0.224	0.014	7	0.074928105	0.2869266	6.91E-01	5.15E-01
FBgn0013762	Cdk5	LD01910	-1.432	1.017	0.612	-0.168	-1.406	-0.178	-0.132	7	-0.240799638	0.9224949	-6.91E-01	5.16E-01
FBgn0020506	Amyrel	LP08070	-0.435	0.130	0.192	-0.317	-2.378	1.159	-0.310	7	-0.279617118	1.0714618	-6.90E-01	5.16E-01
FBgn0024988	EG:131F2.2	LD38414	-0.661	-1.582	0.434	0.313	-0.012	0.466	-0.308	7	-0.192834599	0.7389552	-6.90E-01	5.16E-01
FBgn0024509	sec13	LD03471	-1.161	1.162	0.044	0.196	-1.343	-0.599	0.110	7	-0.227125597	0.8708263	-6.90E-01	5.16E-01
FBgn0031645	CG3036	GH04850	0.482	-0.127	0.906	0.070	-0.813	0.457	0.026	7	0.14288681	0.5478768	6.90E-01	5.16E-01
FBgn0024248	chico	GH11263	-1.697	0.886	-1.501	0.000	0.840	-0.993	0.426	6	-0.339797012	1.1915601	-6.99E-01	5.16E-01
FBgn0051212	CG31212	SD02886	0.108	-0.334	0.598	0.263	-0.755	-0.618	-0.147	7	-0.126441055	0.4850456	-6.90E-01	5.16E-01
FBgn0038617	CG12333	GH17724	0.083	-0.389	-0.494	0.435	0.226	0.731	0.200	7	0.112961769	0.4333545	6.90E-01	5.16E-01
FBgn0031048	CG12237	LP01149	0.676	-0.736	-1.130	-0.712	-0.326	0.955	-0.128	7	-0.200007527	0.7676316	-6.89E-01	5.16E-01
FBgn0030357	CG2471	LP11415	-0.745	1.012	-0.032	-0.118	0.305	-0.602	-1.125	7	-0.18631634	0.7153892	-6.89E-01	5.17E-01
FBgn0051916	CG31916	LP10936	-0.770	-0.272	0.489	-1.358	0.377	-0.313	0.547	7	-0.18564023	0.7128486	-6.89E-01	5.17E-01
FBgn0000351	cort	LD43270	0.273	0.225	-0.104	0.930	1.227	-0.491	-0.755	7	0.186358558	0.7159305	6.89E-01	5.17E-01
FBgn0042185	CG18769	LD26402	-0.611	0.740	0.357	-0.980	-0.064	0.408	-1.223	7	-0.196114932	0.7534401	-6.89E-01	5.17E-01
FBgn0035225	CG12086	LD11871	-0.239	0.435	0.394	0.570	-0.066	-0.760	0.585	7	0.131399617	0.5048986	6.89E-01	5.17E-01
FBgn0013718	nuf	LD08622	-0.983	1.136	-0.125	-0.503	-1.547	0.681	-0.334	7	-0.23926146	0.9212857	-6.87E-01	5.18E-01
FBgn0023388	Dap160	LD23686	-0.180	0.318	0.659	-0.758	0.085	-1.070	-0.141	7	-0.155303346	0.5981228	-6.87E-01	5.18E-01
FBgn0014861	Mcm2	LD47441	0.717	-1.108	-0.561	-0.943	0.317	0.935	-0.915	7	-0.222608331	0.857349	-6.87E-01	5.18E-01
FBgn0052922	CG32922	GH12580	-0.493	-0.506	0.376	-0.436	-0.546	0.005	0.694	7	-0.129491327	0.4991236	-6.86E-01	5.18E-01
FBgn0035102	CG7049	LD26422	-0.965	-1.015	-1.240	0.010	-0.683	0.648	1.435	7	-0.258600178	0.9980324	-6.86E-01	5.19E-01
		GH19628	0.173	-0.057	-0.368	-0.057	-0.377	0.402	-0.234	7	-0.074144551	0.2862971	-6.85E-01	5.19E-01
FBgn0052158	CG32158	SD10674	0.194	-0.092	-0.890	-0.729	-0.246	0.553	0.255	7	-0.136614941	0.5277379	-6.85E-01	5.19E-01
FBgn0001316	klar	LD08331	-0.667	0.264	0.002	0.386	-0.744	-0.245	0.188	7	-0.116592615	0.4504667	-6.85E-01	5.19E-01
FBgn0033996	CG11807	SD03973	-1.110	0.708	-0.292	1.122	-0.183	1.239	0.052	7	0.21927014	0.8476112	6.84E-01	5.19E-01
FBgn0052662	CG32662	LD41932	0.486	0.066	-0.568	0.411	0.203	0.036	-0.008	7	0.089472629	0.3459042	6.84E-01	5.19E-01
FBgn0024558	Dph5	LD12153	0.162	1.660	0.528	0.870	-1.230	-0.394	0.069	7	0.238032097	0.9215152	6.83E-01	5.20E-01
FBgn0030912	CG6023	LD38082	0.398	0.438	1.059	-1.309	0.256	-0.304	0.915	7	0.207559134	0.8038532	6.83E-01	5.20E-01
FBgn0036064	CG11989	LD19812	-1.310	0.154	0.333	0.045	-1.354	0.098	0.604	7	-0.204388976	0.7924775	-6.82E-01	5.20E-01
FBgn0004507	GlyP	LD24485	-0.609	-0.677	0.203	0.018	-0.296	0.650	-0.128	7	-0.119954341	0.4651186	-6.82E-01	5.20E-01
FBgn0028940	Cyp28a5	GH18601	-0.471	-0.083	0.989	-0.111	-0.561	0.823	0.534	7	0.160140517	0.6213069	6.82E-01	5.21E-01
FBgn0000546	EcR	LD26915	0.199	-0.896	-0.016	0.300	-0.838	0.597	-0.383	7	-0.148171144	0.5751028	-6.82E-01	5.21E-01
FBgn0037724	Fst	LD19086	0.469	0.591	0.076	1.127	-0.931	-0.266	0.120	7	0.169414398	0.6575559	6.82E-01	5.21E-01
FBgn0028433	Ggamma30A	HL05773	-0.892	0.146	0.498	-0.613	-0.281	0.389	-0.171	7	-0.132015057	0.5127954	-6.81E-01	5.21E-01
FBgn0037702	CG8176	LD34536	-0.023	-0.173	0.799	0.860	-0.622	0.291	-0.154	7	0.139700597	0.5426586	6.81E-01	5.21E-01
FBgn0039704	CG7802	GH22837	0.685	-0.495	1.547	-0.706	0.486	0.442	-0.494	7	0.209514414	0.8139894	6.81E-01	5.21E-01
		GM06806	1.154	0.702	0.314	0.073	-0.976	0.318	-0.338	7	0.178054513	0.6921104	6.81E-01	5.21E-01
FBgn0023535	arg	GH02581	-0.137	0.429	-0.547	0.609	-0.204	-0.169	-0.936	7	-0.136440305	0.5305868	-6.80E-01	5.22E-01
FBgn0050456	CG30456	SD09786	-0.097	0.062	-0.631	-0.646	0.512	-0.425	0.382	7	-0.120399186	0.4682982	-6.80E-01	5.22E-01
FBgn0030047	CG12113	GH13214	0.488	0.326	0.068	0.625	-0.257	-0.040	-0.486	7	0.103240141	0.4018428	6.80E-01	5.22E-01
FBgn0038745	CG4538	LD45279	-0.427	-0.649	-1.206	0.178	0.183	0.908	-0.210	7	-0.174789557	0.6803585	-6.80E-01	5.22E-01
FBgn0030581	CG14408	GH19670	0.018	-0.464	0.875	-0.523	0.840	-0.248	0.592	7	0.155571778	0.6057979	6.79E-01	5.22E-01
		LP04958	-0.103	-0.441	0.503	-0.408	0.255	-0.270	-0.164	7	-0.089747123	0.3494761	-6.79E-01	5.22E-01
FBgn0035226	Psa	SD10789	-0.387	-1.404	0.816	-2.384	0.706	0.042	0.469	7	-0.306044415	1.192528	-6.79E-01	5.22E-01
FBgn0052341	CG32341	SD01284	0.178	-0.543	-0.311	-1.258	0.880	-0.859	0.536	7	-0.196890264	0.7674602	-6.79E-01	5.23E-01
FBgn0039044	p53	GH11591	0.273	0.808	1.182	0.147	-0.538	-0.454	-0.256	7	0.165993233	0.6472871	6.78E-01	5.23E-01
FBgn0050132	CG30132	SD05712	0.128	0.263	-0.241	-0.193	0.098	-0.154	-0.285	7	-0.054796054	0.2137974	-6.78E-01	5.23E-01
FBgn0039489	CG5880	GM13219	-0.924	-1.076	-2.471	1.372	0.955	0.557	-0.852	7	-0.348537533	1.3599671	-6.78E-01	5.23E-01
FBgn0034611	CG10069	SD09370	0.539	-0.807	0.555	-0.051	1.033	-0.168	0.000	6	0.1835513	0.655146	6.86E-01	5.23E-01
FBgn0015789	Rab10	LD39986	-0.198	0.028	0.359	-1.104	0.792	0.446	0.905	7	0.17553909	0.6853321	6.78E-01	5.23E-01
FBgn0036004	CG3654	GH09982	0.066	-1.871	0.389	0.953	0.035	-1.069	-0.192	7	-0.241328165	0.9431868	-6.77E-01	5.24E-01
FBgn0037050	CG10566	GH23156	-0.163	0.394	-0.427	0.243	-0.512	0.120	-0.276	7	-0.08863685	0.3465905	-6.77E-01	5.24E-01
FBgn0037617	CG8145	GM04789	0.347	0.227	0.440	0.361	-0.604	0.034	-0.143	7	0.094481077	0.3695169	6.76E-01	5.24E-01
FBgn0028529	BG:DS01068.6	LD41558	-0.314	-0.146	-1.219	0.240	1.193	0.581	1.229	7	0.22356817	0.8744244	6.76E-01	5.24E-01
FBgn0032693	Cyp310a1	LD44491	-0.500	0.655	0.729	-0.084	-0.426	1.077	-0.304	7	0.163834903	0.6408699	6.76E-01	5.24E-01
FBgn0052699	CG32699	GM01605	-1.040	1.666	-0.051	0.002	-1.689	-0.527	-0.229	7	-0.266914283	1.0444142	-6.76E-01	5.24E-01
FBgn0030741	CalpC	SD01079	-0.435	0.314	1.228	-1.091	0.716	0.121	0.515	7	0.195428397	0.7649054	6.76E-01	5.24E-01
FBgn0036945	CG6981	LP03829	-0.593	-0.419	0.710	1.118	-0.517	0.752	0.200	7	0.178546602	0.6989363	6.76E-01	5.24E-01
FBgn0039338	XNP	SD07188	0.200	-1.066	-0.489	-0.226	-0.528	0.904	0.078	7	-0.161023593	0.6305983	-6.76E-01	5.24E-01
FBgn0050296	CG30296	GH14953	-0.368	-0.637	0.624	0.000	0.284	-0.530	-0.199	6	-0.137621571	0.4934263	-6.83E-01	5.25E-01
FBgn0052043	CG32043	LD44182	-0.333	-0.271	-0.336	0.432	0.397	-0.678	0.050	7	-0.105448669	0.4134741	-6.75E-01	5.25E-01
FBgn0050059	CG30059	SD03412	-0.627	-0.751	1.966	0.189	0.160	0.745	-0.044	7	0.234103763	0.917988	6.75E-01	5.25E-01
FBgn0038039	CG5196	GH06759	-0.667	0.157	0.530	-1.089	-0.082	0.257	-0.103	7	-0.14249643	0.5595236	-6.74E-01	5.26E-01
FBgn0032678	CG12750	GH13383	-0.785	-0.215	0.630	-0.509	0.251	0.968	0.902	7	0.177296769	0.6967552	6.73E-01	5.26E-01
FBgn0000567	Eip74EF	SD03570	-0.168	-1.176	-0.255	0.279	-0.023	-0.245	0.602	7	-0.140840856	0.5535136	-6.73E-01	5.26E-01
FBgn0035153	CG3371	GH13810	-0.117	-0.133	-0.181	-0.274	-0.002	0.575	0.958	7	0.117970016	0.4638241	6.73E-01	5.26E-01
FBgn0036650	Baldspot	LD10431	0.260	1.355	0.177	0.002	-0.578	0.226	-0.348	7	0.156204682	0.6151438	6.72E-01	5.27E-01
FBgn0027054	CSN4	GH09439	-1.374	-0.569	0.131	0.378	1.448	1.227	0.505	7	0.249545478	0.9827889	6.72E-01	5.27E-01
FBgn0035379	CG9972	LD26258	-0.492	1.084	-1.095	-0.355	0.432	0.023	-0.974	7	-0.196784584	0.7753715	-6.71E-01	5.27E-01
FBgn0002506	did	LD12690	0.240	0.235	0.145	-0.129	-1.623	0.142	-0.187	7	-0.168341918	0.6636216	-6.71E-01	5.27E-01
FBgn0033292	Cyp4ad1	LD02646	-0.392	0.519	-0.527	1.136	-0.878	-0.349	-0.830	7	-0.188670193	0.7443185	-6.71E-01	5.27E-01
FBgn0029609	CG3073	LD45906	0.341	-0.786	-0.723	2.053	0.721	0.379	-0.247	7	0.24834855	0.9800604	6.70E-01	5.28E-01
FBgn0037245	CG14648	LD30155	0.616	0.098	-1.523	0.843	0.922	0.396	0.119	7	0.21013244	0.8298167	6.70E-01	5.28E-01
FBgn0036773	CG13698	GH19567	-0.078	-0.307	0.298	0.234	0.676	-0.415	0.270	7	0.096945563	0.3828901	6.70E-01	5.28E-01
FBgn0000181	bic	GM05329	-0.977	1.490	-0.420	0.026	-1.600	-0.143	-0.076	7	-0.242985699	0.9597806	-6.70E-01	5.28E-01
FBgn0031778	CG9162	GH05093	-0.083	0.811	0.077	-0.342	-0.461	-0.328	-0.480	7	-0.115241064	0.4555384	-6.69E-01	5.28E-01
FBgn0010747	Srp54k	GM09489	-0.142	0.598	-0.100	0.553	-0.395	0.416	-0.210	7	0.102823391	0.406612	6.69E-01	5.28E-01
FBgn0031824	CG9547	GH06693	0.164	-0.550	-1.265	-1.643	1.034	0.316	0.257	7	-0.241074141	0.9538236	-6.69E-01	5.29E-01
FBgn0039491	CG6059	GH16431	0.191	-1.446	0.666	0.173	-0.405	1.167	1.355	7	0.243006688	0.9617563	6.69E-01	5.29E-01
		GH07425	0.188	-0.412	-0.101	-0.078	0.133	0.665	0.196	7	0.084386936	0.334152	6.68E-01	5.29E-01
		LD46618	0.198	-0.483	0.062	0.325	-0.037	-0.179	-0.422	7	-0.076582049	0.3032985	-6.68E-01	5.29E-01
FBgn0034263	CG10934	GH26058	0.390	-0.288	0.401	-0.817	-1.523	0.463	0.054	7	-0.188720917	0.7474191	-6.68E-01	5.29E-01
FBgn0037696	CG9362	LD48010	-0.734	-0.319	0.579	1.357	0.076	-0.429	0.799	7	0.189834541	0.7519349	6.68E-01	5.29E-01
FBgn0031249	CG11911	LP10887	-0.502	0.603	-0.464	-0.286	1.062	-0.562	-1.213	7	-0.194533141	0.7706099	-6.68E-01	5.29E-01
		LD11736	0.203	0.560	0.391	-0.420	0.072	-0.090	-0.128	7	0.083989185	0.3327242	6.68E-01	5.29E-01
FBgn0028388	capt	LD24380	-0.844	0.490	-0.834	0.003	0.059	-0.022	0.238	7	-0.129984465	0.5149648	-6.68E-01	5.29E-01
FBgn0037182	CG6838	LD46935	0.414	-0.118	-0.445	-0.636	-1.221	0.505	0.364	7	-0.162355054	0.6432976	-6.68E-01	5.29E-01
		GM10545	0.504	0.295	-0.160	-0.068	-0.551	-0.639	-0.109	7	-0.103971605	0.4120272	-6.68E-01	5.29E-01
FBgn0052488	CG32488	GH05933	1.931	-0.644	-1.673	-0.218	-2.087	-0.407	0.690	7	-0.344095957	1.3638267	-6.68E-01	5.29E-01
FBgn0035830	CG8209	GM09977	-0.382	1.859	0.485	0.330	-1.080	0.240	0.130	7	0.226152912	0.8970771	6.67E-01	5.30E-01
FBgn0004461	Pk91C	LD35132	0.653	-0.231	-0.689	-0.095	0.178	-0.440	-0.138	7	-0.109003225	0.4330016	-6.66E-01	5.30E-01
FBgn0034367	sec6	LD24661	-0.234	-0.071	-0.914	1.014	-0.118	-0.110	-0.629	7	-0.151879531	0.6033591	-6.66E-01	5.30E-01
FBgn0033679	CG8888	GH26015	0.205	-1.129	0.383	1.131	0.629	-0.358	0.426	7	0.183866295	0.7312584	6.65E-01	5.31E-01
FBgn0002733	HLHmbeta	GH01842	-0.578	2.624	-0.665	0.860	-0.655	0.184	0.302	7	0.296114097	1.179154	6.64E-01	5.31E-01
FBgn0032728	CG18398	LD22423	-0.638	-0.187	-1.176	-0.283	1.327	1.574	1.332	7	0.278378244	1.108547	6.64E-01	5.31E-01
FBgn0030013	CG1583	LD41157	0.369	1.019	-0.742	-0.167	-1.621	-2.339	1.165	7	-0.330694457	1.3192878	-6.63E-01	5.32E-01
FBgn0000303	Cha	HL05903	-0.433	1.723	0.032	-1.132	-1.634	-0.113	-0.297	7	-0.264890877	1.0583874	-6.62E-01	5.32E-01
FBgn0026430	Grip84	LD12257	0.036	0.940	-0.307	-0.462	-0.458	-0.419	-0.209	7	-0.125530093	0.5017976	-6.62E-01	5.33E-01
FBgn0034114	CG4282	LD21421	0.331	0.705	0.102	-0.171	-0.963	0.381	0.611	7	0.14237232	0.5700723	6.61E-01	5.33E-01
FBgn0034626	CG10795	LD27358	1.048	0.098	0.886	-0.327	0.489	-1.132	0.241	7	0.186149082	0.7454736	6.61E-01	5.33E-01
FBgn0028970	betaggt-II	GH25366	-0.942	-0.817	-1.037	0.734	0.551	-0.427	0.565	7	-0.196218024	0.7859028	-6.61E-01	5.33E-01
FBgn0051961	CG31961	LD34582	-0.921	-0.900	0.196	0.883	0.793	0.545	0.783	7	0.197068226	0.7900677	6.60E-01	5.34E-01
FBgn0015801	Reg-5	HL04722	-0.975	1.412	-0.626	0.112	-1.227	-0.109	-0.106	7	-0.217102066	0.8705312	-6.60E-01	5.34E-01
FBgn0039816	CG11317	GH02265	0.124	0.640	0.285	-0.064	0.986	-0.795	-0.169	7	0.143831605	0.5772461	6.59E-01	5.34E-01
FBgn0034599	CG9437	SD02118	0.258	0.879	0.421	0.374	-0.386	-1.119	0.802	7	0.175699633	0.7053518	6.59E-01	5.34E-01
FBgn0036191	CG7334	GM06782	-0.964	0.653	0.723	0.135	-0.731	-0.098	-0.990	7	-0.181592801	0.7291259	-6.59E-01	5.34E-01
FBgn0033760	CG8785	GH04538	0.489	-1.106	-0.107	-0.836	0.109	0.069	0.340	7	-0.148891744	0.5984147	-6.58E-01	5.35E-01
FBgn0034656	CG17922	GH17414	-0.271	-1.288	2.024	0.764	0.224	0.700	-0.328	7	0.260573513	1.0474607	6.58E-01	5.35E-01
FBgn0036416	CG7924	LP03067	0.424	-1.732	-0.596	1.118	0.274	0.262	-1.648	7	-0.271096415	1.089871	-6.58E-01	5.35E-01
FBgn0032956	cul-2	LD36177	-0.180	-0.759	1.412	-0.105	-0.366	-0.771	-0.539	7	-0.186671514	0.7514881	-6.57E-01	5.35E-01
FBgn0037021	CG11399	LD30158	0.098	0.134	-0.893	1.133	-1.036	-0.526	-0.191	7	-0.18291169	0.7371927	-6.56E-01	5.36E-01
FBgn0019932	SamDC	LD20439	-0.083	0.933	0.277	-1.150	-0.838	-0.466	0.101	7	-0.17518041	0.7061462	-6.56E-01	5.36E-01
FBgn0035620	CG5150	GH04680	-0.058	-0.089	-1.204	1.019	-0.437	-0.211	-0.157	7	-0.162453223	0.654986	-6.56E-01	5.36E-01
FBgn0036574	CG16838	GM14375	1.076	-0.042	-1.215	1.051	0.117	0.330	0.029	7	0.192191237	0.7750739	6.56E-01	5.36E-01
FBgn0031097	CG17052	LD43683	-0.167	-0.206	-0.552	-0.434	0.673	0.326	-0.416	7	-0.110992995	0.4488831	-6.54E-01	5.37E-01
FBgn0031597	CG17612	LD14646	-1.052	1.088	-1.120	1.349	-0.725	-0.835	-0.487	7	-0.254688094	1.0305775	-6.54E-01	5.37E-01
FBgn0025355	Su(UR)ES	LD13959	0.249	1.183	0.060	0.702	-0.661	-0.314	-0.139	7	0.15423203	0.6251561	6.53E-01	5.38E-01
FBgn0036997	CG5955	GH18546	-0.563	-0.146	-0.032	0.467	0.759	0.078	0.174	7	0.105202466	0.4265936	6.52E-01	5.38E-01
FBgn0016694	Pdp1	GH27708	0.312	-0.114	0.245	0.336	-0.513	0.347	-0.055	7	0.079570668	0.3230641	6.52E-01	5.39E-01
FBgn0015772	Nak	LD33980	0.000	-1.258	-1.218	0.848	1.284	-0.841	-0.578	6	-0.29377447	1.0914738	-6.59E-01	5.39E-01
FBgn0039543	CG12428	SD09912	0.448	-0.436	-1.151	1.206	1.194	-0.231	0.471	7	0.214369799	0.8706461	6.51E-01	5.39E-01
FBgn0039130	CG5854	LD23561	0.208	0.003	-0.809	-1.239	0.578	0.610	-0.581	7	-0.17557961	0.7141787	-6.50E-01	5.39E-01
FBgn0030813	CG4949	LD46305	0.000	-2.398	0.153	-1.242	0.933	0.162	0.392	6	-0.333346773	1.2408413	-6.58E-01	5.40E-01
FBgn0028375	heix	LD08295	-0.373	0.192	0.284	0.324	-0.463	0.182	0.474	7	0.08856453	0.3604612	6.50E-01	5.40E-01
FBgn0020018		LD41392	-0.890	-0.851	-0.207	-0.598	0.000	1.015	0.343	7	-0.169644556	0.6907826	-6.50E-01	5.40E-01
FBgn0032760	CG10563	GH13253	0.089	-0.494	0.925	-2.305	0.236	-1.307	0.836	7	-0.288609126	1.1758722	-6.49E-01	5.40E-01
FBgn0032068	CG9466	GH02475	-0.999	-0.270	-0.375	0.837	-0.146	0.319	-0.362	7	-0.142469347	0.5808484	-6.49E-01	5.40E-01
FBgn0033998	CG8092	LD41072	0.307	0.670	0.905	0.417	-0.651	0.188	-0.752	7	0.154905387	0.6315544	6.49E-01	5.40E-01
FBgn0051689	CG31689	SD10603	0.234	-0.427	-0.229	1.225	0.351	-0.123	-0.087	7	0.134677787	0.5490993	6.49E-01	5.40E-01
FBgn0030502	CG12175	SD08423	0.740	0.835	0.103	-0.023	-0.137	-0.783	0.207	7	0.134520611	0.5484841	6.49E-01	5.40E-01
FBgn0052000	CG32000	LD05303	-0.768	1.076	0.067	0.386	-1.733	-0.385	-0.169	7	-0.218060656	0.8895229	-6.49E-01	5.41E-01
FBgn0025777	homer	LD03829	-0.279	0.596	0.314	0.588	-0.310	-0.106	-0.126	7	0.096729646	0.3946392	6.48E-01	5.41E-01
FBgn0026189	prominin-like	LD23965	-0.155	-1.524	0.316	-1.149	1.037	0.479	-0.578	7	-0.22483611	0.9173929	-6.48E-01	5.41E-01
FBgn0005671	Vha55	GH27148	0.082	0.549	-1.304	0.186	1.153	0.558	0.076	7	0.185720651	0.7578828	6.48E-01	5.41E-01
FBgn0010229	Hr39	LD45021	-0.541	-0.561	-0.733	0.622	0.747	0.424	-1.307	7	-0.192731745	0.7872506	-6.48E-01	5.41E-01
FBgn0037758	CG9467	GH15081	0.348	-0.115	1.872	-3.744	0.054	0.147	-1.603	7	-0.434553825	1.7761326	-6.47E-01	5.41E-01
FBgn0032177	CG4791	GH02089	0.396	-0.366	-0.952	0.927	0.701	0.968	-0.387	7	0.183984844	0.7525299	6.47E-01	5.42E-01
FBgn0038269	CG7292	GM04108	0.765	0.951	0.566	-0.561	-0.459	-0.141	-0.083	7	0.148272823	0.6065766	6.47E-01	5.42E-01
FBgn0034173	CG9010	GH13901	-0.224	1.284	-1.099	0.463	-1.501	0.234	-0.826	7	-0.238583198	0.9760445	-6.47E-01	5.42E-01
FBgn0000228	Bsg25D	LD21844	-0.067	-0.636	-2.065	0.769	0.345	-0.311	0.366	7	-0.228470362	0.9352218	-6.46E-01	5.42E-01
FBgn0052062	CG32062	GM06073	-0.313	0.583	0.095	0.695	-1.616	-0.444	-0.323	7	-0.188995539	0.7738677	-6.46E-01	5.42E-01
FBgn0036325	CG10752	GH21086	-2.192	-0.241	-0.415	1.161	0.321	0.687	-1.307	7	-0.283761353	1.1620635	-6.46E-01	5.42E-01
FBgn0038693	CG5237	GH01039	-0.293	-0.561	-2.181	0.141	1.481	0.527	-1.127	7	-0.287681579	1.1791249	-6.46E-01	5.42E-01
FBgn0000615	exu	LD26657	0.069	0.045	0.049	0.825	1.295	-1.039	0.006	7	0.178528312	0.7328989	6.44E-01	5.43E-01
FBgn0020496	CtBP	GH07572	0.201	0.952	-0.384	-0.923	0.088	0.241	0.989	7	0.166233804	0.6826406	6.44E-01	5.43E-01
FBgn0030870	CG6398	LD36024	-0.103	0.250	0.005	0.431	-0.257	-0.358	0.673	7	0.091518132	0.3759071	6.44E-01	5.43E-01
		GM03482	-0.844	1.092	-1.598	0.543	-1.679	0.327	0.285	7	-0.267708795	1.1000707	-6.44E-01	5.43E-01
FBgn0031493	CG3605	LD45152	-0.535	-0.901	-0.992	-0.061	-0.062	0.833	0.539	7	-0.168424332	0.6920934	-6.44E-01	5.43E-01
FBgn0035734	CG14823	GH02020	-0.337	0.205	0.570	0.520	-0.201	-0.177	0.030	7	0.087152265	0.3581455	6.44E-01	5.43E-01
FBgn0035627	Sse	LD08709	-0.647	1.229	1.029	1.514	-1.339	-0.384	0.427	7	0.261277792	1.0743352	6.43E-01	5.44E-01
FBgn0003430	slp1	GH04704	-0.286	-1.426	-1.405	0.579	-0.539	1.063	0.369	7	-0.234735586	0.965571	-6.43E-01	5.44E-01
FBgn0032814	CG10366	GH04589	0.240	0.281	-0.583	-1.681	0.625	0.180	-0.384	7	-0.188871109	0.7771642	-6.43E-01	5.44E-01
FBgn0038950	CG5382	GM05688	-0.322	1.274	0.739	0.685	-1.135	0.461	-0.304	7	0.199753844	0.8221867	6.43E-01	5.44E-01
FBgn0001255	ImpE3	LD11958	-0.895	1.113	0.162	0.321	-0.419	0.244	0.588	7	0.159106938	0.6549097	6.43E-01	5.44E-01
FBgn0042180	CG18870	LD43412	0.997	-0.409	0.919	0.682	0.302	-0.058	-1.120	7	0.187487081	0.7717773	6.43E-01	5.44E-01
FBgn0039326	CG10562	GH10454	-0.416	1.215	-0.303	0.337	-0.486	0.136	0.562	7	0.149259733	0.6147808	6.42E-01	5.44E-01
FBgn0039654	CG14514	SD08060	0.011	-0.015	-0.356	0.516	-0.015	-1.251	0.165	7	-0.135048556	0.5563827	-6.42E-01	5.44E-01
FBgn0051188	CG31188	GH05783	-0.201	0.333	-1.692	1.438	1.909	-0.172	0.384	7	0.285867416	1.1784197	6.42E-01	5.45E-01
FBgn0013764	Chi	LD25129	-0.349	-0.964	0.357	0.055	0.261	0.184	-0.337	7	-0.113217129	0.4667921	-6.42E-01	5.45E-01
FBgn0040347	EG:BACR7A4.16	LD03548	-0.776	0.851	0.617	-0.358	-0.791	-0.245	-0.395	7	-0.156705775	0.6461094	-6.42E-01	5.45E-01
FBgn0050084	CG30084	LP02021	-0.569	-0.121	0.396	0.453	-0.477	0.166	1.177	7	0.146462247	0.6043372	6.41E-01	5.45E-01
FBgn0029799	CG15772	GH18971	0.398	-0.372	0.167	0.201	0.098	-0.464	0.641	7	0.095600647	0.3950824	6.40E-01	5.46E-01
FBgn0031173	CG1696	LD04380	-1.009	1.423	1.167	-0.526	-0.473	0.543	0.427	7	0.22170727	0.9163438	6.40E-01	5.46E-01
FBgn0022764	Sin3A	SD07795	-0.031	-0.698	0.505	-0.759	0.046	0.024	0.138	7	-0.110644457	0.4574852	-6.40E-01	5.46E-01
FBgn0032456	CG6214	SD07655	-0.106	-0.006	-0.146	0.936	0.504	-0.563	0.205	7	0.117789184	0.4872339	6.40E-01	5.46E-01
FBgn0016070	smg	LD07551	-0.032	1.091	-0.361	0.274	-1.125	-1.153	-0.030	7	-0.190764282	0.7892389	-6.39E-01	5.46E-01
FBgn0051120	CG31120	SD10476	-0.039	-0.393	0.736	1.320	0.260	-0.846	0.167	7	0.172138839	0.712418	6.39E-01	5.46E-01
FBgn0035688	CG10289	SD02803	0.003	0.279	0.969	-0.394	0.794	0.263	-0.842	7	0.153183325	0.6343033	6.39E-01	5.46E-01
FBgn0028646	aralar1	LD35441	-1.127	-0.685	0.475	0.166	-0.188	0.802	-0.608	7	-0.166361131	0.6889212	-6.39E-01	5.46E-01
		LD28571	0.821	0.169	0.127	-0.191	0.042	-1.014	-1.118	7	-0.166131845	0.6881889	-6.39E-01	5.47E-01
FBgn0031061	CG14232	LD35087	0.166	-0.173	-0.214	0.433	-0.046	-0.652	-0.082	7	-0.08118482	0.3363116	-6.39E-01	5.47E-01
FBgn0032055	CG13091	GH27892	-0.300	-0.505	-0.684	-0.667	0.863	-0.239	0.514	7	-0.14530203	0.6020604	-6.39E-01	5.47E-01
FBgn0052064	CG32064	GH10924	0.093	-0.579	-0.906	-0.406	-0.050	0.861	0.027	7	-0.137329251	0.5691256	-6.38E-01	5.47E-01
FBgn0020620	RN-tre	LD38355	0.044	-0.619	0.601	0.746	-0.470	-0.483	-0.879	7	-0.151602342	0.6284337	-6.38E-01	5.47E-01
FBgn0037133	CG7370	GM07065	-0.749	1.000	-0.057	0.083	-1.014	-0.141	-0.210	7	-0.155518859	0.644924	-6.38E-01	5.47E-01
FBgn0024289	Sodh-1	LP12301	-0.026	1.190	-0.785	0.437	-0.244	1.206	-0.454	7	0.189195517	0.7846742	6.38E-01	5.47E-01
FBgn0034342	Gst3-2	GM08326	-1.845	0.691	-0.717	1.025	-0.399	-0.448	0.086	7	-0.229547536	0.9526451	-6.38E-01	5.47E-01
FBgn0003392	shi	LD21622	0.061	-0.505	0.158	0.466	-0.398	0.131	0.898	7	0.115943219	0.4812567	6.37E-01	5.47E-01
FBgn0052438	Smc5	GM06601	1.160	0.594	0.587	1.354	-1.179	-0.949	0.088	7	0.236434508	0.9816913	6.37E-01	5.48E-01
FBgn0037657	CG11990	LD47989	0.000	0.009	0.503	-1.610	-0.264	-0.157	0.336	6	-0.197478199	0.7509011	-6.44E-01	5.48E-01
FBgn0037338	Snm1	LD28027	-0.105	-0.261	-0.320	0.943	1.333	-0.537	0.124	7	0.168069214	0.7015401	6.34E-01	5.50E-01
FBgn0038313	CG4338	LD46811	1.415	-0.019	0.532	-0.178	-0.594	0.485	-0.470	7	0.167397691	0.6988606	6.34E-01	5.50E-01
FBgn0032513	CG6565	LD05321	-0.518	-0.540	0.316	0.466	-0.048	0.320	-0.870	7	-0.124764668	0.5208854	-6.34E-01	5.50E-01
FBgn0031537	sec5	SD03467	0.819	-0.274	-0.498	-0.028	-0.915	-0.517	0.415	7	-0.142733044	0.5959058	-6.34E-01	5.50E-01
FBgn0020887	Su(z)12	SD04959	0.574	0.217	0.760	0.076	-0.157	-0.177	-0.536	7	0.108019361	0.4511087	6.34E-01	5.50E-01
FBgn0038321	CG6218	GH07590	-0.100	-0.470	0.754	-0.754	-0.549	-0.299	0.483	7	-0.133516633	0.5579571	-6.33E-01	5.50E-01
FBgn0030553	CG1846	GH08220	-0.078	-0.140	0.001	0.145	0.247	0.389	-0.201	7	0.051711921	0.2161098	6.33E-01	5.50E-01
FBgn0016977	spen	LD15253	0.185	0.282	0.121	-0.915	0.078	-0.605	0.086	7	-0.109586614	0.4582693	-6.33E-01	5.50E-01
FBgn0050342	CG30342	GM13395	0.234	0.756	1.119	0.513	-0.806	-0.341	-0.326	7	0.164044835	0.6861873	6.33E-01	5.50E-01
FBgn0036511	CG6498	LD01372	0.419	0.421	0.143	0.367	-0.652	-0.300	0.297	7	0.099559245	0.4166408	6.32E-01	5.51E-01
FBgn0037051	CG10565	LD23875	0.205	0.636	-1.021	-0.017	0.263	0.368	0.485	7	0.13122008	0.5491509	6.32E-01	5.51E-01
FBgn0030720	CG8939	LD23718	0.425	-0.259	-0.068	-0.835	-0.178	0.441	-0.265	7	-0.105361288	0.4411128	-6.32E-01	5.51E-01
FBgn0025865	Cortactin	LD29964	0.106	0.235	0.038	-0.295	0.618	-0.520	0.496	7	0.096864273	0.4055793	6.32E-01	5.51E-01
FBgn0010309	lio	LD41907	-0.283	-0.146	-1.595	-0.238	0.680	0.303	0.086	7	-0.17050313	0.7141489	-6.32E-01	5.51E-01
		GH23730	-0.256	-0.156	-2.315	0.914	-0.426	1.240	-0.975	7	-0.281849777	1.1830386	-6.30E-01	5.52E-01
FBgn0033783	CG17019	GH09066	1.119	-0.195	0.904	-1.294	0.392	-0.338	0.853	7	0.205855815	0.864328	6.30E-01	5.52E-01
FBgn0000442	Pkg21D	GH03852	0.076	0.011	-0.365	-0.958	-0.569	-0.160	0.960	7	-0.143586	0.603054	-6.30E-01	5.52E-01
FBgn0036545	GXIVsPLA2	GH07145	1.204	0.892	-1.623	0.278	0.086	0.188	0.483	7	0.215352743	0.904547	6.30E-01	5.52E-01
FBgn0038301	CG6654	GH09339	0.176	-0.242	0.547	-0.535	0.763	-1.486	-0.492	7	-0.181154214	0.7612218	-6.30E-01	5.52E-01
FBgn0038237	CG8279	GH27433	-0.025	-0.354	-0.504	0.510	1.207	0.091	0.031	7	0.136523086	0.5736874	6.30E-01	5.52E-01
FBgn0019929	Ser7	GH14088	0.434	-0.018	0.322	-1.790	-0.216	0.445	-0.487	7	-0.18732555	0.7887522	-6.28E-01	5.53E-01
FBgn0011589	elk	GH10853	0.103	0.188	0.298	0.860	-0.790	1.225	-0.664	7	0.174190253	0.7335432	6.28E-01	5.53E-01
FBgn0032741	Side	GH26014	-0.102	-0.844	-0.025	-1.602	0.480	0.934	-0.225	7	-0.197787643	0.8333492	-6.28E-01	5.53E-01
FBgn0039861	CG1800	LD23072	-0.705	-0.518	1.643	0.037	1.361	-0.644	0.421	7	0.227961472	0.9615033	6.27E-01	5.54E-01
FBgn0004687	Mlc-c	SD02241	0.636	0.027	0.059	-0.439	-0.174	0.256	0.199	7	0.080422815	0.3392943	6.27E-01	5.54E-01
FBgn0002938	ninaC	GH10824	-0.138	-0.004	0.981	0.032	0.276	-0.202	-0.240	7	0.100772999	0.4252084	6.27E-01	5.54E-01
FBgn0034346	CG12263	SD07983	0.768	-0.331	-1.502	0.489	-0.229	-0.434	0.000	6	-0.20643725	0.7972386	-6.34E-01	5.54E-01
FBgn0037606	CG8032	LD37279	-0.077	0.025	-1.238	-1.310	0.833	-0.007	0.439	7	-0.190636382	0.8049676	-6.27E-01	5.54E-01
FBgn0036301	CG4069	LD47970	-0.473	0.711	0.061	-0.329	0.473	0.270	-0.016	7	0.099741291	0.4219681	6.25E-01	5.55E-01
FBgn0034661	CG4386	LD47230	0.063	-0.875	0.817	0.828	-0.505	-0.746	-0.825	7	-0.177746575	0.7521976	-6.25E-01	5.55E-01
FBgn0037391	CG2017	SD03629	-0.268	-0.729	-0.865	0.000	0.350	0.678	-0.077	7	-0.13017198	0.5510471	-6.25E-01	5.55E-01
FBgn0015565	yin	GH27264	-0.789	-0.430	-2.260	0.487	0.016	0.372	0.869	7	-0.247823436	1.0500821	-6.24E-01	5.55E-01
FBgn0038434	CG14897	GM04711	0.267	-0.239	-0.559	0.549	-1.227	0.491	-0.336	7	-0.150461468	0.638138	-6.24E-01	5.56E-01
FBgn0013765	cnn	LD19135	-0.163	0.386	0.219	0.126	-0.433	-0.052	-0.716	7	-0.090561018	0.3840983	-6.24E-01	5.56E-01
FBgn0052709	CG32709	HL05735	0.605	0.853	0.086	-1.181	-1.057	-0.588	-0.018	7	-0.185591024	0.787271	-6.24E-01	5.56E-01
FBgn0032015	CG7830	GH11935	0.255	0.029	-0.836	-0.635	0.571	0.289	-0.575	7	-0.128804498	0.5463869	-6.24E-01	5.56E-01
FBgn0036617	CG4818	LP05492	0.543	-0.509	1.207	-1.267	0.946	-0.112	0.642	7	0.207147305	0.8788484	6.24E-01	5.56E-01
FBgn0027842	CPTI	LD31742	-0.110	-0.634	0.601	-0.014	-0.290	0.750	0.555	7	0.122649025	0.5205362	6.23E-01	5.56E-01
FBgn0051781	CG31781	GH27691	0.116	-0.606	-1.399	-0.590	0.876	-1.134	1.134	7	-0.228780769	0.971122	-6.23E-01	5.56E-01
FBgn0032190	CG5739	LD45253	-0.182	-0.527	-0.133	-0.733	0.467	0.114	0.287	7	-0.10110992	0.4295694	-6.23E-01	5.56E-01
FBgn0038666	CG5451	LD41216	-0.344	0.218	-0.803	0.763	0.300	-0.774	-0.323	7	-0.137557232	0.5847533	-6.22E-01	5.57E-01
FBgn0051322	CG31322	GH13807	-0.284	-0.483	-0.093	0.049	0.562	0.310	0.634	7	0.099322069	0.422316	6.22E-01	5.57E-01
FBgn0035798	CG7526	LD32019	-0.011	0.498	-1.826	0.931	-0.872	-0.158	-0.053	7	-0.212953715	0.9055472	-6.22E-01	5.57E-01
FBgn0031129	CG1324	GH11587	-0.271	-1.274	-1.125	-0.800	0.407	0.563	1.024	7	-0.210812543	0.8964746	-6.22E-01	5.57E-01
FBgn0030871	CG8142	LD35209	0.354	0.712	-0.423	-0.504	0.570	0.128	-0.064	7	0.110499393	0.4699782	6.22E-01	5.57E-01
FBgn0026239	gukh	GM06978	0.029	0.030	-0.467	0.181	-0.261	0.158	-0.055	7	-0.054917005	0.2335807	-6.22E-01	5.57E-01
FBgn0029152	Mkrn1	LD41384	-0.900	0.744	-0.361	-0.540	0.204	0.352	-0.455	7	-0.136630863	0.5815773	-6.22E-01	5.57E-01
FBgn0036333	CG11259	LD27719	-0.061	-0.773	-0.263	1.569	-0.356	1.541	-0.111	7	0.220843217	0.9403844	6.21E-01	5.57E-01
FBgn0033906	CG8331	GM14577	-0.007	-0.815	-0.703	0.032	0.188	-0.278	0.714	7	-0.124011012	0.5281345	-6.21E-01	5.57E-01
FBgn0017590	klg	LD10776	-0.298	0.937	0.315	0.055	-0.456	0.064	0.124	7	0.105793514	0.4505675	6.21E-01	5.57E-01
FBgn0019972	Ice	GH24292	-0.145	-0.949	0.142	0.220	0.592	-0.005	-0.753	7	-0.128297912	0.5465183	-6.21E-01	5.57E-01
FBgn0037234	CG9795	LD27917	-0.347	0.025	1.186	0.585	0.559	-0.639	-0.305	7	0.15211184	0.6484876	6.21E-01	5.58E-01
		HL03650	-0.739	1.347	0.030	-0.144	-1.043	-0.369	-0.334	7	-0.178915753	0.762913	-6.20E-01	5.58E-01
FBgn0031610	CG15436	LD32747	1.289	-0.811	1.296	0.271	-0.917	0.690	-0.298	7	0.217157439	0.9261071	6.20E-01	5.58E-01
FBgn0020497	emb	GH01059	0.010	-0.798	0.312	0.651	0.316	-1.369	-0.286	7	-0.16637677	0.7096685	-6.20E-01	5.58E-01
FBgn0005777	PpD3	GH12714	-0.718	-0.810	1.260	0.228	-0.106	1.170	0.322	7	0.192255245	0.8202792	6.20E-01	5.58E-01
FBgn0036848	CG10424	GH09035	0.766	0.750	0.739	0.199	-0.336	-0.950	-0.090	7	0.154018606	0.6574348	6.20E-01	5.58E-01
FBgn0033347	CG8248	GH28366	-1.618	-0.133	-0.636	-0.693	0.684	0.950	0.013	7	-0.20483844	0.8752424	-6.19E-01	5.59E-01
FBgn0038206	twf	LD37470	-0.077	0.611	-1.264	-0.190	-0.815	0.187	0.442	7	-0.157978986	0.6750441	-6.19E-01	5.59E-01
FBgn0036812	Nufip	GM14243	-0.017	-0.845	-1.122	1.418	1.595	1.400	-0.511	7	0.273960631	1.1707561	6.19E-01	5.59E-01
FBgn0031327	CG5397	GH04232	-0.207	0.567	0.057	0.574	-0.554	-0.511	-0.834	7	-0.12966529	0.5541586	-6.19E-01	5.59E-01
FBgn0038524	sll	SD04658	-1.464	0.765	-0.816	0.730	0.390	-0.250	-0.763	7	-0.201269802	0.8603367	-6.19E-01	5.59E-01
FBgn0030274	CG1908	GM06687	0.202	-0.020	0.354	0.306	-0.298	-0.278	0.171	7	0.062467264	0.2670727	6.19E-01	5.59E-01
FBgn0030672	CG9281	LD02975	-0.706	0.622	-0.135	1.201	-1.535	-0.785	-0.160	7	-0.21391896	0.914897	-6.19E-01	5.59E-01
FBgn0028541	BG:DS00797.1	GH02822	-0.881	-0.518	0.014	1.214	-0.180	-1.774	0.540	7	-0.226250565	0.9686842	-6.18E-01	5.59E-01
		GH05895	0.445	0.224	-0.315	0.726	0.582	-0.572	-0.268	7	0.117396136	0.5026294	6.18E-01	5.59E-01
FBgn0035986	CG4022	LD09868	-0.312	0.643	0.168	0.233	-0.307	-0.374	0.687	7	0.105407729	0.4513088	6.18E-01	5.59E-01
FBgn0010340	140up	LD27182	0.022	1.342	0.164	-0.138	-0.728	-0.046	0.417	7	0.147517151	0.6325048	6.17E-01	5.60E-01
FBgn0038225	CG8489	GH20124	-0.747	-0.645	-0.224	0.291	-1.158	-1.126	1.872	7	-0.248122949	1.0640255	-6.17E-01	5.60E-01
FBgn0040295	Ogt	LD16758	-1.556	1.560	-0.410	-0.389	-1.025	0.484	-0.319	7	-0.236445663	1.0139512	-6.17E-01	5.60E-01
FBgn0030946	CG6659	LD33103	0.324	1.357	-0.007	-1.881	0.356	0.712	0.823	7	0.240581013	1.0318837	6.17E-01	5.60E-01
FBgn0028737	Ef1beta	LD24492	0.034	0.620	0.117	-0.294	-1.173	-0.153	-0.038	7	-0.126635028	0.5437513	-6.16E-01	5.60E-01
FBgn0039272	CG11836	LD25830	0.484	0.509	-1.521	-0.674	-0.223	-0.428	0.588	7	-0.180635386	0.7759404	-6.16E-01	5.61E-01
FBgn0025360	Optix	LD05472	-0.622	1.732	-0.222	0.000	-1.477	-1.208	0.049	6	-0.291334063	1.146149	-6.23E-01	5.61E-01
FBgn0036901	CG8756	LP01646	0.173	-0.161	-0.534	-0.732	0.335	0.363	-0.132	7	-0.098263476	0.422581	-6.15E-01	5.61E-01
FBgn0039911	CG1909	GH22690	-0.117	0.400	-0.976	1.495	0.207	0.771	-0.460	7	0.18883643	0.8123278	6.15E-01	5.61E-01
FBgn0037348	CG2919	GH02902	-0.201	-0.210	-0.633	1.288	0.136	0.252	0.356	7	0.141110759	0.6074846	6.15E-01	5.61E-01
FBgn0029763	CG4165	LD34905	0.134	-1.287	-0.185	0.039	0.154	0.175	0.112	7	-0.122570902	0.5277258	-6.15E-01	5.61E-01
FBgn0005776	Pp2A-29B	LD10247	-1.084	-0.005	-0.438	0.038	0.077	0.763	-0.268	7	-0.130848603	0.5640038	-6.14E-01	5.62E-01
FBgn0004435	Galpha49B	LD13901	0.378	0.507	-0.322	-0.396	-1.369	0.304	-0.147	7	-0.149515553	0.6445275	-6.14E-01	5.62E-01
FBgn0011232	scat	LD22446	0.653	-0.035	0.031	0.401	-0.350	0.187	-0.299	7	0.084026072	0.3622795	6.14E-01	5.62E-01
FBgn0052095	CG32095	GH03217	0.168	0.775	1.062	-0.737	1.188	-1.105	0.076	7	0.203949684	0.8799921	6.13E-01	5.62E-01
FBgn0001185	her	LD32783	-0.164	0.083	0.028	0.308	0.515	0.511	-0.623	7	0.093780583	0.4047362	6.13E-01	5.62E-01
FBgn0024921	Trn	LD12333	-1.253	-0.078	-0.167	1.201	-0.263	-0.886	0.172	7	-0.181942304	0.7852499	-6.13E-01	5.62E-01
FBgn0015799	Rbf	GH05946	-0.851	-0.541	0.861	-0.105	1.330	0.133	0.413	7	0.177150604	0.7646375	6.13E-01	5.62E-01
FBgn0051284	CG31284	HL04706	-1.092	0.023	-1.080	1.385	-0.352	-0.334	0.085	7	-0.194888297	0.8420985	-6.12E-01	5.63E-01
FBgn0025825	HDAC3	LD23745	0.205	0.590	-0.159	-0.877	-1.049	0.489	-0.228	7	-0.147016485	0.6356333	-6.12E-01	5.63E-01
FBgn0025878	wrapper	GH03113	-0.049	-0.124	-0.211	-0.206	0.312	0.945	0.003	7	0.095755245	0.4145814	6.11E-01	5.64E-01
FBgn0032036	CG13384	SD05512	0.472	-0.599	1.172	-0.283	0.369	1.207	-0.969	7	0.195446778	0.8462785	6.11E-01	5.64E-01
FBgn0033734	CG8520	LD23856	-0.094	0.413	0.182	1.036	-0.278	-0.323	-0.154	7	0.111675372	0.4836102	6.11E-01	5.64E-01
FBgn0004834	Gprk2	LD42147	-0.261	-0.047	-0.469	-0.150	-0.070	0.584	-0.112	7	-0.074925503	0.3245959	-6.11E-01	5.64E-01
FBgn0051651	CG31651	GH23657	-0.213	-0.174	-1.518	-0.928	0.595	0.358	0.588	7	-0.184444064	0.7992594	-6.11E-01	5.64E-01
FBgn0036987	CG5274	SD10847	0.000	2.178	-0.694	0.392	-0.777	0.197	0.318	6	0.268916308	1.0666926	6.18E-01	5.64E-01
FBgn0035393	CG16753	LD46404	0.267	-0.495	-1.096	0.353	0.719	0.257	-1.249	7	-0.177756318	0.7706134	-6.10E-01	5.64E-01
FBgn0036024	CG18180	LP09717	-0.614	-0.251	0.433	-0.692	-0.654	-0.720	1.273	7	-0.175130722	0.7593439	-6.10E-01	5.64E-01
FBgn0034029	eIF2B-gamma	SD04737	-0.486	-0.305	-2.150	0.774	-1.073	1.149	0.273	7	-0.259654971	1.1273998	-6.09E-01	5.65E-01
FBgn0020439	fau	HL07933	-0.868	0.251	0.424	0.450	0.188	-2.313	0.223	7	-0.235015152	1.0204954	-6.09E-01	5.65E-01
FBgn0033888	CG18568	GH18325	-0.215	0.458	0.210	0.022	0.005	-0.645	1.002	7	0.119609238	0.5197053	6.09E-01	5.65E-01
FBgn0037344	CG2926	LD09942	-0.680	-0.054	-0.625	0.945	-1.222	0.327	0.139	7	-0.167257986	0.7272076	-6.09E-01	5.65E-01
FBgn0034585	CG4030	LD23155	-0.846	-1.302	0.874	0.628	0.486	0.865	0.735	7	0.205609875	0.8941178	6.08E-01	5.65E-01
FBgn0032121	CG18419	GM07803	-0.091	0.561	0.065	0.259	-0.586	-0.533	-0.359	7	-0.097695028	0.4248769	-6.08E-01	5.65E-01
FBgn0038472	CG3995	LD44187	-0.571	-0.133	-1.520	-0.628	0.303	-0.546	1.553	7	-0.220242705	0.9583042	-6.08E-01	5.65E-01
FBgn0001179	hay	LD44022	0.088	-0.872	0.429	0.706	0.787	0.785	-0.769	7	0.16477634	0.717446	6.08E-01	5.66E-01
FBgn0030695	PGRP-LE	GH01554	0.012	-0.282	-0.083	-0.406	0.080	0.553	0.846	7	0.1029443	0.4482359	6.08E-01	5.66E-01
FBgn0051177	CG31177	GH14075	-0.116	-1.066	-2.198	0.729	0.451	0.852	-0.408	7	-0.250904696	1.0927766	-6.07E-01	5.66E-01
FBgn0032172	CG5850	LD32366	0.349	-1.098	1.557	0.428	-0.768	1.068	-0.022	7	0.216408292	0.9430783	6.07E-01	5.66E-01
FBgn0003498	sqd	LD09691	-0.279	0.068	0.206	-0.356	-0.676	-0.173	0.558	7	-0.093062672	0.406193	-6.06E-01	5.67E-01
FBgn0038182	CG9288	LD32260	-0.453	0.865	0.960	0.259	-0.470	-0.401	0.219	7	0.139799367	0.6102228	6.06E-01	5.67E-01
FBgn0039870	CG1896	LD39576	0.084	0.733	0.309	-0.279	-1.088	-1.059	0.189	7	-0.158652849	0.6929091	-6.06E-01	5.67E-01
FBgn0038652	CG7720	GH20226	0.116	-0.702	1.178	-0.069	0.186	-0.455	0.807	7	0.151453473	0.6619491	6.05E-01	5.67E-01
FBgn0004242	syt	GH01240	0.604	-0.364	-0.365	0.822	0.604	-0.463	0.033	7	0.124504534	0.5445149	6.05E-01	5.67E-01
FBgn0004647	N	LD34134	0.649	-0.676	0.127	-0.321	-0.690	-0.474	0.500	7	-0.126452088	0.5534633	-6.04E-01	5.68E-01
FBgn0004176	gammaTub23C	LD40196	0.087	0.405	-0.324	1.073	0.702	-0.230	-0.715	7	0.142686208	0.6248291	6.04E-01	5.68E-01
FBgn0010415	Sdc	LD08230	-0.738	0.778	-0.207	0.073	-0.677	-0.259	0.190	7	-0.120029129	0.5257298	-6.04E-01	5.68E-01
FBgn0026086	Adar	SD06892	-0.607	-0.212	-1.881	0.791	1.015	-0.981	0.243	7	-0.232966466	1.0207124	-6.04E-01	5.68E-01
FBgn0038870	CG5871	GH20986	0.509	0.142	-0.443	0.270	-0.032	-1.256	-0.117	7	-0.132347237	0.5799773	-6.04E-01	5.68E-01
FBgn0039115	CG10214	LD18757	-1.057	0.777	0.870	0.106	-0.804	-0.590	-0.529	7	-0.175438329	0.7688607	-6.04E-01	5.68E-01
FBgn0016078	wun	GH02203	0.587	-0.080	-0.415	0.474	-0.115	0.322	-0.175	7	0.085558925	0.3750413	6.04E-01	5.68E-01
FBgn0031173	CG1696	LD08201	-0.933	0.216	-0.051	-0.239	-1.372	0.639	0.545	7	-0.170761858	0.7486072	-6.04E-01	5.68E-01
FBgn0029891	CG4523	GH20931	0.127	-0.602	-1.178	-0.078	1.274	-0.851	0.025	7	-0.183487829	0.8045339	-6.03E-01	5.68E-01
FBgn0035156	CG3279	LD27967	-0.674	0.480	0.828	-0.601	-0.254	0.718	0.520	7	0.145240605	0.6368553	6.03E-01	5.68E-01
FBgn0033273	CG2183	GH09064	0.171	-1.041	-0.854	1.489	0.480	-1.138	-0.658	7	-0.221566311	0.972503	-6.03E-01	5.69E-01
		GM08252	-0.163	-0.594	-0.432	0.419	0.014	-0.016	0.210	7	-0.080021299	0.3514325	-6.02E-01	5.69E-01
FBgn0052604	CG32604	LD24737	-0.556	-0.242	-0.865	-0.275	0.809	0.163	0.100	7	-0.123832671	0.544139	-6.02E-01	5.69E-01
FBgn0032926	CG9243	LD39232	-0.208	-0.275	0.146	-0.571	0.973	0.684	0.120	7	0.124128259	0.5455806	6.02E-01	5.69E-01
FBgn0014020	Rho1	LD03419	0.176	-0.056	0.415	0.445	-0.762	0.398	0.059	7	0.096505815	0.4244316	6.02E-01	5.69E-01
FBgn0036194	CG11652	LD10878	-0.287	0.732	-0.388	0.230	-1.754	0.336	-0.135	7	-0.180824306	0.7959642	-6.01E-01	5.70E-01
FBgn0019686	lok	LD27857	-0.237	-0.049	1.326	-0.596	-0.593	0.688	0.619	7	0.165577128	0.7288567	6.01E-01	5.70E-01
FBgn0030921	CG6290	GH02837	0.288	2.417	-0.437	-0.068	-0.794	-0.054	0.297	7	0.235494799	1.0370455	6.01E-01	5.70E-01
FBgn0038126	CG8483	LD39025	-0.656	-0.690	1.285	0.411	0.473	-0.059	0.338	7	0.157580746	0.6946545	6.00E-01	5.70E-01
FBgn0036671	CG9951	GH12970	0.727	-0.294	0.157	-1.561	0.645	-2.151	0.641	7	-0.262361663	1.1583421	-5.99E-01	5.71E-01
FBgn0035032	CG4692	GH18886	-0.580	0.685	-0.712	-0.166	-0.216	-0.662	0.696	7	-0.136484931	0.6026736	-5.99E-01	5.71E-01
FBgn0030606	CG9053	SD08771	-0.442	0.420	0.420	-1.111	-0.477	-0.300	0.522	7	-0.138301105	0.6107155	-5.99E-01	5.71E-01
FBgn0038163	CG10841	GH12158	0.213	-1.660	0.851	1.059	1.411	-0.106	-0.145	7	0.231935216	1.0242122	5.99E-01	5.71E-01
FBgn0000299	Cg25C	GM04010	-0.181	0.979	-0.162	0.199	-1.183	-0.561	-0.139	7	-0.149894873	0.6624751	-5.99E-01	5.71E-01
FBgn0025684	BEST:CK02623	SD06977	0.010	0.464	0.517	-1.290	1.225	0.102	0.178	7	0.172293417	0.7617433	5.98E-01	5.71E-01
FBgn0026438	Eaat2	GH09856	-0.594	-0.142	0.723	0.487	0.322	0.776	-0.634	7	0.13412099	0.5938268	5.98E-01	5.72E-01
FBgn0031174	CG1486	GH01474	-0.323	0.439	0.316	-0.861	0.026	0.811	0.486	7	0.127605965	0.5653294	5.97E-01	5.72E-01
FBgn0003520	stau	LD13210	-0.286	0.934	0.129	-0.197	-0.955	-0.369	-0.160	7	-0.129181196	0.5725796	-5.97E-01	5.72E-01
FBgn0039017	CG6985	LD15939	0.310	1.673	-0.694	-0.177	-0.022	0.493	-0.368	7	0.173564966	0.771932	5.95E-01	5.74E-01
FBgn0032859	Arc-p34	LD29815	0.567	-0.420	-0.700	-0.462	1.298	0.652	0.208	7	0.16331825	0.7264976	5.95E-01	5.74E-01
FBgn0032759	CG10689	LD25692	0.258	0.365	-0.413	-0.493	-0.116	0.701	0.403	7	0.100613757	0.4489055	5.93E-01	5.75E-01
FBgn0033891	CG8067	LD45826	-0.721	0.569	-0.726	0.527	-0.433	0.166	-0.246	7	-0.123341275	0.5503491	-5.93E-01	5.75E-01
FBgn0032135	CG3881	GH16433	-0.161	0.673	-0.296	0.814	0.962	0.364	-1.167	7	0.169829921	0.7578518	5.93E-01	5.75E-01
FBgn0031818	CG9536	LD47671	0.571	0.342	-0.684	-1.108	1.564	0.411	0.269	7	0.195012164	0.87155	5.92E-01	5.75E-01
FBgn0028704	Nckx30C	HL01989	0.309	-0.117	-0.132	0.221	-0.553	0.110	-0.316	7	-0.068412747	0.3057531	-5.92E-01	5.75E-01
FBgn0004811	fs(2)ltoPP43	LD14453	-0.880	0.643	-0.016	-0.367	-0.623	0.270	0.138	7	-0.119213825	0.5328725	-5.92E-01	5.76E-01
FBgn0031391	CG11723	LD29420	-0.921	0.382	0.465	0.197	-0.237	0.205	0.776	7	0.123879552	0.5538402	5.92E-01	5.76E-01
FBgn0036159	CG7557	GH07076	-0.891	-0.318	-1.560	0.830	-1.147	-0.913	2.014	7	-0.283705316	1.2687261	-5.92E-01	5.76E-01
FBgn0040673	CG15234	LD10051	-0.711	0.619	1.301	0.927	-1.377	0.593	0.130	7	0.211855166	0.9478945	5.91E-01	5.76E-01
FBgn0034310	CG5733	LD29726	-0.309	-0.956	0.786	0.722	0.759	0.196	-0.161	7	0.148036723	0.6625931	5.91E-01	5.76E-01
FBgn0031344	CG7420	LD20087	0.016	0.111	0.027	0.721	-0.667	-0.208	0.800	7	0.114279665	0.5116587	5.91E-01	5.76E-01
FBgn0003396	shn	GH23228	-0.648	0.364	1.862	0.686	-0.289	-0.420	-0.198	7	0.193911246	0.8686931	5.91E-01	5.76E-01
FBgn0038316	CG6276	LD22971	0.573	-0.849	-1.027	0.217	0.866	-0.700	-0.230	7	-0.164337894	0.7365247	-5.90E-01	5.77E-01
FBgn0031996	CG8460	LD18607	0.316	-0.143	1.013	0.760	-0.029	0.090	-0.988	7	0.145685456	0.6532365	5.90E-01	5.77E-01
FBgn0033874	CG6347	LD36817	-0.265	0.164	0.636	0.113	-0.293	-0.487	0.947	7	0.116218019	0.5226848	5.88E-01	5.78E-01
FBgn0035766	CG8598	LD11462	0.231	0.078	-0.317	0.583	-0.898	-1.044	0.383	7	-0.140715128	0.6332602	-5.88E-01	5.78E-01
FBgn0020911	Ring	LD23953	-0.279	0.388	0.045	-0.326	-0.247	-0.218	0.207	7	-0.061613736	0.2773302	-5.88E-01	5.78E-01
FBgn0035142	CG17090	LD33388	0.400	-0.064	0.145	0.078	-0.590	0.192	0.355	7	0.073924266	0.3327588	5.88E-01	5.78E-01
FBgn0001203	Hk	HL08167	0.319	-0.497	0.234	-0.214	0.201	0.311	0.124	7	0.068377105	0.3078367	5.88E-01	5.78E-01
FBgn0033792	CG13325	GH20325	-0.483	-0.161	0.589	0.879	0.415	-0.168	-0.278	7	0.113344705	0.5110192	5.87E-01	5.79E-01
FBgn0039227	CG11375	LD38130	0.529	-0.597	-1.050	-1.631	1.004	0.226	0.077	7	-0.205778479	0.9281143	-5.87E-01	5.79E-01
FBgn0036921	CG7823	LD16419	1.417	0.909	-1.337	-0.707	0.076	-2.099	-0.163	7	-0.272106999	1.2274763	-5.87E-01	5.79E-01
FBgn0004237	Hrb87F	GH05625	-0.276	-1.306	-0.061	-0.013	-1.043	0.495	0.964	7	-0.17700357	0.798957	-5.86E-01	5.79E-01
		LD16247	-0.384	-0.176	-1.366	1.361	-0.095	0.207	-0.886	7	-0.191315655	0.8638357	-5.86E-01	5.79E-01
FBgn0041150	hoe1	GH02636	0.237	-0.726	1.350	-1.694	-0.125	-1.326	0.610	7	-0.239336173	1.0818422	-5.85E-01	5.80E-01
FBgn0001337	l(1)1Bb	SD03282	0.116	-1.168	-0.227	0.775	-0.133	-0.636	0.294	7	-0.139869832	0.632708	-5.85E-01	5.80E-01
FBgn0033971	CG10209	GH20077	-0.743	-0.635	0.151	1.116	0.297	0.483	0.331	7	0.142960008	0.647072	5.85E-01	5.80E-01
FBgn0035947	CG5064	LD41750	-0.332	-0.943	0.095	0.117	-0.083	1.593	0.816	7	0.18052186	0.817174	5.84E-01	5.80E-01
FBgn0004623	Gbeta76C	HL07966	0.334	-0.281	0.864	-0.270	-0.740	0.480	0.488	7	0.124869958	0.5652611	5.84E-01	5.80E-01
FBgn0024984	EG:17E2.1	LD17911	-1.069	1.093	-0.113	0.262	-1.594	-0.084	0.134	7	-0.195755036	0.8865623	-5.84E-01	5.80E-01
FBgn0014411	EG:63B12.8	GM02143	0.132	0.325	0.388	0.004	-1.262	0.000	-0.473	7	-0.126701655	0.5739937	-5.84E-01	5.80E-01
FBgn0001402	trol	GM02481	-0.138	0.348	-0.326	-1.071	-0.164	0.327	0.251	7	-0.110495713	0.5009387	-5.84E-01	5.81E-01
FBgn0000283	Cen190	LD02352	-0.900	0.508	1.180	0.268	-0.410	0.389	-0.002	7	0.147743057	0.6707262	5.83E-01	5.81E-01
FBgn0050021	skf	GH12103	0.000	-0.493	-0.318	0.287	-0.296	-0.337	0.554	6	-0.100547181	0.4180929	-5.89E-01	5.81E-01
FBgn0034697	GM130	LP03286	0.053	0.266	-0.530	-0.183	0.542	0.170	0.216	7	0.076087661	0.3456705	5.82E-01	5.82E-01
FBgn0037525	CG17816	GH14459	0.259	-0.343	0.340	0.393	-0.090	0.651	-0.545	7	0.095129442	0.4321908	5.82E-01	5.82E-01
FBgn0036029	CG16719	GH24859	0.788	-0.362	0.963	-0.697	0.503	-0.110	-0.127	7	0.136679411	0.6214108	5.82E-01	5.82E-01
FBgn0003744	trc	LD37189	-0.281	-0.388	-0.535	-0.669	1.079	-0.049	-0.050	7	-0.127495663	0.5798929	-5.82E-01	5.82E-01
FBgn0036302	CG10632	GM09162	-0.275	-0.082	-0.502	0.571	-0.311	0.036	0.030	7	-0.076047916	0.3462317	-5.81E-01	5.82E-01
FBgn0024754	Flo	SD10657	-0.342	-0.490	1.373	-0.083	0.146	0.364	-0.023	7	0.135184813	0.6159956	5.81E-01	5.83E-01
FBgn0010460	bun	GH13775	0.256	1.803	-0.019	0.054	-0.478	-1.307	1.297	7	0.229507178	1.0463017	5.80E-01	5.83E-01
FBgn0005666	bt	GM13171	0.131	-0.428	-0.763	-0.515	-0.076	0.392	0.518	7	-0.105841839	0.4825747	-5.80E-01	5.83E-01
FBgn0010350	CdsA	HL01284	-0.969	2.143	0.437	-0.758	-0.616	0.577	0.885	7	0.242854804	1.1090253	5.79E-01	5.83E-01
FBgn0035044	CG3663	GH17932	1.736	-0.346	-1.120	-0.736	-0.128	-0.512	-0.295	7	-0.200128675	0.9141872	-5.79E-01	5.84E-01
FBgn0010292	bys	LD14510	-1.464	1.820	0.099	-0.912	-0.864	-0.409	0.095	7	-0.233658907	1.0676909	-5.79E-01	5.84E-01
FBgn0000330	cm	LD09732	-1.031	0.200	0.474	0.903	-1.341	-0.192	-0.234	7	-0.174437964	0.7976028	-5.79E-01	5.84E-01
FBgn0015903	apt	LD45581	0.075	0.304	-0.171	0.034	-0.453	0.379	-0.820	7	-0.093125422	0.4259783	-5.78E-01	5.84E-01
FBgn0000338	cnc	LD12407	-0.635	1.012	0.132	-0.310	-0.786	-0.117	-0.201	7	-0.129202705	0.5910953	-5.78E-01	5.84E-01
FBgn0051759	CG31759	LD05405	-0.447	1.556	0.823	0.363	-0.722	0.173	-0.496	7	0.178518214	0.8169559	5.78E-01	5.84E-01
FBgn0021796	Tor	SD02269	-0.094	0.223	0.229	-1.389	0.023	0.723	-0.803	7	-0.155434924	0.7115618	-5.78E-01	5.84E-01
FBgn0037655	CG11984	LD03515	-0.139	0.585	0.440	0.207	-0.056	0.043	-0.515	7	0.080859821	0.3701816	5.78E-01	5.84E-01
FBgn0025807	Rad9	LD10092	-0.305	0.960	0.586	0.291	-0.916	0.216	0.096	7	0.132619506	0.6073369	5.78E-01	5.84E-01
FBgn0036263	CG5632	LD47568	1.077	-1.353	-0.610	-0.346	1.406	-1.222	-0.591	7	-0.23431589	1.0736472	-5.77E-01	5.85E-01
FBgn0036736	Nedd4	LD31220	0.373	-0.878	0.092	0.138	0.394	-0.539	-0.320	7	-0.105613837	0.484183	-5.77E-01	5.85E-01
FBgn0031478	CG8814	LD25952	-0.603	-0.183	-0.259	-0.381	0.792	0.392	-0.547	7	-0.112594844	0.5164053	-5.77E-01	5.85E-01
FBgn0031284	CG3876	LD17077	-1.901	1.213	-0.949	0.439	-0.221	-0.333	0.219	7	-0.218881828	1.0041644	-5.77E-01	5.85E-01
FBgn0031416	CG7245	HL01481	-0.807	0.731	0.181	0.075	-0.653	-0.135	-0.183	7	-0.11302029	0.518596	-5.77E-01	5.85E-01
FBgn0002920	NaCP60E	GH19479	-0.544	0.916	-0.812	1.723	-1.816	-0.373	-0.916	7	-0.260260833	1.1947381	-5.76E-01	5.85E-01
FBgn0040271	Sulf1	LD03060	0.508	0.144	-0.267	0.019	-0.310	-0.935	0.140	7	-0.100206583	0.4601635	-5.76E-01	5.85E-01
FBgn0029789	CG3160	SD04405	0.992	-0.460	0.097	-2.172	0.385	0.228	-0.612	7	-0.220386271	1.0129395	-5.76E-01	5.86E-01
FBgn0000416	Sap-r	GH08312	0.447	-0.472	0.392	-0.600	0.711	0.109	0.146	7	0.104942349	0.482906	5.75E-01	5.86E-01
FBgn0039102	CG16705	GH28857	0.232	-0.158	0.619	0.031	-0.602	-0.123	0.697	7	0.099275363	0.4576346	5.74E-01	5.87E-01
FBgn0034537	CG11132	LD35228	-1.248	0.180	1.039	-0.189	1.074	0.475	-0.110	7	0.174424898	0.8045026	5.74E-01	5.87E-01
FBgn0034660	lox2	GH05569	-0.148	-1.188	-0.649	-1.351	1.571	-0.140	0.389	7	-0.216506753	0.9990115	-5.73E-01	5.87E-01
FBgn0034194	CG15611	GM09915	0.455	1.442	-0.551	0.631	-0.836	-0.254	0.292	7	0.168654749	0.7787081	5.73E-01	5.87E-01
FBgn0025140	pit	LD46167	-0.681	-0.091	0.886	0.201	0.867	0.665	-0.785	7	0.151745776	0.7008622	5.73E-01	5.88E-01
FBgn0030314	CG11696	LD18373	0.101	0.740	-0.123	-0.110	-0.952	-0.342	-0.078	7	-0.109352566	0.5051476	-5.73E-01	5.88E-01
FBgn0026309	aft	SD02116	-0.159	-0.009	0.240	1.007	0.776	-0.613	-0.350	7	0.127519238	0.589256	5.73E-01	5.88E-01
FBgn0031765	CG9109	GH27263	0.130	-0.715	-0.744	0.327	0.977	-0.519	-0.425	7	-0.138503419	0.6400276	-5.73E-01	5.88E-01
FBgn0036165	charybde	GH09771	0.992	-1.465	-0.190	-1.468	-0.162	0.466	0.389	7	-0.205416133	0.9504175	-5.72E-01	5.88E-01
FBgn0033849	CG6119	GH16917	-0.094	0.323	-0.547	0.281	0.286	0.021	0.202	7	0.067311086	0.3115002	5.72E-01	5.88E-01
FBgn0033427	CG1868	LD26240	-0.252	-0.298	-2.477	0.819	-0.772	0.382	0.853	7	-0.249380706	1.1541487	-5.72E-01	5.88E-01
FBgn0033095	CG3409	LD30953	-0.168	0.097	0.098	0.572	-0.189	-0.003	-1.253	7	-0.120911733	0.5596601	-5.72E-01	5.88E-01
FBgn0035205	CG2469	LD24034	0.426	0.064	0.075	-0.518	0.646	-0.161	0.039	7	0.081618151	0.3781739	5.71E-01	5.89E-01
FBgn0028886	BG:DS03431.1	GH16161	-0.889	-0.132	0.844	-0.873	-0.473	0.807	-0.374	7	-0.155782266	0.7218824	-5.71E-01	5.89E-01
FBgn0001248	Idh	GH01524	0.035	0.117	0.510	-0.073	-0.681	-0.246	-0.215	7	-0.079122347	0.366686	-5.71E-01	5.89E-01
FBgn0031491	CG17223	GH17972	0.680	-0.023	0.391	-0.346	0.570	-1.103	0.878	7	0.149702293	0.6941095	5.71E-01	5.89E-01
		GH06606	-0.229	-0.465	-0.097	0.282	0.129	-0.013	0.026	7	-0.052454466	0.2436453	-5.70E-01	5.90E-01
FBgn0035148	CG3402	LD06317	0.476	0.740	0.757	0.121	-1.056	0.052	-0.143	7	0.135254455	0.628687	5.69E-01	5.90E-01
FBgn0039019	HP1c	LD23881	0.140	-0.523	0.323	-0.545	-0.089	0.695	-0.818	7	-0.116472459	0.541405	-5.69E-01	5.90E-01
FBgn0001128	Gpdh	GM14480	0.211	-0.099	1.190	0.114	0.289	-0.459	-0.411	7	0.119376232	0.5549955	5.69E-01	5.90E-01
FBgn0038576	CG7940	LD24983	-0.110	-0.642	-0.208	0.970	1.189	0.350	-0.482	7	0.152443891	0.7089254	5.69E-01	5.90E-01
FBgn0047199	BcDNA:LD34214	LD34214	0.078	1.585	-1.051	-0.546	-0.737	-0.875	0.173	7	-0.196145477	0.9121878	-5.69E-01	5.90E-01
FBgn0036763	CG7441	GH09538	0.142	-0.758	-0.669	-0.289	0.167	0.660	-0.007	7	-0.107712476	0.5011264	-5.69E-01	5.90E-01
		LD09675	-0.205	2.000	0.428	0.271	-0.018	-0.674	-0.468	7	0.190552009	0.886673	5.69E-01	5.90E-01
FBgn0038855	CG5745	LD44506	-0.203	-0.279	0.947	-0.103	0.155	0.331	-0.194	7	0.093502348	0.4352182	5.68E-01	5.90E-01
FBgn0017572	Mo25	LD09950	-0.279	0.153	0.534	0.588	-1.242	-0.298	-0.408	7	-0.135822879	0.6324354	-5.68E-01	5.91E-01
FBgn0039543	CG12428	GH02484	1.227	-0.923	-0.096	0.260	0.621	-0.258	0.193	7	0.146017559	0.680049	5.68E-01	5.91E-01
FBgn0035464	CG12006	LD47795	-0.187	1.871	-1.944	0.437	0.693	0.662	0.206	7	0.248364387	1.1573411	5.68E-01	5.91E-01
FBgn0034075	Asph	GM05229	-0.453	0.430	-1.376	0.924	-1.012	-0.162	0.403	7	-0.177935502	0.8296026	-5.67E-01	5.91E-01
FBgn0033387	CG8008	SD10604	0.123	0.148	-0.702	-1.794	1.203	-1.157	0.611	7	-0.224035834	1.045325	-5.67E-01	5.91E-01
FBgn0020385	pug	GH16587	-1.047	-0.013	0.216	-0.504	0.744	-0.554	0.249	7	-0.129796299	0.6058238	-5.67E-01	5.91E-01
FBgn0037815	Rrp46	GM01970	-0.562	1.117	0.096	0.418	-1.177	-0.732	-0.318	7	-0.165305063	0.7722667	-5.66E-01	5.92E-01
FBgn0027513	BcDNA:LD22033	LD22033	0.448	0.233	0.486	0.218	0.711	-1.074	-0.135	7	0.126705716	0.5920188	5.66E-01	5.92E-01
FBgn0030355	CG2467	GH09980	-0.050	-2.270	0.078	0.277	-1.130	0.375	1.058	7	-0.237357034	1.1090586	-5.66E-01	5.92E-01
		GM09444	-0.660	1.100	0.000	0.487	-1.579	-0.441	-0.212	6	-0.217522768	0.9307502	-5.72E-01	5.92E-01
FBgn0036862	CG9619	GH27769	0.455	0.005	-0.762	-0.139	0.360	1.091	-0.138	7	0.124517018	0.5827528	5.65E-01	5.92E-01
FBgn0005654	lat	GH28787	0.087	-0.418	-0.294	-0.318	1.228	0.019	0.582	7	0.12648861	0.5923579	5.65E-01	5.93E-01
FBgn0031652	CG8873	LD07444	0.291	0.568	0.306	-0.898	-1.028	-0.271	0.103	7	-0.132851685	0.6224882	-5.65E-01	5.93E-01
FBgn0028644	beat-Ic	GH22661	0.091	-0.338	0.105	0.166	0.767	0.332	-0.497	7	0.089276075	0.4183917	5.65E-01	5.93E-01
FBgn0035195	CG9128	GH08349	0.826	-0.698	-0.107	-0.180	-0.204	-0.089	-0.229	7	-0.097337586	0.4564906	-5.64E-01	5.93E-01
FBgn0036673	CG11915	GH17145	0.532	-0.548	0.399	-0.046	-1.026	-0.185	0.070	7	-0.114974161	0.5392285	-5.64E-01	5.93E-01
FBgn0011207	pelo	LD34262	-0.101	-0.496	0.092	0.524	0.833	0.163	-0.321	7	0.099020742	0.4644506	5.64E-01	5.93E-01
FBgn0004463	RpIII128	LD14594	-0.921	0.375	0.493	0.475	-0.045	-0.182	-1.220	7	-0.14638788	0.6869826	-5.64E-01	5.93E-01
FBgn0035111	CG16940	LD37985	0.000	-0.521	1.508	-2.974	-0.843	0.299	0.405	6	-0.354283874	1.5232692	-5.70E-01	5.94E-01
FBgn0039321	CG10550	GH16930	-0.118	-0.358	0.584	-2.254	0.197	1.364	-1.178	7	-0.251830397	1.1838338	-5.63E-01	5.94E-01
FBgn0042710	Hex-t2	GH15883	-1.279	-1.074	1.434	0.572	-0.899	-1.624	1.026	7	-0.263180682	1.237265	-5.63E-01	5.94E-01
FBgn0023175	Prosalpha7	LD38389	0.500	1.041	-0.003	-0.130	-0.719	0.544	-0.339	7	0.127738771	0.6007553	5.63E-01	5.94E-01
		HL07357	-0.416	1.233	1.075	-0.714	0.009	-0.564	0.560	7	0.169005301	0.7950548	5.62E-01	5.94E-01
FBgn0029999	CG1575	LD45266	-0.762	0.422	-0.467	0.282	0.275	0.852	0.214	7	0.116683669	0.5491811	5.62E-01	5.94E-01
FBgn0025626	EG:22E5.7	GH10944	0.140	0.170	-0.413	-0.349	0.049	-0.069	0.117	7	-0.050847285	0.2395508	-5.62E-01	5.95E-01
FBgn0005630	lola	LD17006	0.404	0.255	-0.169	0.483	-0.560	-0.206	0.382	7	0.084107312	0.396298	5.62E-01	5.95E-01
		LD43581	-0.265	0.553	-0.155	0.188	-1.067	-0.467	0.390	7	-0.117720178	0.5547101	-5.61E-01	5.95E-01
FBgn0010097	gammaTub37C	LD32755	0.199	0.967	-0.502	0.587	-0.109	0.709	-0.859	7	0.141758719	0.6686996	5.61E-01	5.95E-01
FBgn0045806	BEST:GH26265	GH26265	0.306	0.391	-1.324	-0.590	0.324	0.107	-0.144	7	-0.132967577	0.6274998	-5.61E-01	5.95E-01
FBgn0038765	CG4424	LD37349	1.189	0.227	0.126	-1.010	-0.696	1.053	0.320	7	0.172718497	0.8152231	5.61E-01	5.95E-01
FBgn0036555	CG6017	LD10758	-0.728	0.924	0.054	0.497	-0.467	0.468	0.103	7	0.121588581	0.5740543	5.60E-01	5.96E-01
FBgn0039637	CG11880	LP05177	-0.675	0.091	-0.565	1.158	-0.017	-0.084	-0.928	7	-0.145595936	0.688477	-5.60E-01	5.96E-01
FBgn0027599	BcDNA:GH03108	GH03108	-0.261	-0.946	1.172	-0.081	0.630	-0.220	0.794	7	0.155654474	0.7360763	5.59E-01	5.96E-01
FBgn0043903	dome	LD46805	-0.344	-0.222	0.350	-0.071	0.279	0.355	0.071	7	0.059720936	0.2824613	5.59E-01	5.96E-01
FBgn0015039	Cyp9b2	GH08116	-0.028	-0.374	-0.782	0.507	-0.724	0.576	0.020	7	-0.114951921	0.543708	-5.59E-01	5.96E-01
FBgn0039844	CG1607	GH27380	0.377	-0.101	-0.298	0.189	0.506	-1.408	-0.207	7	-0.134543962	0.63667	-5.59E-01	5.96E-01
FBgn0000229	bsk	HL02677	-0.128	0.655	0.223	0.202	-0.809	0.788	-0.136	7	0.113729095	0.538323	5.59E-01	5.96E-01
FBgn0033185	CG1603	LD42046	-0.712	-0.269	-0.626	0.432	0.628	0.541	0.997	7	0.141637428	0.6707049	5.59E-01	5.97E-01
FBgn0039013	CG4813	LD46938	0.697	-0.227	-0.230	-2.428	-1.293	0.140	1.454	7	-0.269465246	1.2767049	-5.58E-01	5.97E-01
		HL02043	0.055	0.466	-0.748	0.667	-1.247	0.489	-0.804	7	-0.16050711	0.7621217	-5.57E-01	5.98E-01
FBgn0004378	Klp61F	LD15641	0.228	0.273	-0.494	-0.400	-1.222	0.329	0.397	7	-0.126885573	0.6025411	-5.57E-01	5.98E-01
FBmc0000383		white	-1.291	-0.061	0.997	1.610	0.036	-0.213	0.283	7	0.194432803	0.9236649	5.57E-01	5.98E-01
FBgn0037019	CG3947	LD20358	-1.917	0.984	1.043	0.294	-0.904	-0.693	-0.386	7	-0.225554687	1.0728113	-5.56E-01	5.98E-01
FBgn0034491	CG11055	LD36294	0.423	-0.306	-1.445	-0.727	1.385	-0.947	0.214	7	-0.200443267	0.9547211	-5.55E-01	5.99E-01
FBgn0051063	CG31063	GM10264	-0.716	1.463	-0.223	0.210	-1.407	-0.478	-0.154	7	-0.186454283	0.8882415	-5.55E-01	5.99E-01
FBgn0030469	CG15745	LD11831	0.141	0.957	0.115	0.191	-0.797	-0.003	0.146	7	0.107110469	0.5103606	5.55E-01	5.99E-01
FBgn0023521	EG:39E1.2	LD09945	0.164	1.535	0.270	0.169	-1.486	-0.393	1.209	7	0.209687151	1.0000496	5.55E-01	5.99E-01
FBgn0036059	CG8104	LD19982	0.107	1.306	-0.391	-0.426	-0.655	-0.217	-0.748	7	-0.146322934	0.6996669	-5.53E-01	6.00E-01
FBgn0052743	CG32743	LD17186	0.249	0.517	0.403	0.218	-0.778	-0.621	-0.870	7	-0.125869919	0.602014	-5.53E-01	6.00E-01
FBgn0015040	Cyp9c1	SD10018	0.575	0.509	-0.181	-1.579	0.907	1.123	0.000	6	0.225640467	0.9891827	5.59E-01	6.00E-01
FBgn0035906	CG6673	LD27185	0.307	0.126	0.311	-0.628	0.543	-0.760	-0.721	7	-0.117430939	0.5621926	-5.53E-01	6.00E-01
FBgn0037633	CG9839	LD40589	0.694	0.112	0.352	0.555	0.773	-0.945	-0.577	7	0.137755934	0.6603847	5.52E-01	6.01E-01
FBgn0008649	dei	GH22991	-0.061	0.493	0.221	0.861	-1.417	0.959	0.103	7	0.165494418	0.7940115	5.51E-01	6.01E-01
FBgn0000422	Ddc	GH14812	-1.692	-1.407	0.209	-0.227	0.129	0.989	0.549	7	-0.207133462	0.9943754	-5.51E-01	6.01E-01
FBgn0033385	CG8055	GH13992	0.968	0.804	-0.244	0.869	-1.000	-1.085	-2.020	7	-0.244004484	1.171816	-5.51E-01	6.02E-01
FBgn0033448	CG1623	GH10642	0.689	0.359	0.398	-2.116	-0.772	0.352	-0.339	7	-0.204187233	0.9818011	-5.50E-01	6.02E-01
FBgn0030073	CG10962	SD06635	0.118	-0.537	-1.751	0.556	0.433	-0.344	0.350	7	-0.167748862	0.8070648	-5.50E-01	6.02E-01
FBgn0034913	usnp	LD03592	0.126	0.570	0.414	0.136	-1.080	0.132	0.517	7	0.116468978	0.5608395	5.49E-01	6.03E-01
FBgn0053047	CG33047	GH09976	-0.011	-0.275	0.818	-1.882	-0.242	0.477	-0.124	7	-0.177158962	0.8532352	-5.49E-01	6.03E-01
FBgn0033388	CG8046	SD03610	0.076	0.068	0.634	1.477	-0.503	-0.430	-0.300	7	0.145977897	0.7038692	5.49E-01	6.03E-01
FBgn0036718	CG3885	SD02883	-0.406	-0.227	-0.485	0.458	1.076	-1.177	-0.288	7	-0.149715616	0.7221672	-5.49E-01	6.03E-01
FBgn0019830	colt	GM13207	-1.377	-0.565	1.465	0.383	0.209	-1.963	0.171	7	-0.23968548	1.1568838	-5.48E-01	6.03E-01
FBgn0052527	CG32527	GM07552	-0.555	0.002	0.669	-0.206	-1.445	0.331	0.197	7	-0.143802485	0.694117	-5.48E-01	6.03E-01
FBgn0000482	dor	SD04291	0.060	-0.300	-0.154	0.276	-0.020	0.070	0.423	7	0.050733145	0.2450159	5.48E-01	6.04E-01
FBgn0017457	U2af38	LD24048	0.345	1.696	0.378	-0.004	-0.928	-0.039	-0.283	7	0.166608124	0.8048589	5.48E-01	6.04E-01
FBgn0034216	CG6546	LD29458	-0.005	-0.274	0.142	0.604	-0.274	-2.095	0.580	7	-0.188789651	0.9139155	-5.47E-01	6.04E-01
FBgn0039872	CG2196	GH19680	0.681	-0.047	-0.057	0.527	0.892	-0.528	-0.614	7	0.122043694	0.5908748	5.46E-01	6.04E-01
FBgn0032899	CG9338	GH07967	0.955	1.535	-0.027	-0.207	-1.065	0.097	-0.071	7	0.173797513	0.8414477	5.46E-01	6.04E-01
FBgn0033265	CG8710	GM04053	0.154	0.336	-0.699	0.635	-0.904	-0.616	0.225	7	-0.124105855	0.6011204	-5.46E-01	6.05E-01
FBgn0024183	vig	LD07162	-0.676	1.301	0.337	-0.036	-1.039	-0.559	-0.461	7	-0.161845703	0.7839406	-5.46E-01	6.05E-01
FBgn0030932	CG6461	LD42301	-0.305	0.007	0.752	-0.895	0.712	0.495	0.091	7	0.122350177	0.5937131	5.45E-01	6.05E-01
FBgn0025629	EG:22E5.4	GM01339	-0.642	1.668	1.157	0.538	-0.975	-0.381	0.033	7	0.199762021	0.969581	5.45E-01	6.05E-01
FBgn0031991	CG8506	LD29542	-0.040	0.048	-0.235	0.370	-0.729	-0.169	0.237	7	-0.073917692	0.3591308	-5.45E-01	6.06E-01
FBgn0038110	CG8031	LP04475	0.075	0.656	-0.553	0.079	-0.026	-0.025	0.324	7	0.075772883	0.3683029	5.44E-01	6.06E-01
FBgn0036821	CG3961	SD01152	-0.073	0.132	1.202	-0.658	0.389	0.142	-0.292	7	0.120399613	0.5854822	5.44E-01	6.06E-01
FBgn0039150	CG13605	LD44641	0.429	0.015	0.691	0.622	-0.320	-0.351	-0.400	7	0.098053738	0.4773498	5.43E-01	6.06E-01
FBgn0004118	nAcRbeta-96A	GH09870	-0.301	-0.177	-0.033	0.174	0.326	0.550	-0.104	7	0.06191168	0.3015261	5.43E-01	6.07E-01
FBgn0024542	Neos	HL05936	0.141	0.208	-0.202	0.000	-1.141	0.214	0.075	6	-0.117449247	0.5243424	-5.49E-01	6.07E-01
FBgn0014009	Rab2	GH01619	-0.334	0.757	-0.086	0.193	-0.857	1.115	0.158	7	0.135103591	0.6589072	5.42E-01	6.07E-01
FBgn0038149	CG9796	LD47508	0.075	0.038	-0.215	0.241	0.716	0.344	-0.600	7	0.085655802	0.4183855	5.42E-01	6.08E-01
FBgn0036955	CG17149	LD45081	-1.037	-0.302	-0.164	0.958	-0.383	0.158	-0.094	7	-0.123503689	0.6034721	-5.41E-01	6.08E-01
FBgn0036576	CG5151	LD13176	-0.064	0.193	0.350	0.325	-0.333	-0.077	-0.038	7	0.050769742	0.2484162	5.41E-01	6.08E-01
FBgn0034959	CG11388	GH22974	0.227	-0.446	0.112	-0.131	0.277	-0.615	0.085	7	-0.070156541	0.3435824	-5.40E-01	6.08E-01
FBgn0038347	CG18522	LD37006	0.840	-0.254	0.211	0.990	0.808	-1.036	-0.460	7	0.157083697	0.7702033	5.40E-01	6.09E-01
FBgn0036115	CG6327	GM01221	0.178	0.241	0.324	-0.059	-0.400	-0.199	-0.570	7	-0.069153864	0.3390796	-5.40E-01	6.09E-01
FBgn0035121	CG7008	LD06532	-0.841	2.209	0.320	-0.603	-1.777	-0.100	-1.030	7	-0.260537733	1.2784084	-5.39E-01	6.09E-01
FBgn0051642	CG31642	SD08412	0.215	-0.272	0.327	-0.598	1.451	-0.167	0.000	6	0.159287667	0.7162332	5.45E-01	6.09E-01
FBgn0029833	CG5941	LD37358	0.699	1.864	-0.776	0.071	-0.767	0.017	0.187	7	0.185101006	0.9088785	5.39E-01	6.09E-01
FBgn0036494	Toll-6	LD08841	-0.495	1.031	0.988	-0.272	-0.408	0.051	0.009	7	0.129090189	0.6339562	5.39E-01	6.09E-01
FBgn0032841	CG10728	GM04727	-1.261	1.549	-0.447	-0.032	-0.321	-1.165	0.315	7	-0.194591806	0.9559008	-5.39E-01	6.10E-01
		GM08676	-0.414	0.641	-2.011	1.632	-1.113	0.040	-0.454	7	-0.239899031	1.1787304	-5.38E-01	6.10E-01
FBgn0050079	CG30079	GH04950	-0.917	-2.010	0.184	0.183	1.597	0.301	-1.004	7	-0.237953788	1.1691866	-5.38E-01	6.10E-01
FBgn0003607	Su(var)205	LD10408	-0.539	0.410	0.805	-0.353	-1.573	-0.217	0.350	7	-0.159606648	0.7849153	-5.38E-01	6.10E-01
		GM08821	-0.761	1.034	0.000	0.141	-1.020	-0.623	0.203	6	-0.17080589	0.7696843	-5.44E-01	6.10E-01
FBgn0039219	CG13630	GH13823	0.104	1.097	-1.158	0.428	-0.279	0.315	0.500	7	0.143872714	0.709396	5.37E-01	6.11E-01
FBgn0052316	CG32316	GH27234	0.370	-0.344	0.103	0.076	-0.089	-0.075	0.307	7	0.04983344	0.2458501	5.36E-01	6.11E-01
		GFP	-0.180	-0.424	0.000	0.000	0.006	-0.520	0.581	5	-0.107572242	0.436671	-5.51E-01	6.11E-01
FBgn0038967	CG13847	LD06106	-0.038	-0.586	0.666	0.510	-0.773	-0.101	-0.448	7	-0.110107397	0.5434614	-5.36E-01	6.11E-01
FBgn0052409	CG32409	LD24586	-1.228	0.717	0.544	0.441	-1.319	0.415	-0.854	7	-0.183278259	0.9055086	-5.36E-01	6.12E-01
FBgn0034641	CG10080	SD08722	0.548	-0.675	0.488	-0.379	-0.626	-0.260	0.183	7	-0.103042612	0.50914	-5.35E-01	6.12E-01
FBgn0036837	CG18135	LD45843	0.083	-0.727	-0.176	0.021	1.035	-0.069	0.642	7	0.115610884	0.5715976	5.35E-01	6.12E-01
FBgn0037670	CG8436	LD32555	0.501	0.311	-0.181	-0.554	0.562	-0.276	0.238	7	0.085954671	0.4251862	5.35E-01	6.12E-01
FBgn0023515	EG:63B12.6	GM08325	-0.703	0.689	-0.306	0.695	-1.353	0.019	-0.078	7	-0.148167049	0.7333405	-5.35E-01	6.12E-01
FBgn0033902	CG8309	LD23767	-0.515	-0.513	0.020	-1.046	1.094	0.575	1.816	7	0.204469729	1.0128459	5.34E-01	6.12E-01
FBgn0034530	CG11175	LD20239	-0.027	0.137	0.596	0.473	-0.775	0.255	-0.025	7	0.090521519	0.4487402	5.34E-01	6.13E-01
FBgn0036968	CG6680	GH27220	-0.214	-0.899	-1.537	0.213	0.413	0.340	0.575	7	-0.1582752	0.7857282	-5.33E-01	6.13E-01
FBgn0035321	CG1275	LD36721	0.158	-1.198	-0.582	1.210	0.509	0.305	0.745	7	0.16392987	0.814764	5.32E-01	6.14E-01
FBgn0003371	sgg	LD44595	-0.136	-0.196	0.305	-0.132	-0.232	-0.061	0.169	7	-0.040415431	0.2009204	-5.32E-01	6.14E-01
FBgn0037709	CG8199	GH19141	0.155	0.780	0.053	0.152	-0.720	0.114	0.080	7	0.087731986	0.4365169	5.32E-01	6.14E-01
		GM10489	-0.936	-0.327	0.230	0.699	-0.417	-0.227	0.225	7	-0.107550352	0.5352356	-5.32E-01	6.14E-01
FBgn0031359	CG18317	LP02521	0.794	-0.160	-0.953	0.702	-0.569	0.934	0.275	7	0.14617932	0.7280208	5.31E-01	6.14E-01
FBgn0026149	BCL7-like	LD22180	-1.020	0.606	0.088	0.552	-0.646	-0.365	-0.059	7	-0.120721393	0.6016493	-5.31E-01	6.15E-01
FBgn0030710	CG8924	LD19131	-0.154	0.580	0.312	0.106	-0.813	0.094	-0.911	7	-0.112287332	0.5599411	-5.31E-01	6.15E-01
FBgn0000581	E(Pc)	GH14582	0.224	-0.824	0.120	0.295	0.439	0.530	-0.140	7	0.091956108	0.4587665	5.30E-01	6.15E-01
FBgn0042086	Tsp42Eb	GH04835	1.500	-0.464	-0.116	1.890	-0.323	-1.096	0.130	7	0.217109926	1.0832996	5.30E-01	6.15E-01
FBgn0028428	Ih	GH23838	-0.819	-0.002	0.719	-0.427	-0.400	0.035	0.194	7	-0.100119964	0.4996183	-5.30E-01	6.15E-01
FBgn0036564	CG5241	LD05057	0.542	1.834	0.616	0.188	-1.372	-0.474	0.058	7	0.198758872	0.9920941	5.30E-01	6.15E-01
FBgn0015791	Rab14	LD29476	-0.274	-0.003	0.521	-0.657	-0.585	0.403	-0.040	7	-0.090589019	0.4522292	-5.30E-01	6.15E-01
FBgn0039016	Dcr-1	SD01621	0.420	-0.059	-2.156	-1.764	1.420	0.638	-0.308	7	-0.25827739	1.2904229	-5.30E-01	6.15E-01
FBgn0035656	CG10479	LP07668	0.155	0.920	-0.309	-0.680	0.118	-0.160	0.753	7	0.113865881	0.5691384	5.29E-01	6.16E-01
FBgn0033793	CG3955	GH01933	-0.072	0.089	0.015	0.213	0.654	-1.129	1.249	7	0.145467831	0.7271047	5.29E-01	6.16E-01
FBgn0029170	GCR(ich)	LP07342	-0.423	-0.292	0.000	0.000	-0.191	-0.004	0.482	5	-0.085550594	0.351957	-5.44E-01	6.16E-01
FBgn0033093	CG3270	GH02863	0.079	-0.577	-0.526	-2.016	1.277	0.030	0.318	7	-0.202070283	1.0104661	-5.29E-01	6.16E-01
FBgn0035432	CG17723	LD22804	0.338	-0.052	-0.657	0.672	0.659	-0.801	0.748	7	0.129541272	0.6478554	5.29E-01	6.16E-01
FBgn0001612	l(1)dd4	GM14553	-0.240	-0.771	-0.522	-0.187	0.400	1.028	-0.595	7	-0.126698505	0.6347058	-5.28E-01	6.16E-01
FBgn0034305	CG5124	SD07783	0.157	0.092	-0.746	0.659	0.212	-0.041	0.261	7	0.084985103	0.4258036	5.28E-01	6.16E-01
FBgn0038466	CG8907	LP01469	0.529	-0.591	-0.880	0.758	0.669	0.089	0.313	7	0.126693735	0.6351258	5.28E-01	6.17E-01
FBgn0027593	BcDNA:GH03693	GH03693	-0.052	-0.546	-0.647	0.746	0.616	-0.794	-0.171	7	-0.121070735	0.6072012	-5.28E-01	6.17E-01
FBgn0005633	fln	GH26786	-0.363	0.998	0.092	-0.010	0.082	-0.908	1.103	7	0.141952217	0.7123875	5.27E-01	6.17E-01
FBgn0012034	AcCoAS	LD12826	-0.054	0.963	1.026	0.375	-0.820	0.304	-0.758	7	0.147858081	0.7427108	5.27E-01	6.17E-01
FBgn0034282	Mapmodulin	LD13195	0.593	0.999	0.934	0.254	-1.582	-0.181	0.209	7	0.175225114	0.8803288	5.27E-01	6.17E-01
		GM08026	-0.114	0.358	-0.227	0.904	-0.223	-1.093	-0.480	7	-0.125104552	0.6292267	-5.26E-01	6.18E-01
		GH07331	0.476	-0.509	0.593	-1.338	-0.526	0.517	-0.209	7	-0.142254707	0.7159341	-5.26E-01	6.18E-01
		LD14406	0.201	0.704	0.190	0.004	-0.276	-0.538	0.272	7	0.079793997	0.4016474	5.26E-01	6.18E-01
FBgn0037163	CG11440	HL01743	-0.048	1.762	0.545	0.887	-1.458	-0.119	-0.173	7	0.199543801	1.0069954	5.24E-01	6.19E-01
FBgn0037794	CG6254	LD45766	-0.357	0.028	1.057	-1.414	-0.329	0.774	-0.987	7	-0.175627987	0.8863456	-5.24E-01	6.19E-01
FBgn0003278	RpI135	SD02110	1.219	0.180	1.128	-1.738	-0.351	-0.881	-1.121	7	-0.223184401	1.12695	-5.24E-01	6.19E-01
FBgn0001145	Gs2	GH14412	0.229	-0.334	1.159	0.596	0.837	-0.814	-0.623	7	0.150050141	0.7590457	5.23E-01	6.20E-01
FBgn0038797	CG4323	GH07093	1.143	-0.382	-0.434	-0.613	-0.696	0.861	-1.022	7	-0.163327239	0.8266483	-5.23E-01	6.20E-01
FBgn0037515	CG3066	SD07170	-0.372	-0.203	-0.345	0.682	0.609	-0.071	-1.176	7	-0.125150566	0.6340842	-5.22E-01	6.20E-01
FBgn0030639	CG9198	LD37115	-1.050	-0.382	-0.726	0.033	0.393	0.304	0.581	7	-0.120984174	0.6133224	-5.22E-01	6.20E-01
[truncated: 217,249 more chars]
