# Supplementary material for: Genomic analysis of heat-shock factor targets in Drosophila
Source: Genome Biol. 2005 Jun 10;6(7):R63. doi: 10.1186/gb-2005-6-7-r63 (PMC1175994; doi:10.1186/gb-2005-6-7-r63)
Supplement: Additional Data File 3 — Compiled data for the top 188 cDNA clones. For each gene the Fbgn and FlyBase symbol is given followed by the summarized CyberT statistics, mean ratio (Mn) and p value. The remaining data are: Custom Affymetrix array (Affy), expression ratio and p-value from cDNA arrays (cDNA and cDNA P), GAGA-factor DAM-ID experiment (GAGA, GAGA P), number of predicted Hsf sites in the 1kb upstream fragment, predicted cytological location from FlyBase, yeast homologue, expression and percentile ranking from Hahn et al. [28] (MaxExp, Non-HS, HS), p value and ratios from Lee et al. [27] and the blast score of Drosophila vs yeast protein matches. [file gb-2005-6-7-r63-S3.txt]

Flybase_ID	Gene	Mn	p	Affy	cDNA	cDNA P	GAGA	GAGA P	HSF sites	Cytology	Yeast	MaxExp	Non-HS	HS	Lee P	Lee Ratio	Blast
FBgn0010851	sgl	1.667	1.74E-07	1.84	0.69	2.10E-01	0.17	2.51E-01	0	64D4							
FBgn0024909	Taf7	2.128	3.06E-06	-	0.3	2.32E-01	0.46	5.95E-03	1	84E5	TAF7	NA	0.38825	0.3589	9.30E-01	0.41	9.00E-13
FBgn0039266	CG11791	1.906	5.08E-06	-	0.41	1.03E-01	0.49	4.34E-03	3	96B19							
FBgn0037439	CG10286	2.128	6.95E-06	-	0.3	5.71E-01	0.23	1.01E-01	5	83E4							
FBgn0036846	MESR6	2.079	9.11E-06	-	0.7	3.76E-01	0.1	3.14E-01	4	75F7							
FBgn0037360	CG2182	2.08	1.85E-05	-	0.18	1.51E-01	0.19	1.26E-01	5	83B8							
FBgn0052041	CG32041	3.043	2.02E-05	-	3.95	3.73E-03	1.31	1.25E-05	5	67B1							
FBgn0033224	CG1553	2.179	3.11E-05	-	1.25	2.08E-03	0.37	1.47E-02	2	43E17	PIH1	NA	0.6526	0.7887	3.70E-01	1.31	4.00E-07
FBgn0033342	CG8258	1.962	3.83E-05	-	0.46	1.03E-01	0.22	1.32E-01	4	44F5	CCT4	NA	0.38465	0.0546	7.80E-02	1.85	2.00E-55
FBgn0015222	Fer1HCH	1.986	4.23E-05	-1.09	0	9.62E-01	1.79	6.62E-06	6	99F2							
FBgn0031090	Rab35	1.416	4.46E-05	-	0	5.05E-01	0.34	2.07E-02	7	19B3	YPT32	0.338	0.2688	0.3432	4.30E-02	1.98	3.00E-40
FBgn0053144	CG33144	1.31	4.74E-05	-	0.32	1.44E-02	0.19	1.10E-01	8	47B9							
FBgn0036661	CG9705	2.674	4.91E-05	-	0.55	9.63E-02	0.12	4.86E-01	8	73C4	PTH1	0.98	0.44395	0.5901	4.80E-01	1.04	6.00E-03
FBgn0033609	CG13213	1.24	5.87E-05	-	0.52	1.86E-01	0.04	7.81E-01	3	47E3							
FBgn0010406	RNaseX25	1.803	6.23E-05	-	0.18	6.18E-01	-0.31	1.87E-02	2	66A21	RNY1	3.408	0.3611	0.6784	6.70E-01	0.76	8.00E-06
FBgn0036005	CG3428	2.428	6.53E-05	-	1.06	7.43E-04	-0.09	4.76E-01	3	67B8							
FBgn0029819	CG3016	1.095	6.53E-05	-	0	7.07E-01	0.28	4.31E-02	15	5C5	UBP8	NA	0.5144	0.1978	1.50E-01	2.08	1.00E-15
FBgn0034690	CG6437	1.382	8.24E-05	-	0	9.05E-01	0.25	4.27E-02	6	58B3							
FBgn0028689	Rpn6	1.469	8.39E-05	-	0.5	5.11E-02	-0.24	4.20E-02	3	51C1-2	RPN6	0.789	0.2714	0.9145	2.90E-01	1.48	1.10E-86
FBgn0032717	CG10600	1.539	9.21E-05	-	0.25	9.73E-02	-0.15	1.51E-01	5	37B1							
FBgn0004432	Cyp1	1.805	9.67E-05	-1.13	0	9.06E-01	0.11	3.59E-01	1	14B12	CPR1	1.251	0.9958	0.99465	3.40E-05	10.83	2.00E-65
FBgn0036505	CG7945	1.581	9.89E-05	-	-1.36	3.64E-03	0.03	7.40E-01	0	71D4							
FBgn0051536	CG31536	1.579	1.06E-04	-	0	9.04E-01	-0.04	7.04E-01	1	82E2							
FBgn0029944	l(1)G0331	1.833	1.13E-04	-	0.39	1.88E-02	0.14	1.77E-01	3	7B1							
FBgn0024291	Sir2	1.917	1.16E-04	-	0.44	8.15E-02	0.28	4.32E-02	9	34A7	HST1	0.249	0.62755	0.4743	5.60E-01	1	4.00E-62
FBgn0053111	CG33111	1.426	1.27E-04	-	0	9.29E-01	NA	NA	9	95B7	MLP1	0.769	0.8637	0.4499	6.00E-01	0.99	4.00E-09
FBgn0037632	CG8351	1.425	1.40E-04	-	0	9.65E-01	-0.13	2.95E-01	7	85B1	TCP1	0.235	0.6426	0.2822	4.40E-01	1.81	4.00E-78
FBgn0035754	Trap36	1.919	1.58E-04	-	-1.1	6.71E-01	-0.21	7.55E-02	2	65F2							
FBgn0033413	CG8806	1.348	1.66E-04	-	0.56	2.74E-01	0.1	3.54E-01	6	45D5	YLR193C	1.915	0.5058	0.7415	5.60E-01	0.93	5.00E-19
FBgn0001220	Hsc70-5	1.686	1.76E-04	1.44	1.01	3.48E-01	0.02	8.58E-01	3	50E6	SSC1	1.98	0.9994	0.99945	1.50E-04	7.05	6.60E-201
FBgn0032794	CG10084	0.837	1.77E-04	-	0	8.25E-01	-0.27	1.62E-02	4	37E4							
FBgn0020250	sra	1.476	1.79E-04	-	1.12	1.28E-03	-0.11	3.25E-01	6	89B12							
FBgn0032030	CG17293	0.803	1.84E-04	-	0	8.30E-01	-0.24	2.18E-02	5	29B2	SWD2	0.739	0.5013	0.5709	3.00E-01	1.27	2.10E-46
FBgn0035630	CG10576	1.724	2.14E-04	-	0.35	4.63E-01	-0.33	4.11E-03	6	64E6	MAP2	0.498	0.4056	0.30275	4.90E-01	1.03	4.00E-22
FBgn0032961	CG1416	2.793	2.19E-04	-	1.28	1.79E-02	-0.02	8.44E-01	1	40A2	AHA1	3.288	0.99925	0.999	5.60E-04	9.14	2.00E-28
FBgn0021872	Xbp1	1.71	2.23E-04	-	0.59	2.88E-01	0.11	3.20E-01	6	57C3							
FBgn0025618	CG12311	1.162	2.76E-04	-	0	9.72E-01	-0.21	1.05E-01	3	1C4	PMT3	0.759	0.7145	0.5897	2.40E-01	1.36	1.00E-113
FBgn0011341	Karybeta3	1.044	2.79E-04	-	0.44	9.97E-01	NA	NA	6	82D1	PSE1	-0.377	0.46455	0.4392	6.40E-01	0.97	1.00E-139
FBgn0033166	CG11166	1.205	2.80E-04	-	-0.24	2.38E-01	0.03	7.81E-01	7	43B2							
FBgn0026418	Hsc70Cb	2.164	2.90E-04	-	1.33	2.29E-03	0.19	2.89E-01	1	70C15	SSE1	1.771	0.998	0.9986	1.50E-03	4.48	1.70E-115
FBgn0034988	CG3362	1.23	2.96E-04	-	0.31	2.01E-01	0.27	NA	1	60C2							
FBgn0043364	EP2237	1.928	3.25E-04	-	0.46	2.56E-02	0.26	4.45E-02	1	21D6	ZAP1	NA	0.36355	0.313	4.70E-01	1.21	7.00E-14
FBgn0015828	TfIIEalpha	1.259	3.85E-04	-	0.44	3.52E-01	-0.16	2.24E-01	8	68D2	TFA1	NA	0.5528	0.748	1.10E-01	1.62	6.00E-23
FBgn0029174	FKBP59	2.321	3.88E-04	-	1.27	1.71E-01	-0.05	6.19E-01	1	30E1	FPR1	-0.081	0.5664	0.7757	1.10E-01	1.79	8.10E-22
FBgn0003716	tkv	1.269	4.13E-04	1.09	0.31	4.87E-01	0.7	1.33E-03	2	25D1							
FBgn0025725	alphaCop	1.926	4.35E-04	-	-0.5	7.91E-01	0.82	5.90E-01	5	62A9	COP1	0.6	0.3032	0.2064	1.20E-01	1.69	2.90E-252
FBgn0037556	CG9636	1.356	4.41E-04	-	0.44	1.18E-01	-0.02	8.65E-01	7	84F5							
FBgn0039143	CG5991	1.328	4.50E-04	-	0.24	5.04E-01	0.07	5.76E-01	1	95D10	PSD2	0.573	0.69535	0.59495	5.80E-01	0.97	6.00E-06
FBgn0036772	CG5290	1.305	4.92E-04	-	1.35	2.23E-03	-0.31	1.16E-02	7	75A9							
FBgn0019661	roX1	2.29	5.07E-04	-	0	7.76E-01	-0.15	2.51E-01	0	3F3							
FBgn0015657	DnaJ-1	2.375	5.25E-04	6.13	2.15	8.82E-03	0.49	4.23E-03	1	64E5	SIS1	3.237	0.9994	0.9987	3.50E-05	11.31	6.00E-46
FBgn0038868	CG5862	1.078	6.04E-04	-	0.26	7.90E-01	-0.06	5.37E-01	5	93C7							
FBgn0031161	CG15445	1.165	6.30E-04	-	0	9.53E-02	0.4	8.80E-03	6	19F1							
FBgn0035720	CG10077	1.06	6.34E-04	-	0.68	2.10E-01	-0.09	4.73E-01	1	65D3	DBP2	-0.839	0.8655	0.68825	2.90E-01	1.36	2.80E-51
FBgn0001226	Hsp27	1.568	6.82E-04	12.42	4.99	9.40E-07	1	4.92E-05	9	67B1							
FBgn0010348	Arf79F	1.651	7.42E-04	1.08	0	5.35E-01	0.28	7.76E-02	2	80B2	ARF2	0.746	0.61645	0.8576	5.00E-01	1	1.00E-80
FBgn0001224	Hsp23	1.665	7.44E-04	10.11	4.39	2.72E-03	0.79	2.56E-04	14	67B1							
FBgn0028394	CG17834	1.032	7.45E-04	-	0.3	6.53E-01	1.48	4.24E-06	7	29E1							
FBgn0010651	l(2)08717	1.794	7.56E-04	-	0	8.30E-01	1.62	1.49E-07	2	55F3							
FBgn0001104	G-ialpha65A	1.259	7.65E-04	-1.09	0	5.72E-01	0.19	1.24E-01	6	65D5	GPA2	1.699	0.5175	0.6426	3.50E-01	1.31	5.00E-74
FBgn0037346	eIF-5C	1.18	7.70E-04	-	0.2	2.62E-01	0.36	1.27E-02	6	83B4							
FBgn0037235	CG1103	1.551	7.79E-04	-	-0.2	2.95E-01	-0.31	1.16E-02	5	82A4							
FBgn0052649	CG32649	1.836	7.90E-04	-	1	8.66E-02	0.06	5.98E-01	5	11D1	ABC1	0.265	0.6847	0.34505	6.30E-01	0.92	2.00E-98
FBgn0015245	Hsp60	1.039	8.32E-04	1.23	0.3	1.99E-01	0.11	3.64E-01	12	10A4	HSP60	2.608	0.9967	0.9972	1.50E-02	2.33	1.00E-177
FBgn0014906	CG3488	1.466	8.40E-04	3.2	0.39	2.98E-01	-0.02	9.13E-01	3	23D4	YPL095C	0.713	0.52285	0.73015	4.20E-01	1.01	4.00E-15
FBgn0037001	CG6020	0.955	8.89E-04	-	0.3	6.25E-01	0.23	1.13E-01	2	77C6							
FBgn0010398	Lrr47	1.56	9.19E-04	-	0.16	7.74E-01	-0.25	1.77E-02	1	50E6							
FBgn0017558	Pdk	1.06	9.51E-04	-1.03	0.94	6.26E-02	1.09	9.64E-06	2	45D5	YIL042C	1.41	0.15795	0.54885	1.90E-01	1.87	1.00E-17
FBgn0034748	CG17807	1.35	9.58E-04	-	0.2	7.56E-01	-0.03	7.87E-01	5	58F2	TRM9	NA	0.3591	0.4047	4.00E-01	1.34	1.00E-33
FBgn0035639	CG5537	1.373	9.61E-04	-	0	9.44E-01	0.16	1.61E-01	2	64E11	FUR1	-0.35	0.786	0.2197	5.80E-01	0.91	9.00E-42
FBgn0031018	CG12200	0.786	1.01E-03	-	0.17	1.87E-01	-0.25	1.50E-02	2	18C7	CST9	1.022	0.3458	0.4668	9.40E-02	1.69	8.70E-09
FBgn0046214	CG11844	1.154	1.04E-03	-	0	9.11E-01	0.11	4.08E-01	2	96C1							
FBgn0011741	Actr13E	1.447	1.04E-03	-1.27	-0.1	8.83E-01	-0.29	2.35E-02	6	13E12	ARP6	NA	0.2567	0.4309	9.40E-01	0.43	7.00E-44
FBgn0030681	l(1)G0022	1.591	1.16E-03	-	0.32	3.34E-01	-0.11	3.57E-01	3	13E14	CCT6	0.063	0.71375	0.92075	8.60E-02	1.73	1.00E-136
FBgn0032401	CG6792	1.253	1.17E-03	-	0	7.28E-01	0.67	8.75E-04	6	33B13	AZF1	2.05	0.3023	0.4187	6.00E-01	0.97	1.70E-14
FBgn0003319	Sb	1.148	1.28E-03	1.01	0.81	2.65E-03	-0.13	2.11E-01	5	89B5							
FBgn0015019	Cctgamma	1.275	1.35E-03	1.33	0.1	6.19E-01	0.13	3.03E-01	3	89D6	CCT3	-0.28	0.64605	0.34335	7.80E-02	1.85	3.00E-162
FBgn0016792	dmt	1.623	1.39E-03	-	0.29	4.97E-01	-0.18	1.19E-01	2	85E5							
FBgn0031228	CG11455	1.954	1.47E-03	-	0	3.81E-01	0.1	5.55E-01	4	21B1							
FBgn0041094	scylla	1.044	1.49E-03	-	0	9.77E-01	1.05	1.16E-05	2	63B4							
FBgn0031233	CG11490	0.89	1.53E-03	-	0	9.70E-01	0.11	3.09E-01	7	21B4	GYP7	1.164	0.3217	0.4776	5.00E-01	1.01	3.70E-50
FBgn0011598	grp	1.151	1.58E-03	-	0.12	6.90E-01	0.15	1.97E-01	2	36A10	SNF1	NA	0.6853	0.8592	1.90E-01	1.42	1.00E-40
FBgn0051657	PNUTS	0.792	1.61E-03	-	-0.21	6.24E-01	-0.22	8.38E-02	2	21E2							
FBgn0003074	Pgi	1.708	1.65E-03	2.01	0.47	4.10E-01	-0.01	9.08E-01	2	44F6	PGI1	0.907	0.755	0.8845	1.80E-01	1.5	1.00E-174
FBgn0052920	CG32920	1.081	1.65E-03	-	0	1.00E+00	0.7	3.36E-04	8	90F4	AHP1	1.547	0.9829	0.98365	1.10E-03	3.81	1.10E-19
FBgn0003557	Su(dx)	0.783	1.79E-03	-	-0.22	7.65E-01	-0.02	8.03E-01	6	22C1	RSP5	0.48	0.29285	0.1011	8.50E-01	0.76	8.70E-161
FBgn0032032	CG17294	1.447	1.81E-03	-	0.5	3.69E-01	-0.24	2.30E-02	7	29B3	PHO13	0.076	0.4	0.7074	9.60E-01	0.55	5.00E-09
FBgn0037538	CG3223	0.854	1.95E-03	-	-0.2	7.26E-01	-0.29	2.07E-02	5	84E3							
FBgn0034050	CG8297	1.623	1.95E-03	-	0.91	5.59E-03	-0.21	1.77E-01	5	52D2							
FBgn0015247	Iap2	1.304	1.96E-03	1.01	0	9.16E-01	-0.2	1.02E-01	3	52D2							
FBgn0038145	CG8863	0.818	2.02E-03	-	-1.27	1.15E-01	0.09	3.71E-01	6	87E8	YDJ1	1.529	0.9985	0.99725	2.40E-04	6.62	1.00E-74
FBgn0052486	CG32486	0.992	2.24E-03	-	0.25	3.28E-02	0.46	4.89E-03	5	63A5							
FBgn0035244	CG7955	0.81	2.25E-03	-	-0.23	1.35E-01	-0.16	1.56E-01	8	62A12	ATM1	-0.072	0.34895	0.1773	1.80E-01	1.49	5.80E-138
FBgn0032399	CG6785	1.339	2.43E-03	-	0.88	3.26E-02	0.7	4.42E-04	4	33B10							
FBgn0022708	Adk2	0.842	2.46E-03	-	0.38	1.55E-01	-0.03	7.67E-01	7	60B4	ADK1	0.534	0.86615	0.53695	2.90E-01	1.49	1.00E-67
FBgn0053097	CG33097	0.871	2.46E-03	-	-0.12	3.42E-01	-0.01	9.31E-01	5	83E4							
FBgn0023529	CG2918	1.1	2.56E-03	-	0.29	5.59E-01	-0.22	4.39E-02	4	2F3	SSA3	4.479	0.9335	0.9953	4.80E-01	1.19	6.00E-50
FBgn0024245	dnt	0.804	2.71E-03	-	-0.28	3.61E-03	0.03	8.12E-01	5	37D2							
FBgn0040634	CG4186	0.822	2.71E-03	-	0	3.53E-01	-0.1	5.48E-01	4	77E6	COX23	1.36	0.3338	0.4984	1.90E-01	1.72	1.60E-11
FBgn0016984	sktl	1.462	2.79E-03	1.14	0.11	4.57E-01	-0.09	4.45E-01	5	57B3	MSS4	1.042	0.71245	0.8789	4.80E-02	1.91	6.00E-35
FBgn0031263	CG2789	0.779	2.93E-03	-	-0.88	1.69E-01	-0.27	1.26E-01	3	21E1							
FBgn0001215	Hrb98DE	0.779	2.96E-03	1.34	0	9.05E-01	-0.32	2.43E-02	7	98D6	HRP1	0.468	0.62615	0.6453	8.90E-01	0.73	4.40E-37
FBgn0037027	CG3680	1.231	2.99E-03	-	0.68	2.88E-01	-0.04	7.15E-01	9	77E8							
FBgn0025336	CG4882	0.853	3.27E-03	-	0.18	7.14E-01	-0.39	2.46E-02	1	60A7							
FBgn0036449	CG5295	1.243	3.73E-03	-	0	9.72E-01	0.21	1.77E-01	1	70F5							
FBgn0026361	Sep-05	0.965	3.80E-03	-	0	9.60E-01	0.66	6.93E-04	7	43F8	CDC3	0.667	0.24105	0.8721	4.80E-01	1.06	2.00E-66
FBgn0028833	Dak1	0.896	3.94E-03	-	-0.38	9.97E-02	0.65	9.32E-04	3	95F10	URA6	NA	0.7586	0.9289	3.90E-01	1.17	9.00E-46
FBgn0037433	CG17919	0.773	4.00E-03	-	-0.53	2.47E-01	-0.19	9.59E-02	1	93E4	YLR179C	0.424	0.7393	0.4908	2.10E-01	1.44	1.70E-14
FBgn0034051	Mlf	1.094	4.08E-03	-	0.79	5.96E-03	-0.16	1.69E-01	2	52D2							
FBgn0034638	CG10433	1.137	4.11E-03	-	0.68	7.88E-02	1.34	1.23E-06	5	57F3							
FBgn0010812	Tom34	1.373	4.14E-03	-	0.59	2.99E-01	-0.02	8.96E-01	5	84E9	CNS1	-0.223	0.4365	0.4419	9.60E-01	0.48	8.00E-15
FBgn0010100	Acon	0.968	4.14E-03	-	-0.32	3.95E-02	-0.26	2.14E-02	1	39A7	ACO1	2.876	0.83285	0.5164	6.90E-02	1.86	4.00E-274
FBgn0040346	CG3704	1.062	4.32E-03	-	0.1	8.08E-01	0.37	1.21E-02	5	1D2							
FBgn0028507	CG3793	1.152	4.68E-03	-	0.51	5.19E-01	0.03	7.43E-01	2	35D4	PPM1	1.666	0.59295	0.3501	4.50E-01	1.17	4.00E-18
FBgn0032166	CG4619	1.11	4.69E-03	-	0.17	9.31E-01	-0.21	5.63E-02	3	30F1							
FBgn0037207	CG11100	0.956	4.83E-03	-	-0.34	1.01E-02	1.17	5.05E-05	5	80C1							
FBgn0029820	CG16721	1.356	4.93E-03	-	0.62	3.71E-01	0.01	9.10E-01	3	5C6	SOK1	0.968	0.6145	0.8993	6.20E-01	0.9	8.00E-07
FBgn0039776	PH4alphaEFB	0.702	4.94E-03	-	0	9.02E-01	0.47	6.27E-03	4	99F6							
FBgn0037992	CG4702	1.32	5.02E-03	-	0	7.63E-01	0.03	8.36E-01	5	87A9							
FBgn0033459	CG12744	1.496	5.10E-03	-	0	4.60E-01	0.69	2.52E-03	3	46C1	ZAP1	NA	0.1793	0.5977	4.70E-01	1.21	1.00E-05
FBgn0033859	CG6197	0.952	5.30E-03	-	0.8	1.86E-01	0.09	4.87E-01	8	50B4	SYF1	0.623	0.29325	0.4113	6.10E-01	0.95	2.00E-57
FBgn0035871	CG7188	0.925	5.38E-03	-	0.76	1.20E-01	-0.29	1.01E-02	6	66C5							
FBgn0035829	CG8044	1.425	5.38E-03	-	0.37	2.08E-01	0.02	8.62E-01	4	66A12							
FBgn0026208	mbf1	0.706	5.62E-03	-	0.83	2.04E-02	-0.06	5.44E-01	3	73A9	MBF1	NA	0.9994	0.9984	1.80E-04	9.4	1.00E-29
FBgn0025637	skpA	1.242	5.89E-03	-	0.11	5.94E-01	0.49	4.33E-03	2	1B14	SKP1	NA	0.25145	0.4633	3.70E-01	1.21	1.00E-38
FBgn0033109	coro	0.961	6.33E-03	-	-0.56	1.70E-02	0.19	1.27E-01	5	42D6	CRN1	0.256	0.174	0.77925	7.90E-01	0.76	3.46E-74
FBgn0025627	CG4194	0.714	6.61E-03	-	-0.45	1.76E-01	0.92	4.85E-05	2	2C9							
FBgn0036688	CG7729	0.833	6.63E-03	-	0	8.88E-01	0	9.89E-01	1	73E4							
FBgn0001977	l(2)35Bg	0.755	6.92E-03	-	0	9.79E-01	-0.2	4.60E-02	3	35B8	DRE2	0.304	0.843	0.8317	3.70E-03	3.36	4.00E-10
FBgn0023527	CG3071	0.765	7.22E-03	-	0.21	2.62E-01	0.43	1.01E-02	4	2F2	UTP15	1.679	0.5581	0.43895	8.50E-01	0.79	3.60E-51
FBgn0036505	CG7945	1.249	7.30E-03	-	1.87	3.02E-05	-0.06	5.99E-01	5	71D4							
FBgn0050055	CG30055	0.903	7.59E-03	-	0	8.95E-01	1.65	1.41E-07	4	49B7							
FBgn0039541	CG12876	0.961	7.74E-03	-	0.21	5.91E-01	-0.01	9.44E-01	2	98B1	RIM20	0.951	0.75455	0.6366	2.30E-01	1.57	1.00E-41
FBgn0036306	CG10973	1.532	7.99E-03	-	1	2.66E-02	-0.15	1.52E-01	4	69E1	FES1	3.541	0.99745	0.99335	1.00E+00	NA	1.10E-09
FBgn0035524	CG11583	1.22	8.23E-03	-	0.2	5.08E-01	0.2	5.08E-01	0	64A12	BRX1	0.236	0.32075	0.3301	5.20E-01	1	1.30E-60
FBgn0028519	CG4500	1.37	8.34E-03	-	0	8.04E-01	0.31	2.91E-02	5	34F1	FAA1	3.889	0.79595	0.94275	8.00E-03	2.61	8.00E-23
FBgn0034215	CG4802	0.993	8.52E-03	-	0.72	3.94E-02	-0.02	8.24E-01	0	54B13							
FBgn0037610	CG8043	0.854	9.13E-03	-	0.13	8.32E-01	-0.31	4.70E-02	3	85A5							
FBgn0040475	SH3PX1	0.877	9.29E-03	-	-0.21	7.98E-01	-0.02	8.60E-01	3	67C5	SNX4	1.26	0.8235	0.37165	1.30E-02	2.52	6.30E-13
FBgn0058010	cta	0.707	9.33E-03	-	-0.3	3.99E-01	-0.3	1.17E-02	7	40							
FBgn0032051	CG13097	0.844	9.48E-03	-	0.52	1.57E-01	0.25	6.59E-02	4	29D4	MPP10	-0.49	0.50055	0.50365	4.70E-01	1.13	1.60E-42
FBgn0016131	Cdk4	0.813	1.05E-02	1.14	0	9.27E-01	1.76	3.31E-08	9	53C9	CDC28	0.834	0.1865	0.6046	5.60E-01	1.01	3.60E-58
FBgn0030086	CG7033	0.807	1.19E-02	-	-0.44	2.99E-01	0.07	5.40E-01	9	8C8	CCT2	-0.19	0.486	0.4004	4.80E-01	1.12	3.40E-165
FBgn0029906	CG4542	0.715	1.19E-02	-	0	6.23E-01	0.46	5.34E-03	1	6D3	ALG8	0.148	0.6046	0.4772	6.00E-01	0.85	9.50E-77
FBgn0040070	Trx-2	1.219	1.24E-02	-	0.61	1.10E-01	0.21	1.13E-01	0	30C1	TRX2	1.28	0.828	0.8497	1.10E-01	1.85	4.00E-20
FBgn0037874	CG4800	1.424	1.45E-02	-	0	7.70E-01	-0.06	8.21E-01	2	86D9	YKL056C	0.03	0.8718	0.9643	1.50E-01	2.13	9.00E-34
FBgn0004106	cdc2	1.073	1.56E-02	-1.58	0.48	5.53E-02	-0.14	3.80E-01	6	31D11	PHO85	0.732	0.80325	0.8846	6.60E-01	0.93	
FBgn0039854	CG1635	0.928	1.65E-02	-	0.12	5.88E-01	0.07	4.78E-01	8	100C7							
FBgn0011655	Med	0.815	1.93E-02	-	0.42	3.24E-01	0.2	8.48E-02	6	100D1							
FBgn0036248	CG17153	0.987	1.95E-02	-	-0.52	4.68E-02	-0.15	1.69E-01	9	68F3							
FBgn0037663	CG9746	0.773	2.05E-02	-	0	8.80E-01	0	9.88E-01	4	85D1	VPS15	3.176	0.1711	0.1134	7.30E-01	0.45	2.30E-107
FBgn0034275	CG5002	1.053	2.07E-02	-	-0.1	8.72E-01	-0.11	2.43E-01	3	54E8	SUL2	1.962	0.3269	0.715	1.50E-01	2.17	3.20E-38
FBgn0032445	CG6153	0.733	2.17E-02	-	-0.5	4.02E-01	-0.26	2.86E-02	3	33F3							
FBgn0034172	CG6665	1.01	2.41E-02	-	0.53	1.99E-01	-0.14	2.58E-01	3	53E2							
FBgn0037646	CG11967	1.059	2.47E-02	-	-0.3	4.97E-01	1.13	3.57E-05	7	85C1							
FBgn0033082	sced	0.814	2.62E-02	-	0	9.80E-01	-0.17	1.61E-01	2	42C3							
FBgn0000408	Cyt-c-d	0.932	2.68E-02	1.01	0	8.73E-01	1.1	1.87E-05	4	36A10	CYC1	1.738	0.9585	0.9415	1.10E-02	2.53	4.70E-33
FBgn0052636	CG32636	0.924	2.72E-02	-	0.37	2.12E-01	-0.18	1.19E-01	1	11E11							
FBgn0033529	CG17765	0.784	2.87E-02	-	-0.19	1.98E-01	0.06	7.29E-01	5	47A11	YGR058W	0.359	0.6419	0.2622	6.90E-01	0.85	1.10E-14
FBgn0034936	CG2970	0.925	3.15E-02	-	-0.52	3.89E-01	-0.25	2.53E-02	7	60A13							
FBgn0029088	disp	0.733	3.20E-02	-	0	6.82E-01	-0.35	1.45E-02	5	83C5							
FBgn0001225	Hsp26	1.231	3.28E-02	13.89	4.85	1.05E-04	1.15	9.26E-05	10	67B1							
FBgn0033076	CG15233	0.877	3.29E-02	-	0.22	4.70E-01	0.1	4.94E-01	8	42C1							
FBgn0013305	Nmda1	0.744	3.35E-02	1.19	0.58	1.81E-01	0.08	4.22E-01	4	49D6							
FBgn0030039	CG12123	0.774	3.55E-02	-	0.1	6.73E-01	-0.21	1.05E-01	11	7E9							
FBgn0034943	Fmo-1	0.728	3.93E-02	-	-0.56	4.96E-01	-0.16	1.51E-01	2	60A14	FMO1	0.874	0.6348	0.8012	7.70E-01	0.81	3.40E-30
FBgn0037723	SpdS	0.846	4.02E-02	-	0	9.79E-01	-0.37	4.95E-02	8	85E1							
FBgn0016941	stitch1	0.856	4.03E-02	-	0	9.32E-01	1.18	6.95E-06	4	86B3							
FBgn0033241	CG2915	0.731	4.13E-02	-	-0.25	2.59E-01	0.41	7.11E-03	6	43F7	ECM14	0.562	0.2184	0.223	8.10E-01	0.69	9.00E-38
FBgn0026080	CG6121	0.766	4.26E-02	-	0	7.94E-01	-0.07	4.25E-01	5	4A6	ESA1	0.669	0.2375	0.4877	9.00E-01	0.47	2.60E-99
FBgn0037150	CG7133	1.397	4.40E-02	-	-0.1	5.18E-01	-0.23	2.63E-01	5	79B2	SCJ1	0.929	0.6064	0.86655	6.00E-01	0.91	4.20E-10
FBgn0029882	CG3226	0.77	4.51E-02	-	-0.69	1.37E-01	0.03	7.47E-01	4	6C3							
FBgn0035091	CG3829	0.741	4.80E-02	-	0	7.15E-01	1.19	2.16E-06	1	60E11							
FBgn0035238	CG12104	0.845	4.85E-02	-	-0.16	4.74E-01	0.44	1.26E-02	5	60A11							
FBgn0015562	veg	0.866	4.89E-02	-	0	9.34E-01	-0.39	1.71E-02	2	53E2	YBR004C	NA	0.5753	0.5444	4.40E-01	1.04	9.00E-12
FBgn0038746	Surf6	0.881	4.93E-02	-	0.23	1.32E-01	0.55	7.17E-03	3	92B6							
FBgn0041585	olf186-F	0.835	4.99E-02	-	-0.27	5.09E-01	0.93	1.03E-04	7	54F1							
FBgn0029980	CG10778	0.843	5.04E-02	-	-0.87	3.37E-03	0.5	1.55E-02	6	7C4	RER2	2.534	0.8004	0.7689	3.10E-01	1.48	3.70E-49
FBgn0004551	Ca-P60A	0.959	5.22E-02	-1.01	0	2.96E-01	0.01	9.61E-01	6	60A11	PMR1	1.304	0.2574	0.1365	3.40E-01	1.32	1.20E-105
FBgn0035853	CG7375	1.023	5.25E-02	-	0	7.64E-01	-0.22	4.87E-02	5	66B12	Ubc12	NA	0.4495	0.291	8.00E-01	0.69	1.00E-39
FBgn0036897	CG8786	0.915	6.48E-02	-	0	NA	0.23	1.12E-01	2	76B11							
FBgn0040239	bc10	0.771	6.76E-02	-	0	1.41E-01	-0.24	4.70E-02	0	64D3							
FBgn0030778	CG4678	0.808	6.82E-02	-	0	5.42E-01	0.56	2.08E-03	14	15A1							
FBgn0032223	GATAd	0.802	7.32E-02	-	0	4.52E-01	0.42	7.35E-03	3	31D9							
FBgn0037710	CG9393	0.71	7.44E-02	-	0	8.02E-01	-0.22	6.57E-02	3	85D24							
FBgn0035420	CG14967	0.816	8.41E-02	-	0.24	1.69E-02	-0.27	2.64E-02	4	63B13							
FBgn0039745	CG7950	0.734	9.22E-02	-	-0.27	3.80E-02	-0.23	6.09E-02	4	99D3	FMP15	1.705	0.08025	0.3568	6.80E-01	0.93	1.50E-21
FBgn0032049	CG13095	0.782	9.76E-02	-	-1.13	2.26E-01	-0.09	4.98E-01	2	29D2	PEP4	2.236	0.7524	0.6863	3.40E-01	1.33	1.00E-73
