# Supplementary material for: Genomic analysis of heat-shock factor targets in Drosophila
Source: Genome Biol. 2005 Jun 10;6(7):R63. doi: 10.1186/gb-2005-6-7-r63 (PMC1175994; doi:10.1186/gb-2005-6-7-r63)
Supplement: Additional Data File 4 — Sequences of the primer pairs used to amplify each of the fragments on the genome tile array. Clone_ID - identifier as in Additional data file 1, 5' and 3' - primer sequences, size - PCR amplicon size. [file gb-2005-6-7-r63-S4.txt]

Clone_ID	5'_primer	3'_primer	size
ADH-1	TTTTCATTAAGCAGCTGGGC	AAACCCTCCAATCAAACTTGTC	869
ADH-2	ATCATTTCATTTGGTTCAATTCGC	TAAATTAACTTCAATGACCCACCG	954
ADH-3	TGGAATGACAACTTGTTTGAAGC	TCGTTGTCGATTTGTAAGTTTCCT	926
ADH-4	TCCTAATCTACGTTAATCTGCTTTTA	TCCTGTCTATTTCGAAAATTCTTGTT	949
ADH-5	ATTTAAAGTGGGGAAAATCGAAC	AGTGATTTCATGCGGTATTGTTT	960
ADH-6	CCGATTTTTTGTGTTGCTTTAGA	TGGTCTTTGGGATAAGCGAAT	956
ADH-7	TTCGTATAACACCACCATTGAAA	AGCAACAACAACATCAGCGG	880
ADH-8	TCATAATCGCAATCAATCAAACC	GCACACAGCAACCATCTCAATTA	917
ADH-9	AATTAAAATTGCGATGACGATGAC	TGTTTTTATGACTCACTCACTTTGG	940
ADH-10	ATGTATGATTTTTCGGGGTTGCTAT	CAGAAGAAAAGACTGGGAAGTAAAT	891
ADH-11	AAGTTCGCGTCTTTCTAGCCA	CGTTGAAAACGTTGTTGAAATATG	934
ADH-12	ATAGTCTTACTGTCTGCAGCTTCGA	CACAAAGGGAAGTATGTACAATGAT	914
ADH-13	TATCAAGCAAGCGAAGTTATGG	ATGGCAAAAAAAATGAAGAGGAG	873
ADH-14	AAAAAGCTGTTAAATTCGGGC	CGAAGAAGATGCACAGAAAATG	989
ADH-15	CGTAAATTGTTGATGCCACCA	TTTGCCAGCTTAAATATTTGTTCC	930
ADH-16	TGAGTGAGCCAAAAATGATGTTA	AAAAAAAAAAAAAGGGGGGG	943
ADH-17	TTATGTGGAAGGTTGATAGGGC	AAACTGGAAACTCTGATGTGGAAA	863
ADH-18	GCGTTAAGCAAAGAAATCCAA	ACGCTTTAGCAGACGGACTTA	910
ADH-19	ACGTTGTAACTTTAGGTTGGGTTC	ACAAATTGGGCGACTGTAAAAT	917
ADH-20	TCTGAACAACCCACAAAGGACTA	TCGTTACAGAAAGAAGCCTTGAT	932
ADH-21	AATTGGTTCTGAAGTTGGGTTTA	AGAAAAAATAAGGAAACCAGCCA	941
ADH-22	AAAAGATCGTTGCCTCCAGAAA	ATCACTTTCAACTCACCGGCTTAA	933
ADH-23	ATGCTTTTCCGAACTAAGTGAACAT	TTTTTCAGTTTCATCTCGACGTT	942
ADH-24	AGCCAAATGCCCAAAATAAA	TCCACATCTGACTTCACAATCATC	910
ADH-25	TCCTGAAAACATCTCACCGAAAT	TTGGCAACCCAAAGTTTCG	930
ADH-26	CCAAATGGTCAAGAAATGAAGTT	TTCTTAACGAAAATTCAGCGGA	907
ADH-27	AAGGCAAATCCATAATCAACTACA	GGGCATTTGAATTTAACGTTTGAA	941
ADH-28	TTAAGAACTTGACGATGAGCGA	TATGGAAAATGGAAACATTGAGG	884
ADH-29	TCCTTTGCCTTTCGGTATATATTGTA	TTTTGATGCAACATGAATGCTA	878
ADH-30	TCATCGTTAGCACTTGAATTTGG	AGGGCCAAAGCAACAGTATAAA	880
ADH-31	TCTTCCATAATTGAAATCGACATC	TTGTAGATAGCAGAAAAATTCCGA	921
ADH-32	CGTGGCTTTTGGCTTATATGT	ATTGCTTTACACCTGCCAAAG	916
ADH-33	TGAAATTGTTTTATATGCTTATGAGC	ATGGATTTAAACAAAGCCAATTT	960
ADH-34	AGGCAACACAAATAAAGCTTAACA	TTTTTTGTGCACATTCGCTTT	907
ADH-35	TGTTTGATCTTAAATTTCGGGGT	AGGTGGGCTTGATTGTGACAT	931
ADH-36	TGAATAGCAAGGATTTGGAGGC	GGCGGAAGGTAAAAAATATCAAA	945
ADH-37	TCTTCCAAATCCTCAAAACATTC	GTCAGATCCAAACGCAATCG	871
ADH-38	AGCCTTTTGTCTTTGTCTGCAA	GAACGTTTTGTGGCCAATTT	867
ADH-39	TTATTGTTAATATAGGCAATGCCAG	CGAAAAATTTGCCTGACAAAAA	974
ADH-40	CTTTTTTTCCCCTTTCTTTTCC	TCCTCCTTCGCCTTTTTTTTTA	909
ADH-41	TGGTCGCCAAATATCAAAGAAAT	TGCAGACGAAGTGTTAATCGA	880
ADH-42	TTTTTTGGCTTTATGATTCGTCG	ATTAGCTTTTTGCCCCTCCC	899
ADH-43	TCTTCTGGTTAAGAGAATATTCTGCT	GTCGCCGCTTTCATGTAAA	893
ADH-44	TGAGCATCTGACGAAGTGTTG	TCGCTTGGTGGTTTTTTTTAA	852
ADH-45	TTCGTGTGTGTGTGTGTGCTAAT	TGATTTTGTGTGTTTATTCACTGG	916
ADH-46	AAGAGCTCGAAAAGAAGTTGCA	AGAAAATCATTCTGTCAATTCGC	923
ADH-47	CAAACTCAACCGACTCTAATAACAA	TTATATATTTCTTTCGCTTCCGCT	922
ADH-48	TCTGCAGTTTTTTGGTTTCGTT	AAATTGCCAACACGAATTTCAC	893
ADH-49	CATAATCCGCCAAATCTTTATCT	CCCAAAAATCCCAACAGTTAATT	974
ADH-50	ATATATCGTGTTAGGCTTTCGAAAT	TTTACTTTTGAAATGTACGAACGG	886
ADH-51	TCCTCTTTTAGCCTTTTATGTATGC	ACAATGAAATACACTTTTGCAGGA	864
ADH-52	AGTGTATTTGAGAAAATAAAGTAAGCC	GAGAATAATTTTCGTTAAAGGTCGAAT	889
ADH-53	ATACTTTTGCGTGTTTTTGTGCT	TCCGATCGCCAAGAATTAATTA	860
ADH-54	CACACATTTGGACCATTCACA	CGCCAACATAAAAAAAAAACCCT	932
ADH-55	TTTTAGCAAAAAATTGTGGGA	ATTTTTGATCAAGGTAGAGTTATCG	909
ADH-56	CCAATATACATCCGCGAGAAG	TGTTGTGTGTCTAATTTTGTGTGC	908
ADH-57	CAGAGCATGATGGAATTTATGACA	TTATTTTGGGTGTTGCAGTAAGA	969
ADH-58	ACCAACGTACAAATCGAGCAA	TTCGGGTAGGGATGTTTTAATTT	927
ADH-59	CACTTCCACTGTTCATACAATTGA	GCAGAACCAAATCAAAGAATATAAAG	985
ADH-60	TCATTGATCTCCTAACACCTGGTA	AGCGATTATTGTTATGCTGCAC	924
ADH-61	TTGTGCTTGAAAACTTTCTGTTG	GCTGCAAGGATGAGCAATAAAATA	890
ADH-62	ATTTCCATTCCATTTTGAGCTCT	TAGATACACCTTTGCCCATTAAAG	900
ADH-63	CAATTATTTCCTACCCTATCTTTATTC	TAAACGAAAAAATCATCAACTGCAT	973
ADH-64	ATGGCCACCAAATACAATCAAAA	TTTTAAGCTACAAGACATGCCAGA	899
ADH-65	TTTTTCTTGTCGTTTCTTTCTGA	ATCGCACAAAACAGTTTATTCAT	967
ADH-66	TTTTTTTAAGCTTCACTTGGTCCA	GGGTTGCATAAATTGCACATAATT	913
ADH-67	TTTGTTATGCTAATCTGCTGCCAT	GTGCATGTGGATTTTCTTTTCAA	966
ADH-68	CAATTTTTTTAAGGCTCACATTGC	CTGCTTTTGGATTTTTAAATGGGT	909
ADH-69	GCTGATACCTAATTGATTCATGATT	AACCAATAAAAGCATTCCAATCA	970
ADH-70	TTTTCGCACAATATCTTCTATTCC	TCTGAACGAAGGAAGGAATGA	860
ADH-71	TCATGTGTAATTTGATGTATGTGCG	AAGTACATTTTCAGCGTTAGAAACC	921
ADH-72	ACAACAGTAGCAGGACGAGGAT	AAATATGACAGCAGCATTGGC	916
ADH-73	ATGGCATTTTTATTCGCTGGATA	ATCGAATGCTCTCTTAACGAAAA	889
ADH-74	CCCAACTCATTTTTGCTACCTT	TTTTGCCTATTGTGTTTTTACGG	912
ADH-75	AAGAAATGTGAAAGAAAATCAGCC	TAATGTTAAGAACCGGATGCC	888
ADH-76	TGCAATGGGAAATGTATCAAGT	CGCAAGTCTTAAAAGGGATAAAA	938
ADH-77	AAGTAGAATTGGTAAAGGGCAGTT	AAAATAAATTGTGAGTGCGCCAA	890
ADH-78	CTGCAACTTTTTGTGGAACATTTT	TCAGCGTTTAGCATGTTTTCA	946
ADH-79	AAAACAGAAAAAGCGGCATACAAA	TAAATATCACTCAGCACGTTTTCA	946
ADH-80	AATAACAAAGTGATTTGCGAGCT	ATTTTTAGGTGAAGAAACCCAGTT	924
ADH-81	TGTTTGCTGGTAACCCTATTAGTT	TTTCACTTACAATATATTCACGCG	965
ADH-82	AAACACTATTGCCAACTTTCGGA	TTACGCGCCAGACATTCTATG	923
ADH-83	AGAGACTCGAGGGCTGATTAAATA	AAGAAAAGTTTTTGGCAGTGGAT	950
ADH-84	AAATAGGCTGAAGGATGAAGTGAT	CACAATTTCTGCATATGACTGTTAA	943
ADH-85	ATTTTGAGTATCATTAAGGGCGA	TTTTTTCGTAGTAATGTCACCTGC	889
ADH-86	TTTAGGCCCCGTGATGATTT	GCGTGAAATGTGTGAAAGGATAAT	934
ADH-87	TTTAGCATTGCATACCTTTGAAC	AAAAATGGTGATGTAGGAGAAGAGA	935
ADH-88	TTTTCTTTTAATGGTGTCCTTACTG	AAAAATAAAAGGTATGCTGTTTCCC	964
ADH-89	TGCTTGTCTTTATTTCACTCTTGTC	GACACCATTTTTTGCCATATTAAC	901
ADH-90	TGGCTTGATATATGGATGAGTGAA	TAGCATTTGATTTTTCCCTCAGT	961
ADH-91	TTTCCATATATTTTCGCACCTCT	ATAAAACCTGACAAAGCAACAACG	873
ADH-92	AATAATTGGCAGTCTTTTCGGTAA	ACTGCATTTTCTGTGGGATATTAA	896
ADH-93	TTTGGAGGGAAACATTAACTTAAGG	ATACTGAAGGAAGAGAGTTCCAAGT	915
ADH-94	CGGCAGAACAGTATCGTTTGT	TTTACTATGAAACCATTTTCGGTC	846
ADH-95	GTTTGTTTGCCTACTTCTCAAGAG	CAGGCAGGTTCAAATTAAGGC	883
ADH-96	TTGTTATGCAAAAATTACCCCAG	ATATTTTTTTTTGCCAGACGAGG	881
ADH-97	AATTAAATGTTTGCAAGGGTCAG	GCATGTCAACTTCAAAAAGGTTT	866
ADH-98	AAAAATCTCGGTCAATAAGCATTC	AAATTTGACCACAGGATAGTTGG	935
ADH-99	TTTATTTTTTTTCCCCAACCAGG	CACTTTCGCAGGATTTTATTTGA	920
ADH-100	TGAAAACAAAAGACAACCTTGC	CAATCCCACTCGAAGTTATTCATT	868
ADH-101	TCTCTTATCTCCATCTCCAGTGG	AAAGGTTTACCCAGCATCGTT	991
ADH-102	AGGTTGTTCCCTTTTATTCTGCTT	TTTATTTTGGCAGATGGACTGGA	851
ADH-103	GCATGTGCTGAAACGACTTTTA	GCGATTTGTGGGAAAATAATGTT	983
ADH-104	ACAAAAAGCACACAACCAACA	CGGTGCTTCGTCATAAGTTTTTTA	932
ADH-105	AGCGTTCTCTCATGTTTTTTGAAT	CGATTTATATGCAACCCTTTATCA	927
ADH-106	CATGGATATAACAAAAGGCGTCT	AATAGAAAATGTGTAAGCGAACGG	943
ADH-107	TTTTCCCCTTAAGTTTTCCCA	CACTCGAGCTGCTTTCTGTTTT	912
ADH-108	CATTTCATGGCACTACCCCA	TTATCCATTGCTCCCTTATCACAA	978
ADH-109	TCCAAATTGACATGCGACAG	AAAATTCTAAACCCCCTACCACA	969
ADH-110	CCACTTCCCTCCTTTCTACAACAT	AAACCCCATAAAACTGCACAACT	881
ADH-111	AAAATAATGTTTGGTGGGGGT	GATGATGATGATGGTACAGGTAGG	944
ADH-112	GGTGGATCGCTTTTATTTTTCA	TATGATGCGGTTTTGCTATTGGTA	868
ADH-113	AGGTGGAGGAGATGTGCATGTT	TTGGTAAACCCCATTTGGACA	944
ADH-114	AATCTAGTTGCTTTGCCCAATGT	TTTTATCCAAGGGTTGAGGTTT	931
ADH-115	AGTGAAAATTGCGGTTGGTC	TCGATTTGAGGAGTGAGAATCTTT	916
ADH-116	AAATTCCTTTCTGCTTATCTGTCG	TCACACAAAGCACCAACTACCA	920
ADH-117	ATATTTCTCTTGGTTTTTGGACCG	TAAACGATGATTTGCCCCAAT	947
ADH-118	CCACAAATCTATTGCCATTCAAA	TTTCTTCTTTTGTTTATCCAGCC	948
ADH-119	TTAGGGAAAATTGCATGAATTGTG	TGTGTCTGTGTGTGTGTGTGAGAT	864
ADH-120	ATGAAGAAGTAAATGGGGAAGTTG	TTATTTAAAAGTGTCGAGCGCA	920
ADH-121	AATTGAAATGCCACAAGCAAA	CCCCAAGATGTTGTCTGATTTTT	915
ADH-122	CGAAAAGGAAATTCAAGCAGA	AAGTTTTCTGGGTTGCTACTGTTT	886
ADH-123	TTTCCACTGGGATGCAAACT	TGTTTTATTGTTTAAGCGCAGTCA	913
ADH-124	CGCCAAAAAAGAAAAATGCA	GAAATATCCACAACAATCATGCA	920
ADH-125	AGAGCTCACATCTTAAGGTTCAATT	GCGAGAGAATGGCTCCAAAT	977
ADH-126	TCATTTTTTCGCATTGTTCG	AAAAGGGATTGTTTGTTAACCGA	932
ADH-127	CCCACCATTTTGAAATTTACACT	TGAACACGTAAGCCAAACAAAA	902
ADH-128	AATTTGCGAGAAGTACAAGACGT	TTTATCGGCAAACTCGCTG	947
ADH-129	TACTGCGATGTGTTCCTTAAGTG	ACTTGCAGGGAAATGGGACA	927
ADH-130	CCTGTTTTTCTTTCCACAAACTTAAT	TCACATACTTGGTTAGTGCAGTTAGT	919
ADH-131	TCTTTAATGCCTATTTTGCTGC	TGCAATTTTGACGGCTTTAA	969
ADH-132	CGAGACTTAAACAAAAACGGTGG	TGCTTTGTTCGCTTTGAGTTT	944
ADH-133	TCTCAAACATAGAAAACAAAGAACA	TGGTAATTTCTTTGGTATGGAGA	947
ADH-134	ATTGATGGACACATTGAGGATG	ATGTCGAAGGCAAAGAAGGTTTT	913
ADH-135	AATACGCCCTAAAAAATACCAGAA	CCTTGGTGTTTTCCTACAAAAATA	955
ADH-136	AATTCGTACTGATTTCTGCAGATTA	AACGGTATAAAATTCTTAAGTGGCT	964
ADH-137	TCATGTTGGCTTTTACCCTTTT	TCAGGCTTTGATTTTGCTACACAA	920
ADH-138	CAATAGCGACCAAAAACCATAAAT	ATTAGTTTTCCCATCATATGCGT	950
ADH-139	ATGCAAGCATTACAGAATGAGAAA	TGATTCTAGCTCACTTTCACTGTTT	875
ADH-140	TGACAGCCATTTGGAAAAACTT	AATAATCTTGTTGTGGAGCCAAT	921
ADH-141	CATTTGACCAAAAAACGTTGACTT	TTGTATAGCACTAGTTTAGCCGACG	944
ADH-142	ATTGCTTTTCGTTGGCGTTTTAT	GCCTAATTGCATGGACAAATTTT	931
ADH-143	TTTCGATCCTTTGGACTATTTCC	AAAATAAATTTAGAAGCTGCCAGG	933
ADH-144	GTCCGGCTAACGATATAAATAAAA	TCGGATAGAATGTCAAAATTGTGT	927
ADH-145	CAGACTGTGTTTACTTTTTTTTTGCA	AGCCTTCAAGAAGTACGATAAGTATT	964
ADH-146	TTGAATTTGCTCTTCACACTTTG	TTAGTTGTTTGTCACTTTGTCGC	974
ADH-147	TTGTTTTTATTTTTGCCACGCAG	AACAGACTGAAAAGCCACAAAAT	918
ADH-148	AGGGGAACAAATCAGGAGAAACTT	TATCCTTTCAATTCCGAACATTC	930
ADH-149	ATATTATTTTGGCTTGCTTCTTCG	ATTATCTGCCATCGATTTATTCAG	990
ADH-150	ATTGATATGTTACTTCCGCAAACA	TTGTATAGCACTAGTTTAGCCGACG	966
ADH-151	TTCGTTGGCGTTTTATTGTCCT	TGCGGTCACCAATTAAATCATAT	893
ADH-152	TTTCGATCCTTTGGACTATTTCC	TACCCCCTGTACACCTATTTTGC	869
ADH-153	GTCCGGCTAACGATATAAATAAAA	TCAAAATTGTGTAAGGAAAGTGCA	915
ADH-154	TGGTAGCTCTGGTTTATGAATGTT	ATTGAGTGGAATGAATGATAATGC	917
ADH-155	TTGAATTTGCTCTTCACACTTTG	TGCTCATGCTCCTACTCCTACTT	922
ADH-156	GGCAGGGGCATAAAGTTTGT	TGAAAAGCCACAAAATCTGCA	953
ADH-157	AAGGATTTTCGGCCTGTTGA	TTTAGTGAAATGCCAAACGAAGA	930
ADH-158	TGTACGAAGATTGTTGATATTTGGA	TTGATGAAGATCAATAACGGTTACT	874
ADH-159	TTTTATCGGATTTATGATGGCCC	ACAGAGAGCGAGTGAGAAAGATG	909
ADH-160	AGCAAACACTCGCATTAGTAGAAT	AGGGTTGTGCAAAGTAATTGAA	935
ADH-161	TTCAGGGTATTGCAGTTGAATTT	TTTTTGGTTTGGTAGCTGCG	945
ADH-162	ATGCGCACAATCGAATTGT	ATCAAAGTACATGAAGCACAGGTT	922
ADH-163	TGGAGCATACGGAGCAAACT	ACGTAGGTAAGTGAATACAATGCAT	976
ADH-164	TCATGCACCATACAATCATCATT	ATATGCAGCGCAATCTTGTTTTT	884
ADH-165	GTTGGTGTCACAAATAAATGTCAAA	ACCACCAGGCAAAAAAAAAAAA	944
ADH-166	GAGCCAACGAAATTAAAAACAAAAC	GGTTAAATTGAAATGTGTGAAAGTG	911
ADH-167	GTGATTAAACTGAACAAATTGGCA	ACTAATGTGTGTGTGTGTGTGTGG	934
ADH-168	TCATAAAAATAAACCGGACAGAGA	CTAATTAATGTGCTAGCCGCAA	924
ADH-169	TAATTGCTTTAAAAAACGTGGGC	GCGTATGAGCGATGCAATTTT	898
ADH-170	ATTTCCACACCAAGTAATTTCAAT	AAATTGCGCTTAAGTTTTTATTG	914
ADH-171	GCGAAGTTTCAATGGGTTTATTTA	AAATGAAAATCATGTTAGGGACGA	856
ADH-172	TTTGATTTCATTCTTCAAGCTGC	CGAACGCACAGAATAAATGAAAA	920
ADH-173	GATTTTGGGTGGCATTAAAGTAA	CCGACTGTTGTTGTGGCAATA	934
ADH-174	TGAATTGTCTACAAAAAGCTTTGATATAA	CCAAACTGGAATTTAATATATATTTGTTG	944
ADH-175	TGATTTCACTCTAACCTTTGCTTT	GAGCAATAAAAACTAGCGACATTG	924
ADH-176	CGAAGGAGGTCAACATATATATCAA	TGGCAAGAGACGTCATAGAAATAAA	938
ADH-177	TTGTTGTCGGTTCATTTTGTTGTT	TGCATTTCACTTGTTAAAGTTTGC	858
ADH-178	TGTGAGCGAAAAACGATATATTCA	AAAACAGGGGAAACTAAAGACATT	983
ADH-179	TCTTGCGACTTCTTTTTATAGCC	CTGTCATTTGGTTTCATTTTATGC	882
ADH-180	CGCTAAGGCAACAGAACTACATAT	CAACGGTTCGCCATAAAATT	880
ADH-181	TTTCATTTTGTTTTCCCTTCGG	TACCCATCCACGAATTTTCCC	872
ADH-182	AAAATAACACCTGCCGACAAA	ATATCGTTGTGTTTGGAGCATCT	957
ADH-183	ATTTAATGATAAACCCAGTGACGC	TAATGGCATGTGTGGTGGAGAA	956
ADH-184	AGTCGGAATCTGCAAGGATAAA	CGTTTTTCAATTTACCCGGTTTT	908
ADH-185	GATTTCACCATTTCCCCATTTA	CTTTTCAAATTTTCTAGCTTGCG	858
ADH-186	TTTAAGAAATGCAAGTGATGGC	CGGATTTAAAATGATTTGTGGCT	930
ADH-187	AGCACATTCTTTTTGGTTCGTAT	TTTTCTGTGTCGGATTTTGTGG	910
ADH-188	TCAGAGAAAATACAGAGGAGACCG	TGAGTGAATGACAGCAGCATGT	913
ADH-189	GGGAAATTAAACGACATGCAAA	TTATTAAACAAAAGGCTCAACGG	936
ADH-190	AGGAAAATGGAACTGAAACGAA	CCAAAGAATCCCGCAAAAAAG	853
ADH-191	TCTATTAATTTTTGTGGCCGTCA	TTTTATGTGTGCCAATGTGTGTT	938
ADH-192	AGACTTGCCCCACTTGTTATTTATA	TCGTGAATATCCCAATCGTAGTTTA	910
ADH-193	TCAATAATTTTCCGTGACTTTCG	TTCTCTGCCACCCACATCAA	929
ADH-194	TTCACTCTCGATTTGTGCCA	ATTTTGATGATGTGGTTGGGAAT	967
ADH-195	CGAGCAGGAAAACAGAAAATAAA	AGGATTTGGTAGGTTGAAGTTCA	892
ADH-196	GAAATGGGAGGCAAAAGTGTG	GGCGGAGTGAAAGTTTGGATT	956
ADH-197	CAACCAAATTTCCCCGAATA	ATTTTTAATTGCTGCCTGGGT	984
ADH-198	TCATTGAGCCATTAATTTCCAG	TGAATGTATTTAATCTGCCGCC	906
ADH-199	AATTTAATTGATGTCATGCCGCT	TGAAAAATACAACAAACAGCTGG	933
ADH-200	AACAACAACAACAACAACAACAA	TACTATAAGTTGCTTAGATTTTAACGTG	869
ADH-201	AATTAAAAACCAAAAACCGTCTCC	TTTAAATGGCAACAGGAATTCATC	857
ADH-202	AAACCTTCTGTTTGCATACCTTT	CCTTGGACTGAATGTAGAACTGCT	1000
ADH-203	ACCCATTCTATTGCCCACTCT	TCTTCCTCATCCCAACCATTCT	861
ADH-204	AAGAGCAAGCCGAAAAAGAAG	TACTTACAAAATGCCACCCACAAT	948
ADH-205	CCATTTTTAAATAGCAGCATTATGC	CGGCATTTTTCACACATACTAAATT	883
ADH-206	TTTTCAAGTAAGCTTCTGCAATCA	ACAATTTTCCATTTTCATCCG	886
ADH-207	AGCAGCGAACAAAAACTGAAATT	GCTTGAACATTTGGCAACATT	941
ADH-208	CTTTAATCACTTAAACGTCGCGT	CGAAAAAAAGTGGGTGCACAA	920
ADH-209	GAGGCATGGCAAAAACAATAA	AAAAATGCACTCCCAGCCAA	993
ADH-210	ATGTTTCGCTTAACTGGATTTTCA	TACTCGGTGCGTTGTCGTTAT	908
ADH-211	TTCATTGGTGGAAAAGCCA	TTCATGGCCAAAACTGCTT	845
ADH-212	TGAGTGGTTAGACTGGTTTGAGTT	GGCTTTTTTTTTTCGTACCTGAA	925
ADH-213	ATTTTTATTACATTCTCGCCGCA	ACCCCTCGAAGAACTGAAATTT	873
ADH-214	TTCAAGATTTAAGAGTTCTTCCCA	ATGGTGCTCCGAGTCTGAAAT	860
ADH-215	GAAGGAGGACCCATGTAAATATTAA	TCGTACTTCAAAAGTCGTCAAAAT	941
ADH-216	ACATGACCATCATTCCAAAACAA	AACATGCTATCCCGCCTAAAGAT	950
ADH-217	GGGCAAATCTGTTTCTGGATC	TGGAGCTGAAGATGGAAAGTTTAT	929
ADH-218	TGCTCTATGCAAACTCGAATGT	TCGGAAAAACCAAACATGATCT	914
ADH-219	GCTTGCCACACAATGTTTATTT	TGCACGTAGTCGCTTTACTTTAGTT	920
ADH-220	TGAAAGCAAAGGGAAAAGTGAATA	TAATTAGTATTAAGTGCTCTTGCGG	899
ADH-221	ACGCAGGAACACGGTAATATTT	ATTAAATGGATTGTGGCACTGGTT	893
ADH-222	CCAAAATTGAAGCCCAAAAAA	GGCCAGAAGTAAGAAGTAAGTCATT	900
ADH-223	TGGATTTCGGTGTTTGCTTTTAT	TTTTTATGCCCCTGATCCTTT	919
ADH-224	AAACTATATAATCAGCAACCGGAA	CCTTGCGTTGTGGTAAATTTGA	902
ADH-225	GCTGGATTATTGCCGTTTATTTAT	CCTATAACGACCAACACATGTCTAA	979
ADH-226	AAATACAGGATGTTTAGGTCGAAAG	GTTATATCGTCCCATTCATGCTT	918
ADH-227	CGCAGAGCAAATAAAGGTGAAT	AGCAGCAAAAGGCCAAAAATAT	906
ADH-228	CGGAAAGGCCAAAAGAGTTTT	ACGCTTTGCCAATAATTTCTG	924
ADH-229	ATCCTTTTTCACCCACACCA	TGACATATCGTTGGTTGCAGTC	882
ADH-230	ACGTCGGACAACAAGGAAGA	GGCTCTTTAACAATGATTTTTCTG	894
ADH-231	AAACATTTGCAAAGCGCAG	TTTAATTTCCGTTGGCTTATTGTC	967
ADH-232	TCGAACAAGAAAGCAAAGAAAGCT	TCACGAAGTGCTGAAAATATTTG	981
ADH-233	GCGTCAGGTAGATCCTTAGTTTTT	GCATTTGTAAAATACGGCAAACTT	912
ADH-234	CCAGTTGGGTGAAGACATAAAATA	TGGATTTTCTTAACGCTTTATTAGG	892
ADH-235	TAGCAAGATATAAAACGTTTGACCC	TTTCAAAGCTTTTCATTGCCGA	875
ADH-236	TCGATTTTAAGCTCATGCCAA	ACACTCATCTAATTACCAGGACCC	922
ADH-237	TCCGACTGCTCACTTTTTCCAT	TGTTTTCCCTGCAATTTTCTTC	848
ADH-238	AGCAAGGAATAAAGGAGTCAACA	CTCAAGCAAATGGCAAATATGAA	928
ADH-239	TGGGTTTCATTTTCTTTATTACACA	TTCAATGGGCATCGAAATACAAA	972
ADH-240	GCAGCTGATAGTCGTGGAATTTA	AGTAGGAACAACAATGGGGCA	891
ADH-241	AGGTGTTAAGCAAGCAATTGTATT	AAGGATTTTCCCGTTTACAATAGT	912
ADH-242	TCCACATAATCCCAGCAGCAA	CAAAATGGAGAAGCATTAGCTAAG	931
ADH-243	TTCCCATTCCCATTCTTGATAT	GCAGCCAACGAAAATACCTATT	937
ADH-244	CCACATAAAAACTAAGCATCGCA	AACCAAAAATAATAGCATCAGCCC	884
ADH-245	ATTGCATTTGGTTTGGTTTTGAG	TTGGATCACGGAAATGTTTAGTT	954
ADH-246	CAATTAAATTAAGCCCTTGCAAC	AATCCTCCCTTCGGCAATTA	870
ADH-247	ACAAGTTGAATGTAACTTGGTCATAAA	TAATTTACCGTTTCGAATTTTGTGA	987
ADH-248	AATATGGTTGGGGGTTTCGGTA	TAAAATTATGTACAGATGGGCTGC	919
ADH-249	TCAACCATCAACTTTGCCAA	AAAATGGAGGGAAAAAAAAGCCT	956
ADH-250	GAAAGGATGGACGGAAGCAT	ATAGTTGCCCTTTTCTACCGC	959
ADH-251	TCGTCGCAGTGAATTTGTAAAAT	TATGCGCTCTTGGTTTTAAAAGT	865
ADH-252	ATTAAGTGTGTGATGGCATTGG	TAATTTGTTATAATTGCCGGGG	876
ADH-253	CACAAGCACAAACACACACACATA	AACTGAACAACATTAACGCAAGCA	975
ADH-254	AAATTTTTATGCTTGCGCCA	AATTAAATCAGATATTCCGCCCA	996
ADH-255	TAAGGAGGCTTAAGGATTGAAGA	CGAAAACATACACAGAGACCTAAAA	862
ADH-256	TCCAGATAGGTTTTAAGACGGAGT	ACATAAGCTGTCCCTCACAATTATT	954
ADH-257	TAATCCACGCCAATATCAATACCT	TGCCCCTGTTGTTTTACTTGTT	955
ADH-258	TATTAACACCACACGAACACAGAA	CACCACCCACACTATTGCATT	960
ADH-259	GGGAAATTGGCATTTGTGTTA	TGTTGGCCATTTTGTTGTTGA	905
ADH-260	ATCCTTTAAAGCCCATTCTCCATT	TAAAAGTGCCAAGTCGAGCAAAA	976
ADH-261	CGGCTTATACAGTCAACTTTTGTTA	CCTTTTATTAGAAACTGTGCTCACA	884
ADH-262	AGCCAAAAGTGAGAAACTTCAAA	AGAATGCCGTAAATGGACAAAAA	904
ADH-263	AAATGTTTTTTGTTCCACCCGT	ATAAAATGAACTGATGCTTGACCC	926
ADH-264	TTATTGTATTGTTGATCCTGCCGT	ACCCCTTTTGTTGGCAGAAATT	939
ADH-265	ATCACCACCACTCTTCTACAGTCC	ATTGTAGCGGGCAATGTCTC	918
ADH-266	ATACATTGGAGGAGACCGGTT	AAAAAAGTACATAAACAGCCGAGC	995
ADH-267	TACTTTTTCACAAAGCTGGAGATC	TTCACTGTCTTTCTCCAAGCCT	922
ADH-268	GAGGACGAATGGGATGCAAT	CCACACCCAGCAATTCAAGT	936
ADH-269	TCCACGCACAACATGTTGG	CCTTTTCTTTTTCCTTTTCCTTCTT	887
ADH-270	TGTCTGGCAAAATGCTCCTT	ATGTGCAAGTTTTTATGAATGGAG	861
ADH-271	CAACAGGGCGAAAAAAAAAAAAC	ATTCATTGATTCACAAGTTCCGA	973
ADH-272	CACAACAACAACCTAAAAAGCAAA	CTCGCAGCACATTTCGATTA	969
ADH-273	TTTTCCAAAACCGAAACCCAA	TTAAAGCTTAACATGGGCCG	945
ADH-274	GGATGATATTACCACATTATTCACGA	TTCTCGTGATCCATGTGCTT	942
ADH-275	TTGGTCTGCTGGATGTCTTTCAT	AAATCGCTCTAGAATAAATATCCCC	993
ADH-276	GCTGGATTTCAACAATTTGTTTTG	TGCGATACTACAGGAAGCTATTTAA	957
ADH-277	ACGTGATTCCGTCTCATTCG	CAGCCATTTTCTGTTTAACATCA	853
ADH-278	CCCGTGCTTCACCAAATTAA	TCGATGACTATCCATGCTGATGA	889
ADH-279	AAAACGGACTGAAGGAGTTTCTCAA	CGGAACTGTAAAAAGGACATTTT	930
ADH-280	TTACATGAAACGACAACGCAA	TGGCACAAAGTGATGGATTATTT	933
ADH-281	GGCGTGTGCATAATATCCTTTAAA	TAGCGATTGCCTGAGTAAAAAAT	964
ADH-282	TCGATTTGTTAGCGACATAAGTC	ATGGTCGTTCAATGGGTCTTTTA	875
ADH-283	TGAATGCTTTGGTCTGTTGGGT	TGATTTCGCCTCTCTCTCGA	964
ADH-284	GGAGTGTCGGAGTATCAAGTAAGAT	CATTGTGAAAGGTTTTTGAACTCA	890
ADH-285	TCTGATTTCCACAGCGAGCT	AAATGACGTATTTCTGGGCG	923
ADH-286	CCGACCGATTAGTGTGTACAATAT	ATAAAAGGGGTACAAAAACACAGTG	881
ADH-287	TCAAGCGTTAAGGAACTATTTTTG	AATGGATCCTGTCAAATGGC	939
ADH-288	ATAATAAAGGCTCTGCTCACGGT	ATGAACATCTCGTTGGAGCG	923
ADH-289	TCAATCTTCGTTGCCCTACTCT	ATAGCTGGTTCTTCGGATTGCAT	910
ADH-290	AAGCACAAGATGACCAAGGAG	AGACGAATACGCTCCATGTTG	944
ADH-291	CATTTGGCAAGTTTTGGGTG	AGGTTCTCCAGGCAATTGGT	966
ADH-292	TGCATCCTGGACATCTTCAA	TGAACTACGATTTGAGGGGATT	966
ADH-293	TTATGTTGGCACTTAATCATTCATACA	AAAGTTATCTGAAAAATACTTGACAGG	962
ADH-294	AGAGAAATCCCCGTTTCAAAT	AGGAAGTTAACGCATTTAGACTGA	932
ADH-295	TCTTGTTTTCCTTCGTCGTGTT	TAATTTCAATTCTGTGCCGCT	854
ADH-296	AGCGCGTTGATGGAAATTAT	AAAGCGGAAATGTGTAAGGAAA	951
ADH-297	ATTCATTACGTATTCGCCCCATT	CTCGTTTTTTTTTTTGGCAACAC	874
ADH-298	AACGTCATGTTTTCGAATCAGA	CGCCGGAAAATCAGAATCAA	926
ADH-299	CAGCGCAAGAAGAACCTTATCA	TGGTGGGAAATGGTGACAATAAA	954
ADH-300	TTGCATGGTTTGGATTGGT	TATAACCGGTTGACATTATGGGT	995
ADH-301	GCATTTCCTTGTTTTCGTTTACT	AAGTATTTGCTGTTCCCCTGTTT	913
ADH-302	GCGAGTATAAGCAGCCATAAAAAT	TCCAGTGAACCAAATGCAGCT	894
ADH-303	TTCCTTAAGGCTGGCAATCA	TGCAGACCAAGCAAGTATTTTATT	897
ADH-304	TATTTCTCTTTGATTTCCCGCC	CCAATGGCCTCATCCTGAAT	973
ADH-305	TGGATTCTCCAATGCACTTTGTT	AACTGCCCTTGATCTCCGAATT	936
ADH-306	TCACCAGACACACGAAGAACAT	ATCGTTCCAGCTCACTATTCAAC	902
ADH-307	GTTATGGTTTTTGGATGGATTGTT	AGAACATTCTGTGCGCCGT	901
ADH-308	AGGCGGTGGTATTGGCATT	ACTTCTTGTACACATCGAACTCCTC	914
ADH-309	ATGCTCTCAACAATCTCCTGTCTA	CTCCTCCAACACGATATTGTCA	951
ADH-310	ACCTTCCTCACCACATATCGCT	AATTTTCTGTAGCGTTCGGG	915
ADH-311	ACGATCATCTCAAAAAGTATCAGGA	TGTCCGATGCGAATGGATT	944
ADH-312	CAATCGATCACCATTCCATG	TTAGACTAGGTTTTGGTGGAAGTTT	979
ADH-313	TGTTTCCTAACCCAACCATCCTAT	AGAAAAGCGAAAGTCAATCCG	880
ADH-314	TTATTTGGGGGAGTTATGTGTGT	CGATGTTGTTGCCGCTTTTAT	914
ADH-315	TACATCGGAAATCTAGAGCGCTA	ATATCACGGGCATGACTAACGAT	924
ADH-316	AGATGTGTGTTTCAAGATTAAAAGG	TTCTGGAACAAGTATGTCGCATT	941
ADH-317	GGATGTCTTCAAGTTCTGGTTCAT	ATGTCAGTCAGTGGGATTGGATAAA	869
ADH-318	TCTTGCAGTCCATGGTGCA	GTTGGTGCCGATGTCGATT	954
ADH-319	TCATCCATGTGGGTTCCATC	AAGTTTCAGCACCTCTATGATCAA	914
ADH-320	TTTAGTTTCAGTTCCTGCACACTC	AAGCGATGGGCTTTCCATA	938
ADH-321	TTGGCAATGTTGTGGAAGTG	TTACGTGTTATTGTCTGTTAGCGA	888
ADH-322	CTGCTCCACATTCCAAATGA	AGATCCACATATACAGCCGGGA	995
ADH-323	AATTTTTGGGAGTGGGTGGT	ATTTTGCCGTTTTCCACATT	944
ADH-324	ATCGAATGCTACACCACCAAGATAA	AAATAAGCAAATGGAGTCATCGAA	925
ADH-325	ATTTTCTACGCCATTCTAGAGGA	AAGATCTGGTGGATGCGTCTTT	952
ADH-326	GAACAAGTGCTTTGATGTTTCAGA	TGAACAAATGTGATGGAGACATG	929
ADH-327	AAATCCGAAACGAGAACAACAAT	TTTGACAGCTTGTTCTTCAGCA	910
ADH-328	AAGTTTATAAAAGATGTTCCGCCTAAT	AAAATAAATATTTCACTTGCCGTC	904
ADH-329	TTTTTCTGGTTGGCGTTTTT	ATGCCGATGCTGATGATGAT	916
ADH-330	AGGAGATCCAGCGATTCGAGA	TGTTTAATCAAAGGATTCGCATCT	931
ADH-331	TTTGTTTGGAGTGCTTTATGCT	AACGGGCATTAAGTTCTGAGATTAT	939
ADH-332	TTTTTTTTTGGTTAAGAGCTCTTGC	CTACGAAAAAATGAGAAAGAAACCA	925
ADH-333	GCGGTATTACCATTTATTTGCAA	GTGCGAGGTATTTTTAATGCAATT	930
ADH-334	AGCGGAAAGTGCAACAAATAAA	CAGACCAAGCGATTCCAAGA	883
ADH-335	TCGGAGTTTAGGAGTTGTGGATTT	AATGTCAAATGTAAAGTGAGTGCG	924
ADH-336	AGCCAAAAATAAGCCGATGG	TGTTCACTTCCCAGCTTCGT	853
ADH-337	AAGTTAAGGCTGGCAAAGTTGAT	ATTTCAAAGACGGTCTAATCTCAA	951
ADH-338	GCAATGAACAAAAAAAAACCCAC	GATGATTTCCAATGCCCAAATAT	867
ADH-339	TTCATTATTGCTTTGACTGAGAGTC	ATTTTACAAGGGGAACTAACACAA	967
ADH-340	AAGACAAAAGAATTTACCCCCA	TTCTTGATCTCCATGCCTTCC	931
ADH-341	TATTTGGACACCAACACCTTTGT	AAGAATGGGTTTCGATTTTGAGTT	938
ADH-342	AGTTGCCCCCCAGTTTATTGT	TGTTTTTAAGTCCAACCGCAATT	963
ADH-343	TCGAAACGAATGTGGGAACA	TCAGCACTTCAGCAAATTGG	987
ADH-344	GGTGTTCCCTGTGCTTAAATGTA	AGCGGCTTTTTGTTTATTTTTGC	920
ADH-345	CCACATTCCCATAGCCCATA	TGGCAGTCAATCCTTCTTGG	893
ADH-346	TGCCAAACCAGAGAACGAGAT	GCGATTCTCATGTCACCTATTTAAA	926
ADH-347	CTACGTAAATAGTCCCCGCCTTA	TTGCCCACCATAACATTCAGT	941
ADH-348	CTGAGGCAAATCAAACAATTCAA	AATGGATGAAGATGATAGAGAGCA	931
ADH-349	TTCCGATAACTGACTTTGCATATT	TAATCGGCGACACTATTTTTACTT	881
ADH-350	GCTGCAATCGTTATATTTTCTTGT	AAAAGAACTTTGGCCTCGG	951
ADH-351	TTTCCACCAAAAATCACAGTTG	TATATGGATGACCTAATGACTGGAG	927
ADH-352	TCCGTAAGTGACTGTGGTTAATTTA	GCAATTATTCTCCCAAAACTTATG	891
ADH-353	CAGTATGAGACCGAAATTTTTTCA	AGGATCTCAGTCCTTCTCTCAAATT	906
ADH-354	TGTATTTTAGGCAGGGTTGGTAA	AGAAGGAAGTCAAATTCAAAGGAG	949
ADH-355	TCTTTTGGCATATACACTGCACTC	TTACAATTTTGGGCTCCGTT	878
ADH-356	TGATAAATTGCAAAACACTGATGAA	TTTCGATGCTATTTATTGCAACTTT	935
ADH-357	TGCCAAACTTCTCTCAACTCATTT	TCAAACTTCCATCCATTCACAC	972
ADH-358	TCCTATGAAGATTTGAGTACTTTTGA	ATGAAATCCATTTGTGCAAAAAC	951
ADH-359	CAGAGTGGAAGAAATGTTAACGAA	CGGCAATTTAAGCGAATTAAAAC	946
ADH-360	TTCGATTTGTTGTTGCTCTTGTT	TCGATTTGATGATCTGTGACGAT	848
ADH-361	TTAAGCTAATTTGTTCTGACGTCG	TAATCCCTTTAATCCGCCTCTAAA	901
ADH-362	CAATTAAGCTCGTTAATTATGCCA	TTTTTTGTTTTCATTGCAGGC	977
ADH-363	AAAAAAAGCCTGTAACAATAAGCC	GTCCGGATAAAATAGGATGTCATAA	981
ADH-364	ATTTTTACGGCACACTTTCGG	AACAGGACAAAGGACAACTGGAT	882
ADH-365	CCTTTTTTTTGTGGGTTTTTCCT	CAATAAATACAAGATTTGAGCCAGC	904
ADH-366	CTGCGAAGCAAAGAAAAAGAA	TGGTGCAATAGACGATATGTGATA	852
ADH-367	AGAAATACAAAACAAACACAAGGG	TCCAGGAGTCCTTATACAAAAAAA	911
ADH-368	CGCTTCAACGGTACTTAACATATTT	CTTTTTGAACCCTTCGCATT	890
ADH-369	TTGGCAAGAAAGATTACGCATT	TGGTCGATGTAACTTTAGGGTGT	898
ADH-370	TGCCACTGGATTGCTACTTTTTAA	ATACCATCCAACCATCCTAAAAAC	992
ADH-371	ATAAGTGAGTCGAGCAAAAGTGG	ACGCAAAAGAGAGCATCGAA	902
ADH-372	GTCGTTTGTTGGCCATTATTAA	GCAATGAAAGCACAAAAACTCTTT	899
ADH-373	TTCAAAATCACAAGACCAAACAAG	GCACATTCAAAAGGTTGTAACATT	971
ADH-374	GCAATTTGGCATAGTTTTTTCACT	CATCGCAAAATGTATAGGAAAAAG	942
ADH-375	ATACTTGCTTTCCTCATTCCTTGG	TCGTTGGCTATATTCGTATTTGCT	890
ADH-376	TCCAGCGATCTAAAGCATATACAT	TAAACGAGATACGCCAAGAAATT	924
ADH-377	TCATGGTTTTTTGGTTGGCTA	ACGCCGCATTAGAATTTCAAT	946
ADH-378	ATGTATGTATGTGTCGCTGATCATT	ATCTTACATGCCACAAATTTGC	861
ADH-379	CCGAAAAACACCCATAAATAAGA	CAAAAACAGCGCAAAAAAAAGAC	966
ADH-380	TAAGATGATCTTTGGACAGAGTCGT	TTAAACGAGATCCTTTTTGCGA	901
ADH-381	AACACATGTTCCATTTCCGAAAA	TTGGGTTTTCCTTCTCCGATT	866
ADH-382	GTTCGGGACAAAAAGAAAGTAAA	TTTCCCAACAAACAGCTGACC	966
ADH-383	AAAATGCTTAACCCACATCAAGA	CCAGAGCGCAAAATTACAAATTA	887
ADH-384	AAACAAGTTCCCATACAAAACCCT	AAAACAAGTTTAAGCAGCGCA	965
ADH-385	ACAATTTCTCGTTCGGTGCC	CCGTGGTTAAGTTGCCTTTAATTA	915
ADH-386	TCGGCACTCGGCTTTGATATAT	AGTTGATTTGGTGAATTGGAAGA	891
ADH-387	GGCTAAACCACCCAAAATGA	TTGCTGTGTGCATTGTGTTGTT	858
ADH-388	CTTTTTTTCCCATTGCCGAA	TATTTACCTTGCGTTCCGACC	921
ADH-389	AAATTGGCCAGCGATCTGAA	TTCTGAGCTCTTTGGCCATT	891
ADH-390	CCTTTGAAGTCGAATAGCTCACA	GAAACGATCGACTTGATGTCC	930
ADH-391	GAGGTGACCAATGCGAATGT	TTTGTTACGTGAAGTCTTTTGCA	912
ADH-392	GTTGAAATTGCTTGATAATCGGTT	TTCTAATCGGTTATTTGCTTGATG	916
ADH-393	GTCGTTATCTTGAAAAGTTGTTCG	AGTTTAAACAGGGCAATAGGCA	906
ADH-394	TTTCTTCAAGTCATCCAACTCATT	TTTCACCGAGACCCAAAAGA	943
ADH-395	TGCAAATGAAAAAGCCAAAGT	CGACGAGGAGGATTACACAGAT	923
ADH-396	GGTCTTAAGGTCGGACTCCTT	TTTCGCATCGACAGCAAACTAA	879
ADH-397	CTCCGATCATGTCGCTTATGTA	AAAGCAAAAAGGCAAAAGCAA	928
ADH-398	GCGTTATTTGGATGCACTTTT	TCGCGTCTGATGTTTCCAAT	916
ADH-399	TCGAGTTTATCGACCATTTCTCT	ATGTTCTTTTGCTTAACAAACTACG	948
ADH-400	TCTTATCTTATTGGTCGGTTTGTT	AAAGACTTATTCAATCGCCTCAAT	951
ADH-401	GCAAGGATAAATAGGGATAAAAAGA	TTGATACTGCAGGAAATACTGAATGT	929
ADH-402	AAGATTGGCCTGTTGAAGGATTAT	AATATTCAAGCCCAAGTACTTTGTT	913
ADH-403	AGAAACAGGTAATTTTATGGTTGTGT	ATAAAGTCAACAAACTGAGATCTGGT	961
ADH-404	ATCTGTACAAGAAGACCGCCCA	TGTTAACCTCCAATAGGCCTCA	927
ADH-405	TGGAGGTAGATGACCAGTATGC	AATATGGGGAAATTTTTGGGA	921
ADH-406	TGCGAAAGGCCAAGACACT	TGTAATTAGATTGGGATCTGCAAA	966
ADH-407	CTCCCCGAGCACATTAATATATAA	GCACGTCAAATTCCATAAATGTT	974
ADH-408	TTTTGCTCAAATGTCGTTTACTTTC	TGCATCGGAGTAAGGTGGT	896
ADH-409	GGCACATCTTTCACTTTTAAAACC	TGTATCTACCTTCAAGCACCGATT	939
ADH-410	AAGGAAGGTTTTCTTTTTATCAACC	GGATAGGGTATCAAAATGTCCAA	880
ADH-411	CATTAATATGTCTGCGGTGGGT	TTTGCTGGTATATGGTATTTGGCT	965
ADH-412	TTTCGGATTTAATTGTGTGCTGC	ATAAATAATCGCCAGCACAATG	922
ADH-413	ATGGTAATAAAAAAGAGCTGTGCC	CCCCCAATTAATATCAATCTCAA	933
ADH-414	CCTTTATGGCCTTTCCTAGTTTAT	TTTGTGTTTGTGAACCTTGGAT	913
ADH-415	TGGATCAACTGGCAACTGTGT	TATGTGGACAAACCAGTGCCA	958
ADH-416	ACAACCTTCTCCACGGGATAT	AAAACTAACTTTGCAATCCGACAT	871
ADH-417	ACGTTCTTAAGGTATTTCTGCATTCT	TGGTTTTACCAGCAAATGAATT	917
ADH-418	GCGTGCCAAAGTGATCTTAAAA	AAGTGGGGAAAAAGTAAAAGGATG	922
ADH-419	ATTCCGTTGTGGTTGTGTCACT	CCAATCTCTCTGCCTCTCTTTCTT	881
ADH-420	TGGCGTCAGAGAGATGATTTTATA	GGAACTGCAAGCTAAAAATCATT	958
ADH-421	TTATAAAAAGTGCCAGCCATCCA	TCCTCATAATATTTCGCCAGCTTT	920
ADH-422	AATTCCCCCGATTTGTTTCT	ATTCGCGCAATCAAGTTTCTTAT	880
ADH-423	TTCATTGTTTTGGCTGTGCATATA	AATAAGCTCCGCATAGAAATGC	935
ADH-424	TTTGCTGCAGGTGTTGGTTT	TTGGAGGACTTTGGAAAATTTG	879
ADH-425	TTATATGTCAAGATGCTGAGTGCA	TTTTATGAGGGGGTGTGGAGTTA	962
ADH-426	TAGTCCTTTATGGCTACGTTTTAAC	ACGTTGAGAGCCACGTCAA	858
ADH-427	TGTAGGGACGATCAACTGGGAT	AACCCGAAAAGGATAGGCAG	857
ADH-428	TGGGTAAACCAAAATGCCA	TAAGAGCGATTCTCCAAAAGAAT	844
ADH-429	TCAGAGTTTGTTTCTAGAATATTCGA	TCTGCAGCATTAAAATGTCAAATTAC	979
ADH-430	CAAATCATGTTGGTTTTATGTGCAT	TCATATGTTTCTTGTGAAAAACTGC	873
ADH-431	ATATGATTTTATCCGCGTCTATCGA	AAATGTTAAGCAGCACCCAATAAA	881
ADH-432	AAATGCCCCAAAATGCTAAA	CATCAACGAGCGAATCAAAAATT	909
ADH-433	CAACACCCACAAAATGAACAAAA	AAAATGCAGCAACAAAAGTCGA	930
ADH-434	CCGCGAAATGCAAATGAAATAT	AAACAAAAGACTCAGGCAACGAA	900
ADH-435	ACCACAATTTACGGCAATAATTCA	GATTGCGAAATGAATTGGTTT	878
ADH-436	ATATGTGGAACGTCTTTAGTTGGC	ATTCCCATTCTTACACTCACCGTA	908
ADH-437	TACGAGTGCATGTAAGTGCGG	ATTTGCATTGAGACGGAAAAAGAT	944
ADH-438	AGAGGATTTTCGGGTTTAAGGA	CGAGCGGACTTAATGGAAATG	906
ADH-439	CAATGGCGCTAACAGGGTA	TTTGCAAGGAATCAAGTTCTACTT	941
ADH-440	TGTGCAAACTCATCTATCATGAAA	CATTTTCCCAAAGAACAGATTGTT	960
ADH-441	ATTGAAGTTATTTAGAGCACACGG	TTGTTTAAAATGCGAGCCGAA	951
ADH-442	TGGCCCAATAAACAAAAGTGTA	GGAGTCCAACATTCAACAGGTTT	914
ADH-443	CGATTCTACAAAGGCAATCAAA	TCTCTTTCTCTCTTTAACCACCCC	850
ADH-444	TGCATTTCGACTTTGCCATCT	TTGATCCAATTCCTATCCGAA	960
ADH-445	AAGATTATTGATTTATGCGCACG	CATCAGCGTTCCAGTTTTTAACA	913
ADH-446	CCCAAATCTTTTATCGCACAAAT	TTCGGATTCTCGTCTCGTTG	895
ADH-447	TTGAATAATTGTACTCGCTTTGTGG	TCTGCGGAGTCATTGTTCATT	935
ADH-448	TTTTGAATAATTGCTACCCGATTG	TAAAACCATTATTGAAGCACGTCT	943
ADH-449	ATTTCTCCTCACAGAACCCTGAT	CGAAAACAAAAGCACAACTATGAA	993
ADH-450	TCGCCAACTGGTTTTTTGTT	CGATTACACCCCATACCCACTA	958
ADH-451	TCACTTTCGCTTTGTAGAATTACC	ATCCGGAGGCAAAATCAGTT	888
ADH-452	CCACTTTTTCCACCATCCC	CGAAAAAGTGCGCAAAGTAAATAA	896
ADH-453	GTGATGGAAAGTGCAAATGAAAA	ATTGTTCGCAGTCGAGTTGAT	947
ADH-454	TAAATTGGCAACTCAAGGGGTTT	ATACTAACAATTGTCCTGTCCAACC	895
ADH-455	ACAGGGAACTTACGGCATCAT	TAAGGTGGGGTTTTAATTGAGGA	911
ADH-456	ATCAGCATGTTCAGCACTCCA	TTTTTAAAACTGTTGCTACAGCAAAC	866
ADH-457	ATTAGAATAAAGCCATGTAGCCACA	CATTTAAATAACATCTGCCATGCT	869
ADH-458	TTGGGATGCCAACCGGTTT	TTACTGCAGTGCCCCAAACTT	846
ADH-459	TTCAAGCACGGAAGGTCACA	TCATTTGCATTCTCTTGGACAATA	933
ADH-460	TTTCCGCTCGTTGCATATTAAAT	CGCAAACTTTTCTTGGAATTACC	975
ADH-461	AGGCACAGAACATAAAAATGATGA	TTGGGATTTCGCTTTTTTGAA	934
ADH-462	CCCTGATAAGAACACAACGTCTT	GCATGGTCGCTGTTACTTGAA	949
ADH-463	CACAAAGTCCGTGAAGCACA	ATTTGCATCCCATCACTATTTATC	932
ADH-464	TGGGCTCGTTCAAAATAAAATTAG	TGACACTGGGGTACGAGTACTTTT	899
ADH-465	CTATGATGGCTTTGTGCGTAA	CTTAAAAACAAATTTGCATCCAC	867
ADH-466	AAAATATGCGGTACTTTCAATGG	AGTCAACCAAAACATACCACTCAAT	960
ADH-467	TGTATGTATGTATGCTTAACAGGCC	TCACTTATCCTTTCAAAATCGCTT	886
ADH-468	TAGTACTTTATGCCAATGATTGTGG	CAACCAATGCGAGTGCTTT	930
ADH-469	AGATCATTTCTCATTACGTAGCCC	CTGCATTTTGTGTGTCTGTCATT	898
ADH-470	CAGTCTGTCCGATGAATTAAACA	TCACACTTTCACCATAAACAGTTCT	929
ADH-471	CCAAATTCAATGAGCAGCTACAA	CAAAACACAATCGGTGACCAT	983
ADH-472	ACACCCATAATGTCGAAAATCAAT	GCAAATCGCATTCCTGAAAA	956
ADH-473	AAAACCCGCAAAGACAATGATTA	AAACCAAGAAGAGAAGAAGCATTT	939
ADH-474	TGGAACTTAAGGGTGGTTAAAATG	GCAAATACGTGACCTTCGGA	901
ADH-475	CGGTTGCGAGAATGGATATT	TCGGTTCACTGGAGTTGGTAA	949
ADH-476	AACCGATTTGCTCGAAAGGA	CCAATTTGTTAAGTAAGAACAACCG	861
ADH-477	TACAATCTATGAACACAGTCAGCTTTT	AGAGAGCCTATACTGCCGCA	870
ADH-478	TGTCTGCTCCATTTTATGCCA	ATCAAAGATGGATGTGCCCC	940
ADH-479	ACAACAGAAAAACCACCCACA	AATTGAAAAGATTCAGGGAAAGC	929
ADH-480	GCGTTTTAGGGAATTGGTTTTTA	TCCAAGCGAAAAAGAATGAGAAT	894
ADH-481	AGGGACTTGGATTTTCTGCTTATA	CAATGCTATTCAACGTTTTTGAAG	927
ADH-482	CGTAAACCAGTTATCCTTACAGTCA	TGGAAATGGTGTTTATCCGTT	968
ADH-483	GGCAGTTTTAATGGGCTAAATAA	TTAATGTAAGCAATCCAATTAGGC	980
ADH-484	TACATGCCAAAACATAGAACCACA	TTACTACCGACTTTGCTATCCTTG	908
ADH-485	TTTTTTTGTTTGGAATCGCTGTG	TTCAACTGATTAATGGCCAAGTC	866
ADH-486	AACGTGGCGTATGTGTAATTAGAT	GAATAGAACCTCGAAATCAGCC	931
ADH-487	TTGTTGGACGGTTTGTGGATT	TTTTGGATGAAGTGTTTGATGG	918
ADH-488	TGGTACACACACAAACCTGATGAA	AAATAACCCAGTGCCTATAATCGA	928
ADH-489	TACGGGAAGTGAAATAAAGTGGCT	ACGGGGATTGGCATTGAAGT	886
ADH-490	TGTCGGTGGGAAATATGAATAAT	AAAAATCGTGAAGGTGTGAACTT	878
ADH-491	TTTGGGTTGTTATTATTGTGCG	AGTTAGGATGCTGGGAAGGAA	913
ADH-492	CACAAGCTAAAGCAATTTAAACGA	CAAGTGATGTTCTTTGTGAATGAA	905
ADH-493	GCTTTTGTTTTTTCTTTGTCGCT	GAATGCCTTTGGAGTAAATTTCC	950
ADH-494	TTTCATTTCGTTTGGGCACTA	GGCTCTGACGGATAAAAAAAAAA	964
ADH-495	AAAAGCGTTTTCGGAGGAG	AAAAGTTTTTCCGTTTTTAGCCAG	931
ADH-496	TGTAATTTATTTGTTCTGCCGCT	TTTATTCTCCACTCCGCTTCTAA	957
ADH-497	ACACACAAACAGGATAACGACGAT	GCTTTCTATATGACATTACCGCCT	898
ADH-498	AAGTTGTGAGGGATCTGGTGAAAA	ATCCTTAGATTGGTTTGTGCTGA	877
ADH-499	TTCCAACCTCCTAGCACAAATATT	GCAAACAAAAACCCAAATAGAGA	920
ADH-500	AAAATAAATGTTGGCAAGGCACA	CACCGGAAATGTCGAAAAGT	954
ADH-501	TCTTTCGGGCTAACAAATTCTCTA	CCTTTTCGTTGCTTCTTTATTCA	908
ADH-502	AAAGGCCTGGTTCAATTATGTAGA	AGGTGGAAAACTGTTGACGTTAAA	938
ADH-503	GGGTTAAGAAATGTTCGTCTTTGT	TGAAAGATACGAAATGCCTGAAA	938
ADH-504	GGAAATGAACAGAAGCTGCCA	ATTTAAGCAAGAGGTAAGCAGAGC	956
ADH-505	GGAAACTCCCCTTTTGAGACA	TGAGTGCAGCCTTATCGAGAA	878
ADH-506	ATAATAGTCGCACAATCCCATTGA	GACGGCATTTGAACATTGAATTA	882
ADH-507	TCGCTACAAAAGGGTATTTGTTTA	GAAAATGGGAGAAGCGAAAAT	965
ADH-508	CGAAAGCACCGATTGAATATAGTT	GCAAAGGCCAAGAATCGTAATT	913
ADH-509	GCATAAAATGCGAAATAGTAGTTGG	AGAACCATTCGGCGCAATT	931
ADH-510	GAATCTACACCACCAATTCCG	ATGTAAAATGCAGGGAATGGGA	904
ADH-511	TTGGTTTAGCTGGTTTAGTTTAGTG	AAGGCATCGACAATCTTTAGGT	908
ADH-512	AACACAATCGGCAAAACTTTG	TCTGGACCTAATCGTTGGCAA	945
ADH-513	ACCAACTGAACAAACGAAAATTG	TACGCACAATCTTGAAGAACCC	948
ADH-514	AATCCCGATTCTTCTGTTGCT	AACGAATTCAGTTTTTCCCTAGTG	971
ADH-515	GAAAAAAAGTTTACAAGGGAATGC	TATTTTTCTATTTCTTTGCGGTGC	920
ADH-516	TCTTTAATAAATGCGACCAAGACA	CATTACTGACACTATCATCGAATGC	951
ADH-517	TCCAGGAACTTATCAGCACAAAT	GCATTTATATTCATGTACCAACAGC	892
ADH-518	TGCACGAATGTGTTTCCTTATT	TGTATAATATATATGCGGGCAGGG	955
ADH-519	GAATAAAAAAGACGAGCAAGGAA	AAAGGTCATTAATAGCAAGAGGGA	862
ADH-520	ATCAGCCACTCACAATTCTTAACA	TCGCACGATTCCTTGAAGAA	890
ADH-521	GCATTCTGGCCTTCAATTGT	AGGCTATTCCAAATTCGTTGTTA	861
ADH-522	TCGATTTATGGCAACGCTAA	TTGTACAGACGCTCGATGACTT	962
ADH-523	TCGATCGCTTACATTGTATTGATT	TGAATCGTTTTACTCTCTACGTGGA	935
ADH-524	GCATTTCCCGACAATTTAATGTAT	AAGCCACAATATGTTAAGCAAACT	916
ADH-525	TCAAGCCATTCAGTGAAAAATCA	AAATAGACCGAACCAAAATCGA	912
ADH-526	TGGAATTCCGGTGAGAAATAGTT	CTTCTTCTTTTTTATTGCATTGGC	910
ADH-527	AGGAAAAGCGGAAAAATGGA	TTGTTGGTTTTGGCACAGAAA	970
ADH-528	TTCATTAGCGGAAACACAAGG	AGTATGTCAAAAATGATGCGGTT	936
ADH-529	ATGGCGATGCAAATTTGTTGA	GAACGCGAAAATTCCATTAAGTT	900
ADH-530	TTTCTCTCATTCTCCTTCGATGAT	TTATTTAAAACCAAGGCATCTGG	914
ADH-531	CAGTTTATTTGCGGTTTGTTGA	CTAATTAATTTCCCCTCCCCAT	905
ADH-532	GGAAAATAAAATGTGTCGAAGCAA	GTCCAGAGCCAAAAATGATTTAT	885
ADH-533	ATTGCGTGAATGAATGAATGTGT	AAAAAGGCAACTGACAGCACAA	943
ADH-534	TGAGCGATTGAACGATTGAA	ATCATTCGGTTTTATTCATTCGTG	953
ADH-535	AATATTCCTCTCCACTTTATAGCCG	TCTTCTCCATTTGTTATGCAATCA	928
ADH-536	TGCACAAATACTTTACCGAAAGC	GAATGAATGATGAATGAAATGGC	904
ADH-537	AGCAAATCCGAGTGCAAACA	GTGGGCGTGTATATAATTTGGTT	926
ADH-538	TCAGTTTCACTTTTCCATTTGCA	TCGCAGGTTCAAGATTCACTT	928
ADH-539	TCCGCCAGCAACTTAGATAATTTA	GATGGATGTGTGAGTATATGGGAA	888
ADH-540	CTCAACAAAACATTGTCCCAGA	ATCTTTCTGACTTTGAACCTCCC	942
ADH-541	AGCACTGAACGAAATTGTGACAA	ACATCGATGCACTTGCCATT	907
ADH-542	AGTTCAACAGCAGTATTCACGG	CGTAAGCGAGATATGATGAGTAAAA	884
ADH-543	ATTCATAAACATTCGAGGCAAGA	CAAAAATATTCACCAGCAAAGGT	989
ADH-544	TGCCTTTGCCTTTGCCTTT	ACTTTCCGACAATGCATTTTT	925
ADH-545	AAAACGCAAACAGCAGCCAT	TAACGATTTTTTAGGTCAGCCAA	888
ADH-546	CTCCTTTTTACCCAGGTTTTTATT	AATAATTACTAATACCGTGGCTGCA	969
ADH-547	AACTATTTTAAACGCCGCAACAT	AAATTTTAATGTTAGCCTCGTGC	929
ADH-548	TGGCGAAATAAGCAGGAACTT	CCATATTTCCAATGAGCTGACA	960
ADH-549	TCTGCGCTAAAAATTAAGTTGG	TCCAGGACCAAAAATAAATTACAC	964
ADH-550	TTAAAGCAGTTTTCCCAGGC	TCCGCCCCGAATGTAAAATA	899
ADH-551	ACGTATATTTTTCCCGACAAGCT	TTTTTATTTTGCGGCTTGCA	959
ADH-552	AATTCATAATTCATTGAGCCAGC	GGCACTCAAAACAGCATTTAAA	885
ADH-553	CCCAAATCTCAAAAGTAGCCAAAT	AACGAGAACAAGAACAGAACTGAA	885
ADH-554	CCCTTGTGTGCTTATCGTTTTG	GTTGATGTTCCTTTTTGCCTTTT	904
ADH-555	CTTCGGGTTGTAAAGAAAATAAGA	GCTGTTGTTTCTGCAATTGTAAGA	873
ADH-556	GCCAGCGACAATGAGTTCAGTA	CGTTTAAGTTTCGAGGAAGTGC	896
ADH-557	AAAGCAAAGTCATGTCGAACAA	ACAAAAAACGAAACGGAATAACG	911
ADH-558	TGTGCATGTTTATGATTTTATGGC	TGGATATGGGTAGGGGATTATTT	861
ADH-559	AGTTTGATTGATGGCGCTGT	ACTTGTTAGCTCCTTTCCCTCTT	932
ADH-560	TTTTCAACATTATGCCAGGGTA	ACTTTTGCGACTTTTGACTGC	906
ADH-561	TCTTTTTTTTCGCTGTTGTCCT	AAACTAGATGATGTGGAAGGAGGA	877
ADH-562	TGCATTTGTTTCACTGTGTGTGT	ACAAGGCTGGCGGTAATTAAAA	966
ADH-563	GGTTTTTTTCCTGCTTTTCCTT	TTTGCCTTTGTGTGAGTGTATTTG	957
ADH-564	AAAACAGGAGTGGGTCACAAAATA	TGGTCACGATGAAATAAGCTCTTT	949
ADH-565	GAGAATTGCGTTGAATGGTAAAA	TCAAAGTGAAAGTGAGTGGAGTCG	974
ADH-566	TTCTCCAAGCCGTTCCCTTT	CGCAGCCTTGTTTCCAATTT	893
ADH-567	AAAAGAAAGTGAAAAACAGGCCA	AGTGTGCGTGTATGTATGAATGTG	878
ADH-568	CAAAAACATGTCCTTTTTCCCTTA	CATTACATTATTGCACTTGACTGC	919
ADH-569	TTGCATGTTTGCTTTTGGACTT	TTAGCGACTCCGTGATATGAGC	924
ADH-570	TTTTCAATTGCCATTTTTGCC	TTACTCACCCAGTAGTTCCCACT	882
ADH-571	GGTCTCTCTATCCCGTTCTTCA	TAAGCGATTCTATTCAGCATTCA	955
ADH-572	GAGGAAATCTTGGAGAGCTAAAAC	TGGAGAAAAAACCCGCAAAT	877
ADH-573	ATTTTTAAATACGCTGCCAAGG	ATGCCGGATTGATGTTTGGAT	878
ADH-574	ACGCTTTTACCAACTTTCTACCAT	CGACTCGTTGAACACTTTACACA	875
ADH-575	GTCGAGTTGAAAAGTGCATGATA	TGGTTAATTAGTTTTTCGATCGC	869
ADH-576	CCAAAAGCTGATCAAAACCTAAA	ACATATCATTTTTGCGGAGGGTA	912
ADH-577	CAAAACGAACTAACACAACAACAA	ATTCGCAAGAGTGAAATAATCAGA	959
ADH-578	AAAAGAAAAGTATCGCACATTCAG	TGCCATCTGCTTTGGTTACTTTTT	969
ADH-579	CCTCTATTTGCCACCCCAAT	CCCCAAAAACTTGCTCCTCA	844
ADH-580	CATGCCCAAGAAGTCCTTTTT	ACCGATCTATGGATTATGCAATCTA	959
ADH-581	TCAGTTGTTTGTTATTGTTGCTGT	ATCGATATTTTCAAATGGGTAGTG	943
ADH-582	CAACCTATCGATTTTTCAATAACTCA	TGGCTAATATTGTGAACATTGTGAAT	892
ADH-583	TATGGGCGAGGTGGTTATTGT	GGGTTAATTGGTTCTGTTTCGG	926
ADH-584	CGTAAACCCTACCAAAACCAATA	GGCGGACAGAAACATACAAATT	874
ADH-585	ATTTCCTGATCGAAAGGATCCC	TATCGTTAATCGTTCTCACTGACAA	884
ADH-586	CCAGCATGAAAAATAAAAACAA	CTATTTAGGTCAAAATGACCAATTT	964
ADH-587	AGTTGAAAGGAAACAATGACGAAA	AAGGAATCGTTTTAGTCGGAAGTA	993
ADH-588	AGATTTTCGAGGTGAGTTTGCTA	TTGTTGCTGCCCTTAGTGATT	923
ADH-589	TCCTGACCCCTCTTATCATAATGA	TCCTTCGATGATCCACATGTT	893
ADH-590	TTGAACGATTGAATCAGATTGAA	TAAATGAAATGCTTGCAAAAACC	876
ADH-591	CACATGGCACATCCTAATTATATACA	TTACAAAGACGAACAAATATTTGCG	917
ADH-592	AAAAGCAAAGTCCAAGATGAAGGA	ATTAAAAGGGAGCTAAATGATAGCG	894
ADH-593	AGAAAGTTTGCTTTTTGCAGAACA	AGTGGACAGTGGAAAGGATCTG	910
ADH-594	GCATCTCTCTTGCTTTTTGTTCAT	AACTGATTCGTTGTCGGCCA	871
ADH-595	ATGCCTTTGTTTCCGTTTTTT	CAGGACACGGAACTTTTATAAGAAA	923
ADH-596	AAACTTGTTTGCATCTAATGTCCT	ATCTCGAATTTATCTTGCTTTGCT	982
ADH-597	AAGCACCGAAACAATGAAGAAT	ACAGAAATCCCACAAAAACGAAA	941
ADH-598	TTTGTGTCTGATATTTTGCCAAGT	CGGGATTATCCGACAAAATG	928
ADH-599	AAGTGGCCTGTGTGGAAGAGTT	TTGAGATGGTGGTTGGATAGCT	915
ADH-600	ACCAAATCCTCCCAAGATCAA	TGGAAATCGTGGTAAAAGCATT	939
ADH-601	AGCGAGAAAGACAATGACAGAAAT	AACGAAGGATCTCAGCAGCA	920
ADH-602	TTGACCACTTCACCATTCGA	GCTGAAGGTAGGTCATGGAAAT	903
ADH-603	ATTCGATCTTTCCGCGACACT	TAACGTCTTCCAAAATTTTCCGT	991
ADH-604	CGGGTTTAGAAAGGGATTATTGTA	ATGTCAATTTAAGGCGCACTCT	932
ADH-605	CATCACCGCCAATAAAATTTTAG	AAAATCGGTTAGTTTATAGCACGC	922
ADH-606	CAAGCTAAAAGCAAAGGCGT	GCTATGTGAAAAGGACGACTCC	924
ADH-607	AGACCCCAAACTAACCTCAAAAA	CGGTCGCGCAATTATGATTAT	910
ADH-608	ATCCCCCCTTGCTTAATTGTC	ATTGTTGCTGTCTTTTTTTCCG	981
ADH-609	TGATAAATTAAACGCCACTTATGG	TATGGCTGTCTGAGTGTGTGTATGA	942
ADH-610	AAATAAACAAACACGAGGCGA	AAAATCGATGGAAGTGCAGACT	974
ADH-611	AAAGACGAATGCACAGAGACCA	CATGGGTGGGTGTTGCATAT	917
ADH-612	AGTTTTCGCTTTGCCTTCTTG	TCATCTCACTCACACACACACACA	912
ADH-613	TTTTCGAGAAGAAGGCTACCAA	TTCGCTAAAAATTCCCAGTTTGA	955
ADH-614	CTGCACACGCATTTTTAAACATTA	TGTAACTACCAAATTTCTATGCCTG	956
ADH-615	TCCTTGGGTTAGAAGATTAGAGAAG	ATCGTTTCAAATGCTTACCACATA	972
ADH-616	CGGGCATATCTCAATCGAAGTTA	TCAACACCCTCGTCTTCGTTTT	926
ADH-617	GGAGCAATGTCGAAAAAAAAAACT	CAACCCACACCATCGTTCAT	936
ADH-618	AATGGAATTTCTGGGTGGCTG	TTGGGTTATTTTTATCGGGTGC	900
ADH-619	AATCGTTCGAAGTGGAGACACA	ATTTCAGCAAAACAACAAGATGG	885
ADH-620	TGTGTGTGTGTGTATTTGAGGGAT	GGCAAGGAAAAAGAAAAAGAACA	943
ADH-621	TTGGAAATATCTGCGGAACAA	AATAATTGCAAAAGGTTCGGGA	916
ADH-622	TTGGTGGAAGCGAGAAGGTAA	ATTTTGTGGGGACTTGGAAGA	895
ADH-623	CCCCTGTCGTCTTTAATGCA	ACGCTTCGACCAAAAATTGC	963
ADH-624	AAACATCGACGGACACAATAAAA	CACTGCAGCCAATTCAATTAAAA	934
ADH-625	ATTAGTTTTTTGCCAGCTGCA	TTTGTTTTAAGAAGCCGGAAA	900
ADH-626	AAGACTTCCTTTAAGTTCCTTGCA	AATGTTTTTCGATTTCGTGGGTT	923
ADH-627	AGGCAGACAAGCGACAACAA	GCTCTCCCATTCCAGTCATCA	901
ADH-628	TTGCACACTTTTCGGCGTTT	TGGGTAACGTTCTTTGGTGTGTA	947
ADH-629	CGTAAGAAGGGAAATGTATGAAAA	TGTGCGCTTCGTTTCATTTT	930
ADH-630	ACACATTCACTCGACAAAACACC	TTTGACAAACACAAGCACATACG	949
ADH-631	ACATGGTATGTGTCCAAAAGGAA	CCAAAGTCGTTGTCGCAAT	889
ADH-632	CCAAGCAATCCATTTCACTTTAA	AAAATAAGGGAAAAGTGGAAGGA	915
ADH-633	TGTGTTTGCGTCTTCGACTTT	AAAGCAAGCGAAGATGAATCGT	901
ADH-634	GCGTTCGTCTTCATTGTATTTTCT	TCCCCCTTATCGTTTCTATTTCTT	908
ADH-635	CGCTTTATTTTCCACTACGAAGA	GGCAGGGCTCGAACTTAAAAT	922
ADH-636	TCATTTATTTTGTACCCACGCTG	TTTTTCAGTCTCATCCCCGTC	887
ADH-637	TCAGATCTTAAAATTCCCCTTGCA	TCGGATGTGCTTATGTCGCTAA	893
ADH-638	CGAGTGCATGGGTAACATAAAAAT	GCTTGGGTGCAAAAAAAAAA	957
ADH-639	ATTCGAGCCAGAGTTTCAGTTC	GGTAAGGATGGTTTTCTGTTTGTAA	929
ADH-640	ATTCTCGAAAAATAACCCTTTGC	TAATATTTTCCTCTTTGACGCTCG	926
ADH-641	CTCTTTTTCTTTTTGTTTGCGCT	TTGCGTAGTGGGGATAAAAATAA	979
ADH-642	AAATTTAAATGTTTGACCAGGCG	AACAGCATCGTTTTCGGCAA	939
ADH-643	CGGAATGTGCGTAAGGTGTAGA	TTATTTTTGGTTTTTGCGCC	948
ADH-644	TGGCATTAACTGGGCAACAA	GCAGAGGTGCGTAAATAAAATACAA	867
ADH-645	GGATGCCGATGTGGTTAAGT	ACTTGATTTGATTTTTTTCCGCC	971
ADH-646	GGAAAAGCAAAACATCATCAATG	GGGCAGTTATTTATTTGTTTAGGG	877
ADH-647	TTGTTACGCTCTCCATCCATTT	GTCAGGCTCAAAACAAATTACTTG	943
ADH-648	AAGCAGGAAAACGCACACACA	TACACACACACTCACTGACACACG	944
ADH-649	TGTGTGTGTGTGTGTGTGTGTTT	TAATGAAACATTTCGCCCAAGA	911
ADH-650	TGGACTGCCACAAAAAAAAAA	TTTTGGGCCAGAGCGTTCT	867
ADH-651	ATGGAGACGCAGGACGAGACTAA	ATCCGCGTGCTCCGAATT	927
ADH-652	AATGCCAGCGTTAGTGGTG	TTTGCGCTATATGGTTTGACTATT	893
ADH-653	AAAGAAGTTCGTTCAAACAAAACAT	GCAAAAAACATGAAATGCTATTTTG	955
ADH-654	CAAACTCATAGAAACACATGGAACA	CAATTAAAACATTGGTTCTGCAAC	952
ADH-655	AGGCGGAATAGGTAGTATAGCAA	CCACAACGACAGAAGGAATAACTA	926
ADH-656	TTGTAGGAACAGGTGTGGTTGTTT	GCCAGAAGCTCAAGATGGTAA	954
ADH-657	AAGGTTTCAATCGTCTTTGTTGT	ACTGTTTTCGCTCCTGTGGA	974
ADH-658	AACATTTTCTAACCCTTGCTCTG	TAAATGCTGCTAGTCTGATCCG	945
ADH-659	TGCTCTCGAAAATCAAATTGTG	AACAACCACTGACGGGAAACAA	957
ADH-660	GCTTTTCTGACTTGGGAATTTTC	CAAATCAGCAACAACATCAGCA	924
ADH-661	AGCGGTTTGAAGTTGATTTTG	CCCTCAATTGGCAATACGTATA	905
ADH-662	TTATTCAACACAAAATCCACAGGA	CAATCATTTGACATATTTTGCCC	983
ADH-663	ACAAAAATCAACCGGCAAACA	CAGGAAATCCGAAAGGCAAT	924
ADH-664	TTGGTGGTTTGTTTTGGAGTTT	TTGTTGCTGGGCATTCTTTT	958
ADH-665	TAAATAAGAAATTGCCTCAAGCG	AGCGTGGGTGTTGAGATACAGA	930
ADH-666	CAAAGTTTGTGCATGGAAGCT	TACGCCTTTCTTCGAAAATGAA	942
ADH-667	AAAAATCTTTCCACGCTCATCAA	GCTGCGATACAATCTGAAAATGA	895
ADH-668	TCACGCAAGCTCAGTCATTC	TGCAACTCCTTGGGCACTTT	974
ADH-669	TTAGAGCGATGTTTGTTAAGGAAA	ACGTGAAACGGGTTTGTTCA	929
ADH-670	TGGGTGAAAATTGCCTTGATAT	TTCTTTATTGTGGTCTTTTTCTGG	974
ADH-671	TTAGTAGCTGAAAGGCGATCTCAA	GCTCGAAAAGAACACAGCCA	922
ADH-672	TGAAAGCAAGTCAGGTAAAATACAC	TGTTGTCTCCTCTTTTTTCGTCTT	950
ADH-673	GGGTTTTAGCCGTAAAAGTGAA	TGGGAAATACAAAATGATCAAGG	924
ADH-674	TTCCAGATATGCTATATATTTCCTCC	TCATGCCCAAATCATAAAAATG	912
ADH-675	TGTTTAAAATTCCCGCTGAGA	TGTGCAAACAATTCAATCAAGC	953
ADH-676	ACATTTCTGTCTTTCTCTGCGTATA	ACTTGTTGTTGCCAGGTGGA	875
ADH-677	TTGACTCAATGACGCTTACGAT	ATTGAAATTCAAGCGATCATATGC	913
ADH-678	TGGGTCTAAAAACAAAATTGTAGTG	ATTAAACCAATCCATACGGAATACA	936
ADH-679	ATCCAAGCGGAATTCAAATTTATC	TCACAGTCCACTGGAGATGTTT	923
ADH-680	CGTATTTGGAAGACATGGCA	CTCCTCTCAAGAATCAAAAATCAA	893
ADH-681	CCTTCCTTGTGTTCCAGATTATTT	AAGAGCAGCGATGGCAAAATA	882
ADH-682	GGGCTGGGCAAAATTATTGTAT	AGAACAACTACAATGGATTCAGCA	931
ADH-683	GGAATGGGAATTGTTGACAAAA	ATGGGAAAAAACCGAAATGAATG	902
ADH-684	TGAAGGGAATCTGGACGTTTGT	TTATGGACTTTTGGCATTGGCT	891
ADH-685	CATTTTCCGTTCCGCTTTTC	GCTGTGGCAGGAATTTTTCT	957
ADH-686	TTCTATCTTCCACCGCGAACT	GCAATGTGTCATGATTTGATTTC	923
ADH-687	AGAGAGAGGAACGCAGTGACAT	TCGGCGGCAAGTTTTAAAGTT	944
ADH-688	CAAGAAATGGCAACGAAAAACAA	ATCTATTTAATTTCCTGGCCCTC	865
ADH-689	AAATGGCAAACCGAATTCAT	AAGGTGTACAAGGAAGTGTGGTATT	852
ADH-690	TCTCATTTTATTTGCATCTGCATC	TCTCGACTTGATTTGCCACAA	911
ADH-691	CAATGATTAGTGAAGTTCGGATGA	GACCCTTGTGGAGAAAATATGAAT	918
ADH-692	CCCTCCAAAAAAAAAAACCCTA	GAAAAGTGCAGAGCCAAAAAGT	920
ADH-693	TGGCAAGGTTGAAAAATTATGG	GCCGCTTATTTTCAAGATTGTTA	871
ADH-694	CGGGAAAAACATCTCAATCTTAA	CCAAAGGCAGACAAATCAATAAA	935
ADH-695	CAATGACGGGAATTTTAAAGCT	ATGGATTTGTTGACGTTTTACGC	876
ADH-696	TCGATGATTGTTGGACTTTGTG	TTTGTGCGCTTATTCCTTTTG	854
ADH-697	ATTGCAGATTTTGGTTAATGGGT	TGTCTGCTGTAATCTGAGCACCA	914
ADH-698	CCCTTTTCCATTCCATTTCA	GCCAAGTGGGAAAATTTTGA	893
ADH-699	TATAAAAATATCAAGTTGGCGGC	AAAAAGGTGATCAGAAGCAATGGA	860
ADH-700	AGAGTTTTTCGTTGAGGCTGG	CCGTTTTTTTTTTCCTATGCCA	907
ADH-701	GACCAATGAGAAGCCGAACA	GCTCAGTCAATTCCACTCTTTTTT	948
ADH-702	TGAAGTAAGTATAGTCAATGAGTGCAT	TGTTGTTTCCAAAAATTGATACGA	918
ADH-703	ATTTCCTGTTCGGTTGCACCT	ACAGAAAAATTGATTGGCCATG	877
ADH-704	ACCAAAATCCAGTCCATCCCAT	ACGTTTCCCGGTTGTTTACTAATT	895
ADH-705	TTCGAGCCCCACATATAAACTC	ATTTTCGGAGAAATGAAGAAACCA	936
ADH-706	TCAAAAATGCCATCAAGTTGCT	TTCTTTTTATTGCCGCGAAG	970
ADH-707	TCAACGACATCCAGAACGGA	AGCGAAACAATGAGCGAATATAT	908
ADH-708	CAAACGTCGAACTGTTTTAACAA	AGCCGCCAACACCTAAAGTT	919
ADH-709	ACTTTGAGATGCTGACGAGATTAA	CATTTTAAGCCCCCACTCCT	924
ADH-710	TTCATTGTTTTTATCGCATACAGG	ACGCAGCGACTTTGATTAATTTTA	890
ADH-711	TTCTACCTGAACCACATAAACAAAG	TCACATTGGCAAATTTATGCA	991
ADH-712	AAACACATTTATTCCGCCCAA	ATTTAAGGCACACACACACACACA	935
ADH-713	TTTCCTTTCCTTTACTCTGGTCAA	ATATCGTGTTTCGAAGGCTTTT	892
ADH-714	TTTGGTTTTGTGTTGTCTTTCG	ATGGAGGTAATGAAATGGAATTCG	909
ADH-715	TTTCACTAATCATCGAATGTGCT	TAGATAAGGTTGGGTTGTCTTTGT	921
ADH-716	TAAACCTAATTCCATCTCCACCTT	GCGTTTTTTCTGCCATTTTTTCT	879
ADH-717	AGTAAGGCAGGCAAATAAATTCA	GGTGTGCTGTGCTAAAAAAAAAA	896
ADH-718	TAAACGATTATGGCTCGGCG	TTGGTTTTTTTTTGGTTGCAGC	878
ADH-719	TGTGGGCGTCTTTACCATTC	AGTCTCGGTCGCAGTTCTTAGTA	971
ADH-720	GAAGAGACGAAAAACAAAGTCCA	TTGTAGTTGTGAAAGTCATCGTTG	930
ADH-721	TGTATAGCGGTCTGTAAATGAAAAC	GTTGATTGGCATTGATTTTTGTCT	886
ADH-722	GTTGACAGGGAGAAAATGCAA	AAAGCGTCAGGAAAAACCAAG	887
ADH-723	ATTGCTTGCCAGATGAAAATTC	CGTCACAGTTCTCTCAGTATTTCC	925
ADH-724	TCTCCCCGCAAGTTTTTGTT	GCATGAAATGTGGCAATAAAGAAA	918
ADH-725	TTTTTATTTGCCCAGACCCA	AAAGCGAAAAAAAGACATGATGC	968
ADH-726	TCACCCAAAATCGCAAATTG	CACGAACTCAAAACGAATAAAACC	913
ADH-727	TTTCTAACTTCTCTTCCTGCAACTT	TGCGTTTGCTTTCTGGTTTT	898
ADH-728	ATTGCGTGAAACTGACCTATGTT	AAATCTGATGACCAAACCAAAAAG	958
ADH-729	AAACCAAAACAAGCTCACAACTT	CCTTGAGCGACCATTACAACAT	855
ADH-730	TTCTGAAAACCGTTTGTAACCTTA	TGCGAATCAGACAAGAAGTGA	942
ADH-731	TGGGATAATTAAAGCTCATTACGA	ATTCAAGAGTATCTTATCGCCAACA	949
ADH-732	AAATCAAAGTGGAAAACGGTCTT	AGAAAGCGACCTTTGGAATGA	855
ADH-733	AAACACGAGGAAAATAGAATGCA	AACCCGCACATCCCTCAAAT	904
ADH-734	TATGTACATCTTACGCCTTTCGA	TTGATTAATAGGCAAAAGCGAGAT	920
ADH-735	CGACGGCATTGTGAGTAATTTATA	CGCAGCAACAACAAATTTGA	906
ADH-736	ATTGGGGGATTTCAAAGAGAA	CGGGAAGAGGAGAAAGTGATACAT	900
ADH-737	CATCCAGACTATGTATCCCAAAAAT	CCATCGAAATTTGCCATCATATA	934
ADH-738	CACTCATGAAGTTTCTCTGCCA	CTTTTGTGTTTGTTGCTGTTGTT	962
ADH-739	AGGCACACCAACAACAACAATT	TAACCCTTATGTAACCCCAATCAA	908
ADH-740	CCCACACAAAGACAAAGCTGTTAT	TCGCCGAGAAGCAATATTTATAA	953
ADH-741	CCTGACGGTTTTTGTTTTAAATG	TTTTGTGAAAGAAAGTGCGTGT	908
ADH-742	CCCCATCCATCCATTTAGTG	GCTGGCCAAGTGTGTTTTTTT	921
ADH-743	TGAAATAGAAACACAACTGGAACC	TAAATTAACAACAAAAAGGCGGC	899
ADH-744	AGCCAAATAAAGCGAAACAACA	CCCATGGCATTCCTCTATTTATAA	897
ADH-745	TGGAAATTAGTCGCACAATGAAA	CGTGGAAGGAAATGGTTTTTAAT	947
ADH-746	TTTATCAAAACCATATAAAGAGAACG	ATTAAGTTGGCCCAAAAGAAGACAT	899
ADH-747	TGATCTGGTATTTTTTCGTAATGC	ACAAAACATTTTGCATGCCG	929
ADH-748	CCGAATCGCAAATATTCTTTAGT	TGTAGCTGGGGAATTTGCATT	904
ADH-749	ATTGAAGCCACAAACTTTTGATTG	TGTGTGTGGGTTTTTTTTTATGAC	967
ADH-750	CGAAACTTTTTCTCTCTAGCCAA	ATCTCATTTTGTAGTGGCACCTTT	963
ADH-751	GCCCCTAATTCCCTGTTTAATT	CAATCCGAAAAACCATAAATCC	930
ADH-752	TATGGGTAAGCAAGAATTTTGTTG	TAATCGAATTACCCAAAATAACGC	914
ADH-753	AAAAGATTGTGTTCCCATGGC	TTAAATACAATTCATGGCGCTC	891
ADH-754	TTTTATTTGGTTTCTCTCAGCTGG	TTTCTTTTTTCTTCAGCTTGTGC	917
ADH-755	AATGGATAAAGTGCCAGAAGTGT	GGGGTGCTAAAAAAAAACATTTG	958
ADH-756	TTAAACGATTTGGCTTGCAAC	GAAACTCGGAAATGGCATACA	937
ADH-757	TCACTTTTTACACTTCACGTCGA	GAGCAATGCGAGCAACTTCT	930
ADH-758	TGAAAGTTGTGACAGGAGGAAGA	AAATCGACCACAATTACAGGGA	944
ADH-759	ATTGTTAGGCAGGTCGTCTTTT	ATTGGAAAACAACCCGACAAT	952
ADH-760	TGTAGCTGCTGTTTGCTTTTCG	CTTTGTTTTGGCTCAGTTTTGA	887
ADH-761	ATCTTTCAAATAATTCTGCCCCA	TCACAATTCCCTTTCGAGCT	898
ADH-762	AAGAAACGCAAAAATGGTTATGG	AAGAGATTCCGGCAAAAGAAA	921
ADH-763	TGGCTTTCTTTGAGGTGATTTTT	AAAATGTTTCAATTCTCTCGAGC	848
ADH-764	TTTGGGGATTGGGATCAGAA	AAACCCCTTTCGTTTCCATC	900
ADH-765	GCCTTTTTACAACCAAAACTAACA	AGATTATGACTGTCCCATCGGA	857
ADH-766	GGGCACAGAAAACGAAAATTTAAA	GCTCGTTTGGTAGGTTGAAATAATA	924
ADH-767	GGGAATTTCACACATTCAAAGTTT	ATTTTTCCAAAACACAACTCGAAC	881
ADH-768	TCCAATGGGTTATGCAAGTAATG	TCGGTTTGTGTGCATAATTGTGT	908
ADH-769	AAAGATGGCAATGGAAATTAACC	TTTCCTCTTGAGTTGGGCGA	897
ADH-770	CCCGTCCCTCTAAACACAAATA	CCCAGGCCAATCAATTAAATT	850
ADH-771	TCGTTGCAGTCTTATTAATCGTTT	GCTGCAAGTGAAGTGATATCGTTA	952
ADH-772	GATCTCGGTGAATGCCACTT	CAATCGAGATTTGAGGATCCG	932
ADH-773	ACATCCCCAATCCAATCAATT	AAAGCAGCGTAGAAGGAATTATTT	885
ADH-774	ATGATTCTTTTCCCAGGCATTT	CATTCAAAATTGATGCTGTGCTA	936
ADH-775	TCCTAGCCATCAAAGCATTTTAA	GCGGCTAAAGAATGAACAAAGTT	941
ADH-776	CAGCCAAAACACGTCGAAAA	TGGAGATGTGAAAATCGTTGTAGA	894
ADH-777	TCCTTTATCTGGAACTCGTTTTCAA	AGAAATATTACTGGGCCTGGTT	920
ADH-778	CGGCCATGACTTTTCTTTTGTTA	TGTGGCCAGGTGTATAATTGATT	937
ADH-779	TTTGGCTTTACTGTGTGGTTTTTT	TTCATTAGCTCCGGACTTTGAT	954
ADH-780	ACATAAGGATTCGCCTGCA	ATTTCCCAAGTAACCCAACGAA	944
ADH-781	AAGAATGGACTGAAGATTGCCT	GCGAGAAGTTGTTGGAATCCT	927
ADH-782	TGATAGAGCATGCGGAGTACATAT	TTGTGCATTAAGTTCTTCGAATTG	886
ADH-783	TACTGCATATACACAAAATGGGTG	TCGGCATGCAAATGTGTAATTATA	912
ADH-784	GGAATTTATAACCCACGCATTAAA	TACTGCGCCACTTACAATTTTTTT	954
ADH-785	TGCCATGAAAAAAGCATCTTT	AGGCTTTTGTCTTGCCCAATT	899
ADH-786	CGCATGTTGGTTGTTAGATTAGAT	GTGGCAGCAATAAAATATGAACA	872
ADH-787	TTTGGACTTCGGTGTGACTTTTA	ACATGCGCGGTGATAATTCAA	892
ADH-788	AATGTTTCCCCAGTCATAATTTCA	TCAGGAGCACAATTTAAATGTCAA	906
ADH-789	AAAGTTGGACACATTGTTGGAGC	CAAATGGTTGGCTTGACGAT	940
ADH-790	CGGAAATTGTTGTTTGCTCAATA	TCCTTGTATCTCCTCTGCGAATT	985
ADH-791	TTGTGCATACTACACGTGAATATAAA	TTATCAAAACGCCAACATCTTTT	933
ADH-792	TTTTTTCCATTTTCCCTGCTT	GACGAGTGTCGCATAATGAAAA	869
ADH-793	CTTTGGCGCAGTGATCGTTT	AGTGATCTAAACCAAATGCCATT	885
ADH-794	AAAGGGAACATTTTTGACTGGAAT	TCCGAGAACCGGTGGAAAT	953
ADH-795	ACGGATTGATTGCTTGATTGAT	TCTTTGTGGCTTTTGCGTAAT	920
ADH-796	AAATACAGATTCGTTTGGTGGAC	AGCATTTTTGTTTGTGGTTTCTC	916
ADH-797	GAGATGAGAACCATCATAAATGTGA	TAGAGTATTTCAGTTTCATTGCGAC	975
ADH-798	TGGGTCCTTGAAAATCATAAGTT	TACTCGCTTCTGCTTTCTTGTTTT	990
ADH-799	GGAATATTTGATAATGGGCAGTGA	ATTTTGAGTTATGGGCAACCTTT	926
ADH-800	TGTAGGAAACTCACAAGGAAACTTT	AAAAGGCTAAGCTGTGAAAAACAA	923
ADH-801	TGGGTTCCTCGATTCGTTTGTA	GCCCGCAGATGTTTTTTTAATTT	929
ADH-802	GCATAACACAAACGCTGCAA	AACGCTCGAAAGGATTTGCTTA	896
ADH-803	TAATGTGGTTAAATGGATGCCAA	CACCATCAGGGACAACATTTTT	899
ADH-804	TCTGGCATTATGTGTATCGAACA	GAGCGCATTGTTTGTTTGTTT	914
ADH-805	AAAGTCCAAAATCACAGAAAACCA	ATTTATTGCCTTTTCACCCTTTGT	993
ADH-806	CTTGCCTTTTGTGGTTTCTCA	TGGGCGTAATCAAAGTGAAATAT	932
ADH-807	AAACGGAGAACCAAATATCACAT	TAAAGATACGGATTAGTTTGGCAG	929
ADH-808	CAAAAATAAAATCGATAGCGTGC	AATTTACAATATTTTCGGCGGCT	879
ADH-809	TTTTTTTTTTGCTATAGGCACAGC	CCGATCTCGTATGCAATTTATAA	891
ADH-810	CAAAAAAAAAAAATACACCCCGTC	ACTTTGGAAACAAGATCATGGAAA	871
ADH-811	TTATGACTATTCACTGCAAGCATG	ATTTATTGCGTGGGTCTTGAGTTT	875
ADH-812	AAACATCAGGCAAAAAAACGATC	TATGCATTCAGTTTCCTATTCGG	914
ADH-813	TGTTAAGGTGCAGTTAGCTGGCT	TTGCATGCAGGTATCGCATTT	947
ADH-814	ACAAAATCCCGAAGGATGCA	GAATCGAATTTTTTACCTGACAGA	995
ADH-815	ATATGACTCCTTTTTGACTTTTCGC	GACTGAGATAATGGGCACTCTTT	923
ADH-816	TGTGCATGGAAGCATTTTTATG	AGAACGAATTTCGCATGTTTT	967
ADH-817	ACTGGGAAATCAAGCTGGGAA	AAGGCATTTTCGTCCAACGT	985
ADH-818	CTTCTTGGCGGTTGATGACA	TGGGATTGCCGTTTAGATTG	997
ADH-819	CGCCGACTTTTGTAAATCTAGAA	ATTCATGAAGCAAAAACGTACACA	849
ADH-820	AACCAAATACGATATCATGGCAAA	TCAACATACATTGCCATTATGCA	976
ADH-821	AAATACTTTTTTCCTTGGGCAGAT	ACAATGAATACAAGCTAAATGGCA	920
ADH-822	AAACACCTTACCAATTTCTGAACC	ATTTTCGTGAACGTCGGATTGT	885
ADH-823	ATTATTAACTTTATGCCGGAGGAG	TGTTGGGATGACTGTTTGATTTT	957
ADH-824	ATTTTCTAAAGGACTTGGTCACCC	TACACCTCACCATTATACCGCAT	921
ADH-825	AGTTTATAAATGCCTGCTCCACG	TAGCTTTTTTCCAGATCCACCT	923
ADH-826	TTCACATTCAGCCACATCACAAAT	CGAATAAATATGGTCAGGATACCTT	933
ADH-827	GCGGTATCGTTTTAATGAGTGA	GACCAGAGCAGCCGAAAAAA	857
ADH-828	AACCTTTAGCAGTGGAAACCAA	TGGAGCTAGCGTTTTTAATGTCAT	908
ADH-829	GCCCGATAATAACAGAACTTTAAA	CGAATCATCAATTCCTCATAGTTT	957
ADH-830	TGCATATTTACCCCAATCTAAGG	CGGGGCTATTCAAAGATTTTTTT	910
ADH-831	ATTTTCCTTTTACTCCACTCTCATC	CTGGCTCGACTGATTTTTACAA	956
ADH-832	TATTTTATTGGATGAAGCTCGTTG	TGGCATTGATGGTGAATGGA	894
ADH-833	ATTTCCAGCTTCATCCCGTC	AACGGCTCCTCAAAAAATGAATT	919
ADH-834	CAAAGCCTTATAATCTGCAAGATG	ATTTCCATTCCCATTCCCATTAT	935
ADH-835	CGTTTCTGATTCTGTTTTTCGTAG	TTACAACAAATCAAAGTGCACGA	905
ADH-836	TTCAGCAAAATCCTCTAACCAAAA	ATTATAACTGCAGGGCATCTCA	927
ADH-837	AAGGAGCATGGCCAGCTTA	AAGGGTTCTGGAAAATGCATATATT	868
ADH-838	TAATGCAAGCAAGTTCAGCTCC	ATAGCGCTTCTCACCGTACAA	947
ADH-839	TGGCTATATGCGTCCGTTGA	CACATCCCATCGATCTTCAAG	945
ADH-840	TTTGTGAACTCAAGTGGCTTACTT	TTATTAATTACGACCAGGGGACC	928
ADH-841	GTCATTCGTCAGTTCATCATCCT	TGTTTATCTATTCAGAACGCTTGG	910
ADH-842	AAATGAGCTTACTATTGTCCAGCGA	TGCTTGTGATAGATGTTTTCATGA	946
ADH-843	ATGAACTTGACGTTGCCCTTGTA	AAAACTTAAGCAAAGTCAAACTGG	904
ADH-844	GTCCCAGTTGTCGCCATAAT	ATAGATAGTTTCGGTATGAATGCG	919
ADH-845	AAACCCGAAAAAAAGGAAGAGTA	CAACTTTGAGTTATCCATTTCCAG	912
ADH-846	TTGGTGGATAAAGTGAATGTGG	AGGAAAGCGATAATGACGAGGA	912
ADH-847	TCGGCAGACTTGTTAACTTCAA	ATGTTCAACTTTGGATGTAGCCAT	915
ADH-848	TGGATTCACTTCACAGGCGTT	TTTTGCGTTCTCTTGTTTTGCTT	860
ADH-849	CCCAAAAATTGCAATCGAAT	TGTGCGCTTTATATTCCATTTC	890
ADH-850	TCCTTTCGTTATTTTCCCTGTTA	AAATGAACTCTGACCCAATCAAA	889
ADH-851	TAATTTCGCTTGCTTTTTAGGTC	TTTGCGTAAAGTTAGGTTCCATC	892
ADH-852	CGACAGCAACCACAAAAAAAAAA	GTTTTTCCCGCTAAATTTCAAG	891
ADH-853	ATCATCATGAAAGTGACAAAGTAGC	GGGCGTGTACTCAAAGGTATCA	923
ADH-854	AAGGTGCCGGAGGATTTTC	TTCAGCTGCACAATGTCCCA	914
ADH-855	AATTCCGATTGCAATATTAGACTG	GTCTGCAAACAGCGTTTAATTATAG	949
ADH-856	GGCGAGGTAAGTAAATGCTAAATG	GAATTAGTTCGCTTTTCAATGGA	899
ADH-857	ACATCCATCTATGCCCTCGTAT	AGCACCTTCCTCCAGCATTTT	937
ADH-858	CCATGCACACGTTTTTTTTTTAAC	TTGAAGTAATCACTATCCAGCTGCT	893
ADH-859	ATTTAAAGAGGCAGTTGTTCTACGT	TGATGTGGAATGTCTGTTTTAAGA	918
ADH-860	CTTAACAGCATCCAAAATTGACA	CACAGAGCCAAGAAGATATCAAAG	886
ADH-861	AAAATAGGCCCACTGATGTGTAT	TCGGTGCTTATAGTTTATGGCTTAA	926
ADH-862	ATTTACTCTCTTTTTTTGCAGCG	GGCGATTTCCTTTTTTCTGAAA	921
ADH-863	ATGCGAATGCCATAAAATTGAGT	TGGGCTAGGTTTGATGCAATAT	914
ADH-864	CATTCCGTTCCATTCCGTT	ATTATCACCTTTGCAATTACCATC	880
ADH-865	AATCTTTTTGATAGAGCGTCCAGT	TTTTGTCAATATTTGGGACTTTGG	912
ADH-866	GCGGCGACTAATGAAGTTTATT	ATCTATTGTTTCGTGCTGACATCT	926
ADH-867	CATATTTTATTGGTTTAGACCCCA	ATAAATTAAACCATTGACGCATGG	956
ADH-868	TGCAAGAGTTGTGGCTTATAAATGTA	ATCACGTGTATTAGCATATGCATTA	984
ADH-869	ACTAGATCTTACCTGCTTTGCAAAC	AAGGTTTTGTCACATTAATCGCAT	982
ADH-870	TGTAAATTGAGAGCAAATCCTGTT	ATAAACAAAAACAAGAGGAAACGC	980
ADH-871	GGCGGGCATAGCTTAAGATT	TATTTGGCTTTGATCTTTTCGCT	901
ADH-872	ATTAGATCTGACATTTGGTGCG	TGCACTTCGCTGGAATATAATTT	937
ADH-873	CATCGTTTGGTTTTGCATCA	TCGCTTTTACTTCTGTGACAAGAT	892
ADH-874	TGCACCACTTCCGAATCACA	GCTATAAAAGGACACTCCGCA	896
ADH-875	TTCGCACGCACTCATTTACTTAA	AACGGATGCCTCTTGACCAAT	926
ADH-876	TTATCAGAGTGTGTGCATCAGCAT	TAATTCCGACAATTTTTAGCCCA	903
ADH-877	CGGCAGAGATATTCATTAAACATT	TAATTCCACAACAAAACCTGCAA	978
ADH-878	AAATTACAAGTTTTGCGCCCATT	AATCACAATTCTCTCGCCCAA	943
ADH-879	CATATTTCATTAGTAATTGCAGGCA	TTTCTCGATCGTGCTGTATTTTAAT	905
ADH-880	CGAACAGAAATTAACATGCAACA	GAACAAGGCGAAAACAGCTAA	946
ADH-881	AAACTGGCCAACAACGACTT	CAAAACAAGAATGAAAGCAACGA	949
ADH-882	TAGTGGGGAATTGGGGGATT	ATTTATTGGTTGGGGATTTTGTG	982
ADH-883	CCATTCTCCATTTTCCTTTCTTTC	ACACACACACACATACACACGAAA	928
ADH-884	AATGTTATGATTTGTGAGCCAATG	CAATATTTTGCACCGTACTCGTT	963
ADH-885	AGCATCGATGGCTTACCGTA	TGAAGTTGTGGGTGGTTGAGATTA	924
ADH-886	TGCAGAGCCTTCACATAGTTGG	AGTTTTGTGGCAAAAGATAAGGAT	942
ADH-887	CCACAGCAAAATAAAGGGAATTA	TTTGTCGGCACTCGTTCGAT	939
ADH-888	AAATGAAATGAATATTGCCCACTC	ATGCGTAATACCGAAAATCAATAC	908
ADH-889	GGGCTTGTTTAATTTATGATTGG	TTGTATGGCATGTTGATGAATGGT	864
ADH-890	AAACTATTTTATAGAGCCCCAAGC	AGTTGGAATGGGTTGGGTTG	948
ADH-891	GTATTTTCTTCTCTTTCCTACGTGG	TCTCGGCTTTATTTGCTATTTGTT	887
ADH-892	GGCGTTAGACAATGTTGCAAT	GCCAAAGGGAAGTGAGATTAAGAT	892
ADH-893	GGCAGCAGAGCAAAATACAAG	ATGGGGGGAATAAAATATCGAA	941
ADH-894	AGCATAAAACCAAGCAAAAGGT	CACGAAAAAGAAGCCGTTTAAA	939
ADH-895	AAATGCTGAAGTGAAATTTCCA	CTTTTTTTCTGTTTCTTCGGCTTAT	887
ADH-896	AATTTTATTCGCAACACTCGCT	AAATGTTACCCCCACTTTGTTTA	899
ADH-897	ATTTTAGTCTGCGAATCTTTGAGA	TCTGCTGAAAATTAAATGGGTTTC	924
ADH-898	TATGGGATTTTTTGTTTCACTCG	CGATCCAATTTCGTTAATAAGCA	900
ADH-899	TTCCTAATCGGTTTCTTATCGC	TAAATGTGTCAGTCAAGCGGC	866
ADH-900	AACTGGAACCGAAGCTGACTTT	ATTTGTTGAGCGCATTTTGTT	905
ADH-901	ATAAAGTGAGTGGGGGAAATGG	ATTGCGATTTCTTTTTCAGTGAG	949
ADH-902	AAACCCCAAAAATGAGACAAAGA	GTACGTGCCTCATCATAAAACG	886
ADH-903	ATAAAGCACAAGGATCACTCGAAA	AAAGAAAAACTTTCCAACTGGGC	910
ADH-904	AACACAACACACACAACGCTG	TGATTGTTAATTCAAAGCGCCA	921
ADH-905	TTCTTGGAGCATTTTTGGTGA	AGGGTACAGCATACAAATGGCA	933
ADH-906	TGCTTTTCATCTTTTTACCCTTTG	AGAAAAGATGAAGAGAGCACCAA	893
ADH-907	ATTAGAATATGTTGCATGTTGCCC	AAAATGTATTCTCATCTCGCCTTA	937
ADH-908	TCCAGATATGTCGAATGGCATTA	TCATTAACTTAAGAACGAGTGGGAA	934
ADH-909	ATGGACCAGTAATTGTGTTGTTGT	ATATTGACTTTTTGGCCCAGC	878
ADH-910	TTGCATTGCATATTTTTGGGA	ACTCTCAAGTCGGAGATCCACT	900
ADH-911	CAACTGTTTGGAATCGCTTCA	ACGGAACTGACTGAACAACAATTT	853
ADH-912	TGCCTATTTTTCCTGTTTTTCTG	AAGTTCATTCAAATGGTTCGGTT	871
ADH-913	GAAAGTTGCCCTTATTTTTTGGT	CCGATAGAAAATGAATGAATCCA	948
ADH-914	GAAATAGTGAAGCGAAAGTAAGCA	ACAGAGGGAAACGGGCATAA	927
ADH-915	CCAACACAAAAAATGTCCATAAAC	ATTTTCATTTTGGCTTCGGTT	911
ADH-916	GCTGCCCATAAACATTGAATTTTA	AGCTCAATTTGTAGGTCAGAAAAA	930
ADH-917	TTGCAACACAAGAAGCACAAAAAT	AAATCACAGTAGATAGCTCTTTTCGA	890
ADH-918	ACACTTCTTGTCCATTTCAAATCA	GGGTTAAAGGTGTTTTAGGTACAGT	952
ADH-919	TCTTTAGTTACGCCCCAATTTG	ACACAGCAGAAGGAGCATAATTTAA	959
ADH-920	ATTATGGTAACTGGGCTTATGCA	ATTCAGTTTATGTTTCGCTTGGC	955
ADH-921	AAAGAGGCATATTGTTTGCAAAAG	TGCGTTGCTAACTATTTTTGTTCA	959
ADH-922	TCCTTCTGGCAATTTGTGATC	CGAGACGAGGCATACAATTTTTAT	894
ADH-923	ACTTCTTTTTCTTCCTTTTGTCCA	TCAGTAAGAAGGAAACTGCTCGT	946
ADH-924	AAACTCACACTCGAAGTTCGGAAA	TTTGATGAAAGCAGGAAATCTCA	908
ADH-925	TCAATCAGAACTGGGCACCT	ACAAAACAGTAGGCAACAAAGGC	889
ADH-926	GGAAATTCATTCGCATTCGG	GCCTTTGTCGGAAAGTTATGTTA	891
ADH-927	CAGAAGCGGCAAAATTCAAAT	AATATAATGCCAAGCAAATGCGA	872
ADH-928	CGACCAAACTTTTCAACATGTCAA	TATTAAAACCATTGAGAGGCCAA	939
ADH-929	CGGCGAAATTTCTTTATTTAAGG	AGCAGAACAATGGAGAGACAAAGA	948
ADH-930	CTTTTGTGAACTGCATTGTGTTT	ATTTGATGGTGACTGGATGATGAT	881
ADH-931	TTTCAGCTAAAAAATGCCCAA	TTTCGAATTTAACGAAGTACAAGG	889
ADH-932	TCAGAACAGCAAGGCAATATATCT	GACTCCCCCAAAAACTCATTT	938
ADH-933	CGATTATGAATTTTGTTCGAATCAG	AAAGAGTATTTGGGAAAGCACTACT	910
ADH-934	TTTGAGTTTTTCTTGCAGAGGTT	TGTATGCGTTGTTGTGGAAAAAT	927
ADH-935	AAACGATGGATGAGGGAACCT	TTTCTGGAAATCATAAGCGTGTAC	911
ADH-936	CATTTATTAAATCAGGCAGGGAA	CAGATTGAATGGGATGGGTTC	930
ADH-937	TACTAATGAAAAGGTTGTGGGTGT	CGTAACGAAAACTGGAACACACA	941
ADH-938	AACAATATTCAAAATGAACGCCC	CGTCGTTGCACATTTTAATTCTT	865
ADH-939	GCGTGGCATTAAGGGATTAAA	AATCGAGAACTCAGCCAGGA	951
ADH-940	TTCGATTTGTTTTCCTGTTGCT	TGTGAGATTTGCGAGATTTATTG	913
ADH-941	CATTCTTTATTTTCCTGCAGCTT	TTAACACGCGCAGAACCAAAT	927
ADH-942	TTAACTGCTGAATCACACTTGATTT	TTAACGTGTTGCTTGTTGTTGTTAA	906
ADH-943	GAAAATCGCATTTGATGGATGAT	CCTGCCATCAAAAGTAAATTGA	912
ADH-944	AGAAATTTATGTAATGCCTTCGCA	ATTCATGTCAAGCGGTGTTTG	938
ADH-945	ACGGAGTCTAATGACTTTCAAGCA	AACAGATTTGCGAGATTATTGTCA	944
ADH-946	TGTTTCTTTCTGCCGTGGTAT	CAAGAAAAAAAAAAGAGGCCTG	949
ADH-947	AAATGATCAAAGACACACTGGG	AAAATTGAATTTGACATGCCG	959
ADH-948	AAGAGCCGAGACAACGATGT	AAACGACCAAAAAGAGGCATACTTT	945
ADH-949	TAAAAGGGCGCAGAAGGTTTT	TTACTAATTTATGTGGAGCAACTGC	957
ADH-950	CAGAGTAGCTCCAAAAATCCCAT	TTCCAATCCAACTATCAATCATGC	891
ADH-951	GCGGATATTGCTTTTTGATTTCT	ACAAGCCCGAACAACATATTGA	905
ADH-952	GCTCGCAGACAAAAAAAAAATCTA	TGAGCATTCCATGTCTTCTAGAAAA	912
ADH-953	TCCCCCAGAGAATCAGAATTTA	TAAGTAGAAAATGTTGCCAGAGCC	946
ADH-954	AAAAGGACAGTAAACATTAGGGGTT	TTAGATCCTTTCCTCCGAATTTT	931
ADH-955	TATTTTTTTTTCCAGTGCTGCG	AATTTGGAATAACCGCAAGGA	917
ADH-956	AAGTACATTGTATATGGATGGGCAA	ATTAAAAATGCATCGGAAAACCTG	894
ADH-957	TCCTAGCCATAAAACGAAAACAT	CAAACCAAATGAAAAGCGGG	905
ADH-958	TTGACGGATAATGCAAACACTT	CACCCAAAGAAATCCCATTAATA	910
ADH-959	TTTGGTTTTGGCTTTGTAACACT	AAAAAAAAAAATTGGGGCGG	911
ADH-960	TTTTTATCAGGTTCAAATTCGCA	AGAAGGAGAGTATAATTTGAAATGGA	928
ADH-961	TCGCAACAGCCGACTTTAA	TTGGCTTTAGAGAAAAACATGGAA	946
ADH-962	AAGGAGTAGCATTTTTTCAAACAG	ACCTCTTCCACAGAATTTTTAGACA	905
ADH-963	CGCAGTATTCACAGACTTAATTCAT	AATTTCTCTCTCTCTTTCGCTCAAT	911
ADH-964	TTACGCAGATAGCAAGAAAGAGAT	ATTCGAAGATCTGACGAGTTTGA	981
ADH-965	ACAAACTGAAATCACTCATACGACA	TCGGCAAGTTTCAGTTTTGTTAAT	926
ADH-966	TCTTTGTTGTTGGTGTTTTTCGA	TGAAATGTGAGGGATTAGAAGAAA	911
ADH-967	TATCACATATTTTGGCTCGGCA	AGTTGGGAAGTTGAAAGCGAA	902
ADH-968	ACGGCTGCTCTATGCTCTATACAA	TGCTGGTTTGGTAATGTATTTTG	923
ADH-969	AAACATTTCTTTTGCTGGGCA	CCGTTAAATCAACCTCCATTACAA	986
ADH-970	TGCCACATACAAATCACAACAAA	AATCAGACTTAACACCATACCCCA	868
ADH-971	TTTCAATTTATTTTCAACGCCAGC	CCGGCTATAAATGGCAATAATT	909
ADH-972	AGGGAAGGACTTAGTTTGAGGGAT	AACGAGCTGGCCATAAATAAAAT	909
ADH-973	ACACGGCACGCAATTACAGAA	TGATATTTTTCCCCCACTTCTAA	959
ADH-974	TCGGACGCTGTAGAATTTATGTGA	TGCCATATGTGTGTGCATAATTT	967
ADH-975	TAATTTTCATATTTTCCAGCCGC	CAGTCAATTTCAGGCAAACAAAA	914
ADH-976	AAAGTTCCTTTTCTGTTTGTTCCC	TTGAAAAAGTGGATAGACAGAGGA	922
ADH-977	GAAAAAGCGAAGGGAGAAAAAA	TTTTTTATGGCACTTTCAACGC	932
ADH-978	TTGGCCCACAAGTAAATGTCT	TCGATAAAAACCCAAGCCGA	917
ADH-979	AAATGAGGTGTGAATTTCGCTGT	ATGACGGACCATAAATCAAGGA	947
ADH-980	AAAGTTGACACTTCTGCGTATATCC	ACAAATATTGGAACAATGGACACA	957
ADH-981	TTGGCAAAAAGAATCCCCTT	GAAAGGAGCGAAAAATAATGCAA	864
ADH-982	AATCAAAAGGTAAATGGCTGCAT	TTAGACATAATTTGCGGTTTTGC	952
ADH-983	AAATCCATCATTTCGCCGAA	AATTAATTTGTTTGTCGCTCTCC	979
ADH-984	TGTTTAAGTGTTGAGTGGTTTGCT	TCAGTTGCTTAGTGTGTTTTCTCG	947
ADH-985	TAACAACCAGTACCTTCAACCG	TGCTGCTCATTTCCTTGGGAT	961
ADH-986	AATGGAGCAGCACGCCAAT	TTCAACGTAATCCCCTTTTTTTT	872
ADH-987	GATAAAAGCACAAAACGATTGCA	GGAATTTGCCACTCAGCCTTA	918
ADH-988	AATTCTGAGAATTGAACTGCTTCTT	TTCATTTGACAACACTGATTGCT	982
ADH-989	ATGCTGAGGGATTTCAATTTTGTAA	AAAGGAGGTTATTAGTTCATTGGAGA	910
ADH-990	TTTCCATGGACTTATTGTTGCATT	AATCTCAAACGGCACTTCATAAAT	930
ADH-991	ACAAATTAATTTCGCGTTCAAGTG	TTTACCACGCCTAAAACAAATCC	891
ADH-992	CGAACAAAAGCGTAGCCACT	AACACATCCCATGATCACACAA	889
ADH-993	AAGCCTCGAAAGGGAATAAATAT	AAAGAAATGAAAAAAGCGGACTG	912
ADH-994	AAGATTCATGAAAGCGGCAAAA	AACAAATCACTCAAGATGACCTCA	881
ADH-995	AAATGGAAAACGAGAATTGGAGTA	ATTTGAGGTTTTTATGCTTAAGCC	919
ADH-996	TTAAGTCTTCACCCAACCCAAAT	ACTTTTTGATTTCGCTTCGC	906
ADH-997	GGAATTCTGACGTTTCGTTTTT	AGCAACCACGGGAAAATTTGA	859
ADH-998	TACCCGTGAAAACGAAATTCAT	AGCGAGTGTTGGAAAACAAATAGA	933
ADH-999	TTTATGGCAAACAACAATCCGA	TTACCTATCGCTCAAGTCGCCT	993
ADH-1000	TGCAAAGTTTGTTCACGTGTG	AAAAGCAGAACGAAAGCGAA	974
ADH-1001	TGTTTGAGAAATGAGTGCATTTTG	TGTGTAAGTCCTATAATCAGCGTTT	933
ADH-1002	TGCAGACAAAGCATCAACCA	ATTCAATCCAGTACCCAGTCCA	937
ADH-1003	TTCCCATTGCAAATTTCATGC	TGCACCTACATTTTCTGACATCC	877
ADH-1004	TGGTTATCGTTGTATTTAATTGCG	GAGTAATTCATTTTATGCTGCCG	975
ADH-1005	AACAAAACCTGTCAGAAGGCTG	AAAAGACAACCCTAAATCTTTCCCA	998
ADH-1006	GTCCATTTTGAAATTGGGTTTTA	GGCATTTATAATCAAGCGTTTTT	926
ADH-1007	AATGACAAAATCAAGCGGCA	TAAATTCGAAATGCAAACAGCG	902
ADH-1008	ATTACGTTTTATTTTGCCAAGCC	CGTGTCAGGAAGCTAATGTTTAAT	909
ADH-1009	GTCGCAATATGCAAATCCATAAAT	CCACTTCACGAAATTTTTATTGCT	965
ADH-1010	ACCACTTTCAGCATCGCCTT	TAAATTTCAGATGTACGGGCAAA	885
ADH-1011	TTGATCCTCATTAGTGGTCACAT	GCTACAAATACAATTTAAACAAGTTCA	905
ADH-1012	ATATTAAATTGCATCGGCCGG	ATTTGATATTTTTCAGCGCTTGTC	948
ADH-1013	AGCAAAACCAAAAGAAAGCCAA	TGTGTAGGAAACTAAGAAATGGGTT	922
ADH-1014	ACGAAATCATTTTATTCTTAGGCC	AAAAGCTCCTTTCAGTTTCACCAA	913
ADH-1015	TCACATTTTTGCTGACTCTTTCA	ACACTTTGGTTTTGATGGGG	948
ADH-1016	TCTTCAGTTGGGTATCGTAATTACC	TAAACATTAAAGCAAATGGAAGGC	946
ADH-1017	TTTTGTTATCTGCGAGTCCTTG	GAGGATAAATGTGTAGACGGGAGA	872
ADH-1018	TGCTACCAACACTTCAACCCTATAT	TTTTATACGAACTGTGGCATTTG	914
ADH-1019	TGTGGATGCCTGTAGATTTTTGA	AATTTCGAGTTTGGTTCTGGCTTA	898
ADH-1020	TGCTGTTGCTTTATTTTTTGTCG	GACGGAAGAAAAATTCGAAAATG	974
ADH-1021	TGTTGATTAAGATGCTGATGGTG	AAATTACTGTGCAAATGTGGGAA	881
ADH-1022	TGTCAAAAACATTTGCAGCGT	AAAACTTTTGCCTGTCAGCG	972
ADH-1023	TTATTAAAGAACCCGATGTGCA	GTATCTTTTGCCCATTCACCAT	959
ADH-1024	AATCCAGTGATCGTTTCCCAA	TACCTACAAACAAATCGAGCCAAT	983
ADH-1025	TGTGGTATGGGTTGGTGTTTAG	ATCGATTTACGATCAGCATCCA	932
ADH-1026	GCGTGAACTATTTGCCTGTAAAA	TGGAAACGTTAGTGGATTAGTGGA	869
ADH-1027	GGATCTGGCTTCAAAGGAGTGT	TTGTTCGCTAATCGCCTCTC	874
ADH-1028	CTCCCCAGATGACTTTTCAATT	TGCCCAATACAAATATCCAATCA	891
ADH-1029	TCCTTTTAATTTCGGCTTTCA	ATTTTTGAAATGGGTTCGCA	951
ADH-1030	AGTAATTGACATATTGCGTTGCA	TGTTTCTGATGTTGCCTTTTGT	871
ADH-1031	TCCACACACTCTTTTTTCCGTTTA	TTCAAATATTATTGCCTCAACCC	953
ADH-1032	AGCATTCACAAGAAGTTTCCCTT	AACTGCGGATGGGATTACGTT	910
ADH-1033	TTTCCTTTTAGTTCCTCCCTCAAT	ATTAGCGCCCATTGATCATT	950
ADH-1034	GGTTTTCAGTTACAAGTGCTGATT	AGTTCTCAAGAATTAACCCATCAA	867
ADH-1035	AAAGTGTAAAATAAATACCGGCTG	GATTTCATGTTTCTCCTTCATTTG	877
ADH-1036	CGTCCGCAAGTTGTTCATAATAAA	ACTTAACAAATTACCATGCCGTAG	861
ADH-1037	CACTCCGAAAACACAACTGTAAA	GCGGAAATGAGGCTAGGAAT	898
ADH-1038	CTCTTCCTTTTCGGGCCATA	ATTCAAGTTTCATTTCGCTGCAT	898
ADH-1039	TCAAATGGTGTGATAATTAGGTGA	TGACGATGGCGATATTAATCA	904
ADH-1040	CCACAAATCATTGCCAAACA	AATACCGAAAATAAATCTTGCCC	942
ADH-1041	TTGGGCCATATAGATACATTAGCT	ATTGATTTCAGGAGTTTGGCGAT	928
ADH-1042	TTCAAAATTTTGTTGAGCTGCACT	AAAAGGGTCTTTGCTCTTAAGAAA	945
ADH-1043	TCGCTTGGTCGTATTTCATAAGTT	AAGGAAAAAATACGGTGGCTAAT	906
ADH-1044	TCGGGTTTGGATAGTAGGTAATTT	TCGGTTTCTCCTTGATTTTTTTC	960
ADH-1045	AAAACCTTAACCCAATATCCTGCT	GGAATTGTAAAAGGGAATTGGTT	929
ADH-1046	TCGGCAATTTTAAGAACACAATG	CAATCAATTTCTCGCGCTGTA	888
ADH-1047	TGCTGGTTAATTGTGGTTTCTTT	GAATCGATGGGTTTTGTGCA	904
ADH-1048	AGGGAGAAACCTCAACACGAA	TTTATTGTTTATTTGCCGGGA	938
ADH-1049	TGCTCATACCACCCATCAAAAATA	CGCTTGGATACCGTTGATAGA	937
ADH-1050	TTTGCCAAACAAAATGCAGC	CGCTTATCTGCCATCCACTATAT	924
ADH-1051	AGATCGTCGCCTTAAATTATGAT	TTGTGATTCTCCGCAAATAATTG	945
ADH-1052	GGAATTGCCACATTGATTGAT	ATAATGGTCTGGGTAGGGGCTAA	985
ADH-1053	TTTCTATATAGTTTTTTGCCCTGG	TTTCCCAATCGTCTTCAAACTTAA	946
ADH-1054	AATTAGTGAACTGAGCTGGGTCT	TTCTGTTACAACTTCATTTGAGCA	936
ADH-1055	ATAGGATTTGTTTTGTTGGCACT	GCATGTTTACCGTCGTGTCA	944
ADH-1056	ATTACGAAGATTTGGGGTTTGAA	GCGGAATTGTGGAAGGTCAA	895
ADH-1057	TGTTTGGATGGAAAATCTTTGTC	AACTGTGGGCTTATTTTCATGC	852
ADH-1058	ATCTCCTCCAACCATCGAACTTT	TAGTTGGAAAACAAAAATCAGAGC	941
ADH-1059	GTTTGTTGGCAGAAATTCCATTTT	AATAATGGTACTATTCAGCGGAAA	919
ADH-1060	CGTAACCCAAAACCGCTTCTATT	TTGAGTGGGTAAATTGCAGAAAT	939
ADH-1061	ATTAAAATGTTTATAGGCCCCTGA	TTACCCAAAAGTAGATCCTTTCCTT	922
ADH-1062	TCCGTTACCGATAAAAATTAGTCA	TAAAGCAGCAACATCAAACGTG	938
ADH-1063	GAATTTACAAAGCGAAAGGGTTT	AACCGAACAGCAAACAGCAAATA	937
ADH-1064	TGCCACCATATCGCCATAT	GTTAATTGGCATTTTCGGTGTATT	963
ADH-1065	ATGAGGGGCGAAAGATAAAATAAT	AAAAACATGAGTTTTGGACTGTCA	934
ADH-1066	TCCTATTACCTTAATTCCACTGTGC	TTTTTTTGGATTGCTCGAATC	937
ADH-1067	AAGGTTGGCATTCGGTAGTGA	TGCTTTAAATGTCAGGTTTGCTT	959
ADH-1068	TGGAAATTGTTTCTTACAGGGTAT	ATGGCATATCCATTCAGATGAA	896
ADH-1069	TCGCAAATATTCCAGAAATGTC	ATGAAACTCATTCGTGTGCACT	889
ADH-1070	CCTCCATTAAAAGGTATAATACGCA	TCCTTTCAGAATGAGATTGAGATT	925
ADH-1071	ATGGCCGATTACACACAAAGA	GACCGATCTGGAGAAGAAAATAAT	954
ADH-1072	ATGTCAATCATGCTCCGTGG	CGAACCACCAAACCACTGAA	922
ADH-1073	CAATTTTGCAGTTTTCTTTTGCCT	CGTGGGACGGAAGAATTTATAA	930
ADH-1074	TGGACGCTTTTCATATTTTGGTA	GGCGGAATACAAAAGACCATA	890
ADH-1075	TATTATATATCAAAAACGGGTCCCC	CGATCTGCACGATATATTTGATTA	902
ADH-1076	GAAAATTCACGTAACTATTTTTAATG	TAAATAAATTGGAAATGTCCTTTG	962
ADH-1077	TTCACTACTTTCTCTTGGTCCTTTC	TATAAATTGAGCCAAAGTGCAAAG	919
ADH-1078	CCATGTTTCTCCATCTCTCAATAA	TTTTCCACTATCCTTTCCAGCA	894
ADH-1079	AGGCGTACCCGATAGAAAAGT	AATCTCAATCCCCCTGTTTTCA	918
ADH-1080	TTGATGTTTGATGCTTGATGCTA	TTGACATTGATGTTGGCTGTTA	923
ADH-1081	TGACAGGCGGAAGAAAAGAG	TCGCAAGATGAAGTTGTTGGT	896
ADH-1082	AATGCTTTTTATACCCCAGAGAA	TTGTTACAGAATGCAAAGTTCCTT	935
ADH-1083	AACCAAGGCAGAAATGAAAAA	TTTAATTCCTGTCCTACATAAGCAG	930
ADH-1084	ATGTTCTAATTATTTCGGCTGGG	CAAAACAATAAATTACGGCCACA	901
ADH-1085	AACCGTTAACAAAAGCCCATT	TCCAAAACCTACACACAAGCAAT	909
ADH-1086	AATTACCACAGAAATCGCATAACA	TTGTAGCCGATAAAATATGGAATC	962
ADH-1087	GATTGTAGGAAACGCATGGG	GCTGACACAAAAGACAAAATGTTG	894
ADH-1088	GCCCTCTTGTTTTTTTTTTCAG	ACACATTTCCATCCATTTTCCA	945
ADH-1089	TTCCATTTCCATTCCCAATTC	AGCAAAAATCCGAGTCCAAAA	857
ADH-1090	AACGAAACGAAACAATTTTCCC	TAGTTGTCCATGCAATTTTCCA	929
ADH-1091	TGGTATTGGGTGGAAATGGAG	TTGGGTTGTGTTTTCCTTGTG	911
ADH-1092	ACCAAAGGGTTTTTTTTAGTCCAT	AGTGCTCCGATAATAAATATTTCG	920
ADH-1093	TCTACCCATCCTTTTTGTCATTT	CAGCAAGAAAAACCACAACAATT	899
ADH-1094	TTGTTAGCTAAACTCCATTGGAAA	ATCAGAGTCAGAGATCGCAACTC	920
ADH-1095	CACGAGGGAACTGTTTAGCATAT	CTGGATGCGATGAGAAAAGC	970
ADH-1096	TTAAGAATCCAAACAAAGGTGGA	TAAATGCCCACCTGTTGCA	916
ADH-1097	TTCCAGTTGCTCTTTACCCTTCAA	TTGTCACCATCACCACCTGTTTT	912
ADH-1098	CTGTTGCAGTTGAGCCTTGATA	TTCTTCAGTTTCCCAGCCCA	931
ADH-1099	AATTCAATGAACCCAAATCACCA	TTCGCAACAGCTCAATAATCAA	922
ADH-1100	ATACGGATGCCAAAGCCAAG	TTACGCGCCTTCATTTCGTT	938
ADH-1101	TATAATTATGGTTCCTGGCAGTTG	TTCTACCGCGAATTCATTATCTT	860
ADH-1102	TAGCTCGGCAGATAGTTCAAATG	TTGGCTAGTAATGGGTCTGGA	946
ADH-1103	TGGCAAATGTGAGTGTGAAAA	TTATGATCATTTATGGCTTGCAG	929
ADH-1104	CTTGCCAGCCATTTTCATTAAAA	TTGATATGACCAAAGTGCTGGA	916
ADH-1105	AATCAAATGAACTCGGCCTATC	GGAATGACAACGCCTGAAAA	860
ADH-1106	TCATTGTTATTGTTGGTTGCCA	AAAACGGGTGGTGAAAGGAA	872
ADH-1107	ACTTAATCAGCCCGGGAAA	TATTTTTGATAATCTTTGGGGGTC	870
ADH-1108	GCAAATGTATTTTCCAATTAGGTGA	CGATTTTAAAAAAACACCGGTT	933
ADH-1109	GATTGACTCTTTTTCGATTTTGGA	TTTTCATTATCTACCGTTACGCGAT	912
ADH-1110	AAAGCAAAAAAGAAGTCACCATGT	ATCACTTCTTAGATGCCGGAGT	934
ADH-1111	TTCGATGCACACTCACATTCTT	TTCTTCATATCTTCCCTTGCCAT	859
ADH-1112	ATGCCACCATCAATACAAATCTAA	TCAAAAGAAGACTCAAGCGACA	922
ADH-1113	TAGATGTGCTTAATTATGATGGGG	ATTTTTGGAATTAAGTTGCGCC	892
ADH-1114	TTTTTTTTTTTGGCACACGCT	TTCAAGCTTTAGAGCAAATCACAA	935
ADH-1115	CGAAAAAGAAACAGATGAACACA	GAAATGGGTACCACGAGAGTGTA	903
ADH-1116	CTGGATATTGAATTAAATCGGTGAA	CACAAGAAACTGGTTATAAAATTGC	957
ADH-1117	CTGAACAATCCAATCAACAACTCT	TGCCACTCCCCTTACTATTCAT	881
ADH-1118	ACGTCCAACCAAAAATGTTTCT	TTTGTTCACCCATCCACGCT	907
ADH-1119	ATTGACGTTGATTGTGCTGGC	AAATTTTAGCAACGAGGTCCC	864
ADH-1120	ATATGAATATTCGCTGAACTAGGCT	TATGTGAGGGTTTCTTGGGCT	873
ADH-1121	GGCATGCACAAGTTGTATTTAAAAT	CAAAAAAAAATAGTTTCCCGCTTAG	934
ADH-1122	AAATAGATGGCTAATAAATGGCAAG	AGCGATGTTGCAATTGTTTTTT	856
ADH-1123	AAAAACAATACTCGCAAACGG	TTTTTCTCGCTTTTTGCTTCTG	948
ADH-1124	CCAAATATGAACGATTGATAATCC	GACAAAAAATGCAAAATGCCA	972
ADH-1125	ATATGCAAGCCAAGGTCGAT	GGTGAGGGGAAAAAAAAATTAGA	920
ADH-1126	TGGGCGTAAAGTGAAAAAATCT	CAATAAACTTACGGCTTGGAATT	935
ADH-1127	GCTCTGACCCGTCTTTCATAAT	ACTCAATTTCCATTTCACCCAA	893
ADH-1128	ATAATTAATAATTTGTGTGCCAGGC	CAATCTCATGGTTGGTAGTTTGTATT	925
ADH-1129	ATCAAGTGCCAAACTGTCATCATTA	GAAAAGCAATCAGCATTGAAATGT	976
ADH-1130	ATAATTTTGGCTCGAATGTCTAGTG	GTTGGCGTTTATATGTTTCATTGT	924
ADH-1131	CAGACGAATTTTAGCATAAAAAGGA	ATGTGACAAAAGTAGATCGCAATTT	895
ADH-1132	GAAAAAAAGAGGGGGTTTCAAAA	ATCAGTTGGGCTGTGGTTTTATTT	952
ADH-1133	TTCGGCTTCAAGGTAATTTAAGAA	TGAAATTTTCCACAACTCTGCAA	937
ADH-1134	CTAATAAGCCAAAAACCGATTGA	AATGAAATGCCAAAAATGCC	970
ADH-1135	CAAATTGTAAAGTGGATGAAGTCC	AATAAGTTGTCAAAGGTGCATCAG	918
ADH-1136	AACACAAACGAAACTTGAACAGAA	AATTAAAAGCCAGAAAAACTAGGC	920
ADH-1137	TCTATTAAACAACGATATAGTGGACTG	TTCATCGACGATAAATTGATCATT	919
ADH-1138	TTCTTTTTTAAGCTGATTTGGCCT	ACCCATTACTAAAATTTGTCCCTT	901
ADH-1139	TTATGCACCTTTTCCACCTTTC	AAAGTATTGGATTTTCGGGTTG	948
ADH-1140	TGCAATGTTTCCTTATGAGCAT	TATTCGAATCCCAAGGTGGA	960
ADH-1141	TTCCTGATCCCATTCACTTTTATT	CGTTACATGAATCTGGAGAAAAAA	936
ADH-1142	TATCGCCCATCTGAATCTTTTTTT	GCAAAGGCTCAATTCTATATCATCA	972
ADH-1143	GAAAGTGCCTGTATTTCTTTTGTCT	AAATGAAAAAATTAAGGGCGAGTC	936
ADH-1144	CAACGCCGATCTTTAACAAATT	ACTCTTGTTTCCCCCTACCAAA	899
ADH-1145	GCTCGATTGACCAAATGTAAAAT	TTAAATATTACACAATGCAGCCGA	965
ADH-1146	TCTCTTTCCAGTTTCACTTTCGTT	GTCGATTTCAAATGCTGAGCT	923
ADH-1147	TTCAACGTTTTCGGCTTCTT	GGACTTTCCTTGAAATCGGAC	905
ADH-1148	TAAAAGCCAAGCCAAACCAAA	TTTTCCTCGGTTTTCCTCACTTT	863
ADH-1149	AGTGAAAGTGAACTTGATGGGG	TTTAAGAAACGTTGTGCCAGTTT	938
ADH-1150	CGTATGTTTTCATTTTTGACCGA	TCTCAAATGCAAACCTGGAAAAT	915
ADH-1151	ACAACATGTTTTGTAGGCATAACTT	ATCACACATTTTCCTCCAGAGATT	864
ADH-1152	AAAAGAACATTTCGCTGAGCC	TAATAGAAAAAGCAACCGGCAAA	991
ADH-1153	AGTTGTTGACTGGAATTGCTCA	ATATTTCTGACTTGATGAACGTGC	902
ADH-1154	TAGAATTGTTTTTGCTAGCAGTTTTG	AATGAAAGTGTTGTACACGTGTTAAA	999
ADH-1155	AGAAATAAGTTGGTCAGTTGTGGG	ACTTAGAACAAGACACGAATCCG	944
ADH-1156	AAAGTTGGCGATTTGGTTTG	AATTATTTGCTTGTTGCTGCCTT	948
ADH-1157	AATTGCACCATTTATACCGGG	TCTTTTGCGTTTTGTTTGGTT	914
ADH-1158	GCAGCAAGGCATAATGTTTATTTT	CGAAATGCATTTTCAGCCATT	895
ADH-1159	TGATCGTGTCGCTTTTGTGG	GCTTCGTGGAACATTTTTATGGT	918
ADH-1160	AATGACAAGATTTTCGAATTCGCT	AAAAACAAAAAACTTGCCACTGGT	950
ADH-1161	CTGGTAAAGTTGCAAGTTGCA	AATTACCTTTTATGGTGGCTTTTG	990
ADH-1162	CATTCGGTTTCAGGTTTTTTTTTC	TTTATGATCTTTGCTTTCAAGTCC	877
ADH-1163	GTGGGATTTTGATTTGAAATGTG	ACTAATTAGATTTTTGTGGCCGA	949
ADH-1164	GCCGCATTGAAATCAAAAGTAAA	TGGAATCGGGTTTTATTTGGTAT	911
ADH-1165	GGCAAAAGTCGAATGATAAACAAA	ATTTCTAAATGCCTCACTCCATTG	925
ADH-1166	GGACGGAAATAGGTAAAGAAATTGA	GTTTTTATATCCGTTCACTGCATT	900
ADH-1167	TTTTCGTTCTTTTGTTCAGCTGC	TGGTAATTCGTCTTGATTGCTTT	962
ADH-1168	AGAATTTCGCATATTTTGGCATG	TCGTTGTTGTTATTGTGGTTTCTG	914
ADH-1169	ATGGGTTAGATGGGCTACAATTA	GCAATAGGAGAAGTAGCAAAAACA	926
ADH-1170	AGGCCATAATCTAAACGAATTGAA	AAATAGTTTCGCTGACAGATTCAT	928
ADH-1171	TGAAAAATTCAAAGTCAACGTGC	GAAATGTTTTGTTTGCGGGT	926
ADH-1172	AAGCCCAAAAGATACAGATACCGA	TAAAAAATAGCAAACAACGCCG	935
ADH-1173	GAAATTATCATGTCCACCTACGTAAT	CATTTCAATTCTAAGATGCTTATGC	909
ADH-1174	TTTGATGCATCTTCATTTTACTCG	ACGGTTCTTTGCTTTGAAAGAGATA	892
ADH-1175	CGGCGAAGAGAATAAGAATTCAA	CATAAAAAACAAGCTGAAGTCGG	865
ADH-1176	TGGTGGAATGAAATGGAATGATT	AAAGCGATAAGGCCAAGGAATA	892
ADH-1177	AAAAGCGATCGTGGATGATG	TGTGTCCATGCCTTCATTTAAA	914
ADH-1178	TTTTATTTTTCTATGTCCCTTGGC	TCCCCTTTTGCGGTTACTCAA	860
ADH-1179	AGCAACTGCATCCACAGGAA	TCTTAAAAAACAGTGCCAGATTGA	932
ADH-1180	TCACGGACACATTTGAAGCA	CGTAAAAGAGCGAAGGAAACTGA	953
ADH-1181	GGGCATGGTGTTTTTTTTTTTAG	TGTACTTGGAGTTGAGGGAAGTCA	915
ADH-1182	ATCTTAATTTTGGGCAAGGTGTT	AAAAACAAAACAAAAGGCGG	926
ADH-1183	TCTTTTTTTGAAGCACCGTTC	AAGGAAATTTTTGTCTCGTTGACA	927
ADH-1184	GCAATGTTAGTTTCACAGTCGAATT	TAGGTGGCAGTCAAAATATTTGAT	921
ADH-1185	TCGCAACGGAAAGACTAATGT	TTTGAAAGGCGCAGAATTTT	950
ADH-1186	ATCGCCTTTTCAAACCATATTG	ATTCTTAGTGCTTGGTTCGTTTTC	880
ADH-1187	GGCATATTTATGAAGACATTCGAA	AGAATAAGAAACAGTGAAGGCATTC	860
ADH-1188	TGTTGGAACTCCATTTTAAGAACA	GTTTGTGGGATTCATAGTGTAGAAA	979
ADH-1189	TTTCCTACCAGCACCAATTTTGT	CTTTGCCTTTCAGTTTTGGTTTT	959
ADH-1190	TTGAAACTTTTTTCGTTCGTCGT	TTTGAACTTGATGGTGTTTCTGCT	982
ADH-1191	GGGTCATTGAAATTTTCTGGTTT	TGGGCCAAGATCACTTTTTATT	941
ADH-1192	AGTAGGAGTCAAGTGGAAGTGGA	AAATGTTTATTGTGCGACCCA	940
ADH-1193	TGTAAACATTCACCAAGAAATATGA	ATTAAGGCTACAAAAAAACAACAGT	914
ADH-1194	GTGATGGATCAACTGGGATAGAA	TTTGAAGTGTGGAAATGTGCA	897
ADH-1195	GCTTTTCCCCCTTCTTTTTTTTT	TTTGGCTATCAGTGTTTTATGTGC	976
ADH-1196	ACAATTCATCAAATAACGCCCAT	TTGTTGCACATTATTTTGTCTGG	965
ADH-1197	GCAGAAAAGCAAAAAAAGAAGGT	ATCTCGGTTGAGGCCATTTT	930
ADH-1198	AATCCAGAGGTGTGTTCTTTACG	TCTTACCCAAAAGCTGCCAA	887
ADH-1199	CATTCGATAGAAAAGAAAATCTGC	TTTTAAACAATTACATTGGCAGGC	944
ADH-1200	TGACACCACCTACCGGAAAT	GCACAATCCCACATGCTTTAA	931
ADH-1201	CCTAAGTCCGACGAATTACTCTTTA	TGGCAAGATGAGACAAAAACTTTT	899
ADH-1202	TTTCTCCCAGTCATTCATTCATT	ACTTTGAGTGTGTCGGTGATGA	913
ADH-1203	TCTTGGCAACTCGGAAACTT	CTCACCGCGTTTTTTTTTTTATAC	916
ADH-1204	TGCAAGGAAGTTTTCACGAATATAT	GTTCAAATTCATTTCAATTACCGTC	891
ADH-1205	ATCAAAGGAGTCAAAGAGCGTT	CTGGGGTTCTCAAAACAAATTT	995
ADH-1206	CAAAGGCATCATCAACAACGT	GTCCAAAAAAATAAACCCAAACG	998
ADH-1207	AGCTAATCGAAAATCACTTAATGG	CTTTAGCCGAAGAAGTTAAATAGGT	880
ADH-1208	CCATTAACTAAAGCCATGATCGTA	TTAACAATTAAAACCCCAAAGCG	973
ADH-1209	GCACTTTGGGGATTATATTGAAGT	GTTGAATGGCAAAAGAAATTACG	861
ADH-1210	AGAATATTATCCAACTTCCCAGGA	ACTCCTCTACCACATCCTCCTCTT	973
ADH-1211	CGCCGACTTTCTATGCCTTT	CCTTTTTGTTTTCTCCGTTTTGT	955
ADH-1212	AAAGGGACGAGCATACACAAAAA	TAAAATTTGCATCGCCTGAATAG	975
ADH-1213	TCACGACATATACAACAATATGGAA	AACGAAATAAATCTCAGAAAGCACA	970
ADH-1214	CCATTGGGAAATAATTGAACTTGA	AAATCCGTAGAAGGGAAAAACTTT	924
ADH-1215	TGGTTTTGCTGCTTTTCTTGA	AAAGAACGATGCAGATTTTGATTG	886
ADH-1216	AAGGGAAAATGCCACCGATATA	AAGAATTTCCAACCTTTACCTCAA	911
ADH-1217	GAAGGACTACGATATGACAAATTCA	CACACGTATAAAAAGGTAAAATTGC	955
ADH-1218	TAATGGTAATTAGGCGTGGAAAA	ATTAAGATAATGGTTCCCCGTG	942
ADH-1219	CGGCGATTTAAGGTAAAACTTTA	AAGACGAATATCACGCATTTCAA	924
ADH-1220	ATCTAAAAAATTGAACGGGACTGT	TACTCTTATCTGACTGGCTTGGTC	944
ADH-1221	ATTACTTCTTTTTGCCCCGTTA	ATTTGTAATGGCGGTGATATTGA	900
ADH-1222	ATTCCCTTATTTTCAACCTGTCCT	GAAAAACTTTGCTGTCAACCTGA	871
ADH-1223	TTGTTCTGCCATTAACATTCGGT	TTCTGCGGTAAAATGTCATGTC	932
ADH-1224	TCTTGTTTGCCTTTTTCCTGTT	TACTCTTTTTTTTGGGGTTTGG	888
ADH-1225	TGGTTTGGGGCCTGATGAA	GACCGCTCGCATTAATATTAATTT	947
ADH-1226	AAGGGTTCGGTAAGAAGAAGGT	ATTTCGTGGTTTAGTTGTGGGT	874
ADH-1227	AATTATCGGGCTTCAAGTGTCG	TCCTAGGGAATATATCTGATTCTGC	913
ADH-1228	TCTCGAATAAAAACCAATGTGGA	TTTTTAATTTTCCCGACTTGGTG	937
ADH-1229	AACAGCCACATTTAGAACCGA	CAATGTGGACAGGTGAAGCAA	913
ADH-1230	TTTCCAAACATCTCCTGCACA	TTAACATAAGGGACAACGGGAA	884
ADH-1231	CGAGAACGATAAAGTAAAAAATTCC	AAGCGCTAAAATTCAAAGACATAAC	959
ADH-1232	TCGCATTCCTCGATTATCAGATA	TTGAAAGGAATTTGCAGAGCTTA	987
ADH-1233	TTTTAGATTGTTTTCTTCGCCTTG	TTAGGACCTCACCTCAAACGTATAT	915
ADH-1234	TGTAAGCTCCTTTAAATTTTCGCT	GTGCATGTTTTGAAAATGGTAAAG	928
ADH-1235	TCACAAATTTTCACACACAAAGG	AAAAAGGGGTAAAATAAAGCTGC	945
ADH-1236	AAAAATACTTGGTTCAGATGTGCA	TTTCCGACCCCATAAAGTATATACA	941
ADH-1237	TGTGTACGATTATGTTCCCTTTTTA	AAATTTATGTTTCATCCCACACTCA	956
ADH-1238	AACACGCCATAAAGACAACAACA	ACTCTTCTTTTTCATCGCATTCA	865
ADH-1239	TTCGCTTGACATTTTTAAGTAGCT	ACAAATCAAAGTCGAACCGATG	1000
ADH-1240	CGGACTTTTGCCTTGTTGTCA	TTGGGGAACTAACAAAAGAAACA	861
ADH-1241	AGCATAAAACACACACGGACTC	TGCTGGCTCTTGAATTTTTGT	988
ADH-1242	AAAAGCTGATTTCCATTCACTGA	ACCTCAACATATTTCCCATTTCA	883
ADH-1243	GAAGCAGCTTTTATCGAAACAA	AAAGCAAATAATGCTCCTGACCA	932
ADH-1244	TCAAACTCCTCACCCCTATCGTT	CCCCTCTAACAACTTAACCCACTA	903
ADH-1245	TTGCCATATTTTTCTATCCTCTCG	TCCCCTTCAAAGCTTAAGTTACC	900
ADH-1246	CCCATTTTCTACCCACAATTCA	GCATAGAATTTTCCCTTTAGTCGA	906
ADH-1247	GGAGTTTCATTTTGCCCTATACA	CGACACAAACTTTCATCATAATGCT	949
ADH-1248	ATGTCAGGTGTACAGAGCAAAAA	AAATATCTATGTTGGTCTAAGCCGT	887
ADH-1249	TTCTTTGTGTTAAATTAATTATACGG	TTTGACGTCTATTGTGTCGATTT	910
ADH-1250	CGCCGATCAAAGTTGAAAAT	CGCAGGGGTCTTCTAAACAA	929
ADH-1251	AAACGAAAGTATCCGCGCAC	TTTTGCATTTTATCCCTACCTACC	944
ADH-1252	CGCTTTTGGCTGAATTTATTG	CATCTGCAAGTTTCCACTCTTCT	922
ADH-1253	AGCAGCGAGAATGTCATCAATAT	TTTCCCCTTATTTTGTCCTCTTT	951
ADH-1254	GTTGGTGAAATCATGAAATATTGC	AATTTATCTGCGAACCCCTTTA	946
ADH-1255	ATACCGAACAGCGATGGATT	ATCCGACCAACTGATATCAATGT	893
ADH-1256	TTTAGCCGATCGAAACTGTGG	TTTTTTAAAGGAGGCTTGATGCT	965
ADH-1257	TCAATAACAAATTCCATTGCACAG	TCGCTCAGCCAAACAAAACTA	868
ADH-1258	CAAATTGTATTTATTGCGGCCAA	ATGAATTGTTTTTTTGCTGCTGG	954
ADH-1259	CTGCGGCAAAGTCATGTGAA	AACCCCACTGGCTGAATAAACTT	943
ADH-1260	AACATTGAAACGACCTTTATGTACC	GGCAAAGTCATATTCATTCACATT	963
ADH-1261	AAAAGGCAGGAAGCGGAAGA	AATCAAAAAAAAAGTCGTGCCG	925
ADH-1262	AACGTCCCATTTTTCTTAGTGCA	CAACCACCAACTGAACCGAA	870
ADH-1263	AGGCAACGAAATGAAAAGTACAA	ACCCAATGATCGAAATGAAAGC	867
ADH-1264	AAATTGGTCTAATGGTTTCTACGG	GCAATAAATGTGGTGACTGGTG	969
ADH-1265	GCTGCCCAATGTTAAATGTTAAA	TTTTCGTTCTTCTGCCACTTATAG	945
ADH-1266	TCTGAGGACTTATGCAACTTGTTAA	TTATGTTTTGCCTTTTGTTGTCTG	956
ADH-1267	ACCAAAAGGAGTGATGAACCAAAT	GTTTTTTGTTTCATAGCTTTCGCT	963
ADH-1268	CGATAATTGCGTTTGAGTGC	AAACAATCGTCAATCAAATTGGGA	881
ADH-1269	TTCAATTTCCTTCAGCTCCATTTA	CAAATAGAGTTGCAGAATGCATG	885
ADH-1270	TACATTGAAATTAGCAGGCGAC	ATTGACAAAATGAAATCCCGAAG	901
ADH-1271	TTTCGAACAAGACAGATACTGATGT	TAATCTGTGCAATGGCGATT	908
ADH-1272	TTCCGGTTAGTATCTGAATATTGTCA	AATCACAATTATCTTGCGTATTGCT	865
ADH-1273	ATCCATGATTGGTGTCATAATCA	TGGCGTTTGTTGTAAATTTCTAAG	920
ADH-1274	TTGAGTGCAGAAAAACCATCC	TGTGTTTGGGAAGGAAAGCG	921
ADH-1275	TAAAACCAAGAGGAGCGAATAAA	CGATAAGATGGGAAAGTCCTTG	892
ADH-1276	TTTTGTACTTCCCAACCATATCAT	CTGTCAATTTAAGGATATGCGTTT	917
ADH-1277	GAATGAACATAAACTTGCACCAAA	TTTATTTTTCTACCGAAGTGGTGA	903
ADH-1278	CTCACAGAAAATATGATGTTTCAAAAAAT	GGATTAATATTTAATAATCATTCGCTTCA	960
ADH-1279	AAGTATGCAATCCCGTAACAATT	AAGGCTTTTTCAACATTGGTTCTA	904
ADH-1280	CAGGGGAAATAAAATCAAGGAAA	TACATTAAAATAGGCAGGGGAAA	936
ADH-1281	TTAAGGGAAACGACAGTTTGAAA	TAAGCTCCCGTAAAATGAAATGC	874
ADH-1282	AACACCTTTGTTTCTGGCACTT	CTTTCCGCATTTGTTCTTCAATT	968
ADH-1283	GCCTTGAGGGGACATACTTTT	GCCCCAAACATTGATATTTCTTT	944
ADH-1284	TAGCTTTTTGTGCGTCCCAT	CAACTACCTTCTGATATGCTGACC	938
ADH-1285	TCTTTATCTGGCTTTGGTGTCG	TTCGTTCGCATAAAAGTTGTGT	851
ADH-1286	TCGAAGTATGCAAAAAAGCCAT	TTAATGGGCCTGAACTGAATACT	933
ADH-1287	TTGACACTCACTCATCAACTGCT	TCGACTCCTGAATTTTATTTGCA	913
ADH-1288	GTCTCGCTATTTCGTTGAAAATT	CCATCTGAACCAGGAATGTTTT	933
ADH-1289	TCATTTGGCTTCTGGTTCTATCAT	TGTCGATCTTCTTGCTCTTGTTAT	947
ADH-1290	TTCGCTCCTCATCATAATTTGA	ATCTCCATTATCCAAAGTACGCAT	908
ADH-1291	GCTTTGCCTGAAATGTTGATTATAT	TGAGCCATTGTAAAGTTAGAAACAA	968
ADH-1292	GAAAAATTTGTCAGTTCAAAAGTCAG	AAAAAAGTAGAATGGAAAGGTTCACA	988
ADH-1293	TTGCTCCCCAATTTCTTTGTTAT	TTAACACTTCCCAGAATGCACA	964
ADH-1294	AAACCCAGAAAAACCCGATCA	TTGGAATTAGGATAGAGATGCAGG	940
ADH-1295	TGTTTTCATTGATGTTACCTTTGTC	GAAAATAATACAAACAGAATTCCCG	926
ADH-1296	TCAGGAATTGTATGTTGTCGCATT	TATCATGTGAAATTTGTGAACCCT	1032
ADH-1297	TTATATGGCCAAACCTCTCATG	GCCATTTTCATATTTTTGACGAAC	930
ADH-1298	GCCAAACTTTTTCGTTCATAAAC	TGGATCCTCCTACCAAGTTTTTA	926
ADH-1299	AACGTATTTCTTTTATGGCCCC	AAGGCGATTCAGCAACAAAAAA	921
ADH-1300	TTTTACATTGTTTAGCTCGCGTTT	ATCGAGGCAGAATATTTTTAAAGG	880
ADH-1301	CAAGTTAAGGATATCGCCGC	TATGGGGCTTGTATGATTGGA	952
ADH-1302	GGGAGGAAATGTGTTATTTTTGA	TGAAAAAATAGGCATCGAAACAG	882
ADH-1303	TTTACGGTAATTGTTCTGCTCATT	GCGAAAAGACAATACATAATTTCC	919
ADH-1304	AAACAAACCAGACATGAATTCATCA	GCTGATTGCATATAGATAGCATTTGT	912
ADH-1305	CATCCGTCCCATCTTTTCAAT	TTCCCTCAGCAGTTTTCCATAA	939
ADH-1306	TTTTGTTTGCGAATGCGTTT	GGGATGTAGTGAGTGGAGTGGTAT	948
ADH-1307	ATCAGGCTGCAAAACATTTTC	CGGAGAGTTTGCAATTGAATT	913
ADH-1308	ATAATTGCTCGACTCTGACCGC	AACCACCCAATCACCCACTATAT	864
ADH-1309	TCGTTTGACTGATTTCGTGTTAA	TGGATGGTCATTTGTTTGTAGGT	883
ADH-1310	ATAAATCGGAAATTGACCACGA	TCTACGCATCATTTGTTTGCAAT	899
ADH-1311	CAGAGGTTTTGGTTTTAAATTGC	TTGAAGGTGCAAGTATGAGAGTTT	933
ADH-1312	TTTTCGTGTTGGTATGTGAAACAT	AAATTTTACGCCATTACTCCAAGA	970
ADH-1313	ACCAAAAGCACGTGAAACGA	TTTTAAGCTACCAAACCGATCC	932
ADH-1314	TGGTTGAAGTTGCATAATTTGGT	AAACGTGAAGGTAAAACGAGAAA	918
ADH-1315	TCGTGTATCTTTGGTTTTCAGCAA	AAGGCTGAGGGCATGTTTATGA	987
ADH-1316	AAACGGAACGGAAACCTGAT	AATAAAGCGGGACTAAGGCG	921
ADH-1317	ACATATCTGCCCTTCCATTTGA	CTAGCACTTGCGTTTAAATTTCC	898
ADH-1318	TAACATGAAAAAAGCACCTCGAA	ACACAATTTCCTCCTGTTTTGC	858
ADH-1319	TACAGACGGAAAGTGCTAAAATTT	CCGAAACATACACACAGCCAA	981
ADH-1320	TAGAGAGATGGTATGAATTTGGGC	GATGGTCGATGAGTTTGGAAA	869
ADH-1321	ATGTTGAGCATATTGCGTTCTGT	TGTAAAGTACTTTTGCAGTCGCA	916
ADH-1322	AAAACCCCAAGACTTAAACAAAGA	TTTCAGGGTGAGGTGAGAAAAACTA	877
ADH-1323	CTTTTCCATTCATTTTCCCCTT	TGGGGTAGTCACAAATTGAATTT	980
ADH-1324	TCAAACTCGTGTCCTGGCAT	GCCCCGTTTACTATCTATCAACAA	921
ADH-1325	TCCTTTCTCCACCTTCCCAGAT	TTCATCCCCCATTCAAACTAATT	911
ADH-1326	TTGCAGCGTTCAATTACAAGAA	CGATGCTTCAATGTTATTTTCCA	965
ADH-1327	ATTTATTCAATGCAAACGGAGGT	TATTGTTCAAATGTTCCTGGCCTT	974
ADH-1328	TTGCCGCTTTGCCTATGATTA	CCTACCATGTTGTTTTACATTTCC	1000
ADH-1329	TAAATTGCGACCAAAATGACAA	AAGGAAAAGTGCACTTTCAAAAA	956
ADH-1330	TCGAAAAATTGACCTTAAAGTGG	AAATGTGTGGGTGTGTTTGTTTT	938
ADH-1331	TGGGAAAGAGAGCATTTGAAAAA	ATTTCCGAATATCTTTCTTTGCC	852
ADH-1332	TTGGAACAGTTTTGATTGATGACA	TGCTCCATAATTAAGTTTTCGTTG	967
ADH-1333	CACGAAACAACAACAACATTATGA	ATAATTGCTTTGATAAGGCTTCG	884
ADH-1334	AACGATCTATTCAAAGTCTTTTCCT	TCAGACTTTGGGTGCAAAAAT	921
ADH-1335	GCCGTTATTAGCCAACCAATT	TCATCATGGGTGTTCTTCTGG	988
ADH-1336	AATAATGAAAAACACACAGGACCA	AGGACATTTGAGTATATAATCCGTTT	920
ADH-1337	TTAGAACTTCCGTCTATTTCAGGA	TCTACATCGTCATTCTGTTCATCAA	951
ADH-1338	TTTTGATCAAATGGTCCGTCA	GCAGCGAATCTCTCTTTGTATCTTA	932
ADH-1339	CTGGGCATGATAAGAGATTTAAAA	ACCCCTTCACTAATTAGCTGATTTT	904
ADH-1340	AATCCGCAATAAAGCATTTGCAT	TCAAGGAAGCAGAGATCAAATTAA	907
ADH-1341	TTGTTGTCGGTAGTGGTTGTTAAT	ACGAAGCGAAACTTGATAAAAAC	931
ADH-1342	CGTTGATTTCCCCCATAAGATA	TCGCCCCTTATTTTGACTTAATT	887
ADH-1343	GGTCAACGTTTAGTAGAAAAAAAGG	CCTCGAGTTTTGGGATTTCAAATTA	954
ADH-1344	TAATAAGAACTGCATTAAAAGCGC	AGCCTTAAAAAGGAAGCATTCAAA	877
ADH-1345	ACTTTTGTCTTCTGCTGCCTTT	CTTTTCGTATTGTGCTCCAATTT	879
ADH-1346	CCGAACTGAAATCAAACATTCAA	ACTTATTCCCAAGTGCACCCTA	919
ADH-1347	CGAATAAAGAAAAATGCATCCATAC	AGTAGAAAAATCGAAGAGAATGCAA	928
ADH-1348	CAAAGCCGCTGGAAACTACA	ACTGAACCACTTCGATTGCATT	944
ADH-1349	GAATTGAACTTTTCAGGCTTTTTAG	TTTTAGATTCTATACGCTCTGAGCTA	876
ADH-1350	AGGCCAAAAAGGATTTCCAGA	ATTTCCATGGGTTAATTGCG	934
ADH-1351	AGACCGGCAAAGGCATTTAA	TCCTCGCTTTCATTCACCTCA	887
ADH-1352	CAAATGAGTTTATGTTTGCCTACC	CCAAGCAAATCACAGGCAAC	848
ADH-1353	ATTTTAGGCAAGCAACTGTGTTAA	TTCAATTAGTTTGATGGGCAGTT	956
ADH-1354	CCGTATTGGGGAATATAAGTTTTC	ATTTTGTTGGCTTTTTGCGA	979
ADH-1355	AACCCTGACCAACCCACTTTT	GATGGCGGTGATTTGTAATTTTAA	914
ADH-1356	ACAGACAACCTGCTGCACAA	AACATTTATCTTTCCCCCTTTTG	968
ADH-1357	GCTTAAGTTTAATACGCCATTCAA	AAGAGCTCACCGGAAATATGC	929
ADH-1358	AACAATCACGCCTATGGAAAGT	AAATGTATCAAATGTCAATCCCAC	960
ADH-1359	TAAATCTTCCGTGACATCATCAA	TGCATTTTTCATCCAACCAA	892
ADH-1360	CGAAGATTGCTCAAATAAGGTAAA	TTTTCTTCACCATCGATAACTTTC	917
ADH-1361	AATAGGCGAATGCAATTAAGCA	GTAATCTTTGAATGGCTGAGGAA	879
ADH-1362	AGCTGTAGCGTGCAATTAAAATG	GGTGAGAGCCAAGGAAGTGTTT	951
ADH-1363	ATGAGCCTGGGGAAAAATTAAAT	CTGCGCTTCAATAAAATTCCTTT	987
ADH-1364	GACCCGCAATTTAATTATTACCA	GCAAATCAAAGCAATAAACCAAC	898
ADH-1365	ATGCCTCAAACAAGAATCCACT	TATGATCTAACGCAACGATTTCA	911
ADH-1366	CCCAACACTTAAGATTATCCAACA	CCGAAGTAAGCGCCATATCA	928
ADH-1367	CGAATCGGGCATTTTTTAAA	CAGTTTTCGCCGTTTTATTTCA	914
ADH-1368	TAATTTATGCACACAACGGCATTT	AATTAATTGCAAAGGCCGCTA	964
ADH-1369	GAAGGAACGCACAAAATTCAAAT	TTCAGTGGGGTTTGATAGACAAT	975
ADH-1370	TGGCTCTTCGAACTTAAAATTATC	TGCATTGTGATGCGATTAAAT	946
ADH-1371	AAGTTTATCGAAACTGATTGGCA	CCGGATGGTACGTATTTTTTTTTT	920
ADH-1372	CAATTAATTCCTGCGGCTTC	CCCTCCTATCTGGCTTTAAACTAA	902
ADH-1373	TCGCATCTCAATGAATTTTACAG	GAACAGCGGGGTAAAAACTAATAA	902
ADH-1374	CCAAAACAACAAAGGGAAATTC	ATAATCTGGGCGTCATTGCG	938
ADH-1375	TGCCGGTGTAATAACTTAAAATCC	CAAACAATATCCCCATTCATTTCT	943
ADH-1376	TGATTTTATGCAATAGGCAGCTT	TCTAGGCTCCTTTTTCATTTTGA	908
ADH-1377	AATTCTTGTTTCCATTTGCTGTG	TTATGTAATTTTTTCGGCCCC	956
ADH-1378	AACCGCATTCGTACATTTATCTAT	TCAAAAGAAGACTCAAGCGACA	927
ADH-1379	AAGCAGTTCGCAAATCCAATT	GAAAAGCGAAAAAATGAACAGAG	877
ADH-1380	ACCCAAAGGTCAAAAGTTTTCAA	CCAACCTGAACCCATAAAACATT	878
ADH-1381	GCAAATCCGACACGTAAAATAAT	CCTGTTTCCGTAGTTTTTTTCTCA	935
ADH-1382	GTGCTGGAAAATATGAAAAATCG	TTTGTTTGTTGACCAAGTGCTT	952
ADH-1383	CCCGTTTTCCATCTGAAATTTA	ACGTTTCGACTGTTTGGAGTTTTT	893
ADH-1384	GCAGGCAACCAAATAAATCAATT	GATTTTCGGATTTTGGATCAAGT	918
ADH-1385	TGGCGTTGGCAAAAATTTATT	AAAAATATACCAGTTGACGGCAA	913
ADH-1386	CTTGTTAAAGATGAATTTGCTGGA	CCGCAAATTAGAATCGATGAAATT	962
ADH-1387	CAGCACAACAAATCCCCAAAT	GGTTTGTTTGGTTTCGGATTC	883
ADH-1388	ACAAAGATAGAAAACAAAGGCGA	CTAAGGCAGCACAATTTACGAG	994
ADH-1389	TGAGTTGATTTAATGGTTTTGCC	TCGTTGCTTGCTTGTCATATGTTT	944
ADH-1390	AGCCGAACAAAGTCATGAAAAAT	GCAGACAAGGACGAAATAAAGTTA	933
ADH-1391	GCAGAACGTTTTTCAAAAAATTG	GTTCATGCGAAAATTGCAAAAAT	914
ADH-1392	AGTTTTTAATACGTTCTGGGGC	GGTTTCCATGTCGATAAATTACAG	951
ADH-1393	ATAAATTGTTGCGTTGAGCGA	TGAGGCCAAATCGATGTTCAT	890
ADH-1394	ATTAAAACGGAGCAAAAAGCG	AATTGAATTGAAGCGCATTGTG	936
ADH-1395	TGGCGGAAAAATCAATATGG	CAACCACAATTCCCAACACC	880
ADH-1396	GTTGGTTTCAACTTCCAAATTAGA	GAATATGAAAACTGAAATAGGCCTG	891
ADH-1397	AATACAAGCCACATAAATTAACGTAGT	CGTACTACGTAATTTTCAATTTTTCTC	982
ADH-1398	TTTTTTTTGGTAGCCATTCTTGC	TCTGCGGTTTTTTTTTTCCA	924
ADH-1399	GGTTTTTCGGGCTAATGTTTTT	ACCCCCGACTGTATTAAAAAAA	941
ADH-1400	GGATTCTGTTTAGCAATTTGACAA	TAAATATTTTTAACGACGGAACCC	926
ADH-1401	TCGTATTGTTGTTGTGTTGATGAG	ATCATAATTATTGGTGTGGCCAT	886
ADH-1402	CAATCGTCGTTCATAAATCATCA	TTTCATAATTGGCTCAACAGCTT	933
ADH-1403	TCTCCAGCGAAAATAGTGCCT	TAATTAGGCGTGAAACAGTTCG	867
ADH-1404	CAACTCAACTCACCCAAACACTAT	CGGCGACCAACATAAATCTGA	969
ADH-1405	AGCATTGGTTTTGGTTTTGTTGAT	GCAAGAGCCGCATTTTAAATAATA	862
ADH-1406	TGCCGTGTTTACCTGATCTGT	GGGGGCGACAAGTTAATTTAT	916
ADH-1407	ATATTTCCCCGCTTTTCCAAC	CGATTTTCCTTTTTCTTCTCCA	958
ADH-1408	TTTAAAAATACAGTCAGTCGCCCA	CCCCTCAAATGTGTAATACCAAA	905
ADH-1409	AAGTTATGAGCCGAATTCAATGG	CACTCTAAAAATCCATCCCCAA	901
ADH-1410	TATGAAATATGGCCAAAGCCAA	TTTCGGAGTTCTAACAACAGACTTAT	935
ADH-1411	CCCAGCAATAATCCGTTCTAAA	GAAGTGCTCACAAAATGTTTCAA	913
ADH-1412	AATCTTTTCGATTATTCATGCCC	TATCTTTAATATTTGCAGCCCTGG	946
ADH-1413	TGGGCCAATCCAATTATGCA	GTTGAAGTCCTCTGGTTATGTTTTT	886
ADH-1414	CAAAAACGTAATAATGCCTGGA	TGGTTCTATATTCTCGTCAGCTGG	906
ADH-1415	AACTTGTCGGAGAACAAAGCTTTT	CAATGGGGCTGTATTTAAACTTGT	967
ADH-1416	AGAATCAATGACGACCAACTCG	ATATCATCTTCAACCCAATCGG	918
ADH-1417	CGGCTGTTGAGAAGATTAAGTCT	TGCCACGCAACAATCGTATAT	950
ADH-1418	ATCTCAAAGTTTCTAAACCGCATC	TTGAATGCTACAATTTCGGTTGA	954
ADH-1419	GTAAGCTTTCGCTTTTTCAAAATG	GCTTGCGAAGTTCTTTTAAACTT	983
ADH-1420	GCCCCAACAGAAGAATTTTTTTAA	AAATTTATTACGGCGGCGAT	976
ADH-1421	TCTTTCTTTTCCCTTTTGGTTTC	TCCATTAGGCTTTGGTTACATTT	925
ADH-1422	AAAAAATAAACTTTGGCGTGGTA	TTTTGCTTAAGTCTTCTAAACATGTC	961
ADH-1423	ACAAAAAAAAAGAAAAGTGGGTGG	AAGGCCGGACAAAGTCATAAT	886
ADH-1424	ATGGATGGATGGAGTGGACTGA	GGCAAAAAAGCAAAGAAAAAGTG	965
ADH-1425	GGATATGGCTCGTATGGATGTAT	TTAAAGAAGCGGATTAACAACCA	904
ADH-1426	TTTTTAACCGTTTTTCAGGAGC	CGAGGAGCTGAATGGAATGT	899
ADH-1427	GCCAAATCTGTACTTCTTCCTTTT	GCCTAATGAGCAAACCAAAATAA	942
ADH-1428	TTGCCAAATGCAATTTATGTG	CAAAGGACGACGAGAAATAAAAAA	917
ADH-1429	AAAGCGAAATTGCAAAGCGA	GTTTCATTTTTTCCCCTCGTTTT	909
ADH-1430	TTAAAGAGGGGAAAATCATAGCA	GAAATAAAACAATTCACGGGCA	908
ADH-1431	GCTAAGTCAGCAGAAATTTAATTGTT	TGGTGATAGTGAATAGTGAAAAAATG	923
ADH-1432	AATAATCCCCAGAAAGCACGTA	CTTGCGAGAAACAAATTTTGAAC	915
ADH-1433	CAAATTTATGCAGAATGAGCTTTA	TGATATTTACATACAACCTTTTACCCT	872
ADH-1434	TAACGCTTTAAAATATGATGTTCCC	TGGGCAGAAATATTGTCATACAATA	926
ADH-1435	TGCTTTCTCAGCTTCTCTTCG	GCCTTACTGATCGCTTGCAT	952
ADH-1436	GCCCATGATGCAGTTAAAAAT	CGAAAAATTGGCACAGGAAAATA	925
ADH-1437	GACGTTAATGAAATGTGCAAATGT	TAATATTGACCGCTTATTGAGCTT	879
ADH-1438	TTATGTGTTAAATCTGGCGATGA	TTGGTTATGTGGCTTTCGACT	942
ADH-1439	ACGCACACACATACAACTCTCATA	GGAAGGCTAACAGGAACAATGA	916
ADH-1440	ATGTGTGCACGGGATTTAGTAAA	CTGCTGCTTTTTTGTTTTTGGTA	889
ADH-1441	CGCTGCTCTTCTAGCCATATCT	CGTTTTTAAAGTTTGGCATTTGC	898
ADH-1442	GTTGTGGGAGCAGATAAAATATGA	TCCTTTGTGCCTTTTGCTATTTT	884
ADH-1443	ACAGAGGCGGAGATGGTATAAATA	CCCCAGATTTATTGTTTCGAAT	889
ADH-1444	TACGAATTCCATTTTGCCAAA	TGACCCTGTGGAAAACTTGTAA	922
ADH-1445	GCAAAAACGGACGAGAACAT	ATTCCTAAACTTGACACCTTCGC	987
ADH-1446	TTCTAAACAAACTTTTAACGCGG	AAACTCGTTTGGACATTTTGGAA	935
ADH-1447	AGCTGTTTGGGCTTTTATATTGG	AAATTCAATCATTGCTCACCTGA	939
ADH-1448	CATGTTTTCACAATAATCACAACCA	CAAAAGATTCCAAAACAAAGTACAC	894
ADH-1449	TGAACCATAAAAGCAAATGTCTG	GCCGCCTGAAAAAAAAAAAA	843
ADH-1450	AGTTTTTGAATATCGTTGGCG	TGTTGAATAATGGAAATGGATACG	936
ADH-1451	TACGTGTATTTTTGCGCTGC	ACGGAAAACTGAAACTGGTGAA	894
ADH-1452	AAAATCAAGAGGATGGGGTGA	TTGTTGAATATTGCTTATGGCG	920
ADH-1453	CCATGTATCTCTCTTTCGGGAA	AACGTGCCCCTCTATGTTTGT	936
ADH-1454	CCCTGAGAAAACCGAAAAAAAA	GGAAGGAAGTGGATGAATGAATAA	918
ADH-1455	TCTATTTTCTGCTTTATTCCTCCC	TTATTCAACCGCCTTTTTTCG	957
ADH-1456	ATGGAAATGGGGAAGAAGAAGAA	AAGAAGTTGGCCATTAAACGTG	860
ADH-1457	CCTTGATCATAATATACTTGGAATTCA	GCTATGGTACAAATGTCTTGAAAATTT	931
ADH-1458	TGCTTGCTTGAAATACCGAAATT	CTTTCGCTTCACTCCTGTTCCA	977
ADH-1459	AGGCGAAAGGCATGAAATTT	ATAAAATTGTTCGTCTGGTTGGA	924
ADH-1460	AGAATTATGTAACATGGCAAACTCA	TGTTTTGAACGTGGTTTTGCA	914
ADH-1461	ATCCGAGCTGCAGGATAAGA	TCTCGCTTTTCCTTTCAACTATTT	853
ADH-1462	TTTTATCAACCTTCGTCGCAT	GAAATTCCATTAACAATACGCATC	888
ADH-1463	AAGCAAAAGGGAAACCAAGAAA	TTTTATTACAAAAACGAGCGCAG	932
ADH-1464	TAACTGTCTATTTATGCTCGCCTT	CATTGGACAAACCATAAAAATCG	898
ADH-1465	TGGGGGATTACTGTAGAAAAGGA	TGGAGTTTCATTTCGGATGG	911
ADH-1466	GCACCTGTCAAAGCCTTCAT	TTGATTATGCGACTTCGTTGTT	943
ADH-1467	TCAAAAATTTTTCCGGTTAGCAG	TGCGGCTCACAACTATAAAATTA	921
ADH-1468	TTCCCACGCTCCATACTATTAAAA	AACATCATCGTCATCCGTCTCAA	982
ADH-1469	TGATGATTATGCTGATTTTCGTGT	CCATTTGAGTTGCAGTTTTTTCTT	925
ADH-1470	CAATGTATAAAAAAGCATGCCACA	TGCTTTCAAAACAACTGAAGCTT	909
ADH-1471	ATAGCATCTAGAGATATTGCCAAAGT	TAATTAAATCGCTGCATGGTTT	877
ADH-1472	TGCTGCCTCAAAAACTCAAAAAT	TCTTAAATATTATCCCGTTCGCA	870
ADH-1473	AATGGACATGAAAAAAGGGCG	TTTAAATTAGGTCTTGGCGCA	903
ADH-1474	AATTAAAACACGATCAACCCACTG	TTTATCCAAGACAGGTAAGCCTCC	956
ADH-1475	TTAGACAGAAAATAAGGGGACACG	GGAGAGGCGTTGGTCATAAAAT	895
ADH-1476	AAACTTTATTAGCCGAAGACTTGC	AAACTCGCTAATACCAATCGGA	996
ADH-1477	ACACGCAGGTAGAATTTTTAGGAT	GGTGCTCGCATAAGTATTTTGA	894
ADH-1478	CACATTTGCAACGCTTTCAGT	TTTGCAACAAAAACTTCATCTCC	916
ADH-1479	AGATGCGAAAAGGTACAGGAAGA	TAGTAGCTCACTCGCCATGTTG	918
ADH-1480	AAACTTAGAAGCATTGGGCCA	ATTTTTAGTCATCTTTCCGGGTGT	959
ADH-1481	TTCGATTTGAGAAGGAATATAGCGT	TAATACATGAGTTCCTCCCTCGAT	869
ADH-1482	TAATGATTTGATGACCTGTACCATTT	TCAGCAATAAATCTACTAAGTGCAAT	910
ADH-1483	CCACTGCCGTAATAAATAAATGTT	ACCAATTAGAATGGCTAAGCTCTGA	934
ADH-1484	TGTGACTAGTCACCTGGTTTTTAAAAT	CGCAAAAATGAAAACAAAAACTACT	886
ADH-1485	AACGCATCACAAAAATCAACCT	AACAAAAAGAAACCGCAAAAGC	938
ADH-1486	ACACGGTGGTTTTGTGCATG	TGTTGTATGAAAAGTGGAAATTGC	905
ADH-1487	AAAACCCCCAATACTTTTTCCTT	TCCGGGATGCTGTTGTTTAT	892
ADH-1488	ATGAAATGCCCTTTTTCGAACA	AAACCTTTTGGAGCGTGAAATAA	908
ADH-1489	TAAATTAATCAAGTTGCGCATACG	AAGTTGTTAGTGGGTGGAAGTAATT	917
ADH-1490	TGAGCACGCTACCTATATGGAAAT	GCCCGTGATTTTTTTTTTTG	956
ADH-1491	CGGGGCAGAGTTAATGTTTTAATT	TAACATGCATCTATTGACAACTCG	986
ADH-1492	TTCTTTTTGTTTTTGTCGGTCAG	AGCAGCTTCAATCATTTCTCGAT	891
ADH-1493	GGCACCATTTTTAAATCCGAAAT	AAAACTTTTAACTTCCCGCTGTC	975
ADH-1494	TTATGCACATTCTTTTCGTTCTG	TCTTTCAAAACACAGCGACG	933
ADH-1495	TGTAATTGAGGATGGGGCTGT	TACGATTCCGATGATGAAAAATC	986
ADH-1496	GCTCAACTTTTTGTTTTCTATTTCTCA	CGGAATGCCCAGGTTCTCTA	899
ADH-1497	AGCAAGCCAAGTGAGGATGA	TTTGTTTTTCGCAAAGAGACG	878
ADH-1498	GCTAAAGCGAATATTTAATGGGA	TCTTTGACTTCTGACGATCCTTG	937
ADH-1499	ATTAAGCAGAACAAACGCATGG	AAAGGCACAAACCAAATAAAGAG	903
ADH-1500	ACTATTATTCTGTACCCGTGGCTT	TAATTTATGCCGCTATTTTCTCC	923
ADH-1501	TAGCTCTTTCTTTCATTATCGCTT	TATTAAGCAAACAAAACAACCCCA	962
ADH-1502	TCCGACGATGAAAACTAAAATCT	CGAGCCAAGAGTAACTACCACAA	925
ADH-1503	CCGAATGTTGGCTCAGTAATTA	ATCGTCGACTTGGGAAATCA	911
ADH-1504	GGTTCTCGAACTAATTGCAAAATT	ATGACTGACATTTACGTTTTCGC	980
ADH-1505	GTCTCATCCCCCGAATACAAT	TTTGCCGATGTTTTTGTCTCT	889
ADH-1506	CGCAACATCGCATTTTTAAA	CTCCAAATTTGTTTGCCAGTTAA	916
ADH-1507	CGCCGTATTTGTGCATGAAA	TGTTTTTGTTGTTGGTTGTTGCT	888
ADH-1508	CATCCAGACGAATAAAACGAAAA	TAATCTGCCAATTCAAATGCTCT	868
ADH-1509	TTACGAAACAAAAGTGCATTATGC	CAGATTTGGCTGCTTGTTGA	880
ADH-1510	GGATATTTTGAATGTAATGCGATG	ACTTTCTGGGAAATGAGAGATTTT	942
ADH-1511	TCGAACTTGGTTTTTTGCAATC	GCGAAGCGAACTGAACTGAA	948
ADH-1512	CTTCCGTTAAATGCTGCATAATTA	ATTTAATAGTTTCCCTTTTCGTGG	922
ADH-1513	CATGAGAAGGAAATGAAAGGAAA	GTCGGTGCTCGATAAATATTCATA	905
ADH-1514	ATCCCACCATTTTCATTCACA	CCGAAATTCCTCTGCAGTCAT	955
ADH-1515	TTTGCTTCAATGTGCCTTCTTTT	TAAACTTTTTTTCCAACTGGCTG	979
ADH-1516	CGAGTTCGTGAGCCATTTGATT	TGGTTCGGTTTTGTGTTTATGAT	936
ADH-1517	AAATCATAATACCACCAATTGCC	CGTTCGCAATATACTCGATTTTC	921
ADH-1518	GTTATGGCCAAGTTTCGTTTTTT	TGGGAATGTTTCGAGATAACG	864
ADH-1519	ATGTGGTTGGGTATGTTGTGATAA	CTGGAACGGGTGGGAAAATAT	956
ADH-1520	AATTGAATGAAAAGTTCGTGTGG	AATTGTGTCAATGCCGACGA	954
ADH-1521	TGGAGTTCAAAGGTTATTTGCTT	GTTTTGGTTTGTATTGCCGC	900
ADH-1522	TCCATGTGTGTATGTGAGGTGTAA	TGTTGCATTTGTAGATTTGGTTG	944
ADH-1523	TATTTGCTTTTGTCCTCGAATCA	AAAATTAGCAACATAACCGGAAG	961
ADH-1524	CACTTGGTATAACAGTTTATAACTCCA	GCTTAAATAATTATGCTGTATTATCAACA	990
ADH-1525	TCATAATAATTGCGCAGGTGAAT	TAAATGTCCTTGGAGTGATCTGGAT	866
ADH-1526	GATTTTAAATACGTTGGTGACCG	ATTCGCAAAGAAGAACGCCA	920
ADH-1527	TCCTCGCGACAGTTTATGAAT	ATTTATTCCCATCACATCACTGTT	958
ADH-1528	CATCCAAATCCAACCAACAGT	TGGAAATCCTTTCGTACCTTGG	927
ADH-1529	TTCTAAAACATACAAGGGAACTCCT	AAAGTGTTTTCGCTTGTCCGA	961
ADH-1530	TCATGACATTGGCGTTTTTAA	AGCGCGTATTAAACAGATTTACAT	896
ADH-1531	AATAATTTATGCCACCGGTCTGA	TTCTTTGTCATCATTTGGGATTTC	976
ADH-1532	TTGGTTGCCTTAAATTGCTGT	ACGGCAGGTAGACTTAGATTTTTC	873
ADH-1533	TCAGGCAAGAAAATCAAGGG	CCCAGAGAATTCATTCCAATTTT	878
ADH-1534	CGAATGGTTCGATTTTTGTTCATA	ATTAAAAAAGCGCGTCCCATA	918
ADH-1535	ACCTTATCCGCGATCTTTACAAA	AGGATATTTTGGCCCTGTTCA	879
ADH-1536	CCCTTAAAGAAAGACAGAAAACTTG	TGGACGCCATCTCACAATGT	878
ADH-1537	ATGTACAGGGAAAAACCAAACTGA	TCCAAGGAAATGTCAATCATCA	942
ADH-1538	GATATGTGTATGGGTGCAATGATAT	ATTCGACATGGATTCAGAGAGTT	941
ADH-1539	AAACATCATTGGCTTCTTCAGC	ACTGCGGCAACATCAAATATAA	950
ADH-1540	AGCAAAACCTTCATGGCAGA	TTCAATTTCTTATCGTGCTCCAA	912
ADH-1541	CTTTAAATTGGTATAGGGGCAATC	TAACAGAAGCAAAAAAGCGGAA	914
ADH-1542	GGGCTAATGGTGAGTGAAATACTTA	AATTTTCACCAACGATAACCTGT	906
ADH-1543	TTACAGAGTCCGATTACAACCATAA	ACCTTGTTTGATGTTTCGCTTCT	926
ADH-1544	GGCATGACCAAAAACGATTAAAA	GAAGCAAATTGTGTGAACAACAA	928
ADH-1545	GTTTCACCAAACAAACAGAAAGTC	ATTTTATTGCATTTCCAGACGGA	934
ADH-1546	TAGCCACAAACAGACACACATTTA	TTCTCCAATGAAAAGTAAGCTGAT	945
ADH-1547	AATCATTCGTCGTCTTTCCCG	TCTGACCACCTAAACCTTAAACG	956
ADH-1548	GGGCAGCAGATACAAAATGTTTT	TGCAAACGCTTAACATCAATCT	965
ADH-1549	TATGTATATTTGTGACATGATGCGC	AGCAACGAAGATAACATGGAAA	962
ADH-1550	CCTTAAATTGGTTGCTTAACGTAA	AGTCAAATAAGGAGAAAAATCCGT	917
ADH-1551	GATTTTGCGTGTAAAGTTGATTCAT	TTGGAGGGAAACTTTCAAAAATATC	898
ADH-1552	TTTTGTATTTCCGTGTGTGTGTGT	GAAAAATGGGGAAATTACGAAAAC	909
ADH-1553	CACCATCGTCAGTAACCAAAACT	CACTGAACCACAAAACGAGCA	942
ADH-1554	TTTCGCTTTCGTTCTTGTTCA	AAAATATTTATTAGCCTGCTCCGA	989
ADH-1555	CACATAGTTTATTAAAAGGAATCGC	AATAATAACGCCAGCAGCAATT	875
ADH-1556	ATTATTGGGCTTGTTCTCCTTTT	GCTCCAACATTTTGTACCAATTTATA	929
ADH-1557	GGGATGATGAGGTTCGTATTG	TGTTCACCTTCACGAATCAATC	898
ADH-1558	GTCGCAATGGAGGAATTTACA	TATAAATTGTTTCGGTGTCTGGCT	898
ADH-1559	TCCGTTTCACAGCTTGTCTTTTAT	TGACCTATTGGAGTGGAATTTATG	924
ADH-1560	GGACCTAAAACCGAAATTGAAATTA	AGCAGACGAAATACAGTTCATAAAA	938
ADH-1561	TGGAAGACTAGATCGGGAGGAA	GGCGACGAAAACGTAATTTTTAA	996
ADH-1562	TGAAGCAGACCATATACGAAGTTAA	TAGAAAATTCGAATGGCTTGCATA	943
ADH-1563	AACGAGCGGTTGCAAAACTTAA	TAAAAGGACGCTGTTGTTGCT	849
ADH-1564	TGCCATAACAAACTTGCCTTT	GCAGCCCATTTAAAAACTTTCAT	884
ADH-1565	CATCCTGTCAGCAATAGACAAATAA	AAGTGGCGTTGGCTGATGA	962
ADH-1566	TTTACTGGCAATCTGGGACGA	AGCCAACACAAAAAAAAACTGCA	942
ADH-1567	TCAAAAAAGAGGTCGTTGCAAG	TAACGAAAAGTGTGGGTGCA	922
ADH-1568	GTTTCAGTCAACTTTTTGCACTTT	CGGCACGACTTGTAAATATAAATT	901
ADH-1569	TTGAAAAATCAATGAGGCCAAGT	AACACGCAAAGACAAACCACTT	907
ADH-1570	TTTCAGGTATTCTGTCTGCTTCTTT	AAAAACCACTTAGGTCAAACCAA	890
ADH-1571	CTTTTTCTTTTTGGCAACACTTGT	ATCAATCTAATGCAATAAAGCACC	940
ADH-1572	GTTCAAAAAGACACATATCCATGC	CCAGCTTGAATTGCGTCTAATT	947
ADH-1573	TCTTTGGCTCTCGTCACCATT	CGCTCGGCTCATAAAAAAAAAAT	939
ADH-1574	TGAGTTTATATTCCTCCGGGTC	TTCCCTGCCAATGTTTTCTTT	883
ADH-1575	TTGTTTTTCCTCCTTGCTATTTTG	TGGGTTCCACTTACACATTAACA	883
ADH-1576	TTTTCAGACTGTTTAAAGCCGCT	CGTCACATTGTTCTCCTCCAAT	924
ADH-1577	TTTGCTGTGATGTTTCTCATGTT	TTGATTTTGAACTGTTTCCACAGA	908
ADH-1578	AACTGCAGGGTGGTAAATTCC	TAACCAGTTTCTTTTAGCCCATTT	965
ADH-1579	AGTTAAACAGCATAAACGGAAAAG	TGTGGCAATATGAAGAGCTATTTT	885
ADH-1580	CGATTCCCTATTTTCTTGAACAA	TATTCGCTCCGCTCTCCATTT	990
ADH-1581	TCGAGGCGGATGTCAATATTTAT	CCAATTTTAGAAGTTTTCGTTGC	868
ADH-1582	ACTTTCTGTACTTCTCGCTTTTTGT	TAAAACACCAACAACACACATTGA	955
ADH-1583	CCCGTGTTAAATATCGCTTTTATT	CCATTAAAACATCAAATTGACACC	875
ADH-1584	AGTGGCCATCTTCTCGCTGAA	AACAGCTAAAACGCTAACACAAAA	957
ADH-1585	TGCATTTATGTTGCCAGTGAG	CAGCAATTGAAAGGAATGTAAAGT	921
ADH-1586	ACTTTAATTAAACGGGTCAAGGAT	AAGATGCATAAGCCTTAGTTTTGA	956
ADH-1587	ACCCAAACGAAATGAACACAAAA	ATAAACAACAACGAACACTCGACA	912
ADH-1588	TATAAAGCTCACACTCTCTCGGAT	GGGCAAGATTTCTGTGTGTCA	879
ADH-1589	AGAATAACGAAAAGCAAGAATGC	TGAGTACACCATCACCATTCAAA	915
ADH-1590	GGAAAGTTGGCTAGTAAAAAGTGAA	TTACATTTTCACCATCAATCGG	906
ADH-1591	ATCTGGAGTTTTTTTGTTTGCTTG	CTTTGTCAACGCTTTTGTCTTTTT	914
ADH-1592	TTTTTTCTACATCGCCGCTC	CAAGACATGACACAATAGCTCACA	977
ADH-1593	TTTTTTTTCGTTTGTCTTGACG	GAATGATTTGTAAGCTTGCGTTTTT	976
ADH-1594	ATAAGTTTTTCTTGCAGTGTCATCC	AATATAAAATACGAAGTGGAGACGG	861
ADH-1595	TTTAGCCACTTTGGATCCGTATATA	TGGTCGGCATTTATCTTATTTTGT	915
ADH-1596	AGTGTGAACAAAGAAGAAGAACCA	AAACGCGCATAAATAACATGGTA	982
ADH-1597	CACATTTTTATGGCCGCTACT	CGCTCCGTATCTCTCTCTCTCATA	949
ADH-1598	CAATTAAATTCGAGAGCGGGA	CACTCATAATCAGATCCCTCACAG	924
ADH-1599	AATGATGCCCAAGATGACCG	TTGGTGAAGAAACCCGTTTT	966
ADH-1600	CGAAGAAAAGAGTGGAGATTCAA	AACGATTTGGGACAGTAAGGACA	921
ADH-1601	AACGAGTGCGGAAAGAGATTTT	CGGTTCGTTCATTTGTTTACTAAA	890
ADH-1602	AGCCCTTTTCCCCTCAAAAAT	CATGGCCTGCGAGTAAAACT	890
ADH-1603	TTTTGGCAATAATCCGTTTGACTT	GTTTTTCAGTTTGCCGCAA	889
ADH-1604	TGCCGAATTGAGGGTTGTA	AGCACTCAACGTTGCACTTGT	988
ADH-1605	ACTGCCATGTAATCGAACCCT	TCTCGTAAACGCTCTTGGTCA	935
ADH-1606	GGATTGAATCGGTTTCCTATGA	GTTCTAAGCGAAGTAAATTCCAAA	875
ADH-1607	AAATGAAAACAACCCAAGTGGA	AATTGTTGGAATGTTGAATGGCT	903
ADH-1608	GCGGTTAGATAAGTGTGGATTTAA	AGGCCATTTTCTTCAGCATTT	944
ADH-1609	TATGCAAAAGGGCAGGAGTTA	TGCGGGAAAAAAGAACGAATTA	941
ADH-1610	AGCAGATAGTTTGGTGGGTCA	GAGTTTTTCTCGCCGCTCAT	856
ADH-1611	TACCCCATCGCTTTTTTAAACA	TCTTTTTGTTGCATATTCCAAGC	897
ADH-1612	TTCTAATGTTGTTCCCGTTCTCTTT	TGGGCCAGTTGATTTTGCT	878
ADH-1613	ATGCATTTATGACTAATAGTTGTCGG	TTTCCCCTTGTTTTTTTTTCCA	946
ADH-1614	CAAGTGATTTTTAAAGCCGACAAT	AGCTGGAAAATTTATTGGATGCA	954
ADH-1615	TTTGATGGGACGACTTTTTGC	AATGGCGGTAACAATGGTGG	946
ADH-1616	AAATGAGAAGTGGAAGGAAGTTGA	TGACAAAGAATGTTATGTTACTTAGCT	923
ADH-1617	TTATTGTGAATCCAACCATTCCTT	TCATTATGCGCCAATTATTTG	923
ADH-1618	TCAGTGGTTTGGTTACGTTGGT	TTGATTCAATCTGCAGTGCC	902
ADH-1619	ACTCATTTTTTGTCCCATTCAATC	ATTAAAAATAGATGTGTGGCCGTT	949
ADH-1620	CCACTTATTTTCGCCATTTTCAT	AATTTATTCGTCCTTTTTGCGTG	941
ADH-1621	ACCTGGCTGTGAAATATCTAACTTT	AATTTACCTACCAAATTAAAGCGG	903
ADH-1622	TTTGATGAATTCAACTTTTGCCA	CATTATGTTTTTATTCCAGTGTTCAG	869
ADH-1623	AAATACTTACTTGTGACCTTGGCA	ATGAAAGAACTGAGGCAAACTGG	903
ADH-1624	AGGCAGTATTAGCATCCGTTG	TGAAGAAACCATAGTTCATAGTGCA	929
ADH-1625	GCTCAAGTGGCAAAGACCAT	ACACCTCATTCTCATTCTCATTCCT	926
ADH-1626	CATATTAAGTAATGCTCCCGGTAA	TTTTCCACTTGACATGAATCGC	955
ADH-1627	CGATGTGAGTGTGTGTGTGTGT	AAGAAGCGTCAATATGCCAAA	896
ADH-1628	TTTGTGTGGTTTGCTGCTTGTTAT	TGCTATGGCGATTAGAACGAA	906
ADH-1629	AACACAGAGTTCAGTATGGTAATCAA	ATGGACTCAAAGATTAGTCTTCCA	943
ADH-1630	ATGGGCTGGAAAAGTTGTTTTT	GGCGAGTGAAATGAGAAAAAGAAT	910
ADH-1631	ATCTGCACATGTCACCCAGCA	AAAAATTTTAACCACATACAGCGG	962
ADH-1632	TTGCTCATTCGGATTTATGTTGT	TGCTTTAATTGGATAAGTTGCCT	987
ADH-1633	TGGAATTTGATTAAAAGCGTAGA	TATTTTGGTTTGGGTTTTTATGC	968
ADH-1634	TTTTTCCAAATGGTTTTCGAC	ATGAATGGGCCTTATAAAATCGA	967
ADH-1635	TTTGATGCTGAAACTTCACGTTAAT	GCTTTCCATTGTTTTCACTTTTTCT	912
ADH-1636	TAATACAAAAATCAAAGCGCGTC	ACAGCTTTCACATTGCCAATTAA	944
ADH-1637	ATTCATTTTCTAAAAGGCTGCTCA	TAAATTGCATGTGCCGAGG	996
ADH-1638	GCACGTGGTTGTTGCATGTAT	ATCCTGGCAAATCAAACATTAACT	950
ADH-1639	ACATGAAAAGGAAGCGTCAAA	AACAAAAGGAACAATAACAGGCA	900
ADH-1640	CAAAATGGAAAGGACCACAAAA	TTGTCATCATGGACTTATTTGGA	881
ADH-1641	GCTATAAATAGGCAACAATCCGAA	TCGCACAGCATGACTTAATTTTT	946
ADH-1642	AACAGCATGCTACTATTTAATGCAA	TGTAGAATTTTTGGGTTGCAACTAA	913
ADH-1643	GAGCTGGAAATTGGATTGCA	GGAATAATTTTAGTGGGCAAATG	868
ADH-1644	GCTGCCTCACTGACATTTTAAATA	TTTCCCACGCATAACTTTCATA	987
ADH-1645	TTATGCTCTTGAAAGTTTGATCGT	TGTAAGTATGTATGGGTGCATGTG	970
ADH-1646	AAATTAAACTAAGCAACGGGCTTT	TTCATCAGGTTTATGGTTATTTCG	912
ADH-1647	TGCTCTGTGTGTTTTCGACTATAA	CTTTCAATTTTTCTTCTCATTCGG	896
ADH-1648	TCCAGTGCAGAAAACTATTCCTATA	TCGGCTAACAAGTATCGATATTGT	917
ADH-1649	TGAACGACTGTTTAAATATATCGCA	AAATGGTTTAGTTCTGAAAGAATGG	878
ADH-1650	CAATGGAATGCACTTATTGAAACA	GATGCAAAGTGCACAAGTAAAATA	929
ADH-1651	CGCAAAAAACAAGGATACGTT	AAATCGGTTTATGTCCACTCGTAA	927
ADH-1652	TAATTGTATCTTTATTGTTGCGGG	AATCCGCTGGAATGTGAGTG	972
ADH-1653	AGTTCCAACAGCATCCCAGTA	AATCCAAATGTCCCACAACAAT	940
ADH-1654	TCGAGTTAATGCGCAGAATTC	GATGCCCTCTTGCCACTTT	850
ADH-1655	ATTCTCGAAAACCAAAGGATGAT	TAATTCAATTTACCCACCATCTCC	946
ADH-1656	TAATATCGTTGTCGGATAAATGAAGA	TAATATTCACCGTATGAGGTACAGAA	912
ADH-1657	ACCTGGCGTATGATTTATATTTGA	CAGTTGCAAAGTACCGATAAATG	991
ADH-1658	GCAACAAACACGTAATACACAACA	TAAAGTTAAATGGAAGGCCACAGT	940
ADH-1659	GAAGAGCAGAGAAAAAAAAACCA	AAAGGGAAATGATGACAGGACA	888
ADH-1660	TATCCTGCAGTTCGTTGTCGAT	TTTTTTGGTTTTTTGGGTCG	915
ADH-1661	TTGGCCGAGAATAACAATGAAT	TCGCTGTTTTGGGATTTTTTAGA	895
ADH-1662	TTCTAGAGGAGCAAAACAGACAAA	ATTGGCATTGGAATAATCAGCA	928
ADH-1663	TACAATATTAATCATACGCCCTGTT	CTTAGTCATGTTGCCCAAATTATTT	941
ADH-1664	ACAAAATGCAAGATAAATGTGTGC	TCATCGAACCGACTTCCTG	935
ADH-1665	AGTGTTTTCTCTTCCTCTTTCCC	CTTCTGACCCACAACAATGGA	965
ADH-1666	ATTCAACTAACAATGGTTTCGCT	CTCTTTCGTTTCCCTTTCAGAA	991
ADH-1667	TCGTCCCCACTTTTCCTTTATT	CACTTTCTTCTGACTTCCATCCA	929
ADH-1668	CGCAGAGAAGTCGCATATAAAA	GGAAAGGTGCATAAAGGTTGATA	967
ADH-1669	AATGGGGACAAAGTCGAAGAA	AGGAATTTCTTGCTACCGCC	962
ADH-1670	TTGGGGATGATGTCCTGTTAGTT	AATGCCAAAGATGGATCGTTTT	989
ADH-1671	ATACATTCATCTTGCGGGGC	TTTCAAGTTCAGGTGCGTCG	874
ADH-1672	CGCGGCACTAAAATTAAATTGAA	AGAATAATAACAACAGCCTGGAACA	924
ADH-1673	GGCATGGGCATTGAATTATT	CACTTGAGAGAATGGCATAAAACA	913
ADH-1674	TCCAAACGCGTTTTATTTTTTG	AAAATAGAGTAAAAAGCATGAGCTG	973
ADH-1675	ACTTAATGAAAGAACCGGGAAAA	ATTGGCACACATTTCATCGA	906
ADH-1676	GCATTAAAGTTGCAGGAAGAAAT	TGTACTTTAGAATGGAAGGGTGTG	933
ADH-1677	GCATTTGGCAACAATTTATAAGG	ATTTGTTTTTCGCTCGTTTTGTG	901
ADH-1678	TTCCCTCTGCAACACAAATTTTT	GGAAGATGCCACGTAATGAAG	958
ADH-1679	TGAGTGTGCGAGTGTGTGAATGT	CAATACGGGATTAGGTGGAACA	852
ADH-1680	CTAATGATGCGCAAATATCTGAAA	TGTATCAATAACTCAAGCTGTTTGC	968
ADH-1681	ATAACCGAGGATTACCATTCAAA	CCATCTTGGCTTTTCATTCATTT	942
ADH-1682	TGTCACATAATCCCCTTTTTCAA	CCCTTCTTCTTCGTGGCAAT	890
ADH-1683	AGAGGTGAAAATAGAGCAAAAGGT	AAATGAATGAGCATATGTCGGAT	930
ADH-1684	TGGCTCGCTTCATTAAAAAGTA	CACACCGACATAAATAAACCTCAA	924
ADH-1685	TTTTTATTTGCATTTCCGAGTCAC	TGAGTCGAATGTTTTCAATAGGA	752
ADH-1686	CCGGTAGAAATTGACAAGACAAA	ATGGGTCTGGAGAAATTTGCAT	1120
ADH-1687	TCTCCACGCCCATTAACTGTT	TGGTTCCCAAAAATTATCGC	920
ADH-1688	ACATTTCGACTAACTCTCAGCTGTT	CGAAGCATTAACCAGAGATCGTAT	949
ADH-1689	GCAAAAATGATAATCGGCGA	ATTTATTCATCCTGCTTGGCAT	914
ADH-1690	AAATTTTTCATAGTTGGGTGGCT	CCGAAAATTCTCAAGCTGAATG	952
ADH-1691	TTTGTAAGACCACAACAATTGGA	CCTCATCCCAGAACAAAAAAAAA	948
ADH-1692	TGGACAACAAACAAACAAAAGGA	TTTAAATGTGGGGAAGGATGGT	917
ADH-1693	AGAAATAATGCATGTGCGAGTG	AAACTGGTTTCTGGTAAGGCGA	905
ADH-1694	GTTTCATAGATAATGCTTAACCAATTC	TTCCTCACTTGTTTGTTGTAAATTTC	859
ADH-1695	AAGCGTGCAGAACAGAAAAAAAA	GCAGCCCTCGAAAATCAATT	883
ADH-1696	ACGCGCTAAGTGTCATGAAA	TGTTTGCCAATTGATGTAACTGTT	917
ADH-1697	AACCAACCAACCGACCAAAC	GCTGGAAAGCTCAAAAATAGTGTA	911
ADH-1698	ATTTTTATCCTACTTTTCGGCGT	CTTGGAATGGAATGAAATGGAAT	953
ADH-1699	AGCTTAAGTTGTCCGCGTTGT	TAAACGTCAAACACACAAAGGC	910
ADH-1700	TGTGTGTGCGACTGTTCGTT	CGAAAACTTAACTTTTGAGCCATT	924
ADH-1701	ACAAACATTTCAGTGTTACAGCTTC	AATAGAGTAGATCCGTAATGGCTGC	976
ADH-1702	AGCAAAAAATACCCAATACTAACAA	AAACGAAGACGTGTGTATGTTTGT	944
ADH-1703	CTGCAACAACATCCAACTGG	ATACTGCGTATAGTGGAGAGCAAC	925
ADH-1704	AAAGCCTGAAATGCTAACTAAGAA	TTGTACCAAATTCTTGGATTTCTC	968
ADH-1705	GGCGAAATTGCTATGATTTATTTG	TTCATATTCTACAATGCCTTTGC	941
ADH-1706	GTTTTGGGCTTATAGATCTTTATAGG	TTTGCATAATCGTTTCGGTTTT	921
ADH-1707	CATTTTAAGCCAGAGTTGAACAAA	AATTAGTTTCTGACATTTTTGCGC	971
ADH-1708	TGCATATTGACAATTTCATAAATGC	TCGGAATTTATCAGAAACTAAAATG	923
ADH-1709	TTGTGCAGTCGAAATAGTTATTCA	TTGGTTAAAGACAAACGGACG	901
ADH-1710	TCAAATGCATTTTGTCGCAAA	TTTTTTGACAACATTTGTTCCTCG	898
ADH-1711	GGGGCGACTGAAATAAAAAAAAT	CCACAGATTTTCACGCTTTTTT	895
ADH-1712	GGTCATAGTTATGCTGCTGGTTCT	AGGGTTTAACTACATAGGCGACTG	996
ADH-1713	CTTGCATTTTCTCGTTTTTCAAC	TTAATTGATGAATGGGAGGGAAT	928
ADH-1714	GCGACTTCCTTTCATAGACAAATA	TTTAAATGACCCCACCGTACA	853
ADH-1715	CAATGCACTTGTTTTCCGCC	ACACCCCCATTTTAAGTTTATCAG	928
ADH-1716	TTAATCATTCAGTTTTCATGCGG	GGGGCCAATGATTCTTTTTTTT	919
ADH-1717	ATAGAGTTGATTGGGATCGAGAA	TGGATTTGTTGTTGTTTTAAGCTG	947
ADH-1718	AAACACATGCATCAGGGCAAA	TTCCAAGAACGCATCCCAT	893
ADH-1719	TGGAGAGAGAAATTGGAAACGTTA	AAACAGTCAACATTCAGCATTCA	937
ADH-1720	AGCCGACCAGCCAAACTAA	GTTAAGCTGTCGGTCCAAGAA	946
ADH-1721	ACATACGCGACCAAAGCTAAA	CAACTTGTTCATAACCCCAAAAA	900
ADH-1722	ACAATTTATTTAGTGCCCATCAAC	ATAGCGCATTAGATCAAGAAAATG	884
ADH-1723	TTTAATCGTAGCTCAATTAGCACA	TTGCCACTTGAATTGTTTGATTAC	928
ADH-1724	ACAAAAACAAAAGCAACAACAGC	CCGCAACTTTCTCCACATTTTA	965
ADH-1725	TGCACCATGTTGACCCATTT	TGTCATCAACAATTTATGTTTCGC	933
ADH-1726	ACCAAAATTCGTCAAATGCCAT	TTTCTTTTAATTATCGCACCCG	873
ADH-1727	CAAAGTCAGATATATAGGGAAATGAAA	TTTCCCATACGGCATCCATCTTA	929
ADH-1728	TGCCAAAAGCTACTTCAAAAACT	TCGTCTGCGTCCTCCTTTAT	916
ADH-1729	TTTTATTGATTTCCCTCTACCCG	TGCCTTTCAATTCCCAAACTAAT	896
ADH-1730	TAACTCTACTTACCCACGATTTCG	GACACCCAAAATGAATAAAACCA	942
ADH-1731	TTGGTTGGTTGGTGTTGGTT	TGAAATTTTCACGTGCCACAA	936
ADH-1732	TTTCGAGTTTTCAGGTTCAGGTTT	TTATAATCAACATAATGAGCGCGT	960
ADH-1733	CCACATCATCTCCTGTCCTAATTA	TTATGCTCTTTGCTGACACACC	932
ADH-1734	CATCATAATTTGGTTTGCCAAC	TGAACGTAGTCGCTGGCAAT	871
ADH-1735	AGAAGATGGTTACTCGATGGAAAA	CTTGCTGTTTTTTTTTCACTCGT	928
ADH-1736	CGCTCTTACGCCTATTTAACAAAT	CGCACGTTACCATCATTGAA	930
ADH-1737	GCACTCGCTAGAATTTTTGAATTT	AATCAGCTCGCTTAGGGTCACA	897
ADH-1738	TGTGCAACGCCAGAAACTGA	CAAAATCACCTCCCACAAATTAA	894
ADH-1739	CGAAATATAGGTTTACAAAAATGTGC	AACATTCGAACTCACATTTCAAA	917
ADH-1740	AACGCGCTCATCTTCGAAT	GGGGCAATTGCTGAAAGTTA	910
ADH-1741	TGCTTTAAATAATTATCCTCCCG	TTGTTGAACTCCCAATCGTCC	845
ADH-1742	TGCTAAATGCTTTGGAGTTCAT	CGATGGCAAGCAAATACATAATA	899
ADH-1743	CAGAAAAGCAAAAACCAAAAACC	AACGACTCCGATCAGGAAAA	924
ADH-1744	TTTGCCGTTGTTGGCTTTTT	TCGCGCAATTTTAACTAAACA	894
ADH-1745	GAAAATTTGTGACTTTGCTATGCA	CGCGTAACTTGTAAATTGTCTTTGT	954
ADH-1746	TTTTTAAATGGAAGGAGGAGTTGC	AGTTGGAGATGGAAAAGATGCG	975
ADH-1747	ACAGCCTCCTTCTCCTTCAAA	AATAGCGGTACCAACCAAGTGA	947
ADH-1748	AATTGTCGATTGCAGATACGC	GCTCCGTCGATTTGATTATCTT	886
ADH-1749	ACGCGACTAAACGGCCAAAT	ACGAAAACTCAACTCCACTCAAAT	956
ADH-1750	ACTAACTGTTTAGGAGGCCCAA	GCATATCCTCATTAATTACACCCTT	914
ADH-1751	TCGAATCCCTCACCAGTTTTT	GCGGTGATTCCAATGTCAAGT	939
ADH-1752	GGGAAATGCCATTGAAATCAA	AGTGATTTGTGATTTGCGATTTG	939
ADH-1753	ACAAAAATGGGCGGAAAAAAA	AATGAAATGCTTTTATTCGCCTG	867
ADH-1754	TTTCGGTTCGGCGTTAAATT	ACACTCATCTTCAAATCGCCA	908
ADH-1755	TTGTACACTTTGCGATCTTCCG	TATTTATGCCTTCCCCTTCGAATA	926
ADH-1756	AAAATGTCAAAGGCTTCACGC	TATAAGCTTTTCTCGCGCCT	899
ADH-1757	TGCTTTTTGATCAGCTCTTCTTC	ATCCCTCTTACACTCTTATGCATTT	905
ADH-1758	AATGCCCTTCGCTTGTACTC	ATAAAAACATCAAAACACCAACCG	964
ADH-1759	ATTTTGTGGGGAGAAATGTTTG	CATTTGCGTGGAATGTTTGC	895
ADH-1760	ATGTCTATTTGGGGAAGCGG	CAATAATTCTTCTGGTTCTGCTTG	946
ADH-1761	ATATAACCACATAAGCACCGCAT	AGACGAAAACCGTGCAATAGC	897
ADH-1762	GGCAGATAAGGAGACATAAAGCA	CATTCGCAATTCACCCATTAATA	901
ADH-1763	AATTTATAATTCCCGACCTGCG	AGAAAAACCAAAAAACCAAGCAC	857
ADH-1764	ATTTACTTTGTTTAATGATGGCCCC	TTAATGGGCAGGAAGGTGCA	966
ADH-1765	ATTTCTTGGAATTGGAATGGAG	TCATTAGTTTTCATTTGTGGCGT	911
ADH-1766	GGCTTGCATGGAAAATTTGAAA	AGGGAGTTTGAGGAGGAGATCTA	879
ADH-1767	AGGAGCAAGAGGCGAATTATTAA	ACATTAGGGAGAACATGGCCAG	953
ADH-1768	CAAAAAGCAGACACACTGAGAAAA	ATTTATTTCTCGGTTTCGTTGGT	943
ADH-1769	GATGTCCGATGATGAAGTGATTT	TCCTGTGTACAAAAAATGGCAAAT	938
ADH-1770	CACGCGCATCGAAATTATAATAT	CGAGTGGATTTGCTGAAATTTA	947
ADH-1771	AAAAAGGAAATCGCAACAGATG	TTTTTGACAGTTTTGCGCAC	927
ADH-1772	TAAAGATTTGGGATGGGGATC	ATCGGCGAAGAACTGCATAA	958
ADH-1773	TTCACGGTTCTGTTTTCAATTTG	CCCGCACAGACAATAAAAAGTTA	933
ADH-1774	ATGAACTGTCCCATTGTCTTCTG	CGATAAAACTGGCTAAAAGCATACA	926
ADH-1775	TTCAAACTGCAAACTCCTACTCCA	GCCAAACTTTCCACTCATTATGAA	906
ADH-1776	TCGTCTGTCTTTAACCTTTGGTCT	CGACATTCTTCTCCATTCACTTTT	947
ADH-1777	AAATTAAAGCCCACCACAACACAT	ACCTGAACAACAAACCGACAA	864
ADH-1778	CATGGATGTCTTTTTAGCTGGAA	ACGGCACAGTTTTTTCATACCAAT	901
ADH-1779	CCATAACCACCAACACATGACA	GTCCATTTCCCTTTCAATCAAA	877
ADH-1780	TTATTGTAATACCAAGATTCCCTCC	TTAATGGGTAATCGGAGTGGTT	908
ADH-1781	TGCATAAATCGTGGCCAATT	AATGATGGATGTTAGTTGGCCT	934
ADH-1782	TTGCAACGTTCACCGAAAATT	AACAATTGGCATTCGCAATCA	945
ADH-1783	AATGGAGCTCAGGATTTATGCA	TTACCCAGACATTTACTCATTTCGA	951
ADH-1784	GGGAGAAACCTATTCTGAAATACAA	GAAAAAAAAAAGGAAAGGGGA	893
ADH-1785	CCCCGCCAGTTTTTTATTTAATAT	TGTATTTCGAAATTTGGCGA	942
ADH-1786	TGCCCCATATGTACGGTTATCT	AATTTTTAAACCCGTATATCCCTG	892
ADH-1787	TTAATAAATTCAGTGTGGGGAATG	AAACCAAATCGCGTATCCAA	940
ADH-1788	ATATACACAACAGCAATATTACAGCTT	TTACTATTGAAAGACAACCTACAAAGA	857
ADH-1789	TGTTTCTTGCCACATTTGACTT	TGGAAAAAATCATACGAGAGATCA	962
ADH-1790	TATGGGCCTGATTTGCAATT	AGGTACACCAAAACGACACTAATTT	917
ADH-1791	AAGCGTTCTGTAAACATTGAAATG	TGATTTTATTGCTTGTTTTGCTGC	891
ADH-1792	AAACAAATCTCCCCAGCGAC	GCTTTTTCTTTGCTTTTTCTCCT	916
ADH-1793	TGAGCAGTAACCAAAATTCCATTAA	CTCCTCGGATATACAAATCGATATAT	987
ADH-1794	GCCAATTTTAAACCCTCCTTGATA	TGAAGACTTTTGGGGCAGAG	871
ADH-1795	AATCTCCACTTTTCATCCGCA	ATGTAATAAACAAGGGCCAGAAA	950
ADH-1796	TATTGTGTGGCATTGTGGGTG	AAAACTTCTTTGCTCGTCTTCCA	947
ADH-1797	ATGCAAAGTAATGCCGAAAATG	GGGCAGTCGTAAAAAGCTAGTTTA	942
ADH-1798	TGCTTCTTTGAATTCTCATTTCTC	CAGCTCACATGCCTTAAAAATAAT	906
ADH-1799	ATTGGGGAGGAGAAAGCCAT	ACATGACAGAAACAAAAAACCGA	920
ADH-1800	GCCCCCCTTTTTTTGTATTATTT	AAATTTATTCCCACGCATTTCAG	855
ADH-1801	ATAAAAAAGTGTTTAGTGGCCGAA	GATATTCCAGTGTCCTTTTTGTACA	875
ADH-1802	TTCGACCAGGCATCAATCAG	AGGCGAGCAACAAAGTGTTAA	891
ADH-1803	TCTTCCCGGATTTCACTGTT	GCACCTTTATCGTATTTGTATAGCA	935
ADH-1804	GTTGCATGTGCTGGAATTCG	GCATTGAGGCTTGGAATATGTTAA	950
ADH-1805	GTCATGTCCCAAAAACAAACAAA	GTTCGAAAGTCGCCAAATTGA	870
ADH-1806	TTGCGATAAAAGCCGGTCT	TTTCAGTGCAGGAAAATGTTGC	884
ADH-1807	GTGCCAGGTAACTCCATTTTTAG	CTTCCGACCAGGATATTGCA	940
ADH-1808	AAAATGTGGTTATAGAATGCAAGG	GTGCTACATCATCGTCAAAACC	912
ADH-1809	GTAGAAAGTTTGAATGGAGCTGG	ATGCCCACGCCCACTTAATT	910
ADH-1810	TGTCAGAGGAGGAAGCGATCTA	GCAATGGCTAGAGGTGAGATCA	959
ADH-1811	GCAGATTTCCCAGAATTGACA	AAACAAATGGGAAATGGGAATAG	845
ADH-1812	AATATACATATTTGGTTGGGCTCG	ATGGCTTCATCTCTTCGGATTT	987
ADH-1813	AAGATCAGGATTTGGCAAGGT	GAGGGCAGCGTCAAAATGAT	944
ADH-1814	TCATCAATTATCGCCCCGAA	GCACGCTTCTTTCTTTTCAATT	897
ADH-1815	TGGAAGTACAATGTCTGCGGT	AAAAATCGAAACTAACTGTGGCA	903
ADH-1816	CCCCTGTGCCACAATTTTT	CATTTTTATTATTGCCACAGCAGA	904
ADH-1817	TTTCAATTTTAACAGCCAGAGCA	CAAATAAGCAAACCGCAGACA	937
ADH-1818	TGGGGCTGAACATATTGAAATTA	AACCGCCAGCATAAATTAATAGA	972
ADH-1819	TGGGAATTACTGTGCAACGG	GATCTAAAATAAGGGAAATGCACG	903
ADH-1820	CTCGTGCTGCAAATAAAAAGAAA	ACAGGGCGATGCATTAATGA	975
ADH-1821	CCATGTTTTTTGCGTTTCAGT	TGATCTACATCCACACCCTCGT	957
ADH-1822	ATGTGGATGTGGACTCGGA	AGATTCGAGCGATCTGCAAA	973
ADH-1823	CCTCCTAACCAAGCATTCAGA	CAATGTTTTGGCATATAGGAGTATC	927
ADH-1824	GGTATTTTCATATCAACTTCAGTGG	TTTGGGTTTTGCTGCTTTTCTA	954
ADH-1825	ATCATTAATGCAAAGCCATTCGA	AAACAAACCGAAGGCACAATATT	881
ADH-1826	ATTTTGTTACCTTTTTCGGGGA	ATTTCCACCCTTTTCGTACATTT	968
ADH-1827	TTTGCTGAATTTCTTAACGCTTAG	TTCTGTTCATTTAGCTATGTCGG	951
ADH-1828	TTGTTGTATTTCCCCCCTTTCTTT	TTCACTGCACCTCGTCTCAAA	960
ADH-1829	GGATCGAATTACCAAAAAAAAGG	AAGATGGTACTAATCAATTGCGAG	913
ADH-1830	AATTTCTTTCTCTGCACTTATGCC	CGCTGTTCGTTTGTACGTGA	975
ADH-1831	GGGAGAATTCTAAAAGCCAAAA	ACCGCCTCATCTCACTATTAGTTT	928
ADH-1832	ATGGGGTTTTGGGTTCAAGTTA	AATGAAATTAAACCGTGTTGGCA	948
ADH-1833	TCCTGGCCGCTTAATACATCT	TCTCGGTGTTGAAATCATTTGTA	895
ADH-1834	AGGCGAAAATCCTCAAAAAACTT	ACGGCCAAAGCAATAATTCAATA	919
ADH-1835	TATGGGGTATGGAAAAATGCTTT	TGTAAGAGCCGTAAATTCGAAAT	899
ADH-1836	GCTTTGTTATCACTCATTTGCATT	ACAAAAACGAGACTTTAAGATCCA	863
ADH-1837	TGAATAATTGGATTAAGGTGGCT	AACAAGTGCCGAACAACAACC	958
ADH-1838	TTCAATTTCCACCATTTCCACA	CCTCACAGCTTTTCCCTTTTTT	967
ADH-1839	CGCTTTTGATTGTTTATGACCTT	AATTTTGTTTTTCTCCTTCTGCG	916
ADH-1840	TTTTTGATGTGGGAAATGTCG	AAGGGGGAAAGACGTTGGTAA	970
ADH-1841	TCGCACTAAAAAGAAACCAACAA	TTTGAATAGACCAAAATGCCG	875
ADH-1842	AACAATAAGGCGAAAAAAGCG	CGCATGAAATGAAGTTACCAAAA	880
ADH-1843	ACCGACACAAGCCAAAAGCT	GCTTCCTTCTCTTTGGCAAA	918
ADH-1844	GTGCTTGTAAATTCAAATTTGGCT	CGCCAGATGGGCATAAAGATAT	887
ADH-1845	TCGTTTTAGTTTTTGTTTCTGGC	GCGTGCCTCAAAAAAAAAAA	943
ADH-1846	TAACAACAATAATAACACGCGCT	CATCATTAGTGAAATGTGAACGCT	858
ADH-1847	TGGACATTAAAAGAAGCCTTTGC	TTACTCATCCCATATTCATGATCC	968
ADH-1848	AGTCATGCGCCAAAAAAGAG	ATTACCTCAACCACCTTACCATCA	949
ADH-1849	CCCGGATCAAAGTGGTAATTC	AAAAAATACAATTCCCGAAAGCC	908
ADH-1850	TTCCTTATGGCTTTTGTTTCTGC	ACTTTTGGGTATAGCATTGGAAA	863
ADH-1851	ATCATCATACCATCATCCCATTAT	GCAACTATTTCCAATCAAGTTCAT	933
ADH-1852	AACTTTTTCGTAGTGTAGACGGGA	TTTGATTTTGCTGATTTGATACGC	945
ADH-1853	AATTATAGCAACAACGAATGCAAC	TCATTGTTACCGAATCTGTTGATT	942
ADH-1854	TTGCCTGTTTCCTTTTTATTGGT	TGTAAGCGTGGTTGAAACATTT	928
ADH-1855	GAGCTTCGCTTTTTTTCAACAAAT	TAAATTTCCAAGCCCCAATCG	939
ADH-1856	TTCTTGGGGATTTTCTGCTG	TGAAACGCCAAAATAACGCA	916
ADH-1857	CCACACGCAAAAAGTTGTTAAAAT	AGCAATTTGATGGTAAACTTTGAC	924
ADH-1858	ACGGCAAGAACTGAAATCCA	ATGACAGGCAAAGAAAAAACAGA	931
ADH-1859	GCAAATTCGGGATTCTTTGTC	CATTTGATTCTTGGGCAGAAA	871
ADH-1860	AGCGACAAAATGAGCACTTGATA	ACGCTAAGCACCATTTGACG	893
ADH-1861	AGCACCATTTCCCATCTCATTT	AAAAACACTTGGCTGCGACT	965
ADH-1862	GTCGGGCATGCAAATAATATAAA	AAAAAACATCGAAGCGAAAGGA	926
ADH-1863	TCCACTCACTTTGGCATATTAGTTT	CGCAAAAAAGGCACTTAAAAT	911
ADH-1864	AGAGAAAGTTATTCCGGTGCTTG	ATTTTTTGCACCATCTGCCGT	954
ADH-1865	ACAGGTTAAGCCACATTCGAGA	CGCCATGTGTTTTGTCAATTAA	893
ADH-1866	GCCAAGAAAAACAAAACTGCA	TGCATTTTACGAGCGGCTTT	932
ADH-1867	CCACAAAGTGCACAGAAAAATAAT	TTGGAAGGAAGTTCACAAATAACA	976
ADH-1868	GCACTAAAACTCCACTCACACCTA	CGCACATAAGTCACACAAAGCA	954
ADH-1869	GACTTTGCCTGAATTGACTTAAGT	TGACCTAACCAAAACCTATTTTATAT	970
ADH-1870	TTGAACAGAGCCAAAATATGCA	ATGCAGGCTCGAAAATTTTG	990
ADH-1871	TGCCTCTTTGCCCATTAAATTT	ACCCGTCCGACAAAATAAATAGT	947
ADH-1872	TTGATCCATTAGCCCTTTCATT	TCTTTGTTGTGGTTTCGGGAT	911
ADH-1873	CCGAGAATCACAAACTACTTCGT	CTTCGGGTATTTAACATTGTTTCA	926
ADH-1874	TCAAACGAAATTAACCGAAATGC	ACCTTTCCGATGAACCCATAAA	927
ADH-1875	GCTTAGGGCATGGAATAGCAT	TGTAGGCCGCTTTTGCTAAT	944
ADH-1876	CCTTAACAGCGTTAGGATAATCATTT	AAGCCGAGAATTGAGAACTGAAAA	963
ADH-1877	CTGCCTTTTTACTTTTCGCATTT	CTTTATCATCATCATCGTACCCAT	952
ADH-1878	GGCAATAAATCAAGCAATCTGC	CAACACCCATGACATAAATCAAA	906
ADH-1879	AAGTGTTGATTAGTGGCTGTCGAT	AGCGGAAATGCAAATGAAAT	922
ADH-1880	AGATTTTCCAAACGTTGCCC	CATTTGATGCAGAACGGACA	925
ADH-1881	TTCAAGTAGTTATGGATGTTTCCAA	ATTGCACAAAATGTACATAAGCACA	973
ADH-1882	GAAACGAAAGCGTAAATTGGA	ATCGCCATTGATGTGTCAGG	929
ADH-1883	TGGCTCGTTTGTTTGCTTATT	ACATGCTCGTTGGTCACAAA	944
ADH-1884	AGCATTCGAAAAAGAGAAATGATG	AATCTGCAAATTTACACGGAAATC	965
ADH-1885	TTCCTTTTTGCCCATTTTTTG	ATTACGATTGGACATGATGCAT	976
ADH-1886	TTCGCACTTATGTTACACCAACA	CATCTTCTTCACCTCGACTTAACA	947
ADH-1887	GACTTAATTTAGAGATGGTTCCGC	CAAATTTTTAAAGCGACTGCAGA	860
ADH-1888	CGTTTTTAATTAGTCGCCGATC	ATAGCATTGTGAAATGGGGAAA	937
ADH-1889	TGATCGCTAAATCCCAAATGA	GAGCAACAACATGGAAAAAATGA	967
ADH-1890	AAACTGGCAGAAAAAAGGAATACG	TCATTTGAATTTAAGACCACGCT	956
ADH-1891	ATAATTGAAACCTCATTTAATGTCTGT	GCAGTTAAATTTTAATACTCTTCTCTTAG	966
ADH-1892	CAACGCTGAGTGAATTTGTATGTT	TGGGGTTCAACAAAATTTCC	933
ADH-1893	GATGTCATTAATACCCCAAAACAA	AAAATACAACAGAAAACACACGGT	911
ADH-1894	GCCAATAAAAAGCTGACAAAACA	TCATTCGGTTTTAGCATTGACAT	946
ADH-1895	CATAAATAAACCGAAACGCCAA	GCAAGAGCAAATAACCAGAGGA	949
ADH-1896	TTGATTCGTGTTTTTTTCCCA	CACAGTTTGAAGTAGGCAAAAATC	914
ADH-1897	AATGATCGCTAAAATCCTGTGGA	AAATAACCTTTTGCCTGACTGC	968
ADH-1898	CATGCAGGCAAATGTATTGG	TGAGTGGATGGAATAAAGTGGC	946
ADH-1899	ATGACTTTGGTGGAATGTTGGAT	TTGGTTAGTTGGCGTTGGTT	952
ADH-1900	ATGATGGTGTTCGGTTTTCC	CGGCAAAGTCATAAAATTGATTTC	937
ADH-1901	GACAGGGCAAAATAAGGAATAAAA	CAGGTACACAGTGAGAATAGTCGAA	959
ADH-1902	CAGACCGACCAAGAAAAAGAAG	CAACAATAGCAAAACGATCATCA	864
ADH-1903	TTGAGGAAAAGTTCGAGGTGTAG	TGTTTTGTTTCGAATTTCAGGTG	879
ADH-1904	TCAAAAGCCACATACATTACTGAA	AGCTTTCCTCATTTCCAATTTG	898
ADH-1905	TTCCATTACAACAATCCCCTTT	CGCACAAGTCAAAGCAAATTAA	911
ADH-1906	AAAAAGGTTTCTGCATTGGCAA	CCGACGAGCGAAACAAAAGA	942
ADH-1907	TATGATTTTTTCGCTCTGTTTTGG	TCTGGTTTTGGCCATATGTGT	906
ADH-1908	GCTTTGCGGTTTGAATTAATTAG	AATTATGATTGTTCTCAGCTCGG	930
ADH-1909	TTATTACCAATACCCGATAAAAGC	GCATAAATTGCGAAACTATCATCT	886
ADH-1910	AATCGCATCTGATTTTGTAAGTCT	AAAACACAAGAAAACAGAAACCAC	946
ADH-1911	TGGCTACCTTCACCATATTTACAA	AGGATTGCGGAAAGAGCTACT	965
ADH-1912	TGGCTTTTGCATGCTCTGTG	AGGTTTAAGGCTACGGAAGTGA	989
ADH-1913	TACTTGAGTTTATCCATGGTTGCTA	AAGCTCAGCTCAGAAAAATTTGAA	899
ADH-1914	ATTTTTCAGGGGCTCGACTT	CCGATTAATAGTTTCTCAATTCCA	989
ADH-1915	GCTTCGTTGGCTCATCTTTTATAA	CGACATCGCATTTTTCTTGTATT	958
ADH-1916	TTATCTGGCCGAAGTTACACG	ACCAAAGAAATACCCAAAAGGAT	857
ADH-1917	AGGAAAAAGACCCTTGATTGATT	GCCGTTTCCACAGATTTTTTTT	995
ADH-1918	TGTCGCGCTAATTATTACAAATGA	AATGGCACACTCGAAAAAATG	966
ADH-1919	GCTTTCGTTCTCGGTTTTGAT	CAAAATAGTAAAACTTGCGGCTC	910
ADH-1920	TATTCGATCGTTCTTCCTACACTTT	ACCTGGGTATCGAGAACTTTTAAAT	912
ADH-1921	AGAATAAATTCCTAAAAGACCTTTCC	ATCTACCATATATTCCAGTAACAGCA	935
ADH-1922	AAAAGTGGACACACATGATGAATAC	CAGCACATATATGATTTTTCGCAA	885
ADH-1923	GCCTATTGTTTGAAACATCTTTTG	TGGACATTCTGGAATTTGGTAATT	945
ADH-1924	CAAGCCGTTTTAAGTATTGAGATTA	ACCCAAACTCAGTTTAAAACCAGAT	920
ADH-1925	CAAAAATAGCTAGATCGCATCAAA	GATTAAGGCCGTTGAAAAGATTA	868
ADH-1926	AAAATATGGGTTTATGGCGAAATA	CAAAGTGAATTGTTTTCAAACATC	923
ADH-1927	TACAATCATGATGCCTTTCTCAA	AAAAATGCCACCTTAATCAGATCT	949
ADH-1928	TCGCTATATCATGCTCTTAACAATAA	TTAAAAAGAAACACCACTGGGATAAT	940
ADH-1929	TTGCTTGCTTAGCTTAATTCTTGA	ACCCTCACTGTTTCATGTAATTTCT	893
ADH-1930	CCTTCCTTAATCATGCGTATTTT	AAGCAGTTCCCACAAGTCCA	908
ADH-1931	TAAATTGATTTTCAGGACGTGCTT	TTTAACTTGACCACTCTCTACTTGC	913
ADH-1932	ATAATTCTTATTGGCAACGCTTC	AAACGATTAACGGCCTGCAT	906
ADH-1933	TAATTAGTGGGTGTTTGTCGCA	AGAGAGAGAGAGAGAGCTTATGCG	923
ADH-1934	TAAGAAGAAATAAAAAGGTGGCCT	TTCCTCATTAGTTGCCGTCTT	900
ADH-1935	TTATATTAATGTTGTCGATGCGG	TCTCTTAACTGGCTTTCGTCGA	873
ADH-1936	CAAATACAAGAAACATGGCCAA	CAATGAAATTTCTGCACCTGTGT	949
ADH-1937	AAATATTACAGGTATTGGGCAAGG	TTCTTGGAAGTGGAAATTTGTCT	917
ADH-1938	TATAACGTCATTTTCAACAGCCAA	GCAATATGGTTATCTTTCCCCTT	909
ADH-1939	CAAAATACAAGAGGAAAAAGAGCA	TCGGTGGCTTCTTTCTATTGTT	919
ADH-1940	GGTTAACAAAAGTGATTGGGACAT	AGAGAGAGAGAGAGAGCTTATGCG	928
ADH-1941	CGCAGTCGCAGTATTTAGGTAA	CGTGTGAAAAATCAGCTTGAAA	969
ADH-1942	TAGCTTGGGGCAATTTTTTG	TTATGGACGCAATACAAATGATG	911
ADH-1943	TGAAATACCCACCGAAAAAAAAG	GCTTTTGCGAACATCTTAGTCTTT	936
ADH-1944	AGCATCTTCAAATCAATTACCAATG	TTAAAGTGTTTTACACGGTTGGATT	936
ADH-1945	TAATCCCCAAAGAAACCGCAC	TCAAAATTAAAGCGAAAACCCC	920
ADH-1946	TGTATTTATTTCACCCGCATTTC	ATTTCACTTCGATTGCCCATAA	902
ADH-1947	AAAGAATCTCAGATGGACGAAAGA	CAATAAAACGGGGCCATCAC	962
ADH-1948	CGTTGTCCGATTCAAGTTAGCAT	GGTTGTTTCCCACAATTATGCA	903
ADH-1949	TTTGATAAATTGAGCGCCTGCT	TAATCCATTTTAATGCCAACACC	956
ADH-1950	TGCCTGAAATTAACCGAAGTATC	AAGTTCTTTTGGGTTGGCCT	978
ADH-1951	TACCTATACCCATTCCATAACCGA	TTTAACCCCAACCTCTTAAACATG	920
ADH-1952	AATGGTGGAACCTTATATGCAAATA	TTGTTATTGCCATTAGGTATTTAGC	883
ADH-1953	TTCCTTATCAACCGATCGCA	ACAAGAAATTTGAAACGCGCT	893
ADH-1954	GCAAACGGCAGAAACTTTAATTA	TCTCTCTCTCTTTCGCGATCAT	923
ADH-1955	TAACATTTTGCGATGACAACCA	CTTTCACAGTTTTGCGTCTTCA	941
ADH-1956	AAGTATTCAAGCCTATTTAAAGCTACA	AAAAGCCTTCCTGGAATTAAGTTA	928
ADH-1957	TAATGCGGTAAGGTGGTTGAGTT	GGAACCAACTGCCATAAATCA	877
ADH-1958	GAATTATCAGATTGGCGTTTTATG	TATTTTGCTTAAGTATGGCTAGCAG	934
ADH-1959	GCATCCTAGTCAGTTCGAAAAAC	CAAACGCTCTTTTCATGCAAT	899
ADH-1960	CGATGCAAAAAGTAGGCCCAT	AACTTGATGATGAGGCAGGCA	899
ADH-1961	TCCACTGGCGAAAAATGTTTA	ACCAGGTATGGGGCAGAAAT	882
ADH-1962	GAATGTTAGATGCTGGATGCCT	GGACAATGGCTAGAACGCAGTA	900
ADH-1963	TTCTGGGAATGGATTTTTGTGA	TGCCCCTGTTCATATTTTGTGA	886
ADH-1964	TTTAATGCGTTTCGATGAATG	TGTAATCAGGAGAAGAAGACCCA	903
ADH-1965	AGCGGTAGTTTTTGGCATGATT	AGTTCCGGGTATAAAAGAGCGT	920
ADH-1966	TAGCAACAACAACAGCACTTTTC	GGGAGTTGGAAAGCGAGAATT	894
ADH-1967	TACCCGGAAAAACAGACAAGC	TTCCCTCTTCATTGTCAACTTGA	908
ADH-1968	AAAAGGAGACATTATGAACGATGA	TTGCTGCTGGGATGGTTTTT	857
ADH-1969	TTCGTTATCCTGTCAATTCAGTG	CGCCAAAGGAGAAGAATCCT	934
ADH-1970	TTTTGGTTTTTGGCAAGATGTG	AGGTTTGGTAATCTATTGTGGCA	969
ADH-1971	GGAGCTCGATTTACAGTTGTAGAAT	GCAATTCGTACAAAGGCAAA	944
ADH-1972	CCGACATTTGTGCTATTTAACCTT	ATATGCGGTTCACGATTTCG	856
ADH-1973	AATTCCGATTTTTCTTGTCTGG	ATGATGATGTTGCTGTGCTTTT	920
ADH-1974	TCCTGTTTGTTTTCCCAGCT	GCCTCGCCTCAATTTGAATG	875
ADH-1975	ACATTTTAATTGGGACTGGGACA	GATCGATTTTTTGGGGCCTT	933
ADH-1976	TAAGCGCTCTTTGTGAAATGAAAT	GCATTAAAGGTATCAAGACTTGTCG	918
ADH-1977	TAACAAAGGGGGAAAAATATCGT	GGGAGAGTTGATAAGAACGAAAAA	947
ADH-1978	AGCGGGCGTATAAAGAAAATT	AATAACACACACCGACACGAAA	945
ADH-1979	GCGTGCGTATAGAGAAAGTGTGTA	AAAACGAGGTCAGGGTAAAAAAT	874
ADH-1980	AAATATAATGATTGATGGACCCG	CCCCAACTTTGACCTTTCCA	872
ADH-1981	CAGTTGAAGTCGAAAACGAAAATT	TACAAGTTTTCCGGTGCAGAT	948
ADH-1982	CTTTTTTCATAAGCCTTTCTGCAT	GGGTCTAATCGAACACAAATTATGT	868
ADH-1983	GGGCAATTAGCAAACATTTTCA	AATCGTTTTGTGTTGTCCAGTGTA	967
ADH-1984	GCACCAAACACTGAAAACAAAATT	GCAGTTGAGTCGTTTTTCGGT	952
ADH-1985	CCAACATGCAACCAACAACAA	CAGAGCCCATTTCAAAATCAAA	899
ADH-1986	AATGTGAAGAAAAACAAAAGCCTG	AGAAGTTCCTGTTTTTCCGGG	981
ADH-1987	TACACTGAAATTCGCACGCG	ATGACAATATTATGACCAGACCAGC	940
ADH-1988	GTTTTGGGTGGGCGTTGATT	GCGATGCCTAGTTATTTAATGGA	870
ADH-1989	TAAACACGAAATATTATTGTCGCC	ATAGAATCCCAAATACGTAAGGCA	935
ADH-1990	TACGTTTACAGGAGAATCAAGGATT	TTTCTGGGGAGGATAAAAGATTAT	871
ADH-1991	AGCAAATCCTTACCTCCATGAA	TGCGCTGTCATTTTCTCTTCTATA	912
ADH-1992	GCACCTCGCTTCTACCAATTAA	TGTTCGCCTTTTGTCTTAATTTC	987
ADH-1993	GGGCTTAGGCAATACTTTCAATTT	CGAAGGAAGCAAAAAATAAAAGC	920
ADH-1994	TTCATTTTACCACCTGTATGCGTA	AAATCAAAATTGGTCCGAAAGG	945
ADH-1995	AAACAAATTAATCTTCACCCCGT	AACAAGGCTAACAAAATCGATCA	955
ADH-1996	TAATTCAGTTTTTCCAACCAACG	CAATAAACCAAATACAAAACCCAC	890
ADH-1997	AATGTATTCACAATAAACGCAGCA	TGTTGACTTTTTGTCCGAGAATTT	925
ADH-1998	TGGAGAGTCGGAATTGAGTGTT	TTTGAGTGAGCTTGAAGTATGGAG	922
ADH-1999	TTCATTGAATGTGCTTTAGGTAAGA	TTTTTACAACGCATTCAGATATGAC	960
ADH-2000	TTTCCATTCAAGTACTTTGCATT	GTTTTTAGACCAAATAACTGCATGTT	931
ADH-2001	TGCTTACATATCCACTCCGTTAA	GCCTTCAAAACTAAGCATTACAAA	922
ADH-2002	GTGTACTAATTTCCGGCTTCATT	TGTTTGTCTCCTTCAATTCCG	887
ADH-2003	CAAACGCAAACAAACTTGAAGT	TGAATGCCTCACATAATTACACCT	926
ADH-2004	TGACCACAAACAACTCCACTTG	TTAAACTTTTGTTTTCGAGCCAC	971
ADH-2005	TGGAAATGGTAAAGTATGGAAAAG	ATCGAAATGGCAGCGAAAT	975
ADH-2006	AGGATAAGGGAAGACTGAAGGG	AAAAATATTTTCCAGATGTCGGC	886
ADH-2007	ATAACGGACGAAGGCTAATACAAT	TATTAGTTACACTTGCTGCCTTTTG	950
ADH-2008	ACGATAGGTCGGTCATAGGAACT	CGGCCACACAAGTTACTAAATTAT	929
ADH-2009	TTCGTTTCGCATTTCCAGATTT	AATCAATTGCTCATGCCGTAT	873
ADH-2010	TTTGGCTGCCCTCTTGAGT	AGTTGTTCATTTGTTTCTTTCGGA	901
ADH-2011	TTCCCCTTCTTGTGATAATATTGA	GAACTTTTTTATTCAGCGCTTCA	927
ADH-2012	CATTGATGTTACAGGGTATTCGTG	ATGAAAGTGTGGGGCTGTAAATAA	939
ADH-2013	TGGCAGTTTTTCAGTTTACAATG	AAAATTCCACTTTCAAGGATCG	912
ADH-2014	CAGAATCGCTGGTTAATTACGG	TGCCATCTCGGGTTTAATTG	944
ADH-2015	TTGCTTCCCAGTGTTATTTCATTA	TCGAACTTTTTATACCTGTTACTCG	950
ADH-2016	AATTTTTTTTACGAAGCACTACCG	TTGAGCTTAATGAACTGTAGCCA	945
ADH-2017	TGTTTTCAAACACCATAAGTCAGTG	GGGAATTTAGTCTTTAAGGTTGGAA	926
ADH-2018	CACTCAATTTAACCATTCGCTTT	GGCTTTCAAGTGCTTTTCGATT	913
ADH-2019	GCAAAGTCAATAAGTAAGAAAAGCG	CGTTTTGCGGTTTCAAATTTA	941
ADH-2020	TGCATAGCAATTAAGTTCGTGATA	TGGCAATTGCGTTAAAAACA	913
ADH-2021	GCGCTATATCCAACATTTTTCTTA	TACTCCACGAATATATACTCCAACAA	856
ADH-2022	TAATTGTTTCCTGTCCACTTAAACG	AGATGCATTGCACAATAAAAAACC	918
ADH-2023	GCCAAGACACGATCAAAATCTAAT	TTTGACGGCTCATATTGGTAATT	922
ADH-2024	AACACACCGAACACACCGAA	CAAATGTTTGCCTTTATCGCC	922
ADH-2025	CGGCCCTTTGTCATAATTAGAA	TTGCTTTTTGCGAGTCCTCT	885
ADH-2026	ATAACCATTAATGATGTGACCTGG	ATATATATTTGTATGTGGGCGTGAC	923
ADH-2027	TTCTTTGTTCTTCATTTCGGCTT	TTCTCCCCTCCTCCAAAGTT	947
ADH-2028	GGTAGAAAAAAAAAAACGAAGACG	TGCTTCTGGTATTCATTTATCCAT	894
ADH-2029	TTCAAACATTCAGACTCCTCTGTTA	AAATATACGGAATCACAATGCGA	944
ADH-2030	GACCCTGGAATTGTATTGAAAAA	AGCGGTTTCTTATTGGTTGATTT	905
ADH-2031	ACAATTTATTTCAGTGCAGCTGGT	TGGTGGGGTCTGGTCAAAAA	905
ADH-2032	ATGTGCTCAGATGGAAGATGCA	AAATAAAGTTGTGTGGCTGTCCA	914
ADH-2033	AATAATTCAAAAAGCCTCAACATATGC	GCTAAGCTTTAAAAAAACCAAACA	931
ADH-2034	CCAAAAAAAATTTCATGTTGTGTAGC	AAATGAGCGGAAATACGAAATTA	957
ADH-2035	AAGTGCCGTGAAGTTGTTTTG	ACCAACAACCCCCATTAAAAAA	911
ADH-2036	TACCTTTTTTTTCTCCTTAAGCCC	AAAAACTCCGCTTAACCTTGACA	918
ADH-2037	CCCCAGTGTCGTTGTTTTTAATTA	GCACAAAAACAGAAATCACATCA	958
ADH-2038	TCAAAGGTTGAAAGGAATTCACT	AAAACGAAGGGGTAATGGAAAAT	949
ADH-2039	CCGGTACACTTTTCTTGGAAAAA	TGATTTTTATAAGAACACGGGTTG	899
ADH-2040	TTGCTTGCTTGACATTTTGG	CGAAAACGGAATCAAGGAAA	918
ADH-2041	TTTTAAACCAGCACCAAGCC	CCGATGCCCCATGAATTATG	927
ADH-2042	AGCAGCGAGAAAGAAATGTGAA	TAATTTTGGTTGTAGGTATTCCGC	855
ADH-2043	CCTGAATAAATAATGCCCACAAT	AAAATTGGACACCAGCGAAAA	906
ADH-2044	GGAATCAATTAAATCATCTGCATG	AAAAAAGGACGAGCGCAAATATA	919
ADH-2045	ATGACTTCTTGCCTGCTTCG	ACAATTAAATGGCTCATCGCA	846
ADH-2046	AAATAACAAGTTTTGTGAGGCAGC	AATTGCTAATTAAACAGATACGCC	944
ADH-2047	CTTAGCTATATTTTGGGGCCTTAT	CTTTGCACGTAGCCATTTTATTTA	915
ADH-2048	AGAACAAACGGTAGGGAAAACATA	TGGGAAAACGCAAATGATTAAGT	987
ADH-2049	AAAAGTTTTTGCATGTCTTGGGTT	ATCAGCAACAACACGAAGGAA	989
ADH-2050	TTTTTTTATGCGGGTATGTGTTG	AATATGGTTTGCAATTGAGTGAGC	932
ADH-2051	GTCCTTAAAACCGTTGCCGT	AACTATTGAGAATGCTGGGGAAA	896
ADH-2052	GGAAAAATCCTTTCGCATTG	TTTTAGCCGATACCCAATTTGTT	901
ADH-2053	TTCTAATCTTTTAGTTCACGCCTGA	CAGATTGCCACGTAAGCAAA	998
ADH-2054	AGGCATCTCTGGATTTTTTGGA	TTCTTTCCATCTTTCCATTCCTT	956
ADH-2055	GTTTGTAAATTATGAGTTCAACGCA	AAGGCTTACAAATTCTATCTTTCCA	929
ADH-2056	CTGCGCTCTTATTTGTATAAATTGA	AATCCCTGTGTGGAAATGACTAAA	937
ADH-2057	GGTATTGCTAAGCAGAACTTAATAAAA	TAACACTTTTTCTTTTTTGGACACA	907
ADH-2058	TATTCCAACGAACGTAAAAGATCT	TAATTGAAATTGTAACGGATCAGG	931
ADH-2059	TCCTTTTTTACTGTCGCTCCCA	CAAATCTCTCACAAATCCCAATTC	988
ADH-2060	TATGTAAGAAAGCAAGAACTTGGCA	AATTTTTCATTGGGCAATCCA	890
ADH-2061	TGGTTCGGTTTTTTCGGTTT	ACCCGGCCATAAAAAAGTTGTT	974
ADH-2062	TTATTTAATTGCCGCACACG	AAAAATAAAAAGCAAGAGCAGCG	969
ADH-2063	TTCCCCTTTTTTGTTTTTAGCTG	AGAATGAGGGGGTAAAGTTGAGTT	940
ADH-2064	AGTAAGGGCTAAGAATGTGTGTGA	TGTGGTTGTGGGATTGTCGTT	901
ADH-2065	TCGTACTCGTTTTGTCTTTGTTTT	AAACACAACAAGTTCCCGGCT	955
ADH-2066	CAAGTCAAACAAACCACGGG	TTGGATCTCATTGCCGCTAA	908
ADH-2067	CCTTCCGTAAGCTGATCAATCTA	CAGAATAATTCTTACGCCCCA	866
ADH-2068	ACAAAGGCGAAGAAAGCTGC	CAGGACGTTGAATGTGGATGT	994
ADH-2069	TGGTTTATTTCGGGCACACTAA	TACCATATTTACTGGAGTTATCCGC	919
ADH-2070	AATCGAGTTATGCAAACTATTCAAG	CGACTCATGTAAAAGATGTGAAAAT	886
ADH-2071	ATTTTCCCTGCAAGCTCCTC	ACGGCTTCATTTGCATTTTACAA	925
ADH-2072	GCACTCAACTCAACACACAATGT	TTCAGGATAATGGGAAGGAGAG	883
ADH-2073	TGCCCTTTTGTCACTGTCTTG	AAATATTCATTTCCATCCCAAGG	906
ADH-2074	GAAAGCTTAGTATTTCAGATTATTTGC	GCAATAATTGGTTGTGACATTTTT	910
ADH-2075	AATTTCGCTCTACCAAACAAATG	TCATGCGCGTCTTGGAATCTA	918
ADH-2076	CCAAAATCAATACAATCCGTATCA	ATTTACCCAGTTTGCCAAGAATT	985
ADH-2077	TGGCAAAGGGATTTCATCAAATA	CATCGGCAACTGAATTTTCTT	951
ADH-2078	TCAACATAGTGCAGAAGAGGACAA	TGGTTGTATGTGTAGAGGATTGTTT	942
ADH-2079	GACAAAATAAATGAAGACAGACAGG	AAATGGGTATGTGGGATATGATTA	930
ADH-2080	AAAATAATTCCTTACCCAGACTCCA	TGAACAATATTTGTATTTCGGGAG	926
ADH-2081	TTTTATTTCTTGGCGTTGTCCTT	CAAATTCTCGTTGTCCTTCCAAT	964
ADH-2082	TTGACAGAAAAAACTGAGGGCTTA	ACGAACAAAAGAGGCGAATAACT	850
ADH-2083	CTTAAACCGAAAAGTGTCAATCAG	TGAAGAAAACATAACCTGTGGCT	973
ADH-2084	ATAAATAGCATTTTGGGTGGGA	GGTGCAGCCATTTCAATTATTTA	914
ADH-2085	CTGTCCGTTCAAGCATTCCA	AGGCGACTGCTGAGTTTAATTC	968
ADH-2086	AATTTGTGCGGAAATCAGATG	ATGGTGCTGGAAATCATGTAATT	844
ADH-2087	ACGAAAATTTATGCGCACATTTA	CCTAGATATGCAGTTATCCTACGAAT	896
ADH-2088	TCGAATCGGTCATTTAAAGGTAT	TTTTGCTGTTTTGTTGCCTG	993
ADH-2089	CACCGATTATTTAGCTTATTGCAA	AAAAGGGAAAGACAAAAAGGATTC	947
ADH-2090	GAAAAAGGGAAAAGAGTGTGGTAA	CATAAAATTCAGTGGGGGAAACT	903
ADH-2091	GGCATTTCAGTTTTCAACCTTT	CTGGATGCTGGAAAACGAATA	855
ADH-2092	TTTGTTTAAAATTTCAACCGCC	TCAATTTGATGTCTTTACTATGCCT	948
ADH-2093	AAGTCTCAATAAATCCCCTAAACG	AAAATTTAAATGCTCCAGCCC	870
ADH-2094	AAAATAAAGAACATCGGCGACAA	TCAAGTGGGGTTGAAAGGTG	922
ADH-2095	CGACGCAAATGCAATTTAAA	ACACACAAACGCAGTCAATTTT	949
ADH-2096	TGTGGGTGTGCTTTAAGGGAT	TGTGGGAGCATTTTCAGATTC	900
ADH-2097	AAATTTCGGAATGACAATGAGTC	ATCCGAAATTAAGAAAAGACCTCA	953
ADH-2098	GGCAAACCGTGTCGTTGAAA	CGCAGGAAATGAATCTGGAAATAT	878
ADH-2099	TTCCCTAAACCTCAAACAAGTGT	CATTGATTGTCATGTTTTCTGCC	937
ADH-2100	AAAAAAAAATTGACCGCAGC	TTTGTTTCCTGTCTCCACCATGT	981
ADH-2101	TATAGAGAAAGAGAACGGGAGCA	TTCTATCACCAGCAAAGCACC	851
ADH-2102	ATAGCCAACATACGAGTAACATCCT	ATTTTCTTTATTTCGGGGTGG	968
ADH-2103	TGCATTTGTCAACACAAAAAAGAG	TTGTAGTCAACGTCGCTTGG	907
ADH-2104	TTCAATACTGTTTGGGCAGTTCAAT	AATTTCACACAGGTTTTCGATGAT	993
ADH-2105	TATGTAGGATATTTGGGAAGAGCA	AGAGAGATAGAGGGCCGAAAA	896
ADH-2106	CCACAAAACGGAAGTCGTAAA	ATTTCCCTTTAGTTGCCGCT	906
ADH-2107	TGGACAGCCTTTGAGTAACATAAT	GCCCCGTTAAAAGTAAAAACAA	911
ADH-2108	GAGAGGTCAAACTTTTAAAGTGCAT	CCATTAGCCAATTTGTACTTCATT	972
ADH-2109	TAATTATCAATGAGCGCGGC	ATTGAGATGAACAGCAAGCCCT	924
ADH-2110	GGAATCCGTCTGTATGAAAAAAAT	ACAGGAATGCCAACGTATTTAAT	902
ADH-2111	TGTTGCATAAAAACCAAGGACAT	TAAATGACAGAAATTCGTGAACG	922
ADH-2112	AATTAATTCAAACGCGCAACTTT	CAATCGAATTTTAAGCATGAAAG	852
ADH-2113	TTTTTCTCGTGTTGAGCGCTTT	TTGTGAGCGCATTTTTCAAA	849
ADH-2114	TTCAGTTTCAGCGTGTAAATTGT	TCACTAGTAAAGCTTTTACATTGTATACA	906
ADH-2115	TCGGGCAGCATCGTTATTTAA	TGCTTACTAAAACCCAAGAAATGT	887
ADH-2116	CCAGATCATATGCAAGACTATTCGT	CACCTCGTCTTCTTCGTACTTGA	934
ADH-2117	TTTCTATAAATGGGGAAGCGACAA	CAAACAGTGGGGCAAAACAT	956
ADH-2118	GGGAATTATTTCGGTTGAGTTATAT	TTAGCGATGACATCTGCTCGT	942
ADH-2119	TTGGAGCGTGTGAGTCATGAA	TGCGATAGTTGATGTTGATTTGA	888
ADH-2120	TTAGCCCCCAAACGATATTTTA	GAATTAAAGGAAAACGCACAATG	923
ADH-2121	TGGGTTCTGTTGTTAAGTGTTTGT	TTTCTTAAAAAATGGTGTGGTGC	932
ADH-2122	AAATCAAGTTTCCGCTTTCCAAT	ATCGCTGGGTTTAATTGCATTTT	922
ADH-2123	TTTCGGTGTCCGTCCTTTG	GAAAAAACACAAAAGTCCCCA	964
ADH-2124	TTTTGTGCTTCTATTTTTTTCCC	TGTTTTTGTCAAAAGTGATTCGA	939
ADH-2125	TAATGGAAAACTGGAAAGCTGAA	TGCTTAGAAACAATTTTGCGG	899
ADH-2126	TTGTAAAAACAGCCATCAAATGC	TAATAAGGTCATCAAAACGCTCGA	900
ADH-2127	GCGTGTACATGGATTAATTTAATTC	ATTGGTGTCTTTTGTGTTTTTTGGT	884
ADH-2128	TTTGAACAACTCAGATACATGATTTTG	TTTCACCTATCATAACCTAATACAAGC	939
ADH-2129	ATGCTCAATATTCAATGTAACCGA	CATAATTTTGAGATGCGGCTTT	948
ADH-2130	GAAAATTCGACTTGGTTTACGAT	TGCGTCTCGATTTATCATTGG	922
ADH-2131	AATTTAACGGCTCAACGCACA	AACATTAAACAGGAAGACGAACAA	928
ADH-2132	CCAGTTTGTAATTAGAATAATGAGCA	AAGAAAAGAAAAACAAAACGACC	956
ADH-2133	TCCAAAAAGCAAAAATCGCA	AAAAACAAACATTCGTACACCCA	953
ADH-2134	TGTATGCTTGGTTAATGATTTTCG	AAATGAGCAAAATTCCTACCGA	903
ADH-2135	GCACTGTTTCTTTAATTTGATTCTC	AATTTAATGTCTCCACTTTTTCAGG	894
ADH-2136	TTGTGAGGATCTGGTGAAAATCT	TTTAGCGAAGATAATGTTAGAGCC	945
ADH-2137	TAAATTTTATACTAACGGCTCGGG	CACTTTGGATCGCAGCATCA	933
ADH-2138	TGTGCATGTTGTGATGTGGCT	AACACAAGCTGGGACCGAAT	906
ADH-2139	TCTATCGAAGACCGGAGTTGA	CTGCTATAGCTCATGTTACGAAAAC	968
ADH-2140	AAGTCGTGGATGAGCTTGCT	ATTTGTTGGATTTCGTCTGGG	875
ADH-2141	TCATAAGACGCAAACAAGAACTTT	TGGGGTGGGCTTTTTATTATTAA	943
ADH-2142	AAATAATTGCCAACATGCGTAGT	ATAAATTTCTTTTTCGGCTGCAC	908
ADH-2143	AGTGTCGGATGTTCTTTGAATGA	TCTGTTTGGTTCGTTTTCCTTTT	903
ADH-2144	TGTGGTGAAGAATAAAAGAGTCGA	TTAAATCGTTTCTGGCTGGGA	957
ADH-2145	AAATACCCAACGCCTTAACAAA	TTAAAGCGGACTGACAAGCTC	925
ADH-2146	GAAATTTTTTTCTTATCCCGGTG	AAAAGTTTCTCCTTGTACGTCCC	879
ADH-2147	TGGTAAAAACGATGGTAAATGGT	GGTCATGTTTTCGGTTCTTTG	954
ADH-2148	ACTTCAGCACCAAAACCGAG	ACACAATTGACAACGAATTTAAGC	914
ADH-2149	TATTATTAACCCATCGTGGACCGT	GATTTCGTTTTTTCATTTGCAGC	938
ADH-2150	CGCAAAAGCAAAAAAGGGTTAA	ACAGACACACAAACACACACAGAG	984
ADH-2151	CAGGCGAATTAATTAGGAAACTTT	CAGACGTGGCTAATATCTTGCTA	989
ADH-2152	ATGGCAACATTTTATAAAGCAATTT	CACAATTAAATACATTTCGTTTTCAA	932
ADH-2153	AAATAATTAAAGTTCGCATTCCCC	TGCAAATATTTAAGTCTGTCGTTG	887
ADH-2154	ATATGAAGAGGATCAAGGACTGTGT	AATATAAGAAAACAAAACTGGCGC	967
ADH-2155	CACGCTTGAATTTATTTGCCA	AAAAGTAAAACAAATGCAGCGCA	974
ADH-2156	CCAAAATAGCAAAGAAAAAGCAG	TCAACACAAATGCCTCTTCAAAT	903
ADH-2157	TATAGTGGCTGGTTGGGGTAAAT	TGTGTGTGTGTGTGTGTGTGTGT	886
ADH-2158	AGTCACAGCCAGCAAATTTATTT	CTTAACTAGCAAATGCGTCAATTT	930
ADH-2159	ACTAAACCCCAGCCAAACAAT	TGCTTTAGACACATTTCCCCC	895
ADH-2160	CAAGTTGAGCCAGAGTAAAGACC	TAAAGGCGAATTTTTGTTGTGGA	877
ADH-2161	CCAAAAGGGACAAGAAAAACAT	ATCACCTCAAGCCAACCATCTT	931
ADH-2162	TATAGATCGCCTCTTTTGATGAAAA	TTCTGATAACACGACCTTTAATGTT	890
ADH-2163	ATAACGAAAGTCCTTCAATTCGATT	TTTTCTAAAAGATCAGCCCTCTTTA	921
ADH-2164	AACAAAGTTAACCAAAAGGCAGAAA	GAAGCATCTAGCTTAATGAGGTAAAA	959
ADH-2165	CACATCTCACTTCTACCGTCAACA	TAATAACATATCCCACTTCCAACG	879
ADH-2166	AAAAACTTCGTACATGGGGAAA	AAACTTTTTGATGTTGAGGCAGA	934
ADH-2167	ATGCACAACGAACAGAAAGTCAA	TGTAAAAAGTTTTGTATGCCCGT	914
ADH-2168	CTGTTCAATGTTCGCCCTTAA	CACTTTGTTTTTGGTCAAGACTTT	1000
ADH-2169	TTTGCCGACACTTTTTACTACG	AACGTGGTAAATGTGGTCATAAAA	894
ADH-2170	ACACACACACACATACATAACCACA	TCAATGCTAGATGGGCTACACAA	923
ADH-2171	AATCAACTATAGCCAACAACATGG	TTGAAAATTTAGAGCGTTTTGCG	872
ADH-2172	AATTTTCATCAACTTGCCTCGG	CCAAGCTTATCCAATATTTCATCC	913
ADH-2173	AGACAGCTTTTTCAACCAAAAATG	TAGTAGCTTGTGTTGGTAACGAAAT	981
ADH-2174	TCCTTAACGGAAAGACCAATTAAT	CCCAGTTGTATTGTGTTTAGTTTTG	933
ADH-2175	ACACCCAAAAAGAGAAACAATCAA	GCAATTTTTCGGAATTTACATGTG	931
ADH-2176	TAACATCGTACCATATCCAGACAAA	TTTGGTGGGAATAACTGATTCG	926
ADH-2177	ACCCAATCCAACAGACATAAACAT	ATGGAGTGACAAAAAGAAAATGG	968
ADH-2178	GATTAATGGTCGAATGAAATGCAT	TCTATCTTTCAGGACGAAGTGCTT	956
ADH-2179	CAGAGTGAATCGAATACATATTTGG	ATTCTCTTGGACTGGTTGATCGA	894
ADH-2180	TCATCCCGGTGACACATCA	TAATTAAATTCGGAGCACGTTTCT	954
ADH-2181	ATGCACCCGCACAAAATGAG	CCTGAACGAAAATGTTGACAAAA	921
ADH-2182	CGGCTGCATTAAGAATCTCCT	TATGTGAAAATCTTTAATGGCCAG	855
ADH-2183	ACAAACATACCGAGCAGAACTCC	TAAAGGTGTTTCGGTTTCGAG	980
ADH-2184	GCTGCATTGTTGTTTCCATTTAT	GTCGCCTGCTTTGTAATTCAA	925
ADH-2185	ATCTGGGAAAGTGAAACTTGAATT	CATATGCATGCCAGGACAAA	983
ADH-2186	ATTTCCTTGCCATCCACTTTTTT	TCCCAATTGTTTTCATTGATCAG	866
ADH-2187	TTCACAAGCAATCAGATTATTCAG	TGGGTTTGGGTTTACAAAAATATG	942
ADH-2188	AGAAATTCAATATGCCACGGA	GCCGCAAAGGAAAGGAAACT	914
ADH-2189	CCCTTTTCTATTCCGTTTCAAAT	CCTCAACACTCTTGCATACCTTTA	926
ADH-2190	TTTTAGATTATCGCACTTGAGTCAG	ATGTTGTTTTTTCCACAAGGATCT	930
ADH-2191	CATCGAAAACCCCAAACAAATTT	AAAAAAAGGTGTCGAACTGAATG	947
ADH-2192	GCCTTTTCTCATGCACAATATTT	TCCGAAGATGAGGGAAAAAAATA	893
ADH-2193	CAAAGAAGAGCGCAAAAAAAA	TAAATAGTCAATTGAGCGCGTC	912
ADH-2194	TAAAAGGATGCCCACAGCGA	TTCCATTTACCTGCCACATTC	982
ADH-2195	CAAAACGCCGAGAAATATCAAT	ATGGGAACAAATTGGAAAATCCT	904
ADH-2196	TGGGGGAGACAATTTGTAGTTG	TAACCTTGAATTGATTTTGGAGC	966
ADH-2197	TATTCTTCAGAAGCCTGAAATTACA	ATGGCCTTTTTTTTTGCTCTTT	964
ADH-2198	GGATTTTTATTGGCGCGTTAT	AACGGTTTGTGTGAGGAAATTTA	878
ADH-2199	CACCTTTCTAACTCATTCTCATTGA	TGGTATTACTCGTATTGTTGCTTTG	872
ADH-2200	TGGAATTTTAGCCAATGATGAG	TGGTATATTTAAGAGTGCGGTCA	882
ADH-2201	TAATTTGTTGATGAATTTTTCCGG	TGGAAATATGATTGGTATATTCGA	897
ADH-2202	TCGGCAGAATCGATAACCAT	TCGCGCATGTAGTGAATCTCAT	918
ADH-2203	TCTTTCTTTCGGCCACCATT	TATGTAAGATGGAAGGCCGAAT	927
ADH-2204	TTCGTGTGGAGGAAATCAATC	GGTCGTTAAATACTCCGTTGAAG	969
ADH-2205	TGCTTTGTTTGCGACGAGAA	CCGTCCAATAACTTATGTTTTCAA	982
ADH-2206	TATGGTCATTTTGCTTATATGCG	TCAGACATCCGTATAAGTAACAGCT	936
ADH-2207	CAGCGGTGGGAACTCTTTT	ATGCAGACCTACACGAATTTTG	925
ADH-2208	TGCAGATGCTCCTTTTTGGG	AATATTGAGTTCTTCAACGGCGAT	905
ADH-2209	TCGTAGAACGAGGCCAGAATAT	ACTCGCGCTTTATCAATTAACTTT	869
ADH-2210	AGCGATCTTCATTCGGCATT	TTTTTCAAGATTTCTCACTCATCG	878
ADH-2211	AAAATGCCGCAAAAGAAAAAAAG	ACTTAAAAGATAAAGAAGAGCTTCCA	865
ADH-2212	CCAATTGATGACGTTGCCGT	TTAAGTCAATCCAACGTGCCA	906
ADH-2213	ACGAGTCCCGCCTACTATTTATA	CAGATTAGGGCGAAAATTAAGAAA	949
ADH-2214	TTATCGTCTATCGGTTCCTGCA	AAATATGGTGGGCAGGGAGTAAT	875
ADH-2215	TTTCCCATCCAACTAGTGCATT	TGACACCTAATTAAACACACAACG	926
ADH-2216	TTTTATTGTGAATAAGCCCTTGG	ATCGAATAATCTTGTGGACCAACT	919
ADH-2217	GTCTTCAAACCCTTTCCGCA	TATGTTATTCGTTTTCCCAGCCTA	865
ADH-2218	ACTCCCATGGCTAATCCTCAA	TTCACACAATCAGTAATGCCACT	895
ADH-2219	TCCTTGGCCAACAGCTTTT	ATAATCGCCATGAAGAACCAGA	881
ADH-2220	ATTGCAGCGAGGAACGAGA	CGACTGAATGGTATTATTGTTGTGA	896
ADH-2221	TTATCGATATTTCTAGCACCGC	TTTAAGACGGTGGATGGGTT	982
ADH-2222	ATAGTGCTCAATGGGATGACG	TGTAGCTGGCATTTTCTTCAATTA	920
ADH-2223	TACTAACGGCCACAACGTGTT	GCAAAGGGCTAATTTGAATTACA	953
ADH-2224	TTTGGGTTATGCGGTTTGTTATT	GCTTATGGGTTTTGCATGGC	903
ADH-2225	ACGACAAATCGCACACATTTAA	TTCTGCCATCCAAAAATGATAAG	961
ADH-2226	AACATCCAAAACCGACTACCCTA	CCCCACACAACCATACATACATAT	932
ADH-2227	CGCTACTCGATGGAATTCACA	GAGCGTGGTGAGTGAATTATATTT	934
ADH-2228	TAAGTATGCAACAACAAAATGCC	TGATTTACCGTCAACATCTTGG	944
ADH-2229	AAGGAAAAAGCATACCACCAAAA	ATTGTACCAAGTGGCGAGTGA	902
ADH-2230	TTTCCTTTTCTAATTTCTCGTCG	AATTTAAAACCTTCTCCGTCTGTC	947
ADH-2231	ACAAGGATTAGGGTGCTAAAGGA	TCACTGCCTCCATTTCGAAC	946
ADH-2232	TCGTGGCACTTGTCGATTTG	ATATCTCCGCCATTTCTTTAGGT	908
ADH-2233	TGTGACCTTCAGACAGAATACGTA	TATCGAATTTTGGCGCATTTT	948
ADH-2234	GTTATTAAAAATGGAGACGCAGC	TTAGCCAAATCGTCGTGTGA	891
ADH-2235	AAATAATTACGTGCCCAAAGGA	CTTTACATCACTTACCGCTTGTCT	950
ADH-2236	TCGTCAAGGGGAATTGTTAAAA	GCTGAAACGTCGGACAAAAA	881
ADH-2237	TTAATCATTAACATCTCCGAGGGA	TTCATATGCTGCCCTTTCCTTT	942
ADH-2238	CCCCACTTGAAATTGTCATCAT	AAGGACGGACTCTAACGCATT	912
ADH-2239	ATATAGATAAGAGCGAGTCCGAGG	CAAAAGGCAGTAGTAAAAGGGAAA	896
ADH-2240	ATGTCGCGTGTTATTAATCTCTTT	ACCCGGTTAACTTTTTTGTGAAAA	911
ADH-2241	CGATGCGTTTTGGTTGATAAA	TGCGTGTGTGTGTGTACGACTAT	977
ADH-2242	AGATGGATAAACAATAAGGGGTTG	CGTTGTTCCTCCTAACTGAAATTT	888
ADH-2243	ACAATGGTTGTTTATTTATGCCCT	TTAACCGCACATTAATGAAATCTC	958
ADH-2244	TTTTACGGTATCGGTTTGTTCTTA	AGCCAGAGAGCAAACATTACAATTA	882
ADH-2245	TTTTTTGTCACCAAAGTAGTGTGTG	ATTTTGGGGTTTGCATTGAAA	895
ADH-2246	CTGACTAATTTTCGCTAATGCAA	GTTCCCTTCACTTATTCTTTCACTT	978
ADH-2247	GCTACAAATGCTACAAAAGCAAATA	GGTCAAATAAACTGACAACATGAAA	942
ADH-2248	GGAAATCGAATAACCATGTTAATG	GCCTCTTGCCTAATATGAATTTTA	990
ADH-2249	TATGAATGAACACCAGCGAATTT	AGGTAGGGTAGCGGAAAAAAA	907
ADH-2250	ATTAAAATGCTAACTACAATGCCG	TGGTGCTCGTTATCACTTTTTAGTT	975
ADH-2251	TTTTGTGTACGGACTGGTTTTTGA	TCACTTTGTAGGTTGTTTTCTGCT	920
ADH-2252	GGAAAAAAGCTGGGAATATGTTT	AAATCAAATGCACTACCCTGAAA	879
ADH-2253	GACGGGTCCAAAACTCTAAAAA	ACAAAACTGAAAAGCAAAAGCAC	952
ADH-2254	ACCGTTTTGCTGTTGTTCTTCA	CCACACGCAGATAAAGAATTAAGT	936
ADH-2255	TTGTGGGTGTGATTGCGATT	ATTGGATTACTTGCGGATTTGT	925
ADH-2256	AATGTTTTCCACCTCAAACTCAAA	TTTGATGCAGAATAGCAATATGTG	973
ADH-2257	ATCAGACTTAACATTATGCACATGG	TTGTGGCAAATTGGGGTTATTTAT	863
ADH-2258	GGAAAAAGTGGAAAGCTCATTAAA	TACCTTCATTACTCGAAGCACATTT	897
ADH-2259	GTCATTATTTTAAAGTAATCGTTATAAGC	AGAAAAAAAAACCACCAAGAAAAA	934
ADH-2260	TCGGTATTGTTTGGCCTGAATT	AAAAGGCGATGGAGAGAAAGGT	994
ADH-2261	TCGTGTAAAGGTTTCAACAGTTTT	GGTGCAATGGAAAATTGTCATAAT	910
ADH-2262	GCTGCGGGTCTTATCTTCTTTT	GTTAAAAATTGGCAGACGAAAGA	956
ADH-2263	TTCCACTTGCAGTCAATAATCAA	TTATAGGCAATATTTTTGGGGCA	851
ADH-2264	CCCGCCTCTTTTTTTCTTTTTTT	GGTGGGAATAGCGTAGATATCTG	918
ADH-2265	ATTTCTGTTTACCTTTCTGCCG	AAATAAAATGGAGGCGGTTGAA	978
ADH-2266	TCAATTTGCATAACACACGCTTT	GCCAAACCCGAAAAAACTTTT	871
ADH-2267	ACAATTTATTATAAGCAATGCCGAAG	GGATCCAAAAGATGAACATATATACA	965
ADH-2268	ATAAAGCGAGACGGGTGGAAA	ATGATTTATTTGCTTCACATGGC	907
ADH-2269	ATCGTGCAGTTTCATTTTCCTTT	AGTTCGTTTTCCGGCTTTTC	960
ADH-2270	TCGAATCTAGTTCGCAATTTTT	TCACTAAAACGACAATTACGCTAAA	975
ADH-2271	GCAAGAAAACCGAAAACAACAA	GAGGAGCAGAAAAAAGACGATG	932
ADH-2272	ACGCTTCGCCAAAAAATATAAAC	TTCGAGGGTCAAAATAATGGATT	872
ADH-2273	TGAAAACATTTGATTTCGATGTTG	GATAGATGTATCAATAGCATTTAAACG	924
ADH-2274	ACAGTGTCTTTTGTTCGGATGG	AATGATGGAAGAGACAAGAGCTTT	914
ADH-2275	AACAAATCACAACACCTTGGACTA	GCAAAATATCCCACAGAAAAGAA	908
ADH-2276	GGAAAAGCATCCAAAACAGC	ATGTGGACATAAAGATCGAGCA	869
ADH-2277	ATTTGGCTAGCTTGGACTCTTCTA	AACCCATAGTTGTTAATTGAACGA	919
ADH-2278	TGGGTTTTACTCCTAATTTTGACA	CTTCTTCTAATTTCCTGATTATGGC	899
ADH-2279	CCGAATACTAAACACAACTAACAGC	AAACGACGAGCAAAACTTAACAA	948
ADH-2280	TTGTTTTGTGGGCAACTTTTG	TATCAAGGGAAGTAAGCTAATGCA	886
ADH-2281	AAGGTGGAATAATAATAAGTAACAACG	TCCGACTGCCAATAATTAATTTTA	967
ADH-2282	AATAAAAAATCACAGTAGAAAACCGC	GAAACGAAAAAAAAGGTTTTTCC	912
ADH-2283	TGCCTTTGAATATTGTGGAATG	TTGTTTGTAGTTGTGTGTTCTCTTG	918
ADH-2284	TTCAGTTTTCTTTTCTCTTTGGC	TTTCTCGATGATGCAAAATGTTC	906
ADH-2285	TTCTTTTTAGCTGGGGTCTTTG	TACTGTTTGCTCTTTTGCCCG	901
ADH-2286	GCATTACGCCTTTAATTTCATTAC	ACCGAATCGCAACTTTATCTATAA	936
ADH-2287	TTTCTTGCTCTTTTTTCGTTATCG	TGTGTATCCAGATGCTTGTTTGTAT	936
ADH-2288	TACGCTTTGCTGCCTTCTTTT	TTCCCCGGATACCTATTTTATTT	897
ADH-2289	ATGTGTGTGGGTGAAAAGTTGA	CTGCCGCAAAATTCAATCAATAT	892
ADH-2290	AATGATAACCGATTCACACCTTTT	TCAAGATAAATAACATTTTGCTTTCA	933
ADH-2291	GGGCATATATTATTCAGATTGTGG	TAAGGGACTTATCGGAAAATGTG	894
ADH-2292	ATAAAGTTCATTGTTTAAGCCGCT	TCCATGTGCACGATTTTCTAAT	948
ADH-2293	ATGTATGTCCACAAAACCTTGAAA	CCCATGGACTTTTTAATGCTG	875
ADH-2294	AATATAACTGCTCGATATTGTCGCT	TGCAACAAAACAACAATGAACTCT	930
ADH-2295	TTAAGAAGAACAATTTTTGCAGGC	GGCTGCAACTCAAACATCAA	917
ADH-2296	AAATCCAGCAAATCACAATCATG	AATAAATACACCGCCCGCAT	993
ADH-2297	ACATCCTCGTCCATATCCACAT	GTTGATTGTTGTCTGGTTTTGTTT	914
ADH-2298	TTTTTCAGCTTTTCCAACACAC	AATGAAAAGACAAAATGGAGGACC	966
ADH-2299	GGTGTTCAGCAATCATCTCTATTAA	TTAATCTTTGTCTTCATCTGCACA	896
ADH-2300	AGAATTCCAGCGTAAATAAGTGCA	GAACAAAGAGTAGAAAGCCTGACA	919
ADH-2301	CAACAACAGGGGTAATCAAGACA	CGCAGATGAGAAGGAACTTGT	864
ADH-2302	AAAATCAATGAGGAAGTGCAGC	TGGGCACAGACTAAAATTGAAAA	925
ADH-2303	GGAGGCAAATCCAGAGTGTAA	AAGTATTCTTCCATTTGCCAATCA	887
ADH-2304	TATTAAGCTGCGGAAATCCAT	ACCACTCAGGGTATTAGCCGA	931
ADH-2305	GGAAAGCTTTTACGATTATTCACA	TCGCATTCTGGGTATCTATTTTAT	896
ADH-2306	AACGTGTTGTTTTTCATATTGGC	ATAACATTTTTTGCGTTTCACCG	932
ADH-2307	TGCGAAAAAGAAATCCGAAAA	CGTATATGAATAATTTTTGAGGGC	944
ADH-2308	CGGATAATACCAGGAAATGAAAT	TTTATCGGAGCTAATCATTAAATGC	899
ADH-2309	CGCAGACATTTGATGTATTTCACA	CGAAGTTGAAAACAAAGATTTGCT	936
ADH-2310	ATGAGGAGTACAAGCTTAAAACGG	ATTTGGTTGCTCAAAGATGCTGT	975
ADH-2311	CCCGATTTCAAGTATTTCCAAAA	ACGATAACGGTGCAAAAAAGAAT	952
ADH-2312	CACAATCCAGCTCAACAACAGA	AGTTCCCATTCACTTGCCGT	951
ADH-2313	TAAAATTGTTAAATGCGCGCT	ACCATGTATTCTTTTTGATTGGGA	963
ADH-2314	AAGTGCGAACTTAGGAGACATCT	CTTTTTTTTTCTGTTGGTACGTTTG	869
ADH-2315	TCCATTTTTCCCCGTCACTTTA	CATTTCTCATCTCCCTTCTTTCTT	886
ADH-2316	TCGGGCAAAATCAACAAAATA	AATGAAACTTCAACATCCTTGAAC	924
ADH-2317	ACGAAATGAAGGCTGAAGAAAA	AGAAATGGCTGGTGAAAGGGT	856
ADH-2318	AAAGGATCTAGAAAAACAACAGCAT	TCAAGGTGAATAATAACATCTGTAGC	935
ADH-2319	AAGGGACACAAAAAGCAAAGTTAT	AATCGGATGTCTTTTCGTAAGAAA	920
ADH-2320	AAGCATATATTTCCAGTGAAACGA	AAGTTTTGTGCGTTGGCATTT	970
ADH-2321	AGCCAAAACAAAGGGAGCAAT	CTCGCTGCACTTGTATTCTTATTT	918
ADH-2322	GTAAGCTTTACGGGATTGAACC	ACGCTTTTTGTTTTGACTTTTGG	923
ADH-2323	TTGTTTGATTTTCGCCTCAAT	AACTTAACAATGCTTCAGAGGGC	878
ADH-2324	GAGTAAATGGGCATGGGATTT	GTCGAAAGTTGAACAGAGAATTCA	957
ADH-2325	AAATTAATTGCCCGCTTCCATAA	TATCGATGCTCCTTTCCGCA	934
ADH-2326	ATCATTATTTCAGTTGGCGCCTT	AGTCCAAATAGTCATGGCATTAAA	960
ADH-2327	TTCAGAAATACTTCACTCCCATTG	CCACAATACCCACACATTTGCT	853
ADH-2328	AAACCAAACGGATCAAACTCA	ACTATTAAACAACCTTAGCGCACA	995
ADH-2329	ACTTGGGAGATGGAAGTTAAGATC	TTATCAGGCACACAAAAGCAAAA	983
ADH-2330	AAACTGCCTCCCCTTTGTTCTT	TAAGCCGAACCAAAATCATTGAA	978
ADH-2331	CTTGCAGAGGACATTTTGATTTT	TCCCTTGACAAATCGGTATAAAT	882
ADH-2332	ATAAAATAGTCTTTGAAGCACGCC	AGACAAAAGAAACGCCGCAC	961
ADH-2333	GGCTGGCAAGTGATAATGCA	GCAGATGTCGTCAATGTGAAATT	925
ADH-2334	TCAGACAGGAGGCAAATTTAATT	TTTACGAATCACTGTGGCCAT	974
ADH-2335	GATTGCATTGCTAATGATAATGGT	AATGCCCGGGTTGATTATATGTA	941
ADH-2336	CAGCCTGTTATCAATTAACTCAAAT	AAAGAAGTTATCGTAATCCAGATCCA	924
ADH-2337	CCTCGAGTTGTTCAGTGTTTACTT	ATAGAGTTTTGGCATTTGAACGAA	954
ADH-2338	TTCGGTCGAGGCATGTGATT	TTGACGATCTGGTTCACTTGC	962
ADH-2339	TATGATTATTGTTTTTTCCGGTGG	CCTTTAGGTGGCTGTTATACCAAT	944
ADH-2340	TTTGAAAATAACTTACCCGAGCT	AACGCATTATAGGCCAGGTG	919
ADH-2341	ACAATGGCCGTTATTTTCAAAA	GCTTAACAAATATTTGCAATCATGG	889
ADH-2342	ATTCCCTTCCTCCTTGTCAAC	GACTTGTCTTTTCCAACGGTGT	923
ADH-2343	AATTATCGCAAACGAAAGAACTCA	TTTTGATCAAATTTGGCAACC	959
ADH-2344	CATCTGTTTCTTTTTTTGCATACC	TTAACACTTACACTGAATTTCGCA	937
ADH-2345	CCGTTCAAAAGTGGAAAAACTT	CCTGCTGAAAACAAAGGAAAATT	962
ADH-2346	CAATTTGTGAGCTGCGTGGTA	TGGAAGGAATGAAGAAAAACAAG	963
ADH-2347	TAATTTGTTTTTGTTGCGGTCC	TCATGCTTTTTGTTTTGTTGGC	921
ADH-2348	TAGTCACATTGGATCGCATAAAGT	AAAAAATGGCGTAGTTGTGGTT	932
ADH-2349	TGATAAAAAAAAACACAGGGCAC	CATGGAATGACAAATCGGAAT	860
ADH-2350	CGCGGGACTAAAATAAATGTAATA	GGCTCACATGTTCTACTGGCTATAT	917
ADH-2351	ATATCAGACACACAATCGACAAGG	TTGAATAAACAACAAAAGGCCCT	934
ADH-2352	GTCTGCAACGTACAAATAAAAACA	AGTGAAATGGTGCGAAAACATAAT	933
ADH-2353	CAAAAATGGGGTTTCTTCTAAACT	TTAAGATTGTGGTTTCTAGGCAGAT	925
ADH-2354	TGTTGAGTATGCGAGGAAGTGCT	TACAATACAATTCACCCATGGAAA	906
ADH-2355	TGGCTGATCAAATGGATACATATT	GAAAAAGTACAAAAACCGCATGAA	961
ADH-2356	GCAGCAAATGGGAAGTCAAAAT	TCCATGGCCACAACTCATTA	959
ADH-2357	GCTTAATTATGATCCCCCAGTG	ATGCTCACAGCCACAAAATCTTA	914
ADH-2358	TTTGGGTATCTCGAGTGGAAAGT	GCTTCTGGTTTTCCAAGGTTTT	949
ADH-2359	ATCGGAAAGGAGTCCATGAAA	TGCACATCACATATCCATATACCTT	929
ADH-2360	ATCGAGTGCGAATGTTTTTTCAT	TGCTACCATGCCATAAGCTACA	957
ADH-2361	AATTGTTATTCCGAACCGTAAAATG	GCCTAAACATATAAGCACTGAAAGAA	986
ADH-2362	ATAAAAAGCAAACAGACGAATACATA	GGAAGTAAACTAATCAAGTATTCATACA	938
ADH-2363	GGTTTTCTTGTGAGAATGTGCATA	CAAGGATCCGAAAAGGAGTGA	886
ADH-2364	GTGCAAAATGCGAAAAATTGAG	TAAGCCCTCTTCAGTGAAACATTT	904
ADH-2365	AGCCTACAAGCAAAGGGATTTAAA	ATGGGGCAGACAAAGTTGTAGAAT	932
ADH-2366	TTGGAAGGAACTTTGAGATTTGA	TCAGCAACACAATGGCAACTTTA	895
ADH-2367	CAGGTCGATTGAGTTTCCATAAT	GCACAATTCGCTGTCACACTTA	931
ADH-2368	CTTGTATTTCATTTCCCCCATTTA	AAGACGGGAATATTGGTCAATTA	917
ADH-2369	TTTGGTATCCGTTTGGTTCTG	GAAAGATTATCAATAGCCCCATG	936
ADH-2370	AGAGTAGAGTTAAGGTAAGCCGCA	ACCAAATGCTTTTCTCGTTCTTTT	952
ADH-2371	GTTGCGCGAAAATTGAATAAA	TAACAGGCAGAATGAAACGTTTT	874
ADH-2372	AAATTGAATTAATGTTCGCTGGC	TCCTTGCAGTTTCGTTTGACA	929
ADH-2373	CCACTGCAAAGCGATCCTAA	TTTCCTTGGCCTACATTTGGA	686
ADH-2374	TGAAATCCAAAAACATAATCAAGGT	AAAAGACAGGTAAAAAGAGAACAAA	1380
ADH-2375	TTTTATAAGCTCCCTTCAGGTCA	ATAGCGGCAAAACAAATACATCA	928
ADH-2376	AGTGGTTCGGTAAAAAAGCTTAAT	AAATAGCGGGAGAAAAGAAAACTT	930
ADH-2377	TTTTAATCATGTGGAGCATTAGCA	TGCTGCTGCCTTCGTAATAA	908
ADH-2378	TTTAGTAGTTGTTTGCCTCTCTCG	TAATCACACAATTTGCACCGC	862
ADH-2379	TTACGGTGTCAGATGTATTGTGTGT	AATAGAAAACATCAGCGACAACAA	935
ADH-2380	AGTTTATGGATTTGGACTTGGC	TCTTTCGTGGCATTTCCTTT	921
ADH-2381	CAACAACGAAAGCGAAATAAAAAC	AAACATCGTGCTCTTTTTAGCAAT	965
ADH-2382	TGTCCATTGCAACACAGATAAAAT	TCCCGTAGGAAAGTCATTATTAAA	915
ADH-2383	TTTAAAGCGGAATTATGATAAGCC	TCAACACTATTATTAGGATCATCGG	927
ADH-2384	TCATTTTCTGGCAAAACCAAT	ATTGATTTAAAATGTGTGGCTTCC	921
ADH-2385	TTGTTTTTTCCCGCTCACTTA	ATGTTGATGTTGACGCTTTGC	899
ADH-2386	TATATGTGAGTGTTATGTGCGGGT	TTAAAAACGGAAAGATTCGAGCA	922
ADH-2387	TGAGCGCCTCTTTTACAACTTTAT	ACAGTTGGCCTGAAATATTAATCG	928
ADH-2388	GTGTTTGCTTTTCAAATTTAACAAACTTA	ATGTCACAAGAAGAAGTTATTATTTTAGA	975
ADH-2389	TATTTGTGGCTTGGTTTTCGG	GCTTATGTTGCCGTGATATTGTA	926
ADH-2390	CGAAAAGGTGTTCCCTAGAAATTT	CGGATAAGGCACTTTGGAATAAGTA	892
ADH-2391	GGCAATGAGAGATAAGAATGTGGA	CGCATAAAAAAGTGACCCCTA	952
ADH-2392	TTGTTTTATGGTCGCTTCGTG	AAATTAAAATGCTGTGAGGGACTG	932
ADH-2393	TTTATGATTACTCTCCACATGGCT	TAAACTCCAAACCCAAAACCC	869
ADH-2394	ATTGAAAAATCTGCGACATGTG	GAATCCCCGAAAAGAAAAACATT	861
ADH-2395	AAATGTGCCGAGTTTATGTTGAA	TGGCTACCGAGAAAAAGAAGAA	941
ADH-2396	TGGACAAAGTTGCATAACGAAT	GATGAAATTATTTAGGGCAAACG	919
ADH-2397	GCTTTCACACAAAGAACTATCCAA	TCAATTTACATGATGCCGCAA	944
ADH-2398	GAACTATAGTTTCAAATCCGAACTTT	ACATCGAATTTGAATTTCACCTT	938
ADH-2399	AATATTACCACATTACCCACAGCA	TACCAACATACATACCCAAATGCT	885
ADH-2400	TTTTCCTGTTTTTCCGACCCA	AAAGAAGTGTGTAAGTGGGCCAA	881
ADH-2401	TTACATACGCACTGTCACCCACT	ACGATTCCGGATAATGACAACA	927
ADH-2402	ATGGTAAGCAGCCGAATGGA	GAGGTAAGGCGAAACAAATTTAA	901
ADH-2403	CTTTTTACTTTCAGCTCATCAATGA	ACTAATGTTTACAGGAGCAGCTTTA	880
ADH-2404	TGTGCGCCTTGTTAAATATGAAA	CCCATGCCTACGAAAATTGTT	892
ADH-2405	TGCTTTAAAAACAAATCCTCCTGT	TTCCTCCAATGTTTCCAGACATAT	943
ADH-2406	AACGCTAATGCTTGCTACAAAA	GCGGAATAAACAAAGAGGAAAA	986
ADH-2407	GCTTGCAGCCAAAAAAAAAA	GTGCTTGATTGGGGAATGGT	890
ADH-2408	CCTGCCTTACAGTACCAATTTTTT	CAATCCAACCTTTTCAGCAATTT	912
ADH-2409	TTGTTTGTCCAATAAGAAATGTCG	TCGGCGAATCTCTTTCTTAAATTA	968
ADH-2410	AGTGAAACCCCTTTGATTGAAG	CTCGCGCAACAATAAAAAATC	939
ADH-2411	TTGCATTTTAAGGTCGGTCAAT	AGGACTTTTCGCACCACTGA	967
ADH-2412	GCACCCCAAAGGATATTAACAATA	CGGATTGCAGGCTAGTTTTGA	930
ADH-2413	TTAACGGAAAACACTTGAAGGAA	GCACTGGCAAACTCTAATCTCTTT	915
ADH-2414	TCAACCAAGCTCAATCAATATGA	GCAACCGCACAACTTTAAATTT	970
ADH-2415	AAACAAACAAAATGCTCCGGG	TTATGATTTATATGGCCTTTGGG	903
ADH-2416	TTTATTTGCTACGTGTTGATGTCC	GATTAATGAAGGAAGTGTATGGCA	955
ADH-2417	TTCGAAAATATGCAACAACTTCTG	AAACATATTTTAGCCCGAAACTCA	913
ADH-2418	GAGAAAAGAAGGCGCAAAGG	AATGCGTGTCATGGGAGTGT	984
ADH-2419	GCAGAATCCTCTTTTACCCTTTC	GAATCTACGATGAAATGCACAAA	911
ADH-2420	TTATTGAGTTTATGCGGGAAAGA	AAAAAAGGGAAGGGACGAAA	879
ADH-2421	CACGAAATGGAAAGCGATTG	ATCACAGAGACAACCAGGACCAA	923
ADH-2422	TGCATAAAATGTTTGTAAGTGACG	AAAATGGCTTCATCTCTGTTTTGA	905
ADH-2423	AATTTATTGTGGTGTGCGGAAT	ATTTGTTTGCTCCTGCGGTA	941
ADH-2424	CCTCACAAATTCCCAAATCG	GCCAAGGAAGCGAACTAATTTT	973
ADH-2425	GAAGACAATTCATTCCGCAAAT	AGAACGGAAACCAACAAAAACAT	945
ADH-2426	ACCAATTTCTGGACGATTATCAA	GGTAAGGGAATTGAGAATCGGAT	930
ADH-2427	TAACAATCTTAAAACGCTCAACG	TTAAAATATGCAAGCAATGCAGTG	902
ADH-2428	AGCCACTTGCTTTATTTCTATCAA	TTTCGGAGGTAACTTTTCAACTTT	910
ADH-2429	TCTGCGAGGGCTTATACTAAATTT	TGGGCCGAAATCTTTTTGTAAT	887
ADH-2430	CACACAAAAACAATTAAAGCCTGAT	TTGCGTTACGTACAATTTTGAA	873
ADH-2431	GCATGAACAAACCAAGAGGCT	AAGCTGGCAAATCTCTCGAAAT	911
ADH-2432	TGTGATTAATTGTCATGTCTGAGG	TAAAAAACAATCAGAACAGGGCA	919
ADH-2433	AACTTCCTGTTTCCGCTCAGA	TGGAGCACAATCCTAGCTGAT	921
ADH-2434	GTTTATGCCTGCTAACCTGTTG	GCTATCGTCATTTCAATCTGATTT	921
ADH-2435	GCTTCTTCGCTATCTTTACCTTCA	CTCTCGATTTTTCTTTTCCACTCA	916
ADH-2436	AATTTTATTAATCCGGTTAGCGTC	TGTCCAAGAAATGGGGTTATTC	924
ADH-2437	TTGTGGGTGAAGCATTGTTATTG	TTGGCTTGCAGTTTTAGTTTCG	916
ADH-2438	ATCCTCATCCACATCATCCTCG	TAATTAACAGTAAGCGACAGGGTG	905
ADH-2439	AACGCGTCGTATGAGTATTTTAAT	TTTTTACACCGGCTAAATGCT	941
ADH-2440	TGCTTCAATGTGTTTGTATTTGGT	GTGAATACAATTTATCGATTGGCA	931
ADH-2441	TCACATGTTCCTTTTATACCCTGAT	ATAGAAAACATACATTGATCGCACG	943
ADH-2442	CAATTTGTTGCCTAATGAACAGTA	ATCAAAAAAGTCACAAAGTTAGCG	904
ADH-2443	GCAGCCTTAGATAAGCGAAAAT	CAATCATTGGGAGTTCTCGG	935
ADH-2444	ACTCTATTTACAAAGCTGGCAAGAT	TCGACTGTTTTTCGCAACTTG	951
ADH-2445	TGCACTGTCTTTGTTTGTTATGTT	AGCAAATTTTATTCATCGCCCTAT	970
ADH-2446	CAAAAATATTGCAATGTGAGTCAATC	AACAAGAAAATACCAAATGCATACGA	903
ADH-2447	TTGTGCATTAGTTCCGTTTGTT	TTGCGCTGTTGTTTATTCTTTGT	857
ADH-2448	CCGCTAAAAAAAAGTGTCAGAAT	CGGCACAAGTCCTTTCATTATT	975
ADH-2449	ATATAATAGTTCTGTGTCGCCCTTT	ATGCAGGGGAAAAACAAAATATTC	961
ADH-2450	GACCATTTTTCCATTGTTTTGCT	TATCCTTGCCTTTGGTGTCACTTT	900
ADH-2451	TGGTAACTTAACGATTTTTCTTCCT	CGTGTGCTCTTTTTACTATTGTTTT	897
ADH-2452	TCCATGTGATGACTGTTCCATTTA	ACCAAAATCCTAGATAGCACAATCTT	903
ADH-2453	TCGAACCATTGTGTAAGTGAAAA	GCATCTTCCATCCCATCTCATA	863
ADH-2454	ATTTTCCAGCTTCCTTCGGTTT	CCCTTTTTGTGGTGACATTTTT	922
ADH-2455	TCAAATACAAAAATTTCTGCCG	TCAAATACTGTAATGCAAAATGGTC	897
ADH-2456	TAAAAAATGTACCTCACCACATTGG	TTTATATGCGAAATTGGATACCTC	916
ADH-2457	TTGTGCAACTTGTGTTTAGTGCTT	TTTTGTGTTTTTTGGGGAAAGG	966
ADH-2458	CCTTGCAGATTTCGATTGTATTT	GGATACGGCTCACTTATTTCATTT	978
ADH-2459	AATGAAAATAGAATGGAAATCGGC	TGTCGCTCTTCCAATGTTTTTTAT	963
ADH-2460	CTAACTTCATTCAAAAGGCCAAAT	AGTGCGAACTGAAGCCATTTA	936
ADH-2461	GTTGAGTAATAATTTGGGATTTAATAG	TATTTATGAAAAATGTTGTTGTCATCG	954
ADH-2462	TTCTGAAACAAAAAAGGGTGCTT	ATTGTTTATTGTTTGCCCCTCA	872
ADH-2463	ATTCAACTTTGGTCAGGCGCT	AACCGCACATTTCACGCAAT	908
ADH-2464	AATTGCGAAGAAGAAATGGAACT	CATTTGGGATAAAAAACAGTGCT	960
ADH-2465	GCTGAACAAGGTTTTTCCATTTAT	GCATTGGGAAATCAAGGAAAAATA	920
ADH-2466	TGATGCTGCCATGCTTATTTTAT	AAAGAATGGTGGTGGTGAAAAAT	875
ADH-2467	ACATAAACATTTATCATCGCGACA	TGAAAGCAAATAAATATTCCGTGG	976
ADH-2468	AAACAAATTTTGGGGCGATT	ATATCGTTGTGGGAATGTCTGC	918
ADH-2469	CATCTGCCTGAACATCTTTTTTG	TTGTCTTCCTCGCATTTATTATGG	924
ADH-2470	AAATAAAACAAACCGGCTAACCA	AGAGCCTTTTGGTGTGGAATTT	931
ADH-2471	TCATTTGTGGGTTGTTTCTTTGA	TAAATTACAAAACAATGTGGCCG	898
ADH-2472	ATGCGTCGTCATTTCATAAACAA	GCACGGTTAATTTATGAAGATACAC	924
ADH-2473	CAACAAAACTACAAACAAGTTTTCTG	AAGCAGAATGCATAAGCTAATTAAGA	931
ADH-2474	TACATGACCAACATTTTTCGATTC	GAATTGTTTCTGAAAATACCGGAT	876
ADH-2475	CACAAAAAAAAAAAGTTCGCC	ATTCAACATTCGGTCAAAAATACC	860
ADH-2476	AATAAAACTGAAAGATAGGCCTGC	TGGTCTAATGGAAAAAGTGTCTGA	940
ADH-2477	TTTAGTCAATCCATTCCATTTGAGTA	GCGTTTTTTTCTGACAAAATATG	953
ADH-2478	TGGGCATTACAGATGGTTTATAAA	TCTATTGCTAAAGTCGGTGTTTTT	868
ADH-2479	CACAAAATTGTCTAAAATAGTATGGGA	CATTATGGATATAATTTACACGCAA	938
ADH-2480	TGTATTCGTTCTCATAACGACATTT	GTTCTTAAAAGCTTTGTTACTTAATACC	932
ADH-2481	CCCTTGCTTTCGTCTTATTAAAA	AGCCGGTTTCGAGTATTTAATTG	900
ADH-2482	GCCCATACCGCATTTCAATTA	CAACCTAAACGTTTCTTCGAAAA	901
ADH-2483	TATTGTTATTGTTTCCCCAATCC	CAAAAGCCACCCAAAAGCAC	960
ADH-2484	CACTTCAAACTAAACTCACCGCA	TTGGCCCTCAGTAATCGTAATT	952
ADH-2485	AAATCAAAAATATCCGGCTGCA	ACATTTACCTATTGACCCCCTTTA	913
ADH-2486	TGGCAATGTCCCTTCTTTTTA	TTTCCCTGACCTTATGCGTT	927
ADH-2487	TTTAATTATTGGCAGAGCAAAGTC	CATTCTGAAAGGAGAAAACAAACA	961
ADH-2488	AAAGGAACTTTTTACGGTTGTGGA	GGGTTACTTTATTTCCTTGCTGCT	921
ADH-2489	TAAAGTTTGATTTCCGGTTGTACA	TCCAACATAGCTACAACAATTTGCA	913
ADH-2490	CAACAACAATATTCGCCAGATTTT	CCATAATTTAAGCAATGCACTTTC	871
ADH-2491	TTCATTTTTCATCACCAGCTCAT	ATTGCCAAACAAAGACATGAATC	859
ADH-2492	TCGCCATATATCCAAAACATATTC	AACACAACTGCAAAATTAGCCTAA	917
ADH-2493	CAACCAAGGATTTTTGTAAACAGT	GCATGAAGTAGTAGTCGGGGATCT	926
ADH-2494	TATGCCAACAACAATCACCTGTT	AACTGGTGAGCAGAGTCTGGAT	901
ADH-2495	GGCTTGAACTGGAGAGTGTTTTAT	TTTGTGCGTGACTATTTTGCTT	890
ADH-2496	TTGCCGCTTTGAACTCTTTTA	TTCGTTTTGACTGCTTGATTGT	920
ADH-2497	AGGGGAAATCAAGCAGTGGAA	CCTTCAGGTTATTTGGGTAAATTT	945
ADH-2498	TCAGGAAGGGTATTGGGATATGAT	TCGGCTGGTTAAAGGTTTTCT	907
ADH-2499	CAAACTTTTTCGCACGCTTTAT	TAGGTTCCTCTTTTTCGCATTTT	974
ADH-2500	TAGGCGTGGGTGTTAATTAGTTTT	TAGCACCAAAAAGTAGAAAAAGGG	942
ADH-2501	TCCAAAACGGCACAAAAAAA	TCCAGTCATCCCTAACAATTGC	874
ADH-2502	AAATCAAAATCTCCCACACGAAAT	TGTCCGAAAAACACATTGTTG	932
ADH-2503	TATATATGTGTGGGACGAAGAAAAT	TCATTTGGGCTGTAAATCATAATTC	890
ADH-2504	GAAATTCGTTTAATAGCCCTAATTG	TCATTTAAGTTTCTGTTGATGTGGA	904
ADH-2505	ATTTTCGACTCTTTGTCACTTGG	TCTGTTCTGTGGGTGGATTTCT	978
ADH-2506	ATAAAAATCTCCAACACGCACAA	TTCCCCTCGTCCATTGATTT	975
ADH-2507	ATTTCGATTTTGAGTCCTCGTTT	TTCGTTTTCCGGTGCATAGTT	902
ADH-2508	TCTGGAAAAACTAGATATGTGAATCA	CAATGCAACCATTATTTGTGAAA	913
ADH-2509	AGCCAGTTTTGTTGCAAACA	AATGAATACACCCTTTGCCAATAA	855
ADH-2510	TCATATATTCCAAATTGCAACCAC	TTAGCTGGTGTTTTAGCAATTTCC	926
ADH-2511	TTTCGTTTCGACATATGGCATTT	GAACTCCTTTTTTCGCCAAATATA	946
ADH-2512	TTAAGTTCTACCCCTTGTCTTTGC	AATTCTTGTCACATTCCGGTTAA	863
ADH-2513	AATAAATTGTACAAGGCCGTGCTA	ATTGAATTCTTTCAGTTTCCGAAAC	960
ADH-2514	ATGCGAGCAAATGAAATACAGCT	AAAATGCTTTCGATTTATGTCCGT	884
ADH-2515	TTCGCAGGGGAAATATGATATTTA	TTTAATTATATTGCTTGGCCTCAC	959
ADH-2516	TTCAAGTTCTCTCTCCAAGTTCTCT	AAAACTGAGTTTGCTTGTAAGACTG	963
ADH-2517	CATTGAGTGGGTGAGATTAGAAAA	TTTTTGCTCGCTTTTGCATT	905
ADH-2518	AAAAAGCTCATTGCAACAAATTCC	ATTCTGACCAAGTCGCCTTTT	936
ADH-2519	TGTGTTAGTGTTTGTGTTTGTGCA	TTTTATTGGCTTTTCTTCACCTG	911
ADH-2520	TTTATAGCGGGAAAATGGGTAAA	TTTTGCTGTTTCTCTGTCATTTG	967
ADH-2521	CGGGGGAAATCGCTTTATAAT	TACTTGAAATTCTTAGCGGCATT	958
ADH-2522	TCAATAAAATCCGCTTGGGA	TCGATTTGAATGCCCTGGAA	910
ADH-2523	TTTTTAACTTCCGCTTCATGG	CACGCGCTGCAAAAAAAGTT	922
ADH-2524	AGCAGAATTGGAAGTTATTGGTAA	GCTAAGCCGAAATTCTTTTTTAAG	922
ADH-2525	GTGTTTTCGAATTTGGGTCTTT	CGACGAGGGCAAAAATAATTC	971
ADH-2526	AAGGCCAGGAGAGCTATAGATG	AGAAGGCACAACTGAAATGTTAAA	921
ADH-2527	CCCAATATAAATCCCATTTTCTCC	TCTTTGTCATCATCGCCTGC	883
ADH-2528	AGCTGGAAAGGACGTGGATAT	CCTCGCTTTCGTTTTTTATTTTG	865
ADH-2529	TTTCTTCCGAATCACCACTTAAT	TCGCCTGAATAAGAGCATGATT	852
ADH-2530	CAAAGTCAAGCCCAACAAGAA	TGAAAGGGTGATTTAAAAGTGGT	985
ADH-2531	TGATAAACCATGACTTTGGGG	TTTCTTTGCGGGATATTCTTGTT	918
ADH-2532	ATTCATTACATCGACATCCGACA	TTTTTTTTTTGTCCTGCCTTGGT	931
ADH-2533	GTCTGTGGTGAAATGATGCGA	TGGGAAAAGCAAGGATATGTG	886
ADH-2534	CAGCCCGAAAATAATATCCAAAA	AAAAATTCAATCTCTGCCTAGCA	897
ADH-2535	TTTGTATGCCTTCGTTTCAATTTC	GTCCGGGAAAAGGAAAACGT	989
ADH-2536	CCGCTTTTGGCTTTGATTTG	TGTTGTGAACTTCGATTAGGATGA	921
ADH-2537	CCGTAAAAGCCACTAGAATAGAAA	ATCCTTTGGATCGCCTTGCT	852
ADH-2538	ATGATGGCAAAGGAGTGGTGA	GAAAAGCGGCAAAAGGAAATG	939
ADH-2539	AGTAACTAGGAAAAAACCGCAACA	CCTAATGAAAATGCCAACAAAGT	959
ADH-2540	CATTCTAGGCGAAATTAAGTGTCA	CCCAATGAGCTGTGTTAAATTTT	987
ADH-2541	ATTTGAACACGGCTGAAGCTA	AAATCCTTGCCTTTTATTCTGTCC	946
ADH-2542	TGCCGAATGATGAATGGAATT	AACAGTCGAGAACATCGTTGAA	923
ADH-2543	ACAAGTGCGAGGTCAGCAAAA	AGGAGGTCTGTTGTGCATTTTGTA	914
ADH-2544	AATTCAATTTGACAACTAAGGCG	CCAAAGAAAACCAGGATGGAA	938
ADH-2545	ATAAACATGGGAGTTGAATGGAA	CGAGGGCAAACAAAATGGAA	923
ADH-2546	TCTCTGAGCTCTCCATTCATCC	ACAGTTCAATGCTTCCAGTTTGATA	936
ADH-2547	CAAATGGCGTCCAAAATACTTAA	CGGTCATCGAGAGACTAAACAAAA	941
ADH-2548	ATTGAGTTCTTCACGGTTGGTTA	TTTTGGAACGATGAAAGGATG	947
ADH-2549	AAACGAGGTTCGAAAAAAATACC	GCACAAGTGGAGAGAATCAAAAA	954
ADH-2550	GCCGAACTACTCGAAAATACTTTAA	TCCTATCCTGTTTGCTGTTGTTTT	960
ADH-2551	AAAAACATACGAACAGCATTCCA	ATGGGAGGCATATTAAAAACGA	921
ADH-2552	GGGGCTTAGAGTGGAGTTAATAAA	GAGCGGCAAAACAAACTTATAAT	854
ADH-2553	AAAACTGCAAGTTAAGCGTTTG	CTGCCCATACAAAATTTCCAATTA	890
ADH-2554	TGAACAAGCCAGTAATTTAAACGT	TGTAGGGCGGCAAAAGTTTTT	928
ADH-2555	AAACTCATCTCAATCCGGCA	TTTAAAAATTGAACGCGGGT	891
ADH-2556	CACAAATCCCATCCATTAAAATC	TTTACTTAACGTTTGCGCTTCA	939
ADH-2557	TTTCGTCTTTTGTCAACGGAA	CTCTTTTAAATCAAGGATGACAGAA	895
ADH-2558	ATGAAACACATCGCGCAAATAT	ACCCCCAACATTAAAATGCA	964
ADH-2559	AATTTAAAGTTATGGCAAGCAGC	AATATTGGGATTTTGGGCAATG	906
ADH-2560	TTTGTCATTTTGTGCGAGCA	TTAAAATTGAAGCGGAAATACCC	953
ADH-2561	GTTACTTTCTGGCTTCATTTGGA	TTTTCTTTATCTCCCCTGTTTGA	896
ADH-2562	AGGGCAGCGAAATTGAAATT	AATATGCCGGAGATGCTTGAA	901
ADH-2563	ATCAACCTCTGTTTCTTTGCCT	TTTATCGAACTTGAACCGCTTT	902
ADH-2564	TCATTTGCATTTATACGGTTTGC	TGTAAAGTTGAGGGTGGAAATTT	884
ADH-2565	TAACTGAAATGGGTAAAGTGCGA	ATCAACAGATGGAACCGAGC	930
ADH-2566	ACACATACCTGGACAACAACAATT	TGACCCCAATAGAAATAAAATGC	967
ADH-2567	GTTTTGTGTTTTGGCTCTTGTTTT	GCTCTTGTAAATCACAATTATGCTG	941
ADH-2568	TGAGTTGAGAAATTGCCGGTA	TCCATTTTTTATTTGCGAGTGC	897
ADH-2569	ATGCAGGTGAACATAAAAATCGA	ATTTGGCAATCCACCACTGAT	954
ADH-2570	AGAATGAAAGGCAGAAAGTGGA	TGATTAGTGAAGGGGGTGATAAAA	876
ADH-2571	AACGGGCCATCGTATACAAA	AATTGAAGGCGAATAAAGTCAAG	949
ADH-2572	ATAACAAGAAATGCTTTTAAGGCAG	ATCAGTCAAGCAACGAAATAAAATG	904
ADH-2573	GTAGAAAATTCTCCGGGAAATAAAA	TTGCTCTTCGACAAGTTGTTATTTT	920
ADH-2574	TATGGAACACTTAATTGCCTTCAT	TGTTTTGTTCTTGAATATGTTGGG	912
ADH-2575	TTCACGATATAAGTGCCAACAAA	AAACAGAGGGAATTTGGGGTT	944
ADH-2576	GGCGGATGAAGAAAAAAAAA	GCTTTTTCGAGCATTTGTACTG	925
ADH-2577	ACAAAATCCTTGCCGACTTCTA	AACAGCAGGGAAAAACAGATAAA	978
ADH-2578	CAACGAAAGTCAAATGCAAACAA	ATGACATCATCATCATCGGTGG	869
ADH-2579	CACAAAACTCCACCGAAATCAA	TATAGAACACCGCCACAACATC	953
ADH-2580	CCCGCCACTGAATTCACATT	CCTCTGTACGATTCTCATTTTCC	927
ADH-2581	GGAATTTTCACTTCTTTACCCAAAT	TTCACTTCACATGTATTGCTATCAA	917
ADH-2582	TGGCATAATCTTTCATCGAACA	AAAAATAGGTTTGTGTGCATTGC	939
ADH-2583	TCACATGTTGGAATGTCCCC	GCTCTTCGATGCATTTTCCTTAA	897
ADH-2584	ACAGTTTTCAGCAATGCCTTTTT	GCTCGCACAATTGCTTATTTCT	946
ADH-2585	AATGAACGAATGTGGGAATCTAA	TTGGGCGTCTGTGCTATTTACTT	925
ADH-2586	CGAGAATTTTGTGTTGCATACTTA	CGTGGCATGCAAAATGTATAAAAA	941
ADH-2587	GGTTTGCGTTCAAATTTCGTT	AAAAGATTTGTGTTTTCGGCTTG	991
ADH-2588	AAATGTAAATGGTTTTGCCAAGG	ATTTCCAAATCGCGTACTTCTC	907
ADH-2589	ATGGTTTAATGCCTAACGAGGT	CAGCAGCTTCCTTACAAAAGAGTA	957
ADH-2590	CGGTGTAACCATTTCGAAAAA	TTACAGCATCCCACAACTTAAAAC	948
ADH-2591	AAGAGATGTTGTTGTCGATGAAA	TTTAACGTGCCATTTAAGAAAGCT	945
ADH-2592	AAGCATTGAAAGAGTGTGAGTTTG	TTTATGACATGAGGGGTTGTTTG	879
ADH-2593	CATATTTACAAAACCGTTGCCTG	TGATAGATTGCTGTGGACGG	900
ADH-2594	TCGTCCTCGTTTTCGGATAAT	ATGCAATGAAATCGTGCAAAA	905
ADH-2595	ACTACAACCAGCAACCAACAGAT	TTCGCATTTCATTGTCTAATCAC	997
ADH-2596	CAGCTAAAAGAGAACGACGATAAA	CGTGCCCTGCATATTAAAAAA	971
ADH-2597	AGGGTCAATGCAAATAAAACGAA	CCAGCTAGGGCTTACACTTAAAAT	935
ADH-2598	TTGTTATTGCTGGAAAACTTTGG	GCACAAAGCGACAAACAAAAAAT	915
ADH-2599	TTTTTTTGTTTTCCGTTCAGCC	TAAGTATTTATGCAATCGAGCAGC	928
ADH-2600	TCACGCATCCAACATAAATTTTC	AATTGATACACTCACTGCCGAATA	876
ADH-2601	TGCCGGTATTTAATCATAGATTTG	TAATTTTAAGCCAGTACACACGAAC	992
ADH-2602	TGGTGACACATTCATTTTTTACTTC	ACGCACTACTACAAAACACAATTCAA	924
ADH-2603	ATGGGTTTTCTAATTTGCCTTTCT	AAGGCCAAACAAATTTTACTCGAT	958
ADH-2604	CCGAATATTTTTGAATGCTCTACT	TTTTTCAACATCCCTTACAGAACA	924
ADH-2605	TTTTGTGGAGAATGCAGTTTTAGA	AAAAATAGTATACAAAGGGCGCTCA	925
ADH-2606	ATGTATTCGTATTTTCCGGGG	TTAAAGCAAGACTCATCGCGG	990
ADH-2607	GGAAGTCCCAAAGATCGTGTAA	TAATTTTCCATAACGTATCCCAGC	965
ADH-2608	TTGAAATAATGGAAGTGGCTGG	TTAAGTAGAACATCAGGCAAAGCA	968
ADH-2609	ACTGTGAAAATTGAAATGCTGCT	CTTCATGGGATTCATTTATACGG	882
ADH-2610	CAATAAAAATACTGCCCAAATGG	ATGGAGTGCAAAAGGAGAAAGTTT	929
ADH-2611	GCGTTGTTTTTGTTTTGTACCTTT	CTTGTTATCAGGCTTTTTTTACCA	891
ADH-2612	TATTCATTAGCATATTTGGATGCC	TGGTTAGTCGTGATGTTGTAAACTT	926
ADH-2613	TAAAATTGCCGTTCGAATCCAT	TAGCCCCCAAAATTTAAAACAGA	984
ADH-2614	CTACGTGTGCTTGGTCTAATTTTAG	TATTGAGTATCTTTATCCCGCTTG	949
ADH-2615	TCATAAAAGTTGATTTGCTTATGC	AATTACATTAAGTATTTCAGGTCTTCC	978
ADH-2616	TATCCGTACATCATTTCCCAGG	TAGAAATTCGACGGTGGTGAC	922
ADH-2617	TTTCGCTTTTTGGCTTTTGG	TCACAGTATTCGTGGTGGTGGT	908
ADH-2618	GCGTTATCTGAAGGCCGAAA	GTTGAAAATGCGGCTTAAATATGA	919
ADH-2619	TGAAATGGAACACTTTACAGCTAA	CAATCCTGAATGATGCGGA	942
ADH-2620	TGAGAAAGAACTCAAGGAATCGT	AAAGCGTTAAGGATAACCAGATTT	932
ADH-2621	ATTTTTGCCAACTGTATTGCCTT	CAATCAGCATTTTCATTTCAAGGT	957
ADH-2622	TTTCTGTGACGTATTTTCTGCTG	TTGGATCTGAAGAATAGAATTTCG	981
ADH-2623	ATCTGATTCTCGGTGTGTTGTCC	AGGAAGAGCAGTAACAAAAGTGAA	880
ADH-2624	TTTGAACTTCTGGCTTTAATCGT	TTCGGAATTGGAGTCTTTTGATT	880
ADH-2625	ACAGGTAATTCAATCAAGCAATCAAT	GTCTAATCAAACTCAAAATAAAACCG	907
ADH-2626	GCTGCTTTTTATTCCATAATTTCG	ATTGTCATTGATTGTGCTCTTCGTA	948
ADH-2627	GTAAGCCAAACAAAAAACCTTGAA	CAACATGTTTGAAACCCATAACAA	901
ADH-2628	GGAAACAAAGATAAAGCAGGAAAT	TCAAGAATTTGTGTGGTTTTTCAG	916
ADH-2629	TATGTGGTCAAATGCGTTGTAGT	AGCGAATGAAATGGTATAGGTGAT	909
ADH-2630	AATCATTTCCAAAACCCCAAA	TATGAAACTGCCTAAAACGATGA	942
ADH-2631	AATGTGACATAGTAGAGGGCTGC	TGGCATTGAAGAGAACCGTT	936
ADH-2632	TCGCTGAGCATCAAAACTGA	TTTTTTTTGGATGTTTGGCTAGGT	962
ADH-2633	AGCGTTTTCTGTTTTGTGGCA	CAATTAGAAAACAGCCAGGTAAAC	857
ADH-2634	ATATTGAGTGCAGCTTTATTTACAGC	TATCATAATTTTTAGCGACAACGGA	890
ADH-2635	TTTAACACGCAACAACAGCAA	GCAGTTCAATCAAATCACTATTCG	895
ADH-2636	GAAATAAAACCTTTAGTTTTTGTCTTG	ATGTTCATTTGGCTATTGGCATTA	902
ADH-2637	AAGCTGAGGTTTATTGGCTAATTT	CTCATTGGCAAGAGAAATGATAAA	911
ADH-2638	AAAAAGGGGAAAAGGAAAAACAAG	TCCTGATTATTGAAGAACACCATT	972
ADH-2639	GCCTCCCCGTTTTATTTTCCT	GCTTTCCTTTTTTCCTTCTCTGTT	921
ADH-2640	AAAGTGTGCTCCAAAATCAACG	AGCATTTTCCAAGTTCGCATT	962
ADH-2641	TGCCCCTGCGTTAATTTTCT	TCCGAATGAAAATAGCTCATCAA	848
ADH-2642	GCGAATTTAAGCTATTCAATGGA	ACATTTTGGCTTCTGTGAATGAT	917
ADH-2643	CGTGCGATTCTAATTGGTGTAAA	ACAAAAGGAATTGGGCAATAAG	937
ADH-2644	ATGCGAAGGCAATGATAATATGC	TATGAAAGCGGAAAACTTGTTG	893
ADH-2645	CGCATTGCTCTTTTTACGATTTA	ATTTTGGTTCGTCTGATTCGTTT	912
ADH-2646	CAGTTTTATACTTTGGATCATCAAAC	AAGAAAAAAAAATATCGGGCTTG	916
ADH-2647	AATAGAGTTTTTGCCATCGAATG	CCATTTTTAGCATTTTCCACTTC	916
ADH-2648	AATGTGTCGAAAGACAACGATG	TGCACTCTTGCGAAAATATTATTG	946
ADH-2649	AACAGGTGGGGAAAATAGGAATT	ATTGCGGGATGGATGGATAAA	951
ADH-2650	ATTTGCATAGGCGTTGATTTT	TCTAATGTCAATTATAGCATCGCA	961
ADH-2651	TCTTGCCTTCATAAACATTTATGTG	AGACAATAATGTTGACAGGCAATAA	905
ADH-2652	ATGCGTTTTTCGTGTTTCATGT	GAGCGCGGATTTTAATTTAAGA	857
ADH-2653	ATAAATGCTCTTTTCAACGAAGG	TGTGCAATTGGTTTTGTGGG	920
ADH-2654	TTAATCCAACCTGCCAGCTATCTTT	GCGTTTCAAATGAAGAAATTAAAAC	965
ADH-2655	CTCTCAACAAAACGGAATCAAAAT	TTAATGAACTTTTCGTGGGTATCG	944
ADH-2656	CCAAGCCAGTCATTTCGGTT	GACAAGCAAATCGAACGAACA	962
ADH-2657	ACTGCAAGAAGCCATTGAAAATA	TTCTGCCATGTCTTTCGACG	905
ADH-2658	AGTTACATAATACAGGGCCGAAAA	ACGGTTATTTCGAGGAGCTTC	886
ADH-2659	CTTCCCCAAACGAAACTTGA	GCCTTTGCAATCTATTTGAATCA	896
ADH-2660	TTGCTCTAATTAATTGCCCTGATA	TTCCTTTGTACGGCATTTTTT	920
ADH-2661	GGCTCAACAAAGACATGTGAATTA	AGGAAACAAGCGAATCAAGC	866
ADH-2662	AGAAATTGTTTGGCCGGAAT	ACGGACTTCTTCATCGTGGA	907
ADH-2663	CACACACACACACACACATACACAT	TCCGAGATCGAGAGGCAAGTTA	987
ADH-2664	TTTTTAAAGAAAGCCAGTGTCATG	CCAATAAATAAAAACCTTTGCCCT	921
ADH-2665	CAACGCACCCACAAAACTTT	TGAATCTCAATCTAAGCGGACTT	921
ADH-2666	TGCCCTTAGCTCTTTGTTTAAAAT	AGCAAACGAGCAAAATCAAATACA	892
ADH-2667	TCATGCATAAATAGACCGAGCG	AGGCGATAAACGAAATTCCAAAT	914
ADH-2668	GGACGCACCCATATGAATAGATT	TGTCAAAATTTATGAGGATTGCGT	919
ADH-2669	CCTCTGCGTCCACAATTTACATA	TTGGAAAACCGACAGCAAGT	932
ADH-2670	TTTGAGCTCCTTTTCTCTGATGT	TGGGTCATCAAAATGAGTTCAA	928
ADH-2671	TCCTTTTACCTTTTATCACCATCA	CTGACATGGATGTATTGTGGTACTT	903
ADH-2672	TGCGCGGTATCTGAAAAACTTT	TTGCGTACTCTAGAACCGTTTTTA	931
ADH-2673	TGATGCAGGGATGATGAGAA	ATCGCATCCCAAACATTTTC	916
ADH-2674	TCCATCAACGTTAACAACAACAA	TGTCAAACGAAATAGCCCTGT	947
ADH-2675	TTAATTCAATTCTGACAACGGGC	ATTTTTGGCAATGTCCTCGTG	965
ADH-2676	CAAACAGTAAAATGGAAACAGCA	AAACCTCATGTTAATGCTCTCGTA	954
ADH-2677	AATTTAGCCAGCTTCCAGTGCA	CCAAAAAAAAAAAACGGAGACAC	952
ADH-2678	AAGCGGAATTATGGCAAGATGAT	TTCGTATTTTAGTTTTCCTCAGAGC	929
ADH-2679	AATAGAATCGCACTTTCCACG	TATCCTTTCAGTTACGTTTTCGTT	971
ADH-2680	ATTTCATACCAAGATTGCATCCAT	TTGAATTTTTATTACGCTTCCCTC	907
ADH-2681	TTTGTATGTGGTGAAGAGATTTCATTT	CACAAAAATCTAAATACCACTGATTAG	957
ADH-2682	AATACATTTGAGATAGAACCACTTAATG	ATTGTACTCCTTGTACTTCTCCTTGAT	907
ADH-2683	AATAACGAAAAATGTGGGCAGAAT	CATTGCCCCAGTTGTACTTCT	947
ADH-2684	TACTACTCGCATGTCCAAACTTTG	ATAGTGAAACTTGACCGATATGCT	866
ADH-2685	GAATATGGCAAAACTTGGATCAA	TTAAATTTTCAGCGACTCACATG	907
ADH-2686	TGGATTGTGTGGTGATTGACAA	GACGGACGTGATCAGATTAAAATA	900
ADH-2687	AACTGTACACCTATTGCGGCAA	GCGTTCAAAAACGAAAACCATATA	874
ADH-2688	TAACGCACAGATTTGTAAAACCAA	TAAGATAGAAGGGTTGTGAGGAATT	856
ADH-2689	CGGTCGCTGTTTTGTTTACTCTAT	TCTCGAGGGCTGATATTTATTTTC	970
ADH-2690	AAACAAGTGGATAGAGACCCAAAAA	AACTTTTGCTGTCTCCTGTTGAATA	893
ADH-2691	AACCAATTACATTCCCCGAGT	AAAATTGTGTTGTTCTGTGTCGTG	958
ADH-2692	ACATTCTTCTACCCCATCCTCA	ATTTTTCGATGACTTGAAGCTGA	918
ADH-2693	AGTGAAACCATTTCCAAAACCTA	GCCCGAATACCCCATTAAAT	930
ADH-2694	GTGGCTGAATCGAATTGTAAAAT	AGACACATACCAAAAACAGTTCCA	929
ADH-2695	GGCGCTTGTGGACTTTCTAAA	CGTGTGCGAACCTAGCTATAATA	991
ADH-2696	AATGTTATGGAAATTAATGGGTGG	TTCTAGTCTCACTCTTTGCAGGTAA	952
ADH-2697	CGACTCCCATTGTTCATTTAATT	GCGACCAATACATTTAAAATCCA	909
ADH-2698	TTCCACGACCGTTTACATTATTTA	CTTATTGTGGTAATCGTAATCGATC	966
ADH-2699	ACTCTCTCATGTTTTGCTATCGACT	ATATTAAGTTACACGTTTGTGTGCG	980
ADH-2700	TTATAATCGAGATGTAGGCAAATGG	TCCAATGATTTAAGTTCCAAGTTG	917
ADH-2701	AGTCAAGAAGATTGATATAGATAGATTGA	ATGTCATATCCAAAAATAGACCAAAAA	966
ADH-2702	GAAAAGTAGTCTGAAAGTTCGCAA	CACGGCAATACAAACAAAAGAAA	912
ADH-2703	AAGAGAACCGGTTAAAAAATGGATA	TCTTCTCAAAATACCAACAAATCTG	865
ADH-2704	GACAATTGTTTATAGTTTTTGCACAG	TATTACAAAAAAGTATCGATTCTGCC	957
ADH-2705	GATGTGATTTTAAAGGAAGTTGTACA	ACCTTTAAGCTGGCTGCAAAT	931
ADH-2706	TGACCAAGGAAAATCCGCT	CACCTACATCGGTCAACTTTTATTA	912
ADH-2707	TGAAGTTCTTAAATCCAATGGTTAG	GAGTTTGATGAACAATTGGGAA	939
ADH-2708	TGTGTCACTGGAGATGGTCTTTA	AGCGAAACAAACAAGTCGACA	958
ADH-2709	CAGGACGCTCTAGTTTGAATTTAAA	AAATGGCTATCGAGGAGTCCT	924
ADH-2710	ATAATGCCGTAATGTGCTGGGA	GTCCGCATTCGAAATATTTGATTA	952
ADH-2711	TGCATTGGCTGTATCCTTCAT	CATGGAAAAGCATTGGAAAAG	993
ADH-2712	TCTGTTTTGTTTCGGTTTCGTTT	ATCTTCAAGGTGCAAACAACG	891
ADH-2713	CCGTAATGATCACCTGCTTGTT	ACCAAACTGAGCAATGCTGCTA	919
ADH-2714	TGTCACTAATCGCCTGGATGT	GTATTTTGAGCCATTTGTGCTTT	939
ADH-2715	TAAAACATTTTCCCCAAGAACCA	TTCATTAATATTTCGCCCCATAC	891
ADH-2716	AAACCACTCCTTAATTTTGCCAA	AAAAAGAGAGGGAGCACAACAT	945
ADH-2717	CATATTGTTGTTGTTGCTAGCACA	TTTGTTCTGTGCATCGATATATGTA	943
ADH-2718	ACGAACTCTTTCCCATTTGCT	TTGTCACCCCAAAATTCTCTTCT	943
ADH-2719	GGTCAAATCAAATGCAACAAAATC	TGTGAAAGAAAACTTGATGATTGG	958
ADH-2720	TTCGTCATCATTCAGCAATGTAA	AACAAACACAGCGAGAAAACAA	863
ADH-2721	TTGTTTGGCTTTTTTGTTGTGTCT	CGCTTTTGCCAAATTAAACCA	942
ADH-2722	TGATTTTCTTATGCATTTGTGCG	CGAGCAGAGAGAAAACTGTAAAATT	880
ADH-2723	TGCGAAATATTGAAAGTGCTGTT	TTTAAAAGGGAGTTAGAAGACGGT	938
ADH-2724	ATTTTAAGAACCTGCTTTAGTGGCA	GTTGCAAGTACAAATCAAATCACA	920
ADH-2725	CCTTGGGAAAAAAATCTGCAA	GGCAAAGTAGCGTGTTTATTAATG	922
ADH-2726	TCCTCCGGTTTACGATTTGTT	TGTATTTGTGGGCTCTTTGTAGTT	920
ADH-2727	TTCATTAACACCTTAACTTGCACTG	CGGCGATTTTAACAAACAAAT	939
ADH-2728	CATCTGACAATTTTTTAAAAGCG	AAAAATCCCTGGTAATGTTCGAGTTA	994
ADH-2729	GGCATTGATGGTATAAAACTCATT	AAATCGCAGGTTCTAGATTTGTCT	930
ADH-2730	TGGAACTCTTTCTTGCAACATG	GGATTTCCCCTTGCTATTTTTAA	898
ADH-2731	AATTCGCATTTCCCCGTTTC	TGCACTCAAAGCCAAAAGCT	905
ADH-2732	ACGGAAAAAGAAAGAGTTGAGGA	GGTTTTCAGAGCGAAAGTTTCT	880
ADH-2733	CATTTCTCGGTACACTCATTCCTT	TTTGTGTTGTTGCTGTTTTTACG	911
ADH-2734	AACAAGAAAACGGCATGGAAAT	AAAAATCGTACAGTGCAGCCA	870
ADH-2735	ATTTCGTATTTTTGCGCTTCA	AGTGTCGTTTGTGAGCGTTG	912
ADH-2736	AAGTGTTCCTAGAAGCGGAGGA	ATTGGTTTGCTACACTCGGACTTA	919
ADH-2737	GAAGGCGGCTCTGTAAATATCTA	AGCTTTCGCATGGCATTTTT	881
ADH-2738	ATGTGCTTTACCATTACGGAATTT	AAACAAATGGCCACAACGGA	935
ADH-2739	TCCGAGCTTTTTGTCTCATTAATT	CAACCCGTAGAATTGTGCTCTTA	932
ADH-2740	TTTCTTCACATTTCACCGAATTTT	GGATACTCTAACCTCTTACATGATGAA	916
ADH-2741	TCTGTTGTCTGTTCGTTTGGAA	GAATTGAAGGTTCTCAGGCG	915
ADH-2742	TGAAGAACTTTGGCTTTGCTAGAA	GATTGAAGGCCTCAGGTAGTTT	909
ADH-2743	AAAACTTTAAGATGGTGGCGAT	AATAGAAGTGCTTGAAAATGCGG	962
ADH-2744	CCCGTGTGAATGTGGTGATATATAT	CAAGCGTTCCAGATTGAGAAA	953
ADH-2745	TTCAAACCGAAGATGAAGAACAAT	GTGTTCACCAAAATTCCACATTT	987
ADH-2746	TTTGAAGTTTTACTTTCCGAAGGA	GAAAAGGAGAGGCATATAAGAAGAA	948
ADH-2747	TTTGGCTGCGATTTTACTCTTA	GCTTCTCCACAAAGTCCGTATT	898
ADH-2748	AGTGCCACAAAAGCTTCAAAT	AGCAAACATGACAAAATATTCCA	905
ADH-2749	ATGTAGAAATTTGGCAAGCACA	TGACTAATAGAGTGTGGGCGTGTT	979
ADH-2750	TTTCCGACCCTATATACACTTCCT	TCTAAAAATATCCGCAACTCCAA	959
ADH-2751	CACGAATTCTTACAGGGGACA	TCCGAGGATTTTGGCACTAT	933
ADH-2752	TTTTTAGCTCTTCATAACCACTCCG	TTGAAATGAAACGAATTATCCAGG	891
ADH-2753	TTCGTGTACCCATTAAAAGTTGTT	TGTTTACCTTCACCCAATTATTGA	910
ADH-2754	AATATATAAATGCCTCCCGCCT	TCTTCGGGTTTGCATCTCAT	896
ADH-2755	GGATCGGTAGGACTATTAGCACA	TAAACTGATCACGTCGCGTCT	897
ADH-2756	ATACCACACCACTCCTATCAACCC	TTTTTGCATATCGCATCTTTGGT	867
ADH-2757	GGACTCTTCCCCAAAAAAGGA	CTACAATTGCAAAGCCGAATTTT	878
ADH-2758	TAATCTAAACGATCAGGCAGCA	TTTTGGTAGCACAAAATGCG	934
ADH-2759	GATGCACCTGATTTTATTAACGAT	AAAGACGCAGGGTTTCATCA	936
ADH-2760	AAGGGCAAACAGAGCGTGTT	TGTTTTCATGTTCTGACTGAATGA	952
ADH-2761	ATAGATTAGTTGGTCGATTCACGC	ATGATGCCAATTTTTGATTGC	940
ADH-2762	CCAAAATGCGTAAGATATCAATGT	GAGAAAGGCAAAACTAAAACTGG	935
ADH-2763	TGCCTTGCAAACGATTCTTCAT	TTATTAGCCGTGTGATCTTGTGA	982
ADH-2764	TTAGAACACGGCCATAAATGC	ACCGGGGAATACAAGAGATAAATA	926
ADH-2765	ATTTATTGGAGTGGGGAAATATCG	AAAAAACAACAACCAAACGCTGA	862
ADH-2766	CTTCCGTCACTTGTTTTCAATTTT	GAAAAACCTTTTAAATGACCGCAT	942
ADH-2767	CCCAGTAAATAGAGTAACATTCGGA	AATCCATTTTTGGGCATCATT	908
ADH-2768	ATTACTATTGTGGGGATTTCCG	GCCGCTGATTTTTTTCCTATGTAT	966
ADH-2769	CAAATAACTTCGGTTTTGCAACA	TATATGATATAAATGGTGTCCCGC	942
ADH-2770	CTGGGCCAAAAATATTCACTTTA	GGCACCTCTTCTTTCTTCACATTA	915
ADH-2771	GACAATCGTCTTTGAGTGATTCA	ATTCCGGTATTATCGACGAAGAA	902
ADH-2772	AATCACTGGTTTCGTTTGGCA	TCGAGACTCTTCATTTCGTGATAA	910
ADH-2773	ACTTGAAAAGACCGAAGTGAAAA	ATTCAAGAAATTCAATCGGAAGC	917
ADH-2774	TAAAAACAAGTGTTTGGTGCCAAT	TAATGCGCTTTTGCAGAGACT	919
ADH-2775	ATCTTATCATTACCGGCGAAAT	ACACCAAAACTCGAGCGGA	961
ADH-2776	ATAACGATACTTGCTCTGCCACT	CCTGAATATTTTTGGTTACCACC	979
ADH-2777	AGGCTTAAAGATCAGCTGCAGTA	ATTGTCATAACGATTCTCAAAACC	980
ADH-2778	TGCAACTTTCTTTCTGAAACCG	ATCCCATTTTAACCAGCTACGA	921
ADH-2779	GTTTTCCTTGGATTTGTGCATTT	GCAGGTTTAAATAAGGATCGAAA	957
ADH-2780	CCCTTTTGTGCTTTTTTCAACAT	GCAATCCATATTGTTCCGAGAA	947
ADH-2781	TTCATTTAAAACACAATCCGGGT	AAAGACAAGCTCCCAATGTAACAA	959
ADH-2782	TGGTGATTCCATTTTTGGTTG	AAAGTGACTGCTCCGAAAAAAAA	975
ADH-2783	GGGATTTTGTTTTTTGTTGCTTG	AGTGCGCCAAAACAAAAATCTA	959
ADH-2784	TTGCTGGGCATTTTGAATCT	CGTTAGTGGAGGCAAGGTTTTAA	951
ADH-2785	TTCTAAGGAATGAAGTTCAAGAACG	CAAAAACAAGACGTACAAGTGCATA	908
ADH-2786	CTTTCCGATAAATATTCCATTGTGTT	AGAGGATATCCAGGTCGTGGA	945
ADH-2787	AACTGAATATTGTTGGCCTGGAT	GCTAAAAGTGAAAACCAAATGGA	945
ADH-2788	TCGCTGGTGGCTATGATATTTA	TGTGAAGCAATTGACCGTATAAA	908
ADH-2789	TATTTCGACCTTTTTGTCTTGCA	ATCCGGTGGCATTATTTCAGT	907
ADH-2790	AACTAAATGGGGAAAGATGGGAAT	ACGCTCAAGCAAAATAAAAAAGG	988
ADH-2791	AAAAACTAGGTTGAAAATGAGCG	AAACTGGGTGACAATTCCGA	854
ADH-2792	AAGAGTTTTTTGCCCTGTGAA	TGGCAAGGAGTACGATATAGAATTT	891
ADH-2793	ATCCAAAGCTTTAAGGGCACA	CGCCCAAGAAAGAAGTTAAGAA	935
ADH-2794	TGTGTGCTGGCAATGTTTTG	TGGGAAGGCGAAGAAAAGTA	903
ADH-2795	ATCCGAGGTGGTTTGTCGAT	ACGCACATCACAGAAAGACAAACA	886
ADH-2796	TCTTCGCTGCTTAAATCTATCTTT	TGAGTGCAATGGTAAAATCTTAAGT	935
ADH-2797	ATCCAAATACGTTGTACATGTTCTT	AGCTCATTCGCATTGTTTTTTT	956
ADH-2798	ACAATTAGTCCGGCAACCCT	ACAGGCAGAAATACGGAGCA	971
ADH-2799	GCACGTTCGTTTTGGAAATAAAA	TTAAAACGATATGTGACCGCGA	928
ADH-2800	AATATTGATTCGTTTTTCGTGACG	TTTCCAGTAATGCGAAGGGTATATA	991
ADH-2801	GAATTTTCCCATATTTTGACCGA	AATAGCACCATCACATCCAAGAAT	940
ADH-2802	TTCATAAGCCAAACTCATTTCCAT	CCGAACTCATCGAGATTATCAAT	887
ADH-2803	AGGATACCCACGCACATTGTAT	AGCCGCATCTCTACACATAGTTTA	885
ADH-2804	CGGATACTGCTGATAATGTGAAAT	AACACGCAAAATAAAGGGAAAATC	952
ADH-2805	ACAATGTCATAACTTCTCGGGC	TCAGGACCACACTCGAAAAAAA	924
ADH-2806	TGTCATATTTACACTGCGGATTT	TCGGATATTCATTAGATGCACAAT	900
ADH-2807	AATGATCGTTGTTTTCCAAATCC	AGCGTCAGCATAAAAAAAGTCAA	913
ADH-2808	TCTTAATATTTCTTCAAGGGCTGG	AATGGGAAAAAAATGTCGAGCT	864
ADH-2809	CAACGCCCAGAAAAAAAAAATC	GAGCAAGAAGGGCAAAAACTT	912
ADH-2810	AAATCGCCCCTTGAATTTTC	TCACCACATAACCAAACCATTTCT	962
ADH-2811	TGTATTTACAGGAAAGAAACATACGT	AGCGAAGCTCATGTTATTTGAAATAT	962
ADH-2812	GAATTTATATTTCCCGCAGCAT	GGAGAAAACGATAGAAAGAGAGCG	928
ADH-2813	TGGCGAGAGCAAAAAAAATT	CGCTCAAGAAAAGGACAAATG	849
ADH-2814	TGTGAATAATGTTTTCCTGGAGC	AAAACGCAAACCCACTGATAAAT	853
ADH-2815	CTTACCCCCAAGAAAATCCCA	GCCAAAACGAAAGTCCAAATAA	905
ADH-2816	CAATCAATAATGATTTTTGCGAC	TTTTGTATGAACTTAACCCTTTGCAA	920
ADH-2817	CATTAGATTCGTTAAATACATGCCA	TTCATTGCAAATATTTAAGAGGCCA	930
ADH-2818	TGTTTTTCAACAGCTCTCTATTCC	TAATTTTATTGCCATGCACAGG	873
ADH-2819	GACACACGTCATAATTAATGCAAA	TCAACAACTCAATGCCTTAAAACA	878
ADH-2820	ATTTGCGTTCTTTGAGTTTTGTG	TGAAACTGATGGGAAATAAAAGC	920
ADH-2821	TGTGCCCAAGCATTTATTATTTC	TAGTGGGGGAGGATTCAGTTT	944
ADH-2822	AGGGGGTAATACCATTTACATTTAGT	TTGGATGATAAAACTGATAAGAGGA	934
ADH-2823	TTGAACTCATTTTCACAAATTCGG	AGGCAAGGAAATGTGTATAAATCA	926
ADH-2824	TAACATTTTTGTTGATTTCCAGGG	TGAATACTAAATAAATGTGCCAGGC	925
ADH-2825	TGTGAGGCTGTTTATTCAAATGA	AGGCATTTTTACTCCGGTTCT	965
ADH-2826	GGTTTGGGGATAAAGGAATGG	TTTCGTGTGTGGTGTGTAATTGT	924
ADH-2827	TCATCAAGGACTAACAAGGACACC	AAGCGTTGCAAAAATGTGGTT	993
ADH-2828	GCGTCTTAATCCTTTTTCCATTAT	AAACACTTGGCAAACAGAAATGAA	937
ADH-2829	TTCCCAACTGAAATTGCTCC	CAAATGGATGCCAGGATTGT	886
ADH-2830	TGGAGCGGTTACATATTATCAATT	TTGTGCATTTGAGTTTTGTGTTTC	930
ADH-2831	ACGGGAAACGAGTGAGAATTTAAT	AAAAGGCACTTACAACAATGGAA	954
ADH-2832	TGTTTCTGTGGAGTGGGTTGA	TTCGAGTGGCTTTCCTTATTTT	940
ADH-2833	GTTGTTAGGCGTGAAATTTGTTT	AAAATGGAAATCTTAATCCGGAC	918
ADH-2834	GCAAAAAAACGAGAGAAGCTTAAA	CTGCCGCAAGTAATCATAATAAAT	909
ADH-2835	CAAGTTGCACGCAAAATATAACAAT	TGGTTATACCACCAAGGATATGTCT	922
ADH-2836	ATATCCAATTTTGTTGCTTCCGT	TTTCACTCCTTTTGGCAATTTTC	962
ADH-2837	TGGTAGTAAAACATGTGGAGGGG	AAAAAAAAACAAGTGCAGGCCA	926
ADH-2838	GTGGGCTCCATTTCAATAAAAA	AATGAAAACCCATCAAATGCAC	950
ADH-2839	TACGGGTTTCTTTAATGGGAAAA	TCTCTTTTCTGTCCGTTTGCA	900
ADH-2840	GGGTAACTTGTTGTTTGGAATGTT	CCCTGGAAACAAAAAAAAGAAAG	889
ADH-2841	TCAGCGGTTTTTGGTTTTTAGTA	GCTTCGGCAATGATATACAGTTTT	933
ADH-2842	TGGGTGGCATGGAGAAAAAT	AAAAAGGCCCGAATAAAAGGT	947
ADH-2843	TGCTTTGATGACGATGATGAGC	GTTCATAAAGACGCAGACCATTAA	948
ADH-2844	TCTAGTTTGGCATGTTCCTTGG	AGTGGAAAAAAGTCTGGATGGAT	931
ADH-2845	CAAAAAAAAGCGGCAAACAA	TTAAATGGATATATGGTGGACGTCT	911
ADH-2846	ACTTTTTTCCAGTTTTTCCAGCA	ATTCTATTTCCCTCAGTGTTTGCT	947
ADH-2847	GCGAACAAAAAATCACCATGTAA	GTGGGGTTGCATAAATCATAAAA	939
ADH-2848	AACAAATCATTTTTCTGGCCAAC	TTAAAAATGTTTTGCAGGTTGCG	952
ADH-2849	ATAATATTTTCTTTGCACCCCTGG	CCTAACCCCTAGAATTAACCAAAA	958
ADH-2850	CATCCACACTTCTATTCCTTTTCA	AATTCAATTCTTTGTACGCCCTT	941
ADH-2851	TGTTCAATCAACTCTCATCGCT	AATGCAACAATCTGCGAGGA	902
ADH-2852	TTAACTTGTCAAAAAGGCCGC	TTAAGGTGGGCAATATCGGTT	859
ADH-2853	TTATCACTGTGCAATTGAAGGTT	TTTTGGTTGCTATTCCCATTT	928
ADH-2854	TTCATGCCAGATTATTCATATCGA	AAAAATGAAATGTTTGCCACTGC	932
ADH-2855	AACCGTCTCTCGTATTCCCAA	ACCCGTTTGGTTTCCACTTT	965
ADH-2856	TTTCGACCCACCACAAGAGTATTT	GCATTGCAAATAAACCGGTAA	899
ADH-2857	TTTTGTGGGACTTACTTTAAGATATCA	TGTTGTGATGCTTTAAATGATTCA	985
ADH-2858	TCGATAATTTTTCCTGTGTGGAT	GAGTTTGTTTGTTTGCCAATTTG	914
ADH-2859	AACTTGAAAAGCAAACCGAAAAG	AGTGTGATTGACAGGGATTTATGA	876
ADH-2860	GATTACATAGCCTTCTGTTGCGA	TTGTTGTTGTTGTTGTTGTTGCT	915
ADH-2861	CGCTTATGTTGTTTTTGCTTTTG	TTCAATTAGCTTTACACCTTTCCC	921
ADH-2862	CACTATTTTATTGCCGACTGTTG	TATGTATCTTCTTGTCCGTTTTTCC	882
ADH-2863	GGTTCGTTTTCCCAGAATTTTTA	TCCTCTTCGGTTTTTTTATTCG	934
ADH-2864	ATCAAAGAGGTTGAGGCATGGTAT	CCCGAGTGATTTTTGGATCATAA	923
ADH-2865	AAAATTTATGAAAGCGGCCA	GACAAAAAACCGAAGAAATGATC	965
ADH-2866	TTGCAGCTGAATATCTTGATCATT	TCATAATAATTTTCCCTGGGCTTT	965
ADH-2867	TAGCTATAAACTTCGGGTACGTAAA	CGTCTCGCTGTATTTATGATTATTG	946
ADH-2868	TCTGCCTTCTGCCTAATTTGTATA	TCGCTCTTTTCTTCCCATTGAA	917
ADH-2869	ATTTGTTTGTCATTTCGCTCTCT	CGCCCCCTCTTCTCTATATAATTT	947
ADH-2870	GGTCGAATTATTACTCTCGTGTTTT	TAAATATCCTTCCATTTCTCGGA	936
ADH-2871	TCGCTTTTCCCCAAAGTATG	ATGGAAAATGTCAAAAACTGCTG	972
ADH-2872	ACTTTCTCTCACACACTGGCGTA	AGATCCTGGCTAACAATTGCA	948
ADH-2873	CACTATCACATTCCAAACACACAA	CATTTGTTCCCACTTCCTCCA	915
ADH-2874	AAAATGTGATGGAGATGATCTTTG	TAAATCCAACAAATATACCTTCGC	941
ADH-2875	TGCATTAATCAATTTAGCAAGAAG	TTTCCGGAATTTTAGAAATTAGCT	917
ADH-2876	TCTCCCACCGTAAACAAATACAA	CTTTTCAGATTTTCCCCCACC	925
ADH-2877	TCCCCCTCTCCATTTAAAAAAAT	TTTATCTTTATGTTCGGCTGCAA	957
ADH-2878	ATGCCTAAAAAAGTCGGTGGAT	CCGTAAAAAATCACACAATGCTT	963
ADH-2879	TGACAATGTGCGAACAAATAATTC	TGATTTATTTTTGGGAGAATCGTC	895
ADH-2880	CCCATTTAATTGTCCGCTGTAA	CCCACAAAAGCCCCTGAATA	859
ADH-2881	AAAGTAATTAACTTGTGGGCCTG	TTAGAATGATCACCATCATCGAG	888
ADH-2882	CAATCGATTTTAGGTCTGCAAAA	TGTAATTAGGAAACAGGCGAGGT	864
ADH-2883	GCAGGAAAAATGCTCAACTATAGA	TCAATCAAATGCCCCAAGTT	896
ADH-2884	AGGCAATGAATGAATGATGAATG	AATGAGATGAGGAGAAGGCCA	943
ADH-2885	GGCTTTCAGCTCTTTTCGATTT	TCCCTTTTGTGTGTGAGTTGTCT	901
ADH-2886	GAAACTGCGGAAAAGAATACATT	AATACCACCAACTTTTACTTAAGGC	873
ADH-2887	CAACAAAAAATTGGCAAGCG	ATGTGATTTACCGGGCCTCT	904
ADH-2888	CCACAAAAAGGGAAACGTCA	TTTTTTGGTTTTTGGTCTGGG	951
ADH-2889	AGCCCATGACTGATAATTTGATAT	CCATTTAGGTCATTTAAAGTCTCTTG	859
ADH-2890	AGTTTTAATTCCGATCCCAGTGT	TCCTGATGAAGGTGAAAGACTTT	956
ADH-2891	ACGATGCGTAAATGAGGTAGATCA	ATATTTATTGGGGTGGGCCT	929
ADH-2892	TAATAAGCCCAGAAAAGTCCATG	AAAGTACTTAATTGACCGCAGTATG	924
ADH-2893	AAATATTGAAGCGCATGTTTGC	ATGGAACCAGTTTGAACAACTAAA	900
ADH-2894	TTGTCATCCAAAATGCCTTTT	CTGCTAACAAATCAACTTCAGTCAT	905
ADH-2895	CGAAAAGTTCATTTATAAATTCTGC	TTTACATCCCTTACTAAAGCGGTAAA	936
ADH-2896	TTTGATATTCCCGCTCTGAATG	GGTGTTGACGAATTAGCAAGGT	929
ADH-2897	TGCCCGTGGAATTAGCCTATT	TTATAACGTCTCACCAAATCTCGA	928
ADH-2898	TTTATTGTGGATACTGAATCGGA	TGGTCACCATTTTCATCGG	877
ADH-2899	TGGAGTGGCTCTGTTTGATCT	TCGTGGAGTACGCATATGGAT	921
ADH-2900	AGCAACACGATGTAAGACAACTAAA	GGCAAAATGATGTATGTATATTTCA	905
ADH-2901	CCTGGTATAACCAAAACATAACCAT	TAACGAAGTCCCTTAACGACAA	942
ADH-2902	TGTCTTCTCCTGCTGTAACTCCT	GCCACACACGTTTCTTCATTAA	959
ADH-2903	ATGGGATGTGAAAAAATGTGATGT	ATCAAATAAACCAATTCTCCCCAA	959
ADH-2904	AACTGCTAAGCCAATTATTGCAAA	AATATATCACGATTATGTCAGTCGC	919
ADH-2905	AAACTTCGATGCACAACTTCC	TGAAATTCAAACTCTTTTTGGCG	953
ADH-2906	TTAATATAGCAATGAGTCTCGGGA	TATATGGCTTTCACTTGCTGAACT	870
ADH-2907	TCCAACAAAAGGCAGAAAAAGT	TAGTATAGTAGTTGGCGAGCGGT	931
ADH-2908	CCTTGAGCCGAAAATGAATCTT	TTGTGCCTTTAATTCTGTTTTCC	864
ADH-2909	AATTAAAGAAGCGATGAGGAGCT	GCTCGAAAATCACGTAATGAAAA	967
ADH-2910	CAACATGCAACAACAACAACAA	GCCAATTTCCACACACAAATAA	875
ADH-2911	CGGTAAAGGTGGAAGTCGAA	AAAGGCCCCGAAAATCATTT	928
ADH-2912	TGAGAGCTGATCCAAAGTGATTT	GCAAACAACAATAACGGTTCAAAT	881
ADH-2913	TTGATCATTTTTCCTTCATTACG	ACCGACGGCATACTACAAGAACT	853
ADH-2914	TGTGGAAATGGGGAATCTTTAT	ATGCTGGCAGTGAAAAATCG	955
ADH-2915	TTAAAAAGCATAGGGTGGCAAT	AAACCCGATCGTAAGCCAGAA	897
ADH-2916(ADH-1)	TTTTCATTAAGCAGCTGGGC	AAACCCTCCAATCAAACTTGTC	869
ADH-2917(ADH-10)	ATGTATGATTTTTCGGGGTTGCTAT	CAGAAGAAAAGACTGGGAAGTAAAT	891
ADH-2918(ADH-13)	TATCAAGCAAGCGAAGTTATGG	ATGGCAAAAAAAATGAAGAGGAG	873
ADH-2919(ADH-15)	CGTAAATTGTTGATGCCACCA	TTTGCCAGCTTAAATATTTGTTCC	930
ADH-2920(ADH-29)	TCCTTTGCCTTTCGGTATATATTGTA	TTTTGATGCAACATGAATGCTA	878
ADH-2921(ADH-33)	TGAAATTGTTTTATATGCTTATGAGC	ATGGATTTAAACAAAGCCAATTT	960
ADH-2922(ADH-39)	TTATTGTTAATATAGGCAATGCCAG	CGAAAAATTTGCCTGACAAAAA	974
ADH-2923(ADH-40)	CTTTTTTTCCCCTTTCTTTTCC	TCCTCCTTCGCCTTTTTTTTTA	909
ADH-2924(ADH-55)	TTTTAGCAAAAAATTGTGGGA	ATTTTTGATCAAGGTAGAGTTATCG	909
ADH-2925(ADH-64)	ATGGCCACCAAATACAATCAAAA	TTTTAAGCTACAAGACATGCCAGA	899
ADH-2926(ADH-66)	TTTTTTTAAGCTTCACTTGGTCCA	GGGTTGCATAAATTGCACATAATT	913
ADH-2927(ADH-67)	TTTGTTATGCTAATCTGCTGCCAT	GTGCATGTGGATTTTCTTTTCAA	966
ADH-2928(ADH-79)	AAAACAGAAAAAGCGGCATACAAA	TAAATATCACTCAGCACGTTTTCA	946
ADH-2929(ADH-84)	AAATAGGCTGAAGGATGAAGTGAT	CACAATTTCTGCATATGACTGTTAA	943
ADH-2930(ADH-86)	TTTAGGCCCCGTGATGATTT	GCGTGAAATGTGTGAAAGGATAAT	934
ADH-2931(ADH-91)	TTTCCATATATTTTCGCACCTCT	ATAAAACCTGACAAAGCAACAACG	873
ADH-2932(ADH-95)	GTTTGTTTGCCTACTTCTCAAGAG	CAGGCAGGTTCAAATTAAGGC	883
ADH-2933(ADH-193)	TCAATAATTTTCCGTGACTTTCG	TTCTCTGCCACCCACATCAA	929
ADH-2934(ADH-206)	TTTTCAAGTAAGCTTCTGCAATCA	ACAATTTTCCATTTTCATCCG	886
ADH-2935(ADH-268)	GAGGACGAATGGGATGCAAT	CCACACCCAGCAATTCAAGT	936
ADH-2936(ADH-287)	TCAAGCGTTAAGGAACTATTTTTG	AATGGATCCTGTCAAATGGC	939
ADH-2937(ADH-384)	AAACAAGTTCCCATACAAAACCCT	AAAACAAGTTTAAGCAGCGCA	965
ADH-2938(ADH-385)	ACAATTTCTCGTTCGGTGCC	CCGTGGTTAAGTTGCCTTTAATTA	915
ADH-2939(ADH-409)	GGCACATCTTTCACTTTTAAAACC	TGTATCTACCTTCAAGCACCGATT	939
ADH-2940(ADH-421)	TTATAAAAAGTGCCAGCCATCCA	TCCTCATAATATTTCGCCAGCTTT	920
ADH-2941(ADH-445)	AAGATTATTGATTTATGCGCACG	CATCAGCGTTCCAGTTTTTAACA	913
ADH-2942(ADH-457)	ATTAGAATAAAGCCATGTAGCCACA	CATTTAAATAACATCTGCCATGCT	869
ADH-2943(ADH-469)	AGATCATTTCTCATTACGTAGCCC	CTGCATTTTGTGTGTCTGTCATT	898
ADH-2944(ADH-479)	ACAACAGAAAAACCACCCACA	AATTGAAAAGATTCAGGGAAAGC	929
ADH-2945(ADH-480)	GCGTTTTAGGGAATTGGTTTTTA	TCCAAGCGAAAAAGAATGAGAAT	894
ADH-2946(ADH-483)	GGCAGTTTTAATGGGCTAAATAA	TTAATGTAAGCAATCCAATTAGGC	980
ADH-2947(ADH-485)	TTTTTTTGTTTGGAATCGCTGTG	TTCAACTGATTAATGGCCAAGTC	866
ADH-2948(ADH-486)	AACGTGGCGTATGTGTAATTAGAT	GAATAGAACCTCGAAATCAGCC	931
ADH-2949(ADH-491)	TTTGGGTTGTTATTATTGTGCG	AGTTAGGATGCTGGGAAGGAA	913
ADH-2950(ADH-504)	GGAAATGAACAGAAGCTGCCA	ATTTAAGCAAGAGGTAAGCAGAGC	956
ADH-2951(ADH-539)	TCCGCCAGCAACTTAGATAATTTA	GATGGATGTGTGAGTATATGGGAA	888
ADH-2952(ADH-540)	CTCAACAAAACATTGTCCCAGA	ATCTTTCTGACTTTGAACCTCCC	942
ADH-2953(ADH-544)	TGCCTTTGCCTTTGCCTTT	ACTTTCCGACAATGCATTTTT	925
ADH-2954(ADH-547)	AACTATTTTAAACGCCGCAACAT	AAATTTTAATGTTAGCCTCGTGC	929
ADH-2955(ADH-551)	ACGTATATTTTTCCCGACAAGCT	TTTTTATTTTGCGGCTTGCA	959
ADH-2956(ADH-555)	CTTCGGGTTGTAAAGAAAATAAGA	GCTGTTGTTTCTGCAATTGTAAGA	873
ADH-2957(ADH-559)	AGTTTGATTGATGGCGCTGT	ACTTGTTAGCTCCTTTCCCTCTT	932
ADH-2958(ADH-570)	TTTTCAATTGCCATTTTTGCC	TTACTCACCCAGTAGTTCCCACT	882
ADH-2959(ADH-572)	GAGGAAATCTTGGAGAGCTAAAAC	TGGAGAAAAAACCCGCAAAT	877
ADH-2960(ADH-576)	CCAAAAGCTGATCAAAACCTAAA	ACATATCATTTTTGCGGAGGGTA	912
ADH-2961(ADH-577)	CAAAACGAACTAACACAACAACAA	ATTCGCAAGAGTGAAATAATCAGA	959
ADH-2962(ADH-578)	AAAAGAAAAGTATCGCACATTCAG	TGCCATCTGCTTTGGTTACTTTTT	969
ADH-2963(ADH-579)	CCTCTATTTGCCACCCCAAT	CCCCAAAAACTTGCTCCTCA	844
ADH-2964(ADH-581)	TCAGTTGTTTGTTATTGTTGCTGT	ATCGATATTTTCAAATGGGTAGTG	943
ADH-2965(ADH-582)	CAACCTATCGATTTTTCAATAACTCA	TGGCTAATATTGTGAACATTGTGAAT	892
ADH-2966(ADH-583)	TATGGGCGAGGTGGTTATTGT	GGGTTAATTGGTTCTGTTTCGG	926
ADH-2967(ADH-608)	ATCCCCCCTTGCTTAATTGTC	ATTGTTGCTGTCTTTTTTTCCG	981
ADH-2968(ADH-649)	TGTGTGTGTGTGTGTGTGTGTTT	TAATGAAACATTTCGCCCAAGA	911
ADH-2969(ADH-653)	AAAGAAGTTCGTTCAAACAAAACAT	GCAAAAAACATGAAATGCTATTTTG	955
ADH-2970(ADH-672)	TGAAAGCAAGTCAGGTAAAATACAC	TGTTGTCTCCTCTTTTTTCGTCTT	950
ADH-2971(ADH-791)	TTGTGCATACTACACGTGAATATAAA	TTATCAAAACGCCAACATCTTTT	933
ADH-2972(ADH-792)	TTTTTTCCATTTTCCCTGCTT	GACGAGTGTCGCATAATGAAAA	869
ADH-2973(ADH-807)	AAACGGAGAACCAAATATCACAT	TAAAGATACGGATTAGTTTGGCAG	929
ADH-2974(ADH-812)	AAACATCAGGCAAAAAAACGATC	TATGCATTCAGTTTCCTATTCGG	914
ADH-2975(ADH-819)	CGCCGACTTTTGTAAATCTAGAA	ATTCATGAAGCAAAAACGTACACA	849
ADH-2976(ADH-829)	GCCCGATAATAACAGAACTTTAAA	CGAATCATCAATTCCTCATAGTTT	957
ADH-2977(ADH-878)	AAATTACAAGTTTTGCGCCCATT	AATCACAATTCTCTCGCCCAA	943
ADH-2978(ADH-888)	AAATGAAATGAATATTGCCCACTC	ATGCGTAATACCGAAAATCAATAC	908
ADH-2979(ADH-903)	ATAAAGCACAAGGATCACTCGAAA	AAAGAAAAACTTTCCAACTGGGC	910
ADH-2980(ADH-905)	TTCTTGGAGCATTTTTGGTGA	AGGGTACAGCATACAAATGGCA	933
ADH-2981(ADH-913)	GAAAGTTGCCCTTATTTTTTGGT	CCGATAGAAAATGAATGAATCCA	948
ADH-2982(ADH-916)	GCTGCCCATAAACATTGAATTTTA	AGCTCAATTTGTAGGTCAGAAAAA	930
ADH-2983(ADH-927)	CAGAAGCGGCAAAATTCAAAT	AATATAATGCCAAGCAAATGCGA	872
ADH-2984(ADH-929)	CGGCGAAATTTCTTTATTTAAGG	AGCAGAACAATGGAGAGACAAAGA	948
ADH-2985(ADH-1056)	ATTACGAAGATTTGGGGTTTGAA	GCGGAATTGTGGAAGGTCAA	895
ADH-2986(ADH-1058)	ATCTCCTCCAACCATCGAACTTT	TAGTTGGAAAACAAAAATCAGAGC	941
ADH-2987(ADH-1059)	GTTTGTTGGCAGAAATTCCATTTT	AATAATGGTACTATTCAGCGGAAA	919
ADH-2988(ADH-1062)	TCCGTTACCGATAAAAATTAGTCA	TAAAGCAGCAACATCAAACGTG	938
ADH-2989(ADH-1076)	GAAAATTCACGTAACTATTTTTAATG	TAAATAAATTGGAAATGTCCTTTG	962
ADH-2990(ADH-1083)	AACCAAGGCAGAAATGAAAAA	TTTAATTCCTGTCCTACATAAGCAG	930
ADH-2991(ADH-1107)	ACTTAATCAGCCCGGGAAA	TATTTTTGATAATCTTTGGGGGTC	870
ADH-2992(ADH-1137)	TCTATTAAACAACGATATAGTGGACTG	TTCATCGACGATAAATTGATCATT	919
ADH-2993(ADH-1139)	TTATGCACCTTTTCCACCTTTC	AAAGTATTGGATTTTCGGGTTG	948
ADH-2994(ADH-1146)	TCTCTTTCCAGTTTCACTTTCGTT	GTCGATTTCAAATGCTGAGCT	923
ADH-2995(ADH-1148)	TAAAAGCCAAGCCAAACCAAA	TTTTCCTCGGTTTTCCTCACTTT	863
ADH-2996(ADH-1152)	AAAAGAACATTTCGCTGAGCC	TAATAGAAAAAGCAACCGGCAAA	991
ADH-2997(ADH-1188)	TGTTGGAACTCCATTTTAAGAACA	GTTTGTGGGATTCATAGTGTAGAAA	979
ADH-2998(ADH-1191)	GGGTCATTGAAATTTTCTGGTTT	TGGGCCAAGATCACTTTTTATT	941
ADH-2999(ADH-1193)	TGTAAACATTCACCAAGAAATATGA	ATTAAGGCTACAAAAAAACAACAGT	914
ADH-3000(ADH-1195)	GCTTTTCCCCCTTCTTTTTTTTT	TTTGGCTATCAGTGTTTTATGTGC	976
ADH-3001(ADH-1199)	CATTCGATAGAAAAGAAAATCTGC	TTTTAAACAATTACATTGGCAGGC	944
ADH-3002(ADH-1200)	TGACACCACCTACCGGAAAT	GCACAATCCCACATGCTTTAA	931
ADH-3003(ADH-1201)	CCTAAGTCCGACGAATTACTCTTTA	TGGCAAGATGAGACAAAAACTTTT	899
ADH-3004(ADH-1202)	TTTCTCCCAGTCATTCATTCATT	ACTTTGAGTGTGTCGGTGATGA	913
ADH-3005(ADH-1203)	TCTTGGCAACTCGGAAACTT	CTCACCGCGTTTTTTTTTTTATAC	916
ADH-3006(ADH-1204)	TGCAAGGAAGTTTTCACGAATATAT	GTTCAAATTCATTTCAATTACCGTC	891
ADH-3007(ADH-1206)	CAAAGGCATCATCAACAACGT	GTCCAAAAAAATAAACCCAAACG	998
ADH-3008(ADH-1207)	AGCTAATCGAAAATCACTTAATGG	CTTTAGCCGAAGAAGTTAAATAGGT	880
ADH-3009(ADH-1208)	CCATTAACTAAAGCCATGATCGTA	TTAACAATTAAAACCCCAAAGCG	973
ADH-3010(ADH-1209)	GCACTTTGGGGATTATATTGAAGT	GTTGAATGGCAAAAGAAATTACG	861
ADH-3011(ADH-1210)	AGAATATTATCCAACTTCCCAGGA	ACTCCTCTACCACATCCTCCTCTT	973
ADH-3012(ADH-1211)	CGCCGACTTTCTATGCCTTT	CCTTTTTGTTTTCTCCGTTTTGT	955
ADH-3013(ADH-1225)	AAAAGCTGATTTCCATTCACTGA	ACCTCAACATATTTCCCATTTCA	883
ADH-3014(ADH-1228)	TTTTATCAACCTTCGTCGCAT	GAAATTCCATTAACAATACGCATC	888
ADH-3015(ADH-1231)	TGAACGACTGTTTAAATATATCGCA	AAATGGTTTAGTTCTGAAAGAATGG	878
ADH-3016(ADH-1232)	CTTGCATTTTCTCGTTTTTCAAC	TTAATTGATGAATGGGAGGGAAT	928
ADH-3017(ADH-1233)	GGTTTGCGTTCAAATTTCGTT	AAAAGATTTGTGTTTTCGGCTTG	991
ADH-3018(ADH-1234)	AGCAACACGATGTAAGACAACTAAA	GGCAAAATGATGTATGTATATTTCA	905
ADH-3019(ADH-1235)	AAAAATACTTGGTTCAGATGTGCA	TTTCCGACCCCATAAAGTATATACA	941
ADH-3020(ADH-1236)	TCGAGGCGGATGTCAATATTTAT	CCAATTTTAGAAGTTTTCGTTGC	868
ADH-3021(ADH-1237)	TTGCCTGTTTCCTTTTTATTGGT	TGTAAGCGTGGTTGAAACATTT	928
ADH-3022(ADH-1239)	AGCATAAAACACACACGGACTC	TGCTGGCTCTTGAATTTTTGT	988
ADH-3023(ADH-1240)	GCCCCAACAGAAGAATTTTTTTAA	AAATTTATTACGGCGGCGAT	976
ADH-3024(ADH-1241)	TCCAGTGCAGAAAACTATTCCTATA	TCGGCTAACAAGTATCGATATTGT	917
ADH-3025(ADH-1242)	GGGGCGACTGAAATAAAAAAAAT	CCACAGATTTTCACGCTTTTTT	895
ADH-3026(ADH-1244)	CAACGAAAGTCAAATGCAAACAA	ATGACATCATCATCATCGGTGG	869
ADH-3027(ADH-1245)	CGAAAAGTTCATTTATAAATTCTGC	TTTACATCCCTTACTAAAGCGGTAAA	936
ADH-3028(ADH-1246)	TCACAAATTTTCACACACAAAGG	AAAAAGGGGTAAAATAAAGCTGC	945
ADH-3029(ADH-1247)	TGGGAAAGAGAGCATTTGAAAAA	ATTTCCGAATATCTTTCTTTGCC	852
ADH-3030(ADH-1259)	CTGCAACAACATCCAACTGG	ATACTGCGTATAGTGGAGAGCAAC	925
ADH-3031(ADH-1296)	TCATCAAGGACTAACAAGGACACC	AAGCGTTGCAAAAATGTGGTT	993
ADH-3032(ADH-1331)	CCCAGCAATAATCCGTTCTAAA	GAAGTGCTCACAAAATGTTTCAA	913
ADH-3033(ADH-1361)	TGCTCTGTGTGTTTTCGACTATAA	CTTTCAATTTTTCTTCTCATTCGG	896
ADH-3034(ADH-1371)	TTGTGCAGTCGAAATAGTTATTCA	TTGGTTAAAGACAAACGGACG	901
ADH-3035(ADH-1410)	AGAATTCCAGCGTAAATAAGTGCA	GAACAAAGAGTAGAAAGCCTGACA	919
ADH-3036(ADH-1411)	TTGTCATCCAAAATGCCTTTT	CTGCTAACAAATCAACTTCAGTCAT	905
ADH-3037(ADH-1420)	TGTAAGCTCCTTTAAATTTTCGCT	GTGCATGTTTTGAAAATGGTAAAG	928
ADH-3038(ADH-1462)	TCAGGAATTGTATGTTGTCGCATT	TATCATGTGAAATTTGTGAACCCT	1032
ADH-3039(ADH-1485)	TGAAGCAGACCATATACGAAGTTAA	TAGAAAATTCGAATGGCTTGCATA	943
ADH-3040(ADH-1502)	AAAATGTGGTTATAGAATGCAAGG	GTGCTACATCATCGTCAAAACC	912
ADH-3041(ADH-1521)	CGGACTTTTGCCTTGTTGTCA	TTGGGGAACTAACAAAAGAAACA	861
ADH-3042(ADH-1540)	TTATGCTCTTGAAAGTTTGATCGT	TGTAAGTATGTATGGGTGCATGTG	970
ADH-3043(ADH-1547)	TGCATATTGACAATTTCATAAATGC	TCGGAATTTATCAGAAACTAAAATG	923
ADH-3044(ADH-1562)	TTTTGTGTACGGACTGGTTTTTGA	TCACTTTGTAGGTTGTTTTCTGCT	920
ADH-3045(ADH-1581)	AAATATTGAAGCGCATGTTTGC	ATGGAACCAGTTTGAACAACTAAA	900
ADH-3046(ADH-1643)	TTTTAGATTGTTTTCTTCGCCTTG	TTAGGACCTCACCTCAAACGTATAT	915
ADH-3047(ADH-1644)	CTGCGGCAAAGTCATGTGAA	AACCCCACTGGCTGAATAAACTT	943
ADH-3048(ADH-1645)	AATCATTCGTCGTCTTTCCCG	TCTGACCACCTAAACCTTAAACG	956
ADH-3049(ADH-1647)	TTGGGGATGATGTCCTGTTAGTT	AATGCCAAAGATGGATCGTTTT	989
ADH-3050(ADH-1648)	ATAACGATACTTGCTCTGCCACT	CCTGAATATTTTTGGTTACCACC	979
ADH-3051(ADH-1649)	TATGAAATATGGCCAAAGCCAA	TTTCGGAGTTCTAACAACAGACTTAT	935
ADH-3052(ADH-1650)	GTTTTGGGCTTATAGATCTTTATAGG	TTTGCATAATCGTTTCGGTTTT	921
ADH-3053(ADH-1651)	TAAGTATGCAACAACAAAATGCC	TGATTTACCGTCAACATCTTGG	944
ADH-3054(ADH-1654)	GGCTTTCAGCTCTTTTCGATTT	TCCCTTTTGTGTGTGAGTTGTCT	901
ADH-3055(ADH-1667)	TCGCATTCCTCGATTATCAGATA	TTGAAAGGAATTTGCAGAGCTTA	987
ADH-3056(ADH-1670)	GGAGTTTCATTTTGCCCTATACA	CGACACAAACTTTCATCATAATGCT	949
ADH-3057(ADH-1703)	AGCAAAACCTTCATGGCAGA	TTCAATTTCTTATCGTGCTCCAA	912
ADH-3058(ADH-1704)	TCGTCCCCACTTTTCCTTTATT	CACTTTCTTCTGACTTCCATCCA	929
ADH-3059(ADH-1705)	GGCTTGCATGGAAAATTTGAAA	AGGGAGTTTGAGGAGGAGATCTA	879
ADH-3060(ADH-1706)	TTCGCTTGACATTTTTAAGTAGCT	ACAAATCAAAGTCGAACCGATG	1000
ADH-3061(ADH-1708)	GCTGCCTCACTGACATTTTAAATA	TTTCCCACGCATAACTTTCATA	987
ADH-3062(ADH-1709)	TGCCCTTTTGTCACTGTCTTG	AAATATTCATTTCCATCCCAAGG	906
ADH-3063(ADH-1711)	AGGCAATGAATGAATGATGAATG	AATGAGATGAGGAGAAGGCCA	943
ADH-3064(ADH-1713)	CGAGAACGATAAAGTAAAAAATTCC	AAGCGCTAAAATTCAAAGACATAAC	959
ADH-3065(ADH-1714)	CCCATTTTCTACCCACAATTCA	GCATAGAATTTTCCCTTTAGTCGA	906
ADH-3066(ADH-1719)	TGGAGTTCAAAGGTTATTTGCTT	GTTTTGGTTTGTATTGCCGC	900
ADH-3067(ADH-1748)	TCGAGTTAATGCGCAGAATTC	GATGCCCTCTTGCCACTTT	850
ADH-3068(ADH-1766)	AATTGTCGATTGCAGATACGC	GCTCCGTCGATTTGATTATCTT	886
ADH-3069(ADH-1808)	AATACATTTGAGATAGAACCACTTAATG	ATTGTACTCCTTGTACTTCTCCTTGAT	907
ADH-3070(ADH-1854)	AAGTTTATCGAAACTGATTGGCA	CCGGATGGTACGTATTTTTTTTTT	920
ADH-3071(ADH-2017)	GGCGAAATTGCTATGATTTATTTG	TTCATATTCTACAATGCCTTTGC	941
ADH-3072(ADH-2073)	TGACAATGTGCGAACAAATAATTC	TGATTTATTTTTGGGAGAATCGTC	895
ADH-3073(ADH-2228)	TCTCGAATAAAAACCAATGTGGA	TTTTTAATTTTCCCGACTTGGTG	937
ADH-3074(ADH-2251)	TTGCCATATTTTTCTATCCTCTCG	TCCCCTTCAAAGCTTAAGTTACC	900
ADH-3075(ADH-2300)	TCCGACGATGAAAACTAAAATCT	CGAGCCAAGAGTAACTACCACAA	925
ADH-3076(ADH-2578)	CGCAAAAAACAAGGATACGTT	AAATCGGTTTATGTCCACTCGTAA	927
ADH-3077(ADH-2587)	TGGAGAGAGAAATTGGAAACGTTA	AAACAGTCAACATTCAGCATTCA	937
ADH-3078(ADH-2596)	TGGTGACACATTCATTTTTTACTTC	ACGCACTACTACAAAACACAATTCAA	924
ADH-3079(ADH-2602)	TGTGTACGATTATGTTCCCTTTTTA	AAATTTATGTTTCATCCCACACTCA	956
ADH-3080(ADH-2682)	GAGCTGGAAATTGGATTGCA	GGAATAATTTTAGTGGGCAAATG	868
ADH-3081(ADH-2776)	TGTTTTCAAACACCATAAGTCAGTG	GGGAATTTAGTCTTTAAGGTTGGAA	926
ADH-3082(ADH-2827)	TGGTTTGGGGCCTGATGAA	GACCGCTCGCATTAATATTAATTT	947
ADH-3083(ADH-2877)	TCAAACTCCTCACCCCTATCGTT	CCCCTCTAACAACTTAACCCACTA	903
ADH-3084(ADH-2879)	AACGCATCACAAAAATCAACCT	AACAAAAAGAAACCGCAAAAGC	938
ADH-3085(ADH-2884)	CAATGGAATGCACTTATTGAAACA	GATGCAAAGTGCACAAGTAAAATA	929
ADH-3086(ADH-2885)	GCGACTTCCTTTCATAGACAAATA	TTTAAATGACCCCACCGTACA	853
ADH-3087(ADH-2893)	CAGCTAAAAGAGAACGACGATAAA	CGTGCCCTGCATATTAAAAAA	971
ADH-3088(ADH-2894)	AAACTTCGATGCACAACTTCC	TGAAATTCAAACTCTTTTTGGCG	953
ADH-3089(ADH-2895)	AATAGGCGAATGCAATTAAGCA	GTAATCTTTGAATGGCTGAGGAA	879
ADH-3090(ADH-2900)	AAAGCCTGAAATGCTAACTAAGAA	TTGTACCAAATTCTTGGATTTCTC	968
ADH-3091(ADH-2905)	TCCCCCTCTCCATTTAAAAAAAT	TTTATCTTTATGTTCGGCTGCAA	957
Hsp-1	tgtctgtcgcagtgcctatc	aagagacggttggttggttg	1105
Hsp-2	gacatccggggacctatttt	gcaaatcaaccccttggata	1053
Hsp-3	taccatccgccgtatgattt	aggagccatcatcatccaac	1015
Hsp-4	ctcgtagtcggcaagaaacc	accactcctcctccactgaa	1006
Hsp-5	aaccttctctgcaggcaaaa	cgtcttcttcctccttcacg	987
Hsp-6	aaaatcacgccttttgcatt	cccgaactcgtgctcataat	965
Hsp-7	gcgagctaaaggtcaaggtg	aggagccatcatcatccaac	2091
Hsp-8	ccattaagggtgtcctgctt	tttgctggatctggacaatg	2066
Hsp-9	cggctaaatgaatccccaat	caccatggcttgtagaacga	1079
Hsp-10	gatgttccgtttgccagttt	ggagcacatcgtccttcttg	1094
Hsp-11	tggcttccacctttgatttc	atcctcgaagaccatcatgc	992
Hsp-12	gtcgtccgctttgaattgtt	gcatcatcagcaccatcatc	2013
Hsp-13	ccaaatgcgcttgaactgta	aaagcaatttgccattgacc	1041
Hsp-14	gcactcgttgaccagtttga	ccgtcgaacgtcgataagat	1035
Hsp-15	ctgccctggaaatagtggac	tacgagcttggactgggatt	1057
Hsp-16	cataccctgccacacagatg	tggttaatgccgggtaggta	1064
Hsp-17	ggaatgatccagcgtcactt	tcgtcgacaaaggttaagca	920
Hsp-18	tgtctgtcgcagtgcctatc	gacgggattttgaagtgcat	2061
Hsp-19	tccgtatctgtgggacgatt	gcgcgtacgacaacaactac	2097
Hsp-20	agagccagaagatgcgagag	atgaaatcagaacgggcaac	1948
Hsp-21	gagcctctggtatccgacaa	gatacggagaccggaaacct	993
Hsp-22	gaggttatcgagggcatgaa	ctcgatcaggttgccgtatt	975
Hsp-23	agtcctcgattgcagaagga	ccaaacatattccccagcat	2051
Hsp-24	tttcattggccttcaccttag	gtggcgtctgcaagctaac	1932
Hsp-25	caaccaaccaaccgtctctt	gacgggattttgaagtgcat	976
Hsp-26	gttgaaccgacgacctgttt	cgtcaaagtccctccttttg	1080
Hsp-27	gttggatgatgatggctcct	tggcatttattgggaaaggt	1089
Hsp-28	cttcagtggaggaggagtgg	accgctcgctatcgtagtgt	1054
Hsp-29	cgtgaaggaggaagaagacg	caacagcaacatgacaacca	1023
Hsp-30	ctctatccctcggaacacca	gctcggctgtcagatactcc	2036
Hsp-31	aggggaatgatgatggatga	cacttccagtgccaacaatg	1993
Hsp-32	cggcgagaaaatggagacta	cacatcgccactatcaccac	2034
Hsp-33	ggaggcaatggttgcataat	aatcctttgctcgattgcag	921
Hsp-34	tgatgctgatctcgtcaagc	gcgaagcaaaacaaagttcc	1074
Hsp-35	tcgtcaccaaattccctttc	tgcaaatccaacgcaactat	2040
Hsp-36	ggcaatctcagacaggtggt	gtcttcagatcggcatccat	1049
Hsp-37	gccttttgctgtgacctctc	gaccgcacactagccctatc	1061
Hsp-38	gcgataagcaagtacgcaca	ccctttgctgatgcaatttt	1077
Hsp-39	atccacaagcgaaagcagag	acggaagacagcaaagagga	1111
Hsp-40	tacctacccggcattaacca	accttgatggtcaggacacc	1079
Hsp-41	ccaattgcttaacctttgtcg	gagaccccgagatccacata	1041
Hsp-42	cacttcaaaatcccgtctgc	cgaaatccaattttgggtaca	2042
Hsp-43	gtgcgcctgtatgagtgaga	ggaagtgaccaggttttcca	1940
Hsp-44	gttgcccgttctgatttcat	actaaatgcctcgccacatc	1994
Hsp-45	aggtttccggtctccgtatc	ggccagattgttcgctctta	1031
Hsp-46	ctgatcgagaagggcatcat	cgtaggagcacagcacagtc	1183
Hsp-47	ggaggcaatggttgcataat	ccgagcattccagaagaaac	2000
Hsp-48	tgctacttgcctcccagtct	tggatggtgctgttgttgtt	1096
Hsp-49	tgcacttcaaaatcccgtct	gctcggctgtcagatactcc	1044
Hsp-50	caaaaggagggactttgacg	gacgtccagggtgagtttgt	1034
Hsp-51	gtgcgcctgtatgagtgaga	gcagcagcagaaggataagg	1086
Hsp-52	aaataaccggcactttcgtg	tagaaaccgggatcacagga	1012
Hsp-53	tgtcatgttgctgttgttgg	ggataatgggcgttgatttg	1072
Hsp-54	cagttccatgccctccatac	tcgagtcggaaaagtcaagg	2079
Hsp-55	cggcatttccatctctgtct	atgggagcaagtacccagtg	2079
Hsp-56	gtggtgatagtggcgatgtg	gtcaagctggcaagggttta	1918
Hsp-57	actgcaatcgagcaaaggat	ccgagcattccagaagaaac	1100
Hsp-58	gcttcgcatttatcctttgg	aacagcagcagcagcaataa	1186
Hsp-59	atcgctttccgcatctaaca	aacgcacatccttggcatag	1948
Hsp-60	aaccgttggactggattcaa	gagtggcaattccacgactt	1089
Hsp-61	ccctcgtccaactgagagac	gctctgcacaccacaatacg	993
Hsp-62	ggcaaagtggaaaattgcat	cgggctaccgaatcacaat	1034
Hsp-63	tggagatttccggtttcttg	atcgccatcatccgtacaat	969
Hsp-64	caatcgaggataagggcaac	cctcatgtttgccgttcttt	1055
Hsp-65	tatgtggatctcggggtctc	ccacgactccatacacaacg	937
Hsp-66	gacatccggggacctatttt	cgtcaaagtccctccttttg	2080
Hsp-67	gggaagggctacccattaaa	gccgcaattacgcattatct	2022
Hsp-68	gatgtggcgaggcatttagt	aagcaagacccgtatgatgc	2012
Hsp-69	gcaagtgtgtgtgtcccatt	gcaaaagccaatggaatgtt	1063
Hsp-70	gctgttgctacgtctggtga	cacatgtgcctcctgttgtc	915
Hsp-71	tgccaagatgttgttcgttc	ctgcagcttctccttctcgt	2062
Hsp-72	aacaacaacagcaccatcca	acgtcgtagtccacgattcc	1043
Hsp-73	cagttccatgccctccatac	aaaataggtccccggatgtc	976
Hsp-74	gcgagctaaaggtcaaggtg	aatcgcgatatgtggtaggc	1044
Hsp-75	tctacctctgacggctttgg	ggtttcttgccgactacgag	1113
Hsp-76	tcctgtgatcccggtttcta	tttgcctgcagagaaggttt	1099
Hsp-77	ggcgtgctgtaatcgtaagg	aatgcaaaaggcgtgatttt	1074
Hsp-78	ggccaagctttcgtagactg	ctctgattttccctccacca	1909
Hsp-79	ccttcagagattgctgcgta	caggacacccttaatggcta	2096
Hsp-80	agtcctcgattgcagaagga	tgcaaaattggggattcatt	1073
Hsp-81	tgccaagatgttgttcgttc	gatcacattgcgacccttg	1078
Hsp-82	gctgctgctgttgttgttgt	ccaagacaaaggggaaatca	962
Hsp-83	aaggagggcttcgagaagat	aacaattcaaagcggacgac	1997
Hsp-84	gtcgtggaattgccactctt	ccatcatgaccaagatgcac	1093
Hsp-85	gggcttggcaatctgtttac	tgaactgaccgtcaaactgg	1096
Hsp-86	ccgcaagcccaatattttta	cgctggatatgtccgagatt	1067
Hsp-87	agctgtggcaactgtgaggt	catctgtgtggcagggtatg	1017
Hsp-88	aaagaacggcaaacatgagg	aagtgacgctggatcattcc	1109
Hsp-89	cagggtcggaatgatgagat	ctcgtatgcgttttcggatt	963
Hsp-90	caaaaggagggactttgacg	tgtggtaggcaccagagaca	2078
Hsp-91	cccttctcgatgtcgatgtt	ctctcgcatcttctggctct	2041
Hsp-92	tttcggccaatttccagtag	agcttgtcggataccagagg	1030
Hsp-93	ggaaaagtcaagcgaactgc	ttcatgccctcgataacctc	880
Hsp-94	aggcggagttagcacttctg	ggccaaaactttcgagaaca	1057
Hsp-95	gaggacaccacctccgagta	cagcagcagcagcaataaga	2097
Hsp-96	cgaaccacagaaactgctca	gaacgacaagggtcgtctgt	947
Hsp-97	acccttataaccgccagctt	aggcactcaaggacgctaaa	935
Hsp-98	aaagaagccaagcacgagaa	ccatgaacttgcccaaaact	1094
Hsp-99	acccttataaccgccagctt	agcaaaacgcaaagaagcat	1975
Hsp-100	accaaggccactgatgactc	atgaatccaccaaggagcag	1002
Hsp-101	cattgcagatgccagaagaa	aagacacgacgcacgtacag	1069
Hsp-102	cggatattgaccctctttcg	ccaactgccactcctctcat	977
Hsp-103	gacgaggacgagcctatgac	tcggcacttctggaaattct	2015
Hsp-104	ccagagtagcctccaaatcc	agcgcacactctcctctagc	1099
Hsp-105	ggtccagagtagcctccaaa	cacaatgcctgctattggaa	1912
Hsp-106	acccttgtcgttcttgatgg	ggcctggacaagaatctgaa	978
Hsp-107	gtttcgaggacgagatcgag	cttctcgtcccatcgcttag	1034
Hsp-108	gcgtcaatctccaaagaagc	agagatggcaaggcgtagaa	2031
Hsp-109	cgtcgcccagttgaagtagt	agtgtcctctgggattcgtg	11850
Hsp-110	tagagaaggagcgcgagaag	ggacttcatcagcttgcaca	1058
Hsp-111	agtcgccacggagctaacta	atgaatccaccaaggagcag	2083
Hsp-112	atcgactgaaatcggactgg	ccaactgccactcctctcat	1999
Hsp-113	gctgacgttcaggattccat	cggatgcagtcatcacagtt	1052
Hsp-114	ttgtccatcttggcatcgt	ttcaatatcccttcctgcaa	2099
Hsp-115	gcaaagttcctcgaatctgg	agcaaaacgcaaagaagcat	1003
Hsp-116	caccaaagttttgggcaagt	cgctcaacgttttctgtgaa	1097
Hsp-117	gtttgaacttgggtgcgttt	cctcggcaacaatcatttct	1992
Hsp-118	ctgctccttggtggattcat	ttgcttctgtgcaaaacctg	1138
Hsp-119	gaagaagcgcaacaacatca	gaagcgtcctctgtgtcctc	1113
Hsp-120	accaaggccactgatgactc	tcaccagctgacgctaacac	2001
Hsp-121	tgagtgcaggctgtcgatta	aaatctcggccataggagtaa	1193
Hsp-122	tcaaacaatgcgtcgatctc	taaacaagcgcagctgaaca	1051
Hsp-123	tgggagtcgttgaagtaggc	cgtatcaatccgcaaatcag	935
Hsp-124	ctaagcgatgggacgagaag	cacgatgcaatcggtctaca	1006
Hsp-125	ttctacgccttgccatctct	ccatgaacttgcccaaaact	2000
Hsp-126	cacgaatcccagaggacact	agggatgcaacttcctgtga	1092
Hsp-127	gacaaggccaagttcgagag	tatcatcgatcgggtcatca	872
Hsp-128	ctgctccttggtggattcat	gcacgttgccacctcttaat	2072
Hsp-129	acgaagagattgcagccatt	ttctcgaaggatcgtttgct	1090
Hsp-130	ccgtctccttcatcttggtc	gacaacatccgcgtaacaaa	973
Hsp-131	gtttgaacttgggtgcgttt	aatcttgggcttatgcgaac	999
Hsp-132	aaacaaatgcctgccttcac	atggttcctcaggattgtcg	942
Hsp-133	cccgtgttcacttttccagt	catacgacgctcgatctcaa	1998
Hsp-134	caggttttgcacagaagcaa	gcctatttggcacgatgttt	1056
Hsp-135	gacgaggacgagcctatgac	acgcccaaataatgtcgaag	948
Hsp-136	gggaggcatcgataacagaa	tggcatctgcaatggattta	2002
Hsp-137	tgcttggtcatcctgtctttc	tttatgcgacgacttgttgg	1062
Hsp-138	cgacgtgttcactttgcttg	aaataccgcgcttacaaatg	970
Hsp-139	tgcaagctatttttggctga	aactatgtgaccgcggtagg	978
Hsp-140	aggaggcaccattacaccac	tggcgtgatatgccaaaata	2055
Hsp-141	caccaaagttttgggcaagt	atggttcctcaggattgtcg	2004
Hsp-142	tcgaccgtatcacaacactga	ccaaggaagtttgtggaagc	1050
Hsp-143	tgatgacccgatcgatgata	tctcggcgcagttttaaatag	983
Hsp-144	tcaaaatgccggtttctttt	tgatgttgttgcgcttcttc	1981
Hsp-145	tgacgacattgaggatcgag	agctggagtggtgagtgctt	1001
Hsp-146	ctagcgacagcgaagattcc	tagattagtggccggattgg	2041
Hsp-147	ttaaaccgaaaatgccttcg	cctcggcaacaatcatttct	1033
Hsp-148	aatgaaaatgggagccacaa	ccatcatgaccaagatgcac	1920
Hsp-149	agtcgccacggagctaacta	gagtcatcagtggccttggt	1101
Hsp-150	tcaaaatgccggtttctttt	tggcatctgcaatggattta	948
Hsp-151	ccccttgctcttcgacatta	ttcgcagaaaacgaaagagg	972
Hsp-152	cattgcagatgccagaagaa	cagcttgatcatgcggtaga	2045
Hsp-153	tcatcgtctagcagcagtgg	gggaggatttggaggctact	1007
Hsp-154	tgcttggtcatcctgtctttc	gggaggatttggaggctact	2099
Hsp-155	cctaccgcggtcacatagtt	ctcgatctcgtcctcgaaac	1196
Hsp-156	gtcgtggaattgccactctt	aggcactcaaggacgctaaa	1945
Hsp-157	attacccaaggctcccaaat	aacgcacttggaaggatgac	1063
Hsp-158	tccacaaacttccttggtga	ccaatgaactgggagtgctt	998
Hsp-159	atttaaaactgcgccgagaa	cagcccaatcaataggcaat	956
Hsp-160	gaagaagcgcaacaacatca	acgcccaaataatgtcgaag	1978
Hsp-161	ccagctcgaaagcatactcc	ccaatggaatcctgaacgtc	989
Hsp-162	ccaatccggccactaatcta	acaagggtcagatccacgac	2045
ip10	ccaggccatttgattcactt	ccacctttggaaacgaaaaa	975
ip11	gttccacaaagcgaccattt	ttgcaacgaaacagcatctc	834
ip12	ccgcgggtcaagaacataat	tgtcacccaacccagcttag	927
ip13	ttggaagcggatcaaataaaa	tggcaatgctccagtaaaaa	889
ip14	atccccgagaactcgtacct	gctggatcgaaggcaagtat	953
ip15	atgccaacgaccaaaacaac	cgcgtttatgtctctgtcca	1121
ip16	gatccttgggcctctttagg	ttaagcttttgcaggcgatt	1063
ip17	ggaggtggaatgatcaatgg	cggcaaaacatattccgagt	1005
ip18	ataacggtttaccgccagtg	agtcaaataacggcgtttgc	916
ip20	cagcacgaaaaatgagcgta	gaccgtgttgtcccagtttt	967
ip21	tcgccttatcaggtggaaac	gttgaaatggacagggacca	880
ip22	ggcgttgaatgaaagactgg	gcagcaacatcaaacgctta	988
ip23	tttttggggtcacaggacat	aatgtctcgcagacccatct	853
ip24	agttgcagtaacgcggaagt	tactagtcgccgccagtctt	979
ip25	gcagttgagctcttggctct	ggccagccaatgatgttaat	1004
ip26	caatgggcagaaaagatggt	caggagcagaaggacgaaac	989
ip27	agtccgcctgctacaatgtc	tatgcaagctcctctccaca	997
ip28	aatgcgggtaatgtctaccg	tatcggactgaatccccttg	1001
ip29	ataaattggcaacgcaaagg	atcagagggcgataagtgga	996
ip3	cttcggttgcatgtcatttg	aggtagcgacaatggcagtt	1014
ip30	gctgtccgaaccattttcat	caatgtatccgctcatggtg	1001
ip31	aaactcgcttgcgttttcat	catgcaaatagccgacacac	1000
ip32	atgagcagcagatcgaggat	ctcaccactgccactctgac	1004
ip33	aaggaggggcaaccttatgt	agaagagatgagggcacagc	1008
ip34	tacttcgccctcagaaccat	gtgtgcgtgcttaccaagaa	998
ip35	caccgtcactcacacacaca	atgccccaaaaagtatgcaa	998
ip36	aagtccgcagtctcaagagc	tgtagtacgatccgctggtg	1015
ip37	cttgctgctccgtttaggtt	agccgcacacttgtaatcct	999
ip4	cccgtcatcaattaggcaag	cctcaggcgagtctttatcg	995
ip42	cagagcaatggcacatgttt	cggctacttacgggagtctg	1000
ip43	cactcggccatcctgactat	tttgtaccccagttccgttc	1000
ip44	ttgccttttgcctctcagat	cgaccagtctgtcggttttt	1005
ip46	aaccacttgcaattcccatc	aaccgtgttcacacatcgaa	997
ip47	acttgattgccgccgagta	gcgcctgatgatgatgttta	1034
ip48	ctgcaaagtagcgcctatca	gccaccaacttgcgttttat	993
ip49	agcattgatgttccgagtcc	atgtacccaaaacgccagac	1000
ip5	caaacacaaatgtcgcaacc	gagcaaaaaccaccgacatt	999
ip50	gtgtggctcgccattaaagt	acagagcagcacaactcacg	1004
ip53	tgggtgtttgtcgatttgtg	ccggcaattgcaaagttaat	998
ip54	caattgaccccgtttcctta	gatccgatccgtctgtgact	990
ip6	taggagtcctggctgaagga	aggaaagagacagcgacagg	998
ip66	aacctgcttttctccaccaa	tgtgcatatcgactcccaga	999
ip67	tctccatggcggcttactac	ttggctctcttttggggtta	998
ip68	ctccgtggggaattgataag	ggtccagagttccacgttgt	1004
ip69	agcttgaagccaactgatcg	cacttgcttccaccacacaa	1018
ip70	ggtttcgtttgccgtttaga	ggtggaaaggtggaaaaggt	1000
ip71	ttttaccgcttgtggagacc	ccctcttcgagacactttgc	1001
ip72	cgtcgtcatgtgagccatac	taaaacccacacgcttttcc	997
ip8	cccgaatgattctgcaattt	atcgcggctgagtttaagaa	1018
ip9	ccaaatcatatggcccaact	ctttgggtgattctccgtgt	1008
p1	tgttgatggttggatggttg	gcaggaggcgtgtactttgt	1007
p10	ccaaagacccaagacacgtt	attcaatgggcatcggtatc	1000
p12	tatcgagtgctccacagtgc	agcatagcaccgacccatac	985
p14	acgcgcttttcaattaccac	gaaatggacgagagcagtcc	998
p15	tgggtttttgcttgttttcc	gagccctgctgttgttgatt	994
p16	gctgggagattgcattgatt	gagtttctctcagccggaaa	1003
p17	cgtcgtaatcgaccaaacct	ctccacaagatccgcctcta	1000
p18	aactatggccgaacaacgag	tcccctgagtgatggagttc	1014
p19	taagcctttggccatgtttc	gtgcgcgagatagtcctgtt	1001
p2	gcaacgggtcttctgtgatt	tgcgggttttctcttattgg	996
p20	tcatgagaagggtcgaatcc	ggagccgagaatctgagaaa	1000
p22	tttttgggcaactgtacttgg	cctgctcacacacacacaca	1000
p23	agcccccaagtattcgtctt	cgcagcactttgcaagtatc	992
p24	ttaccaactcggcattcctt	attgcaacgatttcgacaca	1000
p25	gctttccctggtttccctac	aaagggtgcagacaaaagga	999
p26	gggcttccaatagtctggtg	ttttgcgggctacattacaa	994
p27	ttaacccaagaaccgcagac	tccttcagatcggcattgat	1000
p28	ctgctttccattgtgaatgtg	gggactttgtggttggtcat	999
p29	ttttcttgcgtgttttgctg	taaatcacgccactgctttg	1001
p3	gtttccgcttttccaagtca	cttggctgaaagccagattc	1010
p31	tcctgaaaatcgaaggatgg	cggagacaagttcggagagt	1001
p32	cgcataatttgcggattttt	tgaccgaccaagaattcgat	995
p33	gtccaactccagatccgttc	ttgcaacaactccacgactc	1006
p34	aaaatccgcagacaatctgg	gcggggacctctgtactttt	999
p36	tgtcatttaagcgccgatct	gttgcgaaatggtgtttcct	1012
p4	accatttggacaatccaagc	ctcgggtatgaaatgcgagt	999
p5	caatgaggggaaaaccagaa	ggtacccttcaatggagcag	1000
p6	gctgaactggaacccttcaa	ctagtttttcgcaccccaac	1025
p7	catgagggacatcaaacacg	cccattcgctgctaaaagag	999
p8	ctttgccctggcgtagtatc	gagaccgagtttgacctgga	1014
p9	tgatgatgtcgctgacactg	cgatgaccgacgcttctaat	992
PC1	gagcgattgggaagtgagtg	attagcggcacccattacag	671
PC2	atgattgggttccttcttag	agcaaagagggtcaggatat	498
PC3	aagaacacgggagaagaagc	gaaggaacccaatcatattt	532
PC4	ataacggcagaaccaaagtg	gctctagcaacaaaaatacg	464
PC5	gaagaagaagcggcggaaga	aaacatgggcaaacacaacc	456
PC6	ataagtgcggtgataaggtc	agggagagatacggttagcc	485
PC7	ataaagcgccaaacattcag	attgtgcgattcagtttcag	282
PC8	tgggatagcgattggagaag	atcctctgaatgtttggcgc	540
PC9	aaatcgctttactcaacttc	ttctttcttgtctattccca	410
PC10	aatgctattaggcccttgct	ctgaatgtttggcgctttat	1094
PC11	ataaagcgccaaacattcag	gcggagagagggagagatac	1222
PC12	gataagactacgcgcaccat	agctaattaccgacgccttt	965
PC13	agcttaaaggcgtcggtaat	cttgaaaggactacgcgaaa	1161
PC14	atccgcacacaattttcaat	tttcgacgcatgatttaggt	1188
70D 01	TTTTGCGATACTTCGGTAGC	TCTTCGCAAAGGTTGATCTC	1105
70D 09	TATGTGCAACAATTTGACCG	ATCTCCAAACCGAAAAAGGT	1177
70D 17	ATCCTCGAACAAATGACTCG	CAGCAGCAATGGATTTAAAGA	1170
70D 25	ATCCTTGCACTTACGTCTGC	CTCATTTTCCACATTTTCCG	1135
eve 05	TTAACGGACTAGCGAACTGG	TGGCTCTCCATGTTGTAGGT	1177
eve 13	CGATCTCTAATCCTTTCGCA	ATTCCAAATCACGCACATTT	1121
hairy 05	GTTCTTTTTGGCCCTGTTTT	GCGTTTAGCAAAGGATTACG	1188
hairy 13	CATTTTGAATGATAATGGCACA	TTCAAGTTGGCTAAAAACGG	1072
runt 02	ATCTATGTTGCCACACCCAC	AGTTTTGGGTGGTTTTAGGG	1198
runt 10	CAGGCTTACCCTGTTCAAGA	TGCTCGTTAGGAAGGCTAGA	1165
runt 18	CGGTTGGACTACCTGTTTTG	AAATATTGTGCGCCTCTCAG	1196
runt 26	AGATACAGATGCAGCAAGGG	TGACAGCTAACAAATTGCCA	1090
70D 02	CAGCCCCTTTCACTTCTGTA	ACTTTTGTTGAGCCTTGCAC	1095
70D 10	TATGTGCAACAATTTGACCG	CTTTTGTTTTAATGTCGCGG	1132
70D 18	AAGCATTGAATCGAAACCAG	ATCAGGGCTACCTATGGTCC	1149
70D 26	AACGATCTTGGAAGAGTCCC	TTCTGGCTTAGCTCTTTGGA	1195
eve 06	CCGCACAGTCAACAACTAACT	GGAGCAGGAACTGATGGAG	1121
eve 14	TCTCATGCCGAAAATCTAGG	GATGAAGAGGAGTGGGGAGT	1086
hairy 06	TGATTTGGCATCTTGACTGA	GATATCTCCGCAAAACCCTT	1176
hairy 14	TGCATATTTGTAAGACGTGATTG	TTCGTGGTTTGCTGATTCAT	1191
runt 03	CATAGAGCGCAGCTCAAGTT	TGCCTGTATTTTCGGCTAAG	1189
runt 11	TTTCCTTGCGCTTTGTTTAC	GCATCCATAAAATGCTTGCT	1156
runt 19	CGAAAATGGAAATGAAATCG	GTGCAACAGTTTCCCATTTT	1171
runt 27	GAAAACTTTAAACGGGCCTT	CTCTGGCAAAAAGCTGAAAA	1148
70D 03	TGGAGGCATCTACCTGTTTC	TTGACATGCTAAAAGTGCCA	1199
70D 11	GTGTTAGGTTCAGCAGCGAT	ACGATTTTGTTCCGTGACAT	1069
70D 19	TTCCTCTGGACATCGAACAT	AGAAAATTAGCAGCAACGACA	1109
70D 27	CGAATTCTTGAGCCGCTAT	TTATACAGGGTCGTGCTCTGA	1152
eve 07	CCACCTGCTATACCGGACT	CCAGCCCTCTCTCTCTCTCT	1174
eve 15	GCCCCATAATTGTGACTTTG	CGCGGTAAATGTCTTTGTCT	1132
hairy 07	AGGTTTCTCGGAATTTCCAC	ACATTTTTGCTGGACTTGGA	1186
hairy 15	TTTTCACCTTCTATGGGACG	ATTTAATCCATTGACGGGGT	1154
runt 04	TTCCTTGCCTTTTTATGACG	GTGCCGATTTGACCATTAAC	1188
runt 12	TGAGAATTCCTGCTCTGCTT	TCTCTCTTCTCCCCGTCTCT	1146
runt 20	CTAGCTACTCGGGAAAGGGA	GTGGTGGCATTGCTACTCTG	1185
runt 28	AGCCACATTGTCACAACAAA	GTCAACAGAGTGCCTCCATC	1176
70D 04	GTGCTTTAAGTTTGTTGCTGG	TCTCCTTCCAAGTGAACAGC	1192
70D 12	TCGAATTGTCAAGGGCTAAG	GAGGGCAGTCAAGCATTAAA	1199
70D 20	TTCGATGACAGAAGTGCAAA	GAGGGCCCCACAATAATAAC	1182
70D 28	CGAATGACTCACTCAATCCA	AGTCGAGTTTTAGGTTAGAGTACAGAG	1100
eve 08	TAATTGTCACCTCACCCGTT	CATTGTTTCGTGGGAGAACT	1180
eve 16	TCACAAATTTCGCTCAGTCA	TCTTCCACAATCAGTCGGTT	1171
hairy 08	CCTCAAATGTTTGGGCTCT	CCTTGCCTGGGATAGAAAGT	1171
hairy 16	AATTCAGATTTGCTGCCAAG	CAAGAGGCAAGAAATGGAAA	1181
runt 05	GTCCTGGGGAAATCTTGTTT	TTGATTGGTTTTTCTAGGCG	1151
runt 13	AACCACGGTTAACCAGACAA	CGTCTCTATCTGGCTGGAAA	1166
runt 21	CGAGAATCCGCAATAGAAAA	TATTTCATCGGAATGCGTTT	1143
runt 29	CGTTTGTATGTCGTCCGTCT	CCGCAAATATGACACACTCA	1178
70D 05	TCCCAATCTCATGACCAACT	AAAGAGACAGGGATGCACAG	1082
70D 13	TAATGGAAAATGGGCTGGTA	TGATAATTATGTGCCCCTGG	1126
70D 21	CAAGAAAAAGGCCAAATCAA	TGAACATATCCCAGCCATCT	1194
eve 01	CATCTCCGCTCTTTGGACT	TTTTCTAATGCAGCGAGGTC	1138
eve 09	CAATTAGGCATTCGCCTCTA	CTGGGCCATTTACAGTGAAC	1161
hairy 01	ATTGTGGTTTTCCGACAAGA	ACTTGTCGCCTGTCATTAGC	1150
hairy 09	TTGAGCTCCCCAAGTATCTG	TAACTGAGTAGTCTCGCGCC	1188
hairy 17	CCTCCTTGATCTCCTCCAAT	ATGCAGACACCCTCTACCAG	1196
runt 06	GAAGGGTGGGGTCTCTATGT	GGAGCGAAAGTCAAACTGAA	1190
runt 14	AAGGAAAAGGAAATGCCAAG	TTTTGAAATGCCTAAAACGG	1122
runt 22	TTTTGCAATTCGGTTTTGAT	AGCTAGTTGATGCTGCTGCT	1173
runt 30	GACTGACTGGCTGGCTAAAG	ACATGATTAATGGGCTCCAA	1159
70D 06	GTAACGATGACGCGAACTCT	CGCCGTGTAAACCATTTTCT	1159
70D 14	AAGTGCTGGAACTCTCGCTA	AATTGAGAGGTTGAACGCAG	1166
70D 22	TTAGCCGATGTTTTGCTTTC	TTATTAGCATGTTCCGAGGC	1112
eve 02	GGAAGGACTGCGTGAGTTTA	CGCCTCACTTTACAACGATT	1130
eve 10	CATTCTGCCAATCCATTTTC	CCCAGATCAGAGATTGTTGG	1194
hairy 02	CCTGGGTTCACTTCTCCTTT	GCCGCTCTAATGAGGTACAA	1103
hairy 10	TAAAATCCCTGAACAACGGA	TTAAATCGCCTTAGACACGC	1198
hairy 18	CACAACAGCAACCCATGTT	ACCATAATGGGATTTCACCC	1175
runt 07	GCACTTTTGCGATTTTTGTT	ATGGCAATGAGCATGAGATT	1190
runt 15	CAAAGCCAAAAGTTGCAGTT	AAATTACACCACAGCCGGT	1161
runt 23	AACGACCACCAAGATCAAGA	ATATTAATTCGCGGTTGGGT	1139
runt 31	GATACTGATGGAGCTGCGTT	TTATTTCTTTTGGCCGTCTG	1141
70D 07	TGCTGATCAAGGACATCTGA	AGTTGCGTCTCGACTCATTC	1189
70D 15	GTGTGTGCCTCAGTGGTGTA	TTTGATAGCGTATTTTTCCCA	1199
70D 23	AGCCATGAAAATGAAACCAA	CCCAAATTTTCACCTCACAG	1126
eve 03	GCAGCTAATTCGTCGATTGT	GCTTGGGTTAAGTCGTCAAG	1198
eve 11	AGAATGCCAGAATGGTCAGA	TTATGTTGTCGTCGCTTTGA	1141
hairy 03	TTTGGGTCAAGAGAGGTGTC	TGCTGCCCTCAGTAATTAAAA	1198
hairy 11	ATTGTTGCACACTCGGTTTT	AGGGAGGGTAATGTGAAAGG	1197
hairy 19	AATTTGATGCAAGCAAAAGC	CTAGGCCCAGATACAGAGCA	1190
runt 08	AAGGAAGGAAAAGTCGGAAA	AGCAGCAGTGGAGTTAGCC	1111
runt 16	CACTCAAACAAGCGTTTTCC	GAGGAACGGACAAACCAGTA	1180
runt 24	GCCAGCAGAAATCGAAAAT	TCATCCAATCGAGCCTATGT	1124
runt 32	ACCAACAACATGCAAACAAA	AAGGAAAAGCGTGAAAACCT	1132
70D 08	TTTTATTGCCCTGACTCTCG	ATTAATTACCGCTGCCACTG	1123
70D 16	GGGCATCAGTGACGATCATA	GATCGCTATTTGCGTTTGTT	1137
70D 24	ATATAATGGAGTGGCCTGGG	GCACTTAGGCAAATGAGCAG	1169
eve 04	GGAAAATGCGAAAGTGTTTG	ATAGTGCCTCCTCTTTTGGG	1199
eve 12	GCAGCCAAAAATATACCCAC	AACCAGATTGACTTTCTGCG	1175
hairy 04	ACTTAATCGCATTTGCCAAG	GATTTGCGTAGCCCTCATTA	1065
hairy 12	CGTAACGAAGACAACAGCCT	AACCCCTTGAAGGTATTTCG	1188
runt 01	ACGGGTATCTGATAGTCGGG	ACCAGTCACCTTTTGTTCCA	1180
runt 09	TCCTTCTTTGCAATCCTTCC	ACAATGGGCTAGGACAAATG	1200
runt 17	CGTCTCGTTCTCTCCCATAA	ACCTGATCCCATACCGAACT	1125
runt 25	GAACGATGGGGTTTCTACCT	TTGTTTTGTTTCGCTTGTGA	1186
runt 33	GTTGGCCGGAAACTTTTTAT	GGACAAGCAATAAATGTGCC	1173
